# Supplementary material for: Determinants of exports performance: Evidence from Indonesian low-, medium-, and high-technology manufacturing industries
Source: PLoS One. 2024 Jan 2;19(1):e0296431. doi: 10.1371/journal.pone.0296431 (PMC10760681; doi:10.1371/journal.pone.0296431)
Supplement: S1 Data — (XLSX) [file pone.0296431.s002.xlsx]

## Sheet: High Medium High10
DISIC10	PSID10	DPUSAT10	DPEMDA10	DDMSTK10	DASING10	DPROVI10	OUTPUT10	CAP10	LABOR10	MAT10	ENERGI10	IMPOR10	PRESENTASE EKSPOR10						LNOUT10	LNCAP10	LNLABOR10	LNMAT10	LNENERGI10	(LNCAP10)2	(LNLABOR10)2	(LNMAT10)2	(LNENERGI10)2		D EKSPOR	D FDI	D LOC	D SIZE	D IMPOR	LP	HHI		3809746000
20118	1897	0	30	70	100	11	10197269	1410813	26	6659425	407975	2391165	0						16.1376	14.1597	3.2581	15.7115	12.919	200.496	10.6152	246.853	166.9		0	1	0	0	1	392203	7.16433e-06	0.00267663
20119	3128	0	100	0	100	12	13633707	1399994	52	4480441	6380161	0	0						16.4281	14.152	3.95124	15.3152	15.6687	200.278	15.6123	234.556	245.508		0	1	0	0	0	262187	1.28067e-05	0.00357864
20112	3135	0	100	0	100	12	1512100	1125000	24	400000	594800	0	0						14.229	13.9333	3.17805	12.8992	13.296	194.137	10.1	166.39	176.783		0	1	0	0	0	63004.2	1.57532e-07	0.000396903
20118	3162	0	100	0	100	12	15144476	1724659	61	8289654	2103644	0	0						16.5331	14.3605	4.11087	15.9305	14.5592	206.225	16.8993	253.781	211.97		0	1	0	0	0	248270	1.58022e-05	0.00397519
20115	3183	0	99	1	100	12	728040407	663924666	221	617899283	32687648	3801018	85						20.4059	20.3137	5.39816	20.2418	17.3025	412.646	29.1402	409.732	299.377		1	1	0	1	1	3.2943e+06	0.036519	0.191099
21012	3184	0	100	0	100	12	21192225	250000	123	9477517	1892042	7032312	1						16.8691	12.4292	4.81218	16.0644	14.4532	154.485	23.1571	258.066	208.894		1	1	0	1	1	172295	3.09429e-05	0.00556263
21012	3192	0	100	0	100	12	14059750	4500000	165	6644632	285775	6644632	0						16.4588	15.3196	5.10595	15.7093	12.563	234.69	26.0707	246.783	157.828		0	1	0	1	1	85210.6	1.36196e-05	0.00369047
20231	3199	0	100	0	100	12	73559410	1470213	166	61610507	3279456	0	0						18.1136	14.2009	5.11199	17.9363	15.0032	201.666	26.1324	321.712	225.096		0	1	0	1	0	443129	0.000372807	0.0193082
20122	3490	0	100	0	100	12	14000000	4100000	89	8040000	1265600	0	0						16.4546	15.2265	4.48864	15.8999	14.0511	231.846	20.1479	252.808	197.432		0	1	0	0	0	157303	1.3504e-05	0.00367479
30922	3654	0	100	0	100	12	1895750	1262500	46	726800	130850	0	6						14.4551	14.0486	3.82864	13.4964	11.7818	197.363	14.6585	182.153	138.811		1	1	0	0	0	41212	2.47611e-07	0.000497605
28111	3675	0	100	0	100	12	21917256	390438	37	19969182	283547	0	0						16.9028	12.875	3.61092	16.8097	12.5551	165.766	13.0387	282.566	157.631		0	1	0	0	0	592358	3.30964e-05	0.00575294
27201	3710	0	100	0	100	12	135272332	4024903	421	76333901	3004760	49059968	0						18.7228	15.208	6.04263	18.1506	14.9157	231.284	36.5134	329.445	222.478		0	1	0	1	1	321312	0.00126074	0.0355069
29300	3734	0	100	0	100	12	2124004	848500	47	854300	60400	840000	0						14.5688	13.6512	3.85015	13.658	11.0087	186.356	14.8236	186.542	121.192		0	1	0	0	1	45191.6	3.10827e-07	0.000557519
20291	4738	0	100	0	100	15	87117179	18837510	145	65328085	5783660	6567928	0						18.2828	16.7514	4.97673	17.9949	15.5705	280.608	24.7679	323.818	242.442		0	1	0	1	1	600808	0.000522896	0.0228669
20114	5084	0	100	0	100	16	127002999	6700558	123	72471351	25552457	0	0						18.6597	15.7177	4.81218	18.0987	17.0562	247.046	23.1571	327.563	290.915		0	1	0	1	0	1.03254e+06	0.00111131	0.0333363
21012	5091	0	100	0	100	16	247767822	117809999	564	108756328	1977138	33924780	0						19.328	18.5846	6.33505	18.5046	14.4972	345.387	40.1329	342.421	210.168		0	1	0	1	1	439305	0.00422959	0.0650353
30111	5266	0	100	0	100	19	38128000	10716000	88	9397416	1142310	0	85						17.4565	16.1872	4.47734	16.0559	13.9486	262.027	20.0465	257.793	194.562		1	1	0	0	0	433273	0.00010016	0.010008
29200	5675	0	100	0	100	18	11645847	3530727	29	3511840	46666	0	0						16.2705	15.077	3.3673	15.0717	10.7508	227.316	11.3387	227.155	115.579		0	1	0	0	0	401581	9.34437e-06	0.00305686
30912	8076	0	100	0	100	30	5477000	1884000	39	3289370	973560	0	0						15.5161	14.4489	3.66356	15.0062	13.7887	208.771	13.4217	225.186	190.129		0	1	1	0	0	140436	2.06678e-06	0.00143763
20116	8718	0	25	75	100	30	160159539	78470766	197	120060329	3849000	72036197	60						18.8917	18.1782	5.2832	18.6035	15.1633	330.448	27.9122	346.09	229.926		1	1	1	1	1	812993	0.00176731	0.0420394
20231	8762	0	51	49	100	30	283655842	89473422	115	37716778	2450981	17276410	1						19.4633	18.3095	4.74493	17.4456	14.712	335.236	22.5144	304.35	216.443		1	1	1	1	1	2.46657e+06	0.00554359	0.0744553
20221	8775	0	100	0	100	30	2648000	3521600	104	658000	100657	0	0						14.7893	15.0744	4.64439	13.397	11.5195	227.238	21.5704	179.479	132.698		0	1	1	1	0	25461.5	4.83108e-07	0.000695059
20221	8783	0	100	0	100	30	111432734	74945482	223	55972087	698720	10069172	0						18.5289	18.1323	5.40717	17.8404	13.457	328.779	29.2375	318.279	181.091		0	1	1	1	1	499698	0.000855527	0.0292494
21012	8818	0	100	0	100	30	5760900	5117754	56	971369	494719	0	0						15.5666	15.4482	4.02535	13.7865	13.1117	238.648	16.2035	190.067	171.918		0	1	1	0	0	102873	2.28659e-06	0.00151215
21012	8827	0	26	74	100	30	654103581	11311065	828	100270925	5509092	100270925	0						20.2988	16.2413	6.71901	18.4234	15.5219	263.78	45.1451	339.421	240.93		0	1	1	1	1	789980	0.0294782	0.171692
21012	8828	0	100	0	100	30	576208441	115609700	1931	76325296	2718929	20198257	0						20.172	18.5657	7.56579	18.1505	14.8157	344.686	57.2412	329.441	219.506		0	1	1	1	1	298399	0.0228753	0.151246
21012	8831	0	0	100	100	30	595009093	171503817	693	228270780	2986390	0	2						20.2041	18.9601	6.54103	19.246	14.9096	359.486	42.7851	370.41	222.295		1	1	1	1	0	858599	0.0243924	0.156181
21011	8869	0	100	0	100	30	180712679	25286241	784	9017103	911120	8188668	38						19.0124	17.0458	6.66441	16.0146	13.7224	290.558	44.4143	256.468	188.305		1	1	1	1	1	230501	0.00225001	0.0474343
21022	8889	0	100	0	100	30	252027473	134279309	1366	12832547	812843	7185741	0						19.345	18.7154	7.21964	16.3675	13.6083	350.267	52.1232	267.895	185.186		0	1	1	1	1	184500	0.00437627	0.0661534
20231	8910	0	100	0	100	30	1806016753	309804965	7703	1163867881	34181733	278705988	0						21.3144	19.5515	8.94937	20.875	17.3472	382.259	80.0911	435.766	300.925		0	1	1	1	1	234456	0.224725	0.474052
20232	8956	0	100	0	100	30	1551746	2860000	42	526900	43683	275650	26						14.2549	14.8663	3.73767	13.1748	10.6847	221.008	13.9702	173.574	114.163		1	1	1	0	1	36946.3	1.65901e-07	0.00040731
20232	8962	0	52	48	100	30	240420906	347552825	1593	126291026	12097434	32350052	61						19.2979	19.6664	7.37337	18.6541	16.3085	386.768	54.3666	347.975	265.967		1	1	1	1	1	150923	0.00398247	0.0631068
20232	8967	0	0	100	100	30	54058601	187621000	293	14502913	291727	14502913	0						17.8056	19.0499	5.68017	16.4899	12.5836	362.9	32.2644	271.915	158.346		0	1	1	1	1	184500	0.000201343	0.0141896
20232	8970	0	100	0	100	30	62341706	15821206	80	46476716	7879399	0	0						17.9481	16.5769	4.38203	17.6545	15.8798	274.792	19.2022	311.68	252.167		0	1	1	0	0	779271	0.000267772	0.0163637
20232	8986	0	100	0	100	30	2020170	607954	64	652247	102967	0	45						14.5187	13.3179	4.15888	13.3882	11.5422	177.365	17.2963	179.243	133.222		1	1	1	0	0	31565.2	2.8118e-07	0.000530264
20293	8999	0	0	100	100	30	108934242	248519000	218	71553584	538544	21656738	0						18.5063	19.331	5.3845	18.086	13.1966	373.689	28.9928	327.102	174.151		0	1	1	1	1	499698	0.000817592	0.0285936
20113	9012	0	100	0	100	30	11190972	358418	122	5969153	451180	1977174	0						16.2306	12.7895	4.80402	15.6021	13.0196	163.57	23.0786	243.426	169.511		0	1	1	1	1	91729.3	8.62866e-06	0.00293746
20221	9350	0	100	0	100	30	3196525	8397000	105	631526	347033	255236	100						14.9776	15.9434	4.65396	13.3559	12.7572	254.192	21.6593	178.38	162.746		1	1	1	1	1	30443.1	7.03986e-07	0.000839039
29300	9898	0	100	0	100	30	55329156	3958000	120	6969408	1999360	0	0						17.8288	15.1912	4.78749	15.757	14.5083	230.774	22.9201	248.284	210.492		0	1	1	1	0	461076	0.000210919	0.0145231
27113	9955	0	0	67	99	30	122394370	66367700	563	70736985	933630	56346306	0						18.6228	18.0107	6.33328	18.0745	13.7468	324.386	40.1104	326.687	188.975		0	1	1	1	1	217397	0.00103212	0.0321266
27120	9972	0	100	0	100	30	3581408	832440	38	1525470	148610	0	0						15.0913	13.6321	3.63759	14.2378	11.9091	185.835	13.232	202.715	141.826		0	1	1	0	0	94247.6	8.83722e-07	0.000940065
27310	9973	0	100	0	100	30	101518625	1700000	129	51544137	2805888	1489414	0						18.4358	14.3461	4.85981	17.7579	14.8472	205.812	23.6178	315.345	220.44		0	1	1	1	1	786966	0.000710067	0.0266471
27900	9978	0	10	90	100	30	99965213	56472605	386	72945146	1127573	64308888	0						18.4203	17.8493	5.95584	18.1052	13.9356	318.596	35.472	327.799	194.2		0	1	1	1	1	258977	0.000688503	0.0262393
27520	10038	0	100	0	100	30	14800808	2270260	38	8348236	1145891	3097080	0						16.5102	14.6354	3.63759	15.9376	13.9517	214.195	13.232	254.006	194.65		0	1	1	0	1	389495	1.50931e-05	0.00388499
27202	10049	0	100	0	100	30	347510185	29802460	431	281226870	8191289	35554068	0						19.6663	17.2101	6.06611	19.4547	15.9186	296.188	36.7977	378.484	253.401		0	1	1	1	1	806288	0.00832038	0.0912161
27201	10055	0	100	0	100	30	1047029150	9849944	1713	530323537	8214763	377598361	0						20.7692	16.103	7.446	20.089	15.9214	259.306	55.4429	403.568	253.492		0	1	1	1	1	611225	0.075531	0.274829
27401	10061	0	100	0	100	30	16155500	113600000	252	2375650	233172	0	0						16.5978	18.5482	5.52943	14.6808	12.3595	344.036	30.5746	215.525	152.758		0	1	1	1	0	64109.1	1.79824e-05	0.00424057
27320	10077	0	100	0	100	30	27243000	8186000	486	18900000	1214789	0	0						17.1203	15.9179	6.18621	16.7547	14.0101	253.381	38.2692	280.719	196.282		0	1	1	1	0	56055.6	5.11349e-05	0.00715087
27330	10082	0	60	40	100	30	172693375	33142962	238	58658299	2068692	11165626	0						18.967	17.3163	5.47227	17.8872	14.5424	299.856	29.9457	319.953	211.482		0	1	1	1	1	725602	0.00205475	0.0453294
29200	10129	0	100	0	100	30	389487019	215393740	1360	12044855	34281280	0	0						19.7803	19.188	7.21524	16.3041	17.3501	368.179	52.0597	265.825	301.026		0	1	1	1	0	286388	0.0104519	0.102234
29100	10131	0	100	0	100	30	1304087165	206214085	1439	91205960	126778580	34895952	18						20.9888	19.1444	7.2717	18.3286	18.658	366.509	52.8777	335.939	348.119		1	1	1	1	1	906245	0.117171	0.342303
29200	10136	0	100	0	100	30	113984272	41827778	420	5538946	4823371	0	0						18.5516	17.5491	6.04025	15.5273	15.389	307.97	36.4847	241.098	236.821		0	1	1	1	0	271391	0.000895154	0.0299191
29300	10179	0	100	0	100	30	106124220	16965622	170	67746079	9081809	54292944	6						18.4801	16.6467	5.1358	18.0313	16.0218	277.113	26.3764	325.127	256.698		1	1	1	1	1	624260	0.000775956	0.027856
29300	10184	0	100	0	100	30	33621714	21356256	246	19963233	1130813	15953937	0						17.3307	16.8769	5.50533	16.8094	13.9384	284.828	30.3087	282.556	194.28		0	1	1	1	1	136674	7.78839e-05	0.00882519
30911	10223	0	0	100	100	30	16560000000	3177812	7584	1972873856	70981997	1972873856	11						23.5303	14.9717	8.9338	21.4028	18.0779	224.152	79.8127	458.078	326.812		1	1	1	1	1	2.18354e+06	18.8942	4.34675
26520	10269	0	100	0	100	30	575200	2499000	20	74330	35901	0	0						13.2625	14.7314	2.99573	11.2163	10.4885	217.014	8.97441	125.805	110.009		0	1	1	0	0	28760	2.27953e-08	0.000150981
21012	10374	0	100	0	100	30	86752548	39719000	112	31315063	5732285	23777067	0						18.2786	17.4973	4.7185	17.2596	15.5616	306.157	22.2642	297.894	242.164		0	1	1	1	1	774576	0.000518528	0.0227712
20302	11977	0	4.28	95.72	100	30	877230919	1089120212	519	76704683	60812999	47600785	0						20.5923	20.8086	6.2519	18.1555	17.9233	432.999	39.0863	329.621	321.245		0	1	1	1	1	1.69023e+06	0.0530195	0.23026
28223	14286	0	100	0	100	30	23696839	500000	62	2222624	2601239	0	1						16.9809	13.1224	4.12713	14.6142	14.7715	172.196	17.0332	213.575	218.197		1	1	1	0	0	382207	3.86891e-05	0.00622006
20111	15201	0	5	95	100	30	433161211	55355428	206	228179822	14038621	124143162	0						19.8866	17.8293	5.32788	19.2456	16.4573	317.883	28.3863	370.395	270.843		0	1	1	1	1	2.10272e+06	0.0129273	0.113698
20118	15202	0	5	95	100	30	130587192	30099631	96	20362799	1233000	19458044	0						18.6876	17.22	4.56435	16.8292	14.025	296.529	20.8333	283.223	196.7		0	1	1	0	1	1.36028e+06	0.00117492	0.0342771
20112	15204	0	100	0	100	30	174596642	25657945	96	73219897	577208	0	0						18.978	17.0604	4.56435	18.109	13.266	291.056	20.8333	327.935	175.986		0	1	1	0	0	1.81872e+06	0.00210029	0.0458289
20122	15207	0	20	80	100	30	44919165	58025208	109	19387087	6739430	6665048	10						17.6204	17.8764	4.69135	16.7801	15.7235	319.565	22.0087	281.572	247.228		1	1	1	1	1	412102	0.000139018	0.0117906
20111	15210	0	100	0	100	30	167447000	31221000	391	97707000	10667490	33171000	0						18.9362	17.2566	5.96871	18.3975	16.1827	297.79	35.6255	338.467	261.88		0	1	1	1	1	428253	0.0019318	0.0439523
20118	15219	0	0	100	100	30	718905534	78134071	117	561314135	2640700	353708760	10						20.3932	18.1739	4.76217	20.1458	14.7866	330.292	22.6783	405.853	218.642		1	1	1	1	1	6.14449e+06	0.0356083	0.188702
20114	15222	0	100	0	100	30	135146884	442849612	331	80085100	14458129	21321200	0						18.7219	19.9087	5.80212	18.1986	16.4868	396.358	33.6646	331.189	271.813		0	1	1	1	1	408299	0.0012584	0.035474
20112	15237	0	0	100	100	30	189546733	112556389	544	428686	10747662	276804	2						19.0601	18.539	6.29895	12.9685	16.1902	343.693	39.6768	168.181	262.123		1	1	1	1	1	348431	0.00247537	0.0497531
20116	15238	0	100	0	100	30	147744563	43685286	320	95707830	9947030	60932054	0						18.811	17.5925	5.76832	18.3768	16.1128	309.497	33.2735	337.707	259.622		0	1	1	1	1	461702	0.00150394	0.0387807
20116	15241	0	50	50	100	30	85783860	33558716	343	42900901	2375293	39318203	0						18.2673	17.3288	5.83773	17.5744	14.6806	300.288	34.0791	308.86	215.521		0	1	1	1	1	250099	0.000507013	0.0225169
20122	15273	0	100	0	100	30	52416242	610000	20	10984166	3412433	0	85						17.7747	13.3212	2.99573	16.212	15.0429	177.455	8.97441	262.828	226.29		1	1	1	0	0	2.62081e+06	0.000189295	0.0137585
20131	15278	0	3.65	96.35	100	30	108731900	26686	156	41816706	33105	4718600	49						18.5044	10.1919	5.04986	17.5488	10.4074	103.875	25.501	307.961	108.315		1	1	1	1	1	696999	0.000814558	0.0285405
20116	15279	0	100	0	100	30	17323531	15315588	75	10322541	513684	0	90						16.6676	16.5444	4.31749	16.1498	13.1494	273.717	18.6407	260.817	172.906		1	1	1	0	0	230980	2.06767e-05	0.00454716
20302	15312	0	100	0	100	30	29611885	24055161	132	7066134	1159729	0	0						17.2037	16.9959	4.8828	15.7708	13.9637	288.859	23.8418	248.719	194.985		0	1	1	1	0	224332	6.04143e-05	0.00777267
20212	15320	0	100	0	100	30	54048764	1497176	166	17308582	6780524	0	60						17.8054	14.2191	5.11199	16.6667	15.7296	202.183	26.1324	277.779	247.419		1	1	1	1	0	325595	0.00020127	0.014187
20221	15343	0	100	0	100	30	52108028	7670208	50	49873000	322722	1765000	0						17.7688	15.8529	3.91202	17.725	12.6845	251.313	15.3039	314.175	160.898		0	1	1	0	1	1.04216e+06	0.000187076	0.0136776
20221	15347	0	100	0	100	30	1379187	1650000	25	438356	59613	131384	0						14.137	14.3163	3.21888	12.9908	10.9956	204.956	10.3612	168.761	120.904		0	1	1	0	1	55167.5	1.31055e-07	0.000362015
20221	15352	0	100	0	100	30	54645759	21672375	112	20564828	495032	13349149	0						17.8164	16.8915	4.7185	16.8391	13.1124	285.324	22.2642	283.555	171.934		0	1	1	1	1	487909	0.000205741	0.0143437
20221	15358	0	100	0	100	30	89945704	16344441	180	56473908	1450354	19420223	0						18.3147	16.6094	5.19296	17.8493	14.1873	275.872	26.9668	318.597	201.28		0	1	1	1	1	499698	0.000557402	0.0236094
20221	15361	0	0	100	100	30	121426701	66810604	243	68019043	2506097	17849945	0						18.6148	18.0174	5.49306	18.0353	14.7342	324.626	30.1737	325.272	217.098		0	1	1	1	1	499698	0.00101587	0.0318727
20221	15365	0	100	0	100	30	1541740	2096580	20	520872	44390	0	0						14.2484	14.5558	2.99573	13.1633	10.7008	211.872	8.97441	173.271	114.506		0	1	1	0	0	77087	1.63768e-07	0.000404683
20221	15368	0	45	55	100	30	88610363	3754228	108	40763495	320579	0	6						18.2998	15.1384	4.68213	17.5233	12.6779	229.171	21.9224	307.066	160.729		1	1	1	1	0	820466	0.000540975	0.0232589
20221	15370	0	100	0	100	30	4830129	3555733	45	2045131	260439	0	0						15.3904	15.0841	3.80666	14.531	12.4701	227.529	14.4907	211.149	155.504		0	1	1	0	0	107336	1.60741e-06	0.00126783
20221	15371	0	100	0	100	30	131326020	17605316	360	106539210	1694877	0	0						18.6932	16.6837	5.8861	18.484	14.3431	278.346	34.6462	341.659	205.725		0	1	1	1	0	364794	0.00118825	0.0344711
21012	15385	0	100	0	100	30	131952358	27829755	936	67767412	11561037	0	0						18.698	17.1416	6.84162	18.0316	16.2632	293.835	46.8077	325.138	264.49		0	1	1	1	0	140975	0.00119962	0.0346355
21012	15386	0	100	0	100	30	34868117	20260537	276	7405946	629912	0	0						17.3671	16.8242	5.6204	15.8178	13.3533	283.053	31.5889	250.203	178.312		0	1	1	1	0	126334	8.37655e-05	0.00915235
21012	15389	100	0	0	100	30	206033879	63721393	469	87990648	5448165	33225455	0						19.1436	17.97	6.1506	18.2927	15.5108	322.922	37.8299	334.624	240.585		0	1	1	1	1	439305	0.00292473	0.0540807
21012	15390	0	0.4	99.6	100	30	134845088	12048	151	35282872	3138548	0	0						18.7196	9.39665	5.01728	17.3789	14.9593	88.2971	25.1731	302.026	223.78		0	1	1	1	0	893014	0.00125279	0.0353948
21012	15391	0	100	0	100	30	40011945	9278581	354	10245203	2396453	0	0						17.5047	16.0432	5.8693	16.1423	14.6895	257.385	34.4486	260.574	215.781		0	1	1	1	0	113028	0.000110303	0.0105025
21011	15397	0	0	0	100	30	205700673	171185869	883	86817480	8808439	36601382	0						19.1419	18.9583	6.78333	18.2793	15.9912	359.416	46.0135	334.133	255.719		0	1	1	1	1	232957	0.00291527	0.0539933
21012	15399	0	0	100	100	30	278544475	9247035	253	153762395	5536095	0	0						19.4451	16.0398	5.53339	18.8509	15.5268	257.276	30.6184	355.357	241.082		0	1	1	1	0	1.10097e+06	0.00534561	0.0731137
21012	15403	0	0	100	100	30	22880318	5117047	182	12793138	269378	0	0						16.9458	15.4481	5.20401	16.3644	12.5039	238.643	27.0817	267.794	156.347		0	1	1	1	0	125716	3.60688e-05	0.00600573
21012	15407	0	0	100	100	30	122288400	103763249	110	107741291	1128045	0	0						18.6219	18.4576	4.70048	18.4952	13.936	340.684	22.0945	342.074	194.212		0	1	1	1	0	1.11171e+06	0.00103034	0.0320988
21012	15409	0	100	0	100	30	7864466	1835092	100	1909040	221042	1909040	0						15.8779	14.4226	4.60517	14.4621	12.3061	208.012	21.2076	209.153	151.44		0	1	1	1	1	78644.7	4.26134e-06	0.0020643
20294	15421	0	100	0	100	30	62245270	7401251	570	34480470	897305	13104000	0						17.9466	15.8172	6.34564	17.3559	13.7072	250.183	40.2671	301.227	187.886		0	1	1	1	1	109202	0.000266944	0.0163384
21012	15428	0	100	0	100	30	80091729	27880698	324	16019979	1041194	0	0						18.1987	17.1434	5.78074	16.5893	13.8559	293.898	33.417	275.206	191.985		0	1	1	1	0	247197	0.00044196	0.0210229
21012	15441	0	100	0	100	30	12739835	4200000	29	4817310	968403	4817310	0						16.3602	15.2506	3.3673	15.3877	13.7834	232.581	11.3387	236.782	189.982		0	1	1	0	1	439305	1.11824e-05	0.00334401
21012	15450	0	100	0	100	30	6369769	4054894	35	1653823	100638	1599144	0						15.6671	15.2154	3.55535	14.3186	11.5193	231.509	12.6405	205.022	132.694		0	1	1	0	1	181993	2.79547e-06	0.00167197
21012	15455	0	100	0	100	30	129212619	9764251613	456	53031597	4072472	53031597	0						18.677	23.002	6.12249	17.7864	15.2198	529.092	37.4849	316.356	231.641		0	1	1	1	1	283361	0.00115032	0.0339163
21012	15463	0	100	0	100	30	4491009	6184895	84	2199196	51765	0	0						15.3176	15.6376	4.43082	14.6036	10.8545	244.535	19.6321	213.265	117.82		0	1	1	0	0	53464.4	1.38962e-06	0.00117882
20231	15472	0	100	0	100	30	889159	126500	29	458784	53400	94338	0						13.698	11.748	3.3673	13.0363	10.8856	138.015	11.3387	169.946	118.496		0	1	1	0	1	30660.7	5.44712e-08	0.000233391
20231	15473	0	100	0	100	30	27708785	6295000	370	21930470	733695	19744280	0						17.1373	15.6553	5.9135	16.9034	13.5058	245.087	34.9695	285.725	182.408		0	1	1	1	1	74888.6	5.28984e-05	0.00727313
20232	15475	0	0	100	100	30	481694220	279291694	8386	143684069	8853018	68556777	0						19.9928	19.4478	9.03432	18.7831	15.9963	378.216	81.6189	352.806	255.881		0	1	1	1	1	57440.3	0.0159864	0.126437
20231	15481	0	100	0	100	30	6595190	3188000	155	4877121	81716	4534550	9						15.7019	14.9749	5.04343	15.4001	11.311	224.248	25.4361	237.162	127.939		1	1	1	1	1	42549.6	2.99683e-06	0.00173114
20117	15490	0	90	10	100	30	113315153	1134064073	60	64387150	2704091	55542890	3						18.5457	20.8491	4.09434	17.9804	14.8103	434.684	16.7637	323.296	219.344		1	1	1	0	1	1.88859e+06	0.000884675	0.0297435
20232	15510	0	100	0	100	30	7749015	1575000	42	1213277	732127	402216	0						15.8631	14.2698	3.73767	14.0088	13.5037	203.626	13.9702	196.247	182.35		0	1	1	0	1	184500	4.13715e-06	0.002034
20232	15511	0	100	0	100	30	28781548	2126677	365	10834484	1949990	0	2						17.1752	14.5701	5.8999	16.1982	14.4833	212.287	34.8088	262.383	209.767		1	1	1	1	0	78853.6	5.70737e-05	0.00755472
20232	15514	0	100	0	100	30	1918312	2808000	33	657774	173087	518433	3						14.467	14.848	3.49651	13.3966	12.0615	220.463	12.2256	179.469	145.481		1	1	1	0	1	58130.7	2.5354e-07	0.000503528
21012	15520	0	100	0	100	30	26392186	5302065	99	2566932	129267	2548528	70						17.0886	15.4836	4.59512	14.7582	11.7696	239.742	21.1151	217.805	138.524		1	1	1	0	1	266588	4.79909e-05	0.00692754
20232	15529	0	100	0	100	30	8694420	4423000	45	3848170	127352	3628326	0						15.9782	15.3023	3.80666	15.1631	11.7547	234.161	14.4907	229.92	138.173		0	1	1	0	1	193209	5.20822e-06	0.00228215
20232	15534	0	100	0	100	30	8856017	3712185	48	2482593	146135	1318710	0						15.9966	15.1271	3.8712	14.7248	11.8923	228.83	14.9862	216.82	141.426		0	1	1	0	1	184500	5.40362e-06	0.00232457
20291	15545	0	45	55	100	30	218552984	6259453	111	146487912	1339233	88216944	0						19.2025	15.6496	4.70953	18.8025	14.1076	244.91	22.1797	353.532	199.025		0	1	1	1	1	1.96895e+06	0.00329095	0.0573668
20291	15546	0	100	0	100	30	7290829	301851	25	5610330	466484	2818202	29						15.8021	12.6177	3.21888	15.5401	13.053	159.206	10.3612	241.495	170.38		1	1	1	0	1	291633	3.66237e-06	0.00191373
20291	15548	0	100	0	100	30	4030361	2166109	33	764073	31354	615926	0						15.2094	14.5884	3.49651	13.5464	10.3531	212.823	12.2256	183.505	107.187		0	1	1	0	1	122132	1.11917e-06	0.00105791
20293	15557	0	100	0	100	30	16881700	5018620	42	10804720	1464776	0	0						16.6417	15.4287	3.73767	16.1955	14.1972	238.044	13.9702	262.294	201.561		0	1	1	0	0	401945	1.96354e-05	0.00443119
20221	15560	0	44	56	100	30	33436030	53161108	236	18074696	4404512	18074696	0						17.3251	17.7888	5.46383	16.71	15.2981	316.443	29.8535	279.225	234.033		0	1	1	1	1	141678	7.7026e-05	0.00877645
20232	15573	0	100	0	100	30	4440000	634600	50	3185000	71900	2485000	0						15.3062	13.3608	3.91202	14.974	11.183	178.51	15.3039	224.22	125.06		0	1	1	0	1	88800	1.35823e-06	0.00116543
20118	17065	0	100	0	100	30	3495595099	12443797	399	1105797815	1359379069	0	6						21.9748	16.3367	5.98896	20.8238	21.0303	266.889	35.8677	433.632	442.273		1	1	1	1	0	8.76089e+06	0.84188	0.91754
30912	17129	0	100	0	100	30	19443789	11096702	124	9527455	1778000	0	38						16.783	16.2222	4.82028	16.0697	14.391	263.158	23.2351	258.235	207.101		1	1	1	1	0	156805	2.60477e-05	0.0051037
27310	17164	0	29	71	100	30	2072315592	61444422	3904	1859148422	25304994	277181164	0						21.4519	17.9336	8.26976	21.3434	17.0465	321.616	68.3889	455.54	290.584		0	1	1	1	1	530819	0.295883	0.543951
27530	17166	0	100	0	100	30	1731300	470200	30	951384	2549	0	65						14.3644	13.0609	3.4012	13.7657	7.84346	170.587	11.5681	189.494	61.5198		1	1	1	0	0	57710	2.06515e-07	0.00045444
28193	17200	0	100	0	100	30	30095705	10959656	145	4314740	329594	2615136	0						17.2199	16.2097	4.97673	15.2775	12.7056	262.755	24.7679	233.403	161.433		0	1	1	1	1	207557	6.24047e-05	0.00789966
28113	17229	0	100	0	100	30	710578756	332908459	1644	312662187	9529495	68276925	0						20.3816	19.6234	7.40489	19.5606	16.0699	385.077	54.8324	382.618	258.242		0	1	1	1	1	432226	0.0347882	0.186516
27111	17440	0	23	77	100	30	396798454	38004979	379	297722219	2031854	142137653	0						19.7989	17.4532	5.93754	19.5117	14.5245	304.615	35.2543	380.705	210.96		0	1	1	1	1	1.04696e+06	0.010848	0.104154
27112	17443	0	100	0	100	30	54459653	11395690	101	13590661	1554751	12931173	0						17.813	16.2487	4.61512	16.4249	14.2568	264.022	21.2993	269.777	203.257		0	1	1	1	1	539204	0.000204342	0.0142948
29200	17453	0	20	80	100	30	70018910	188246197	258	25447297	130972	20481264	0						18.0643	19.0533	5.55296	17.0521	11.7827	363.027	30.8354	290.775	138.833		0	1	1	1	1	271391	0.000337784	0.0183789
28263	17467	0	100	0	100	30	55256607	3367	35	23080712	665535	0	13						17.8275	8.12178	3.55535	16.9545	13.4083	65.9633	12.6405	287.455	179.784		1	1	1	0	0	1.57876e+06	0.000210366	0.014504
28160	17479	0	100	0	100	30	9357239	7454000	172	1288323	308203	0	19						16.0517	15.8243	5.14749	14.0689	12.6385	250.407	26.4967	197.933	159.732		1	1	1	1	0	54402.6	6.03258e-06	0.00245613
28120	17515	0	31	69	100	30	85671880	52712400	374	20557878	3254444	5978941	0						18.266	17.7804	5.92426	16.8388	14.9955	316.141	35.0968	283.544	224.866		0	1	1	1	1	229069	0.00050569	0.0224876
28120	17517	0	100	0	100	30	81533929	2198165	80	45649760	904036	1311109	0						18.2165	14.6031	4.38203	17.6365	13.7146	213.252	19.2022	311.046	188.091		0	1	1	0	1	1.01917e+06	0.00045802	0.0214014
28193	17525	0	100	0	100	30	15152642	58250000	53	8090349	587691	5977945	0						16.5337	17.8803	3.97029	15.9062	13.284	319.704	15.7632	253.007	176.464		0	1	1	0	1	285899	1.58192e-05	0.00397734
28199	17539	0	100	0	100	30	3487346	374000	60	2107322	270635	0	40						15.0647	12.832	4.09434	14.5609	12.5085	164.661	16.7637	212.021	156.463		1	1	1	0	0	58122.4	8.37911e-07	0.000915375
28113	17543	0	100	0	100	30	29823561	4330947	69	8955523	4358170	0	0						17.2108	15.2813	4.23411	16.0078	15.2876	233.518	17.9277	256.249	233.71		0	1	1	0	0	432226	6.12812e-05	0.00782823
27112	17553	0	51	49	100	30	107330000	27466000	144	12734000	1727000	0	30						18.4914	17.1285	4.96981	16.3598	14.3619	293.384	24.699	267.643	206.264		1	1	1	1	0	745347	0.000793689	0.0281725
27111	17562	0	100	0	100	30	404020766	49232366	708	325771707	4104912	162391617	55						19.817	17.7121	6.56244	19.6017	15.2277	313.717	43.0657	384.227	231.883		1	1	1	1	1	570651	0.0112464	0.106049
27113	17571	0	40	60	100	30	110553446	20225000	166	80108985	144851	49400822	0						18.521	16.8224	5.11199	18.1989	11.8835	282.994	26.1324	331.2	141.217		0	1	1	1	1	665985	0.000842078	0.0290186
27120	17584	0	100	0	100	30	26066327	2079282	121	9766199	149941	2026961	34						17.0762	14.5475	4.79579	16.0944	11.918	211.631	22.9996	259.031	142.039		1	1	1	1	1	215424	4.68131e-05	0.00684201
26120	17638	0	0	100	100	30	81180057	195919934	467	11313883	26815	3015106	63						18.2122	19.0932	6.14633	16.2415	10.1967	364.551	37.7774	263.788	103.973		1	1	1	1	1	173833	0.000454053	0.0213085
27530	17663	0	0	100	100	30	30202883	2020189	4038	7906436	1273101	4003947	0						17.2234	14.5187	8.3035	15.8832	14.057	210.793	68.9482	252.276	197.598		0	1	1	1	1	7479.66	6.28499e-05	0.00792779
27530	17671	0	0	100	100	30	27956815	20148844	217	17878427	992384	14119732	0						17.1462	16.8187	5.3799	16.6991	13.8079	282.867	28.9433	278.86	190.657		0	1	1	1	1	128833	5.38497e-05	0.00733824
28120	17687	0	100	0	100	30	167519483	40762434	891	121034458	3651911	107050836	0						18.9366	17.5233	6.79234	18.6116	15.1108	307.065	46.1359	346.391	228.335		0	1	1	1	1	188013	0.00193348	0.0439713
27202	17704	0	50	50	100	30	525703492	19550000	1285	79843820	2021930	0	80						20.0802	16.7885	7.15851	18.1956	14.5196	281.853	51.2443	331.079	210.818		1	1	1	1	0	409108	0.019041	0.137989
27401	17721	0	0	100	100	30	287332946	55668032	1554	140395357	15898174	110879286	0						19.4762	17.8349	7.34859	18.76	16.5817	318.084	54.0017	351.937	274.953		0	1	1	1	1	184899	0.00568825	0.0754205
30912	17725	0	100	0	100	30	7016526	4024047	47	2302400	516185	0	0						15.7638	15.2078	3.85015	14.6495	13.1542	231.277	14.8236	214.607	173.034		0	1	1	0	0	149288	3.39197e-06	0.00184173
27113	17732	0	100	0	100	30	115326879	33570188	402	84068050	762036	46274147	0						18.5633	17.3291	5.99645	18.2471	13.5437	300.299	35.9574	332.958	183.433		0	1	1	1	1	286883	0.000916366	0.0302715
27320	17733	0	100	0	100	30	595005280	256242000	580	481813810	13060000	435520440	0						20.2041	19.3616	6.36303	19.9931	16.3851	374.873	40.4881	399.723	268.47		0	1	1	1	1	1.02587e+06	0.0243921	0.15618
27310	17735	0	6	94	100	30	377743720	57473020	480	171163828	60507469	0	12						19.7497	17.8668	6.17379	18.9581	17.9183	319.223	38.1156	359.411	321.065		1	1	1	1	0	786966	0.00983111	0.0991519
27310	17745	0	0	100	100	30	960098622	13129000	1220	375142681	193825954	0	0						20.6825	16.3903	7.10661	19.7428	19.0825	268.643	50.5039	389.779	364.141		0	1	1	1	0	786966	0.0635096	0.252011
30912	17747	0	100	0	100	30	679197621	8880975	1754	501573285	3843861	243416564	0						20.3364	15.9994	7.46965	20.0333	15.162	255.982	55.7957	401.332	229.886		0	1	1	1	1	387228	0.0317834	0.178279
27520	17757	0	100	0	100	30	5764990	1540260	26	2044735	241428	0	0						15.5673	14.2475	3.2581	14.5308	12.3943	202.99	10.6152	211.144	153.619		0	1	1	0	0	221730	2.28984e-06	0.00151322
26110	17765	0	0	100	100	30	113509018	8408661	1302	58352000	774376	28494000	0						18.5474	15.9448	7.17166	17.882	13.5598	254.236	51.4327	319.766	183.869		0	1	1	1	1	87180.5	0.000887705	0.0297944
29200	17816	0	100	0	100	30	11050000	70430000	83	9963000	123390	0	0						16.2179	18.0701	4.41884	16.1144	11.7231	326.53	19.5262	259.674	137.431		0	1	1	0	0	133133	8.41264e-06	0.00290046
29200	17819	0	100	0	100	30	79517600	6707649	293	13949135	532197	0	16						18.1915	15.7188	5.68017	16.4509	13.1848	247.079	32.2644	270.633	173.838		1	1	1	1	0	271391	0.000435647	0.0208722
29200	17830	0	100	0	100	30	3528154	17763188	134	838508	218905	0	0						15.0763	16.6926	4.89784	13.6394	12.2964	278.644	23.9888	186.033	151.201		0	1	1	1	0	26329.5	8.57636e-07	0.000926086
29200	17842	0	100	0	100	30	3635192	2115500	52	2009463	67450	0	0						15.1062	14.5648	3.95124	14.5134	11.1191	212.133	15.6123	210.638	123.635		0	1	1	0	0	69907.5	9.10464e-07	0.000954182
29200	17856	0	100	0	100	30	6241996	241550	23	1697136	262278	0	0						15.6468	12.3948	3.13549	14.3445	12.4772	153.632	9.83132	205.763	155.68		0	1	1	0	0	271391	2.68445e-06	0.00163843
29300	17868	0	100	0	100	30	115269075	11800000	250	14899940	7062385	12997783	25						18.5628	16.2836	5.52146	16.5169	15.7703	265.156	30.4865	272.807	248.702		1	1	1	1	1	461076	0.000915448	0.0302564
29300	17881	0	100	0	100	30	41018391	24584493	182	20842324	3398948	20182894	0						17.5295	17.0176	5.20401	16.8525	15.039	289.6	27.0817	284.007	226.171		0	1	1	1	1	225376	0.000115922	0.0107667
29300	17883	0	90	10	100	30	824915353	40589015	428	151198197	5973698	151198197	0						20.5308	17.519	6.05912	18.8341	15.6029	306.916	36.713	354.723	243.45		0	1	1	1	1	1.92737e+06	0.0468842	0.216528
29300	17892	0	100	0	100	30	164604239	76792780	357	31319173	43027	0	0						18.9191	18.1566	5.87774	17.2597	10.6696	329.663	34.5478	297.899	113.84		0	1	1	1	0	461076	0.00186677	0.0432061
29300	17896	0	0	100	100	30	153786248	59800000	476	127659207	11793065	127659207	0						18.8511	17.9065	6.16542	18.6649	16.283	320.643	38.0124	348.378	265.137		0	1	1	1	1	323080	0.00162946	0.0403665
29300	17899	0	100	0	100	30	2833989	3239775	32	1265808	218963	0	47						14.8572	14.991	3.46574	14.0512	12.2967	224.731	12.0113	197.437	151.208		1	1	1	0	0	88562.2	5.53356e-07	0.000743879
30912	17903	0	100	0	100	30	233492286	159867523	501	149202598	6686995	79928461	0						19.2687	18.8899	6.21661	18.8208	15.7157	356.827	38.6462	354.223	246.982		0	1	1	1	1	466052	0.00375624	0.0612882
30912	17910	0	100	0	100	30	3764640	7300000	35	1478250	159735	0	100						15.1412	15.8034	3.55535	14.2064	11.9813	249.747	12.6405	201.821	143.551		1	1	1	0	0	107561	9.76461e-07	0.00098816
30912	17915	0	100	0	100	30	4136420	5510185	66	2400100	222884	1952100	0						15.2353	15.5221	4.18965	14.691	12.3144	240.936	17.5532	215.826	151.645		0	1	1	0	1	62673	1.17885e-06	0.00108575
30912	17917	0	0	100	100	30	55460243	19830331	119	32920203	2151126	32920203	0						17.8312	16.8027	4.77912	17.3096	14.5815	282.332	22.84	299.622	212.62		0	1	1	1	1	466052	0.00021192	0.0145575
30921	17923	0	100	0	100	30	1690000	3548000	37	438375	27670	0	0						14.3402	15.0819	3.61092	12.9908	10.2281	227.464	13.0387	168.762	104.614		0	1	1	0	0	45675.7	1.9678e-07	0.000443599
30921	17926	0	100	0	100	30	998865	4002222	39	355600	46970	0	0						13.8144	15.2024	3.66356	12.7816	10.7573	231.112	13.4217	163.368	115.719		0	1	1	0	0	25611.9	6.87419e-08	0.000262187
30922	17935	0	40	60	100	30	61832368	59197984	224	29789946	3035861	19560943	0						17.9399	17.8964	5.41165	17.2097	14.926	320.281	29.2859	296.173	222.786		0	1	1	1	1	276037	0.000263415	0.01623
30912	17947	0	100	0	100	30	10996841	1495892170	127	7289173	1209510	6160789	0						16.2131	21.126	4.84419	15.8019	14.0057	446.307	23.4661	249.7	196.16		0	1	1	1	1	86589.3	8.3319e-06	0.0028865
21012	21592	0	100	0	100	30	720000	660000	22	388800	14450	0	0						13.487	13.4	3.09104	12.8708	9.57845	179.56	9.55454	165.658	91.7467		0	1	1	0	0	32727.3	3.57168e-08	0.000188989
20111	22596	0	100	0	100	30	15210419	755299	65	9427211	1876736	6983220	0						16.5375	13.5349	4.17439	16.0591	14.445	183.193	17.4255	257.895	208.659		0	1	1	0	1	234006	1.59401e-05	0.0039925
20119	22597	0	65	35	100	30	325925224	91632887	293	174078802	12077480	0	0						19.6022	18.3333	5.68017	18.975	16.3069	336.11	32.2644	360.051	265.913		0	1	1	1	0	1.11237e+06	0.00731887	0.0855504
20221	22623	0	100	0	100	30	2730874	835900	68	1249483	25992	0	0						14.8201	13.6363	4.21951	14.0382	10.1655	185.948	17.8042	197.072	103.338		0	1	1	0	0	40159.9	5.1382e-07	0.000716813
21012	22631	0	100	0	100	30	43704501	4883572	367	20722960	811140	9494756	0						17.593	15.4014	5.90536	16.8468	13.6062	237.203	34.8733	283.813	185.129		0	1	1	1	1	119086	0.000131601	0.0114718
21012	22634	0	100	0	100	30	110499820	34046592	517	53417639	1940782	52082198	0						18.5205	17.3432	6.24804	17.7937	14.4786	300.788	39.038	316.614	209.63		0	1	1	1	1	213733	0.000841262	0.0290045
21012	22637	0	43.43	0	100	30	530181887	52984837	1108	104815287	5441332	101645683	0						20.0887	17.7855	7.01031	18.4677	15.5095	316.325	49.1445	341.056	240.546		0	1	1	1	1	478504	0.0193668	0.139165
21012	22644	0	10	0	10	30	14376860	9963325	97	9093643	399231	8937598	3						16.4811	16.1144	4.57471	16.0231	12.8973	259.675	20.928	256.739	166.34		1	0	1	0	1	148215	1.42409e-05	0.00377371
21012	22645	0	100	0	100	30	76287793	120550656	677	30407947	1143930	2126190	0						18.15	18.6076	6.51767	17.2302	13.95	346.242	42.48	296.88	194.602		0	1	1	1	1	112685	0.000400976	0.0200244
21012	22646	0	60	40	100	30	788599842	418877512	1585	109542952	4316851	41096039	0						20.4858	19.8531	7.36834	18.5118	15.278	394.145	54.2924	342.688	233.418		0	1	1	1	1	497539	0.0428471	0.206995
21012	22653	0	100	0	100	30	42661603	4750984	175	12725590	1133863	11770616	0						17.5688	15.3739	5.16479	16.3591	13.9411	236.356	26.675	267.621	194.355		0	1	1	1	1	243781	0.000125396	0.011198
21012	22655	0	100	0	100	30	72765139	5330167	268	32073977	776490	32073977	0						18.1027	15.4889	5.59099	17.2836	13.5625	239.906	31.2591	298.721	183.942		0	1	1	1	1	271512	0.0003648	0.0190997
21022	22660	0	100	0	100	30	658464427	164672500	2373	243277830	8318800	0	0						20.3054	18.9195	7.77191	19.3097	15.934	357.946	60.4026	372.865	253.893		0	1	1	1	0	277482	0.0298726	0.172837
21022	22661	0	100	0	100	30	31847328	15522994	439	10375269	990861	0	0						17.2765	16.5578	6.0845	16.1549	13.8063	274.162	37.0211	260.982	190.615		0	1	1	1	0	72545.2	6.98802e-05	0.00835944
21022	22666	0	100	0	100	30	972927	2608879	34	434986	36349	0	46						13.7881	14.7744	3.52636	12.9831	10.5009	218.284	12.4352	168.56	110.269		1	1	1	0	0	28615.5	6.52181e-08	0.000255378
21021	22668	0	100	0	100	30	787750	865000	37	281600	64940	0	0						13.5769	13.6705	3.61092	12.5482	11.0812	186.882	13.0387	157.458	122.793		0	1	1	0	0	21290.5	4.27548e-08	0.000206772
21022	22675	0	100	0	100	30	990210	105000	29	405600	118290	0	2						13.8057	11.5617	3.3673	12.9131	11.6809	133.673	11.3387	166.749	136.443		1	1	1	0	0	34145.2	6.75558e-08	0.000259915
20231	22696	0	100	0	100	30	14520447	6005442	45	13639667	50817	0	0						16.4911	15.6082	3.80666	16.4285	10.836	243.615	14.4907	269.895	117.419		0	1	1	0	0	322677	1.45267e-05	0.0038114
20294	22729	0	100	0	100	30	141178315	23578733	82	107961068	3268165	0	0						18.7655	16.9759	4.40672	18.4973	14.9997	288.18	19.4192	342.149	224.992		0	1	1	0	0	1.72169e+06	0.00137323	0.0370571
20294	22744	0	0.01	99.99	100	30	9204735	3050000	24	4236862	79720	0	0						16.0352	14.9307	3.17805	15.2593	11.2863	222.924	10.1	232.847	127.38		0	1	1	0	0	383531	5.83755e-06	0.0024161
20121	23404	0	100	0	100	30	4830000	8320000	100	1280000	639225	0	0						15.3904	15.9342	4.60517	14.0624	13.368	253.898	21.2076	197.75	178.704		0	1	1	1	0	48300	1.60732e-06	0.0012678
29300	23539	0	33	67	100	30	183861187	53058930	270	151796500	3160946	65381724	3						19.0297	17.7869	5.59842	18.8381	14.9664	316.374	31.3423	354.872	223.993		1	1	1	1	1	680967	0.0023291	0.0482607
28130	23576	0	100	0	100	30	3968750	407000	24	2283000	385800	0	1						15.194	12.9166	3.17805	14.641	12.8631	166.838	10.1	214.359	165.459		1	1	1	0	0	165365	1.08521e-06	0.00104174
26310	23627	0	100	0	100	30	732365705	385300000	2415	723400000	3034010	603000000	0						20.4118	19.7695	7.78945	20.3995	14.9254	390.834	60.6756	416.138	222.767		0	1	1	1	1	303257	0.0369542	0.192235
29200	23675	0	100	0	100	30	507782000	71446191	2365	110661945	3676727	0	0						20.0456	18.0845	7.76853	18.522	15.1175	327.048	60.3501	343.064	228.54		0	1	1	1	0	214707	0.0177649	0.133285
28199	23709	0	100	0	100	30	18869328	38392	66	8253627	595076	0	0						16.753	10.5556	4.18965	15.9262	13.2964	111.421	17.5532	253.643	176.795		0	1	1	0	0	285899	2.45313e-05	0.00495291
26490	23807	0	100	0	100	30	119638567	77229656	1706	36131133	8511500	30479016	6						18.6	18.1623	7.44191	17.4027	15.9569	329.869	55.382	302.853	254.624		1	1	1	1	1	70128.1	0.000986167	0.0314033
20112	24230	0	100	0	100	30	3752033	12628693	49	1971360	218795	1971360	0						15.1378	16.3515	3.89182	14.4942	12.2959	267.371	15.1463	210.083	151.189		0	1	1	0	1	76572.1	9.69932e-07	0.000984851
21012	24239	0	100	0	100	30	43260360	15365944	299	18021124	1262850	0	0						17.5827	16.5477	5.70044	16.7071	14.0489	273.825	32.4951	279.126	197.371		0	1	1	1	0	144683	0.00012894	0.0113552
27401	24333	0	0	100	100	30	158172212	15624928	530	28142670	7661531	19530885	0						18.8792	16.5644	6.27288	17.1528	15.8517	274.379	39.349	294.218	251.277		0	1	1	1	1	298438	0.00172373	0.0415178
20119	25139	0	100	0	100	30	6871310	1058542	64	1928983	953255	0	0						15.7429	13.8724	4.15888	14.4725	13.7676	192.444	17.2963	209.453	189.548		0	1	1	0	0	107364	3.25302e-06	0.00180361
20114	25143	0	100	0	100	30	4195263	86122	32	1135257	1128779	0	0						15.2495	11.3635	3.46574	13.9424	13.9366	129.13	12.0113	194.39	194.23		0	1	1	0	0	131102	1.21262e-06	0.00110119
21011	29512	0	100	0	100	30	4425701	3520661	256	2278225	655950	1000000	0						15.3029	15.0742	5.54518	14.6389	13.3938	227.23	30.749	214.298	179.395		0	1	1	1	1	17287.9	1.3495e-06	0.00116168
20114	29515	0	100	0	100	30	158268710	42598725	331	72125356	42872957	42249796	0						18.8798	17.5673	5.80212	18.0939	17.5738	308.611	33.6646	327.39	308.837		0	1	1	1	1	478153	0.00172583	0.0415431
20115	29521	0	100	0	100	30	30761358	40567297	124	13180230	5570455	12393399	50						17.2418	17.5185	4.82028	16.3942	15.533	306.897	23.2351	268.771	241.274		1	1	1	1	1	248075	6.51957e-05	0.00807439
20116	29537	0	100	0	100	30	51322585	8989786	82	25087057	691753	17067286	0						17.7536	16.0116	4.40672	17.0379	13.447	256.371	19.4192	290.289	180.821		0	1	1	0	1	625885	0.000181478	0.0134714
27202	29541	0	100	0	100	30	27732959	1154325	199	20410034	552581	10705017	0						17.1381	13.959	5.2933	16.8315	13.2224	194.854	28.0191	283.301	174.831		0	1	1	1	1	139362	5.29908e-05	0.00727948
20299	29543	0	100	0	100	30	159458598	3262059	90	89822634	22130	22750794	0						18.8873	14.9979	4.49981	18.3133	10.0047	224.936	20.2483	335.379	100.094		0	1	1	0	1	1.77176e+06	0.00175188	0.0418554
20119	29550	0	100	0	100	30	420054864	146671856	341	188338837	17544390	72737590	0						19.8559	18.8037	5.83188	19.0538	16.6802	353.579	34.0109	363.046	278.231		0	1	1	1	1	1.23183e+06	0.0121568	0.110258
20299	29551	0	100	0	100	30	31921455	417602476	512	9276216	6638284	151652	5						17.2788	19.85	6.23832	16.043	15.7084	394.024	38.9167	257.377	246.753		1	1	1	1	1	62346.6	7.02059e-05	0.00837889
28130	29552	0	100	0	100	30	30806816	5893250	95	16978362	671333	13929994	34						17.2432	15.5893	4.55388	16.6475	13.417	243.027	20.7378	277.138	180.016		1	1	1	0	1	324282	6.53885e-05	0.00808632
20212	29584	0	100	0	100	30	1448128	1299820	37	684683	18940	0	0						14.1858	14.0777	3.61092	13.4367	9.84903	198.183	13.0387	180.545	97.0034		0	1	1	0	0	39138.6	1.44485e-07	0.000380111
20211	29594	0	0	0	100	30	211469972	41715719	170	115315937	109860	15694792	0						19.1696	17.5464	5.1358	18.5632	11.607	307.876	26.3764	344.592	134.722		0	1	1	1	1	1.24394e+06	0.0030811	0.0555076
20221	29611	0	70	30	100	30	132145514	7066874	274	122709000	585625	0	0						18.6994	15.7709	5.61313	18.6253	13.2804	248.722	31.5072	346.903	176.37		0	1	1	1	0	482283	0.00120313	0.0346862
20221	29617	0	100	0	100	30	17762986	3600000	170	14569225	292010	0	20						16.6926	15.0964	5.1358	16.4944	12.5845	227.903	26.3764	272.066	158.371		1	1	1	1	0	104488	2.1739e-05	0.00466251
20221	29621	0	100	0	100	30	1970460	2545000	37	338240	107256	39216	0						14.4938	14.7496	3.61092	12.7315	11.583	217.552	13.0387	162.091	134.165		0	1	1	0	1	53255.7	2.67512e-07	0.000517216
20221	29622	0	100	0	100	30	52968026	1990028	106	30437901	1816595	0	0						17.7852	14.5037	4.66344	17.2312	14.4125	210.356	21.7477	296.914	207.719		0	1	1	1	0	499698	0.000193302	0.0139033
21011	29624	0	100	0	100	30	17005831	3452758	73	7473599	304480	7135881	0						16.6491	15.0547	4.29046	15.8269	12.6264	226.644	18.408	250.49	159.425		0	1	1	0	1	232957	1.99252e-05	0.00446377
21012	29625	0	100	0	100	30	28737250	10312352	125	19773815	347610	0	0						17.1737	16.1489	4.82831	16.7999	12.7588	260.785	23.3126	282.236	162.788		0	1	1	1	0	229898	5.68982e-05	0.00754309
21012	29626	0	100	0	100	30	37712318	9809405	485	10641907	412459	2068255	0						17.4455	16.0989	6.18415	16.1803	12.9299	259.173	38.2437	261.802	167.182		0	1	1	1	1	77757.4	9.79883e-05	0.00989891
21012	29641	0	100	0	100	30	10472710	4010511	62	1018285	223833	1018285	24						16.1643	15.2044	4.12713	13.8336	12.3187	231.175	17.0332	191.369	151.749		1	1	1	0	1	168915	7.55659e-06	0.00274893
21012	29644	0	3.45	96.55	100	30	263963391	382074582	321	130179173	13053304	129266213	0						19.3913	19.7611	5.77144	18.6844	16.3846	390.502	33.3095	349.108	268.454		0	1	1	1	1	822316	0.0048006	0.0692863
21011	29649	0	20	80	100	30	159775213	30505738	116	114482102	1184149	111182737	0						18.8893	17.2334	4.75359	18.5559	13.9845	296.991	22.5966	344.323	195.567		0	1	1	1	1	1.37737e+06	0.00175884	0.0419385
21012	29653	0	100	0	100	30	2935576	1620148	88	1057166	138439	0	0						14.8924	14.298	4.47734	13.8711	11.8382	204.434	20.0465	192.407	140.143		0	1	1	0	0	33358.8	5.93738e-07	0.000770544
21012	29656	0	10	90	100	30	125994162	211156761	355	52621920	8296199	52621920	0						18.6517	19.1681	5.87212	17.7786	15.9313	367.416	34.4818	316.08	253.807		0	1	1	1	1	354913	0.00109373	0.0330715
21012	29661	0	100	0	100	30	11508872	1061338	319	4883556	343123	0	0						16.2586	13.875	5.76519	15.4014	12.7458	192.517	33.2374	237.203	162.457		0	1	1	1	0	36078	9.12585e-06	0.0030209
21022	29669	0	100	0	100	30	5235961	2617757	107	2113845	127532	0	0						15.4711	14.7778	4.67283	14.564	11.7561	218.384	21.8353	212.111	138.206		0	1	1	1	0	48934.2	1.88886e-06	0.00137436
21022	29670	0	100	0	100	30	2535104	482910	23	480618	761653	0	22						14.7457	13.0876	3.13549	13.0828	13.5432	171.285	9.83132	171.16	183.42		1	1	1	0	0	110222	4.42792e-07	0.000665426
20232	29696	0	100	0	100	30	88003664	12612540	272	31981480	1508541	1345470	0						18.2929	16.3502	5.6058	17.2807	14.2267	267.329	31.425	298.621	202.398		0	1	1	1	1	323543	0.000533592	0.0230996
20232	29721	0	100	0	100	30	5350510	1861500	29	1149836	479402	0	48						15.4927	14.4369	3.3673	13.9551	13.0803	208.424	11.3387	194.746	171.094		1	1	1	0	0	184500	1.97242e-06	0.00140443
20232	29724	0	100	0	100	30	647416	117469	38	338000	33675	0	0						13.3807	11.6739	3.63759	12.7308	10.4245	136.281	13.232	162.073	108.67		0	1	1	0	0	17037.3	2.88785e-08	0.000169937
21012	29727	0	100	0	100	30	107011860	19383463	488	44914004	2990841	0	0						18.4885	16.7799	6.19032	17.6203	14.9111	281.566	38.32	310.474	222.34		0	1	1	1	0	219287	0.000788991	0.028089
20291	29729	0	100	0	100	30	6101228	693351	49	4245225	412938	0	0						15.624	13.4493	3.89182	15.2613	12.9311	180.883	15.1463	232.907	167.212		0	1	1	0	0	124515	2.56473e-06	0.00160148
20291	29733	0	100	0	100	30	35700802	20291296	407	16673350	2683340	0	0						17.3907	16.8257	6.00881	16.6293	14.8026	283.104	36.1058	276.534	219.116		0	1	1	1	0	87717	8.7814e-05	0.00937091
20293	29741	0	100	0	100	30	25624404	787008	52	16577713	289266	27930	4						17.0591	13.576	3.95124	16.6236	12.5751	184.308	15.6123	276.343	158.133		1	1	1	0	1	492777	4.52393e-05	0.00672601
20294	29742	0	0	0	100	30	6891625	2412000	61	195700	336035	0	0						15.7458	14.696	4.11087	12.1843	12.725	215.971	16.8993	148.458	161.925		0	1	1	0	0	112977	3.27229e-06	0.00180895
20294	29745	0	0	0	100	30	1261975	40092140	44	775248	159726	0	0						14.0482	17.5067	3.78419	13.5609	11.9812	306.484	14.3201	183.899	143.55		0	1	1	0	0	28681.2	1.09726e-07	0.000331249
20115	29746	0	100	0	100	30	3646671	6752117	46	925443	180751	56992	0						15.1093	15.7254	3.82864	13.738	12.1049	247.287	14.6585	188.733	146.528		0	1	1	0	1	79275.5	9.16223e-07	0.000957195
20295	29750	0	100	0	100	30	71590444	21391749	872	42138568	4889934	5265628	0						18.0865	16.8785	6.77079	17.5565	15.4027	284.884	45.8436	308.23	237.243		0	1	1	1	1	82099.1	0.000353117	0.0187914
20118	29753	0	0	0	100	30	10474165	2029625	73	1392621	2482907	0	23						16.1644	14.5234	4.29046	14.1467	14.7249	210.928	18.408	200.129	216.824		1	1	1	0	0	143482	7.55869e-06	0.00274931
30912	29844	0	100	0	100	30	4510000	1359000	47	1446000	780000	150000	0						15.3218	14.1223	3.85015	14.1843	13.567	199.438	14.8236	201.195	184.065		0	1	1	0	1	95957.4	1.4014e-06	0.00118381
20131	30151	0	100	0	100	30	118981828	289370	53	81568072	17608592	0	100						18.5945	12.5755	3.97029	18.2169	16.6839	158.142	15.7632	331.857	278.352		1	1	1	0	0	2.24494e+06	0.00097537	0.0312309
20121	30671	0	100	0	100	30	114422000	69200000	281	27654000	2157000	0	0						18.5554	18.0525	5.63835	17.1353	14.5842	325.893	31.791	293.618	212.7		0	1	1	1	0	407196	0.000902043	0.030034
20118	30678	0	100	0	100	30	69362563	6381593	627	26496681	21725673	23065690	0						18.0549	15.6689	6.44095	17.0925	16.894	245.515	41.4858	292.155	285.407		0	1	1	1	1	110626	0.000331481	0.0182066
20121	30716	0	100	0	100	30	4051923	891500	92	1752875	824729	0	5						15.2147	13.7007	4.52179	14.3768	13.6228	187.708	20.4466	206.691	185.581		1	1	1	0	0	44042.6	1.13118e-06	0.00106357
28210	31080	0	100	0	100	30	95237960	16348708	423	60322598	5288964	11380797	0						18.3719	16.6097	6.04737	17.9152	15.4811	275.881	36.5707	320.955	239.665		0	1	1	1	1	225149	0.000624925	0.0249985
28130	31082	0	100	0	100	30	9551601	30515	108	6776402	134381	0	90						16.0722	10.326	4.68213	15.729	11.8084	106.626	21.9224	247.4	139.439		1	1	1	1	0	88440.8	6.2858e-06	0.00250715
28210	31085	0	27	73	100	30	198237237	65748119	468	106316813	3443369	16061790	0						19.105	18.0013	6.14847	18.4819	15.052	324.048	37.8037	341.582	226.562		0	1	1	1	1	423584	0.00270756	0.0520342
29200	31090	0	100	0	100	30	10799187	1676932	41	4993500	101117	517000	0						16.195	14.3325	3.71357	15.4236	11.524	205.42	13.7906	237.889	132.803		0	1	1	0	1	263395	8.03508e-06	0.00283462
28210	31096	0	100	0	100	30	939644	968100	29	453327	87361	0	0						13.7533	13.7831	3.3673	13.0244	11.3778	189.974	11.3387	169.634	129.454		0	1	1	0	0	32401.5	6.08324e-08	0.000246642
28199	31112	0	100	0	100	30	6669721	205604	29	2759048	142412	0	0						15.7131	12.2337	3.3673	14.8304	11.8665	149.664	11.3387	219.941	140.813		0	1	1	0	0	229990	3.06495e-06	0.0017507
28299	31131	0	65	35	100	30	13256504	2966289	91	6099106	365565	0	0						16.4	14.9028	4.51086	15.6237	12.8092	222.094	20.3479	244.099	164.076		0	1	1	0	0	145676	1.21078e-05	0.00347963
28250	31141	0	100	0	100	30	497100	137000	20	182307	16861	0	0						13.1165	11.8277	2.99573	12.1134	9.73276	139.895	8.97441	146.736	94.7266		0	1	1	0	0	24855	1.70253e-08	0.000130481
26110	31167	0	100	0	100	30	272223651	90720202	742	157716272	7905838	135800577	15						19.4221	18.3233	6.60935	18.8763	15.8831	335.743	43.6835	356.315	252.273		1	1	1	1	1	366878	0.00510575	0.0714545
26420	31168	0	100	0	100	30	640046	570000	20	282120	15373	0	0						13.3693	13.2534	2.99573	12.5501	9.64037	175.652	8.97441	157.505	92.9367		0	1	1	0	0	32002.3	2.82248e-08	0.000168002
26490	31175	0	100	0	100	30	86195422	4156720	863	15620578	3284679	11082935	0						18.2721	15.2402	6.76041	16.5641	15.0048	232.265	45.7032	274.369	225.143		0	1	1	1	1	99878.8	0.00051189	0.022625
27201	31205	0	100	0	100	30	204446129	2053354	172	88376340	24014208	82928078	0						19.1358	14.535	5.14749	18.2971	16.9942	211.266	26.4967	334.784	288.801		0	1	1	1	1	1.18864e+06	0.00287982	0.053664
30111	31268	0	100	0	100	30	239500	142600	27	86347	7300	0	0						12.3863	11.8678	3.29584	11.3661	8.89563	140.845	10.8625	129.189	79.1322		0	1	1	0	0	8870.37	3.95202e-09	6.28651e-05
29200	31304	0	100	0	100	30	40437278	29120	149	11943669	169857	0	41						17.5153	10.2792	5.00395	16.2957	12.0427	105.662	25.0395	265.55	145.027		1	1	1	1	0	271391	0.000112661	0.0106142
29200	31313	0	100	0	100	30	1131800	1020000	30	243540	59430	0	100						13.9393	13.8353	3.4012	12.403	10.9926	191.416	11.5681	153.835	120.836		1	1	1	0	0	37726.7	8.82566e-08	0.00029708
29200	31320	0	100	0	100	30	8141734	250000	30	2227176	388112	0	0						15.9125	12.4292	3.4012	14.6162	12.869	154.485	11.5681	213.635	165.612		0	1	1	0	0	271391	4.56711e-06	0.00213708
29200	31328	0	100	0	100	30	1440000	2199000	48	831074	17927	0	0						14.1802	14.6035	3.8712	13.6305	9.79406	213.263	14.9862	185.79	95.9237		0	1	1	0	0	30000	1.42867e-07	0.000377978
29200	31336	0	100	0	100	30	108998744	28411413	300	85011040	1135124	8930000	0						18.5068	17.1623	5.70378	18.2583	13.9423	294.545	32.5331	333.365	194.386		0	1	1	1	1	363329	0.000818561	0.0286105
29300	31347	0	100	0	100	30	1382150	10348000	74	437000	46362	0	30						14.1392	16.1523	4.30407	12.9877	10.7442	260.897	18.525	168.68	115.439		1	1	1	0	0	18677.7	1.31619e-07	0.000362793
29300	31349	0	100	0	100	30	11441226	1199272	123	5600050	2307601	929586	0						16.2527	13.9972	4.81218	15.5383	14.6517	195.922	23.1571	241.438	214.673		0	1	1	1	1	93018.1	9.01889e-06	0.00300315
28113	31351	0	100	0	100	30	9508961	255000	22	3625260	212411	0	0						16.0677	12.449	3.09104	15.1034	12.2663	154.978	9.55454	228.114	150.462		0	1	1	0	0	432226	6.2298e-06	0.00249596
29300	31354	0	100	0	100	30	50312347	173214	534	20150450	5885341	0	0						17.7338	12.0623	6.2804	16.8187	15.588	145.499	39.4434	282.87	242.985		0	1	1	1	0	94217.9	0.000174404	0.0132062
29300	31355	0	100	0	100	30	1692022	1154018	50	982200	74245	0	0						14.3414	13.9588	3.91202	13.7976	11.2151	194.847	15.3039	190.372	125.779		0	1	1	0	0	33840.4	1.97251e-07	0.00044413
26110	31362	0	90	10	100	30	308603043	10166653	186	57065321	335936	0	0						19.5476	16.1346	5.22575	17.8597	12.7247	260.326	27.3084	318.969	161.917		0	1	1	1	0	1.65916e+06	0.00656158	0.0810036
29300	31364	0	100	0	100	30	11065831	985000	24	2002679	78480	0	0						16.2194	13.8004	3.17805	14.51	11.2706	190.451	10.1	210.54	127.026		0	1	1	0	0	461076	8.43677e-06	0.00290461
29300	31365	0	100	0	100	30	56134873	249617394	648	7419269	886076	6776104	0						17.8433	19.3354	6.47389	15.8196	13.6946	373.859	41.9113	250.259	187.541		0	1	1	1	1	86627.9	0.000217107	0.0147345
30912	31369	0	100	0	100	30	12659200	3480000	111	8507800	202950	0	0						16.3539	15.0625	4.70953	15.9565	12.2207	226.88	22.1797	254.61	149.346		0	1	1	1	0	114047	1.10413e-05	0.00332285
29300	31372	0	100	0	100	30	1695717	1542205	41	668723	110866	0	0						14.3436	14.2487	3.71357	13.4131	11.6161	203.026	13.7906	179.912	134.933		0	1	1	0	0	41359	1.98114e-07	0.0004451
30922	31414	0	100	0	100	30	2476214	1065000	97	641376	90430	0	0						14.7222	13.8785	4.57471	13.3714	11.4123	192.612	20.928	178.794	130.241		0	1	1	0	0	25528	4.22459e-07	0.000649968
26602	31435	0	100	0	100	30	4129863	786250	20	1612910	960806	0	0						15.2338	13.575	2.99573	14.2936	13.7755	184.281	8.97441	204.306	189.765		0	1	1	0	0	206493	1.17511e-06	0.00108403
26520	31444	0	100	0	100	30	3087104	2726400	45	1392604	381627	0	0						14.9427	14.8185	3.80666	14.1467	12.8522	219.588	14.4907	200.129	165.179		0	1	1	0	0	68602.3	6.56615e-07	0.000810318
26520	31446	0	100	0	100	30	4549389	1912697	31	1732937	502919	0	0						15.3305	14.464	3.43399	14.3653	13.1282	209.208	11.7923	206.363	172.349		0	1	1	0	0	146754	1.42598e-06	0.00119414
20291	32962	0	75.15	24.85	100	61	70745137	9769727	106	58037487	2413365	13124586	0						18.0746	16.0948	4.66344	17.8766	14.6965	259.043	21.7477	319.573	215.988		0	1	0	1	1	667407	0.000344827	0.0185695
20291	33442	0	100	0	100	63	128269217	26946307	71	94119561	1145965	0	0						18.6696	17.1094	4.26268	18.3601	13.9518	292.73	18.1704	337.092	194.652		0	1	0	0	0	1.80661e+06	0.00113358	0.0336687
20119	34498	0	100	0	100	73	8226933	36946949	36	3988883	1263573	0	100						15.9229	17.425	3.58352	15.199	14.0495	303.63	12.8416	231.01	197.387		1	1	0	0	0	228526	4.6632e-06	0.00215944
20294	34500	0	100	0	100	73	16970257	713248	163	1232837	312903	0	0						16.647	13.4776	5.09375	14.0248	12.6536	181.645	25.9463	196.696	160.115		0	1	0	1	0	104112	1.9842e-05	0.00445443
30111	34587	0	100	0	100	73	3051000	917000	72	1072625	13185	0	0						14.931	13.7289	4.27667	13.8856	9.48684	188.482	18.2899	192.81	90		0	1	0	0	0	42375	6.41346e-07	0.000800841
29300	35114	0	100	0	100	30	7546519	8580786	52	5106973	343450	0	0						15.8366	15.965	3.95124	15.4461	12.7468	254.882	15.6123	238.583	162.481		0	1	1	0	0	145125	3.92375e-06	0.00198085
20231	35163	0	2	98	100	30	361614546	299497633	455	118107252	1383903	71751220	0						19.7061	19.5176	6.1203	18.5871	14.1404	380.937	37.458	345.48	199.951		0	1	1	1	1	794757	0.00900948	0.0949183
20113	35561	0	9.5	90	100	30	54731916	36691330	175	37106135	199177	31444918	0						17.818	17.4181	5.16479	17.4293	12.2019	303.389	26.675	303.78	148.888		0	1	1	1	1	312754	0.00020639	0.0143663
20221	35573	0	100	0	100	30	8127400	90020000	125	2720000	1173700	0	0						15.9108	18.3155	4.82831	14.8161	13.9757	335.459	23.3126	219.518	195.319		0	1	1	1	0	65019.2	4.55105e-06	0.00213332
21012	35577	0	100	0	100	30	43897913	27750098	330	15569353	1296793	0	0						17.5974	17.1387	5.79909	16.5608	14.0754	293.737	33.6295	274.261	198.117		0	1	1	1	0	133024	0.000132769	0.0115225
20293	35584	0	100	0	100	30	35972722	4500221	73	27874258	88904	25330029	0						17.3983	15.3196	4.29046	17.1432	11.3953	234.691	18.408	293.89	129.853		0	1	1	0	1	492777	8.91568e-05	0.00944229
28250	35729	0	100	0	100	30	15815074	5743571	105	7841266	474591	1789200	8						16.5765	15.5636	4.65396	15.8749	13.0702	242.225	21.6593	252.013	170.83		1	1	1	1	1	150620	1.72326e-05	0.00415121
28130	35731	0	15	85	100	30	494027290	54070614	1200	132783524	6191200	0	63						20.0181	17.8058	7.09008	18.7042	15.6386	317.047	50.2692	349.848	244.567		1	1	1	1	0	411689	0.0168155	0.129675
27120	35744	0	100	0	100	30	17233935	2866185	80	6222124	16105	4401807	0						16.6624	14.8685	4.38203	15.6436	9.68689	221.072	19.2022	244.723	93.8357		0	1	1	0	1	215424	2.04634e-05	0.00452364
26410	35763	0	100	0	100	30	31221024	5355545	118	15721864	1023239	0	0						17.2566	15.4936	4.77068	16.5706	13.8385	240.053	22.7594	274.584	191.504		0	1	1	1	0	264585	6.71587e-05	0.00819504
27320	35770	0	57	43	100	30	1317403329	205610261	648	798612499	14303149	276086493	0						20.9989	19.1415	6.47389	20.4984	16.476	366.397	41.9113	420.184	271.458		0	1	1	1	1	2.03303e+06	0.119576	0.345798
30922	35786	0	100	0	100	30	11426346	6225000	211	5753785	228813	5659461	0						16.2514	15.6441	5.35186	15.5654	12.3407	244.737	28.6424	242.281	152.292		0	1	1	1	1	54153.3	8.99545e-06	0.00299924
21012	35935	0	2	98	100	30	61466085	63950319	177	8576153	11653889	8196364	80						17.934	17.9736	5.17615	15.9645	16.2712	323.051	26.7925	254.865	264.75		1	1	1	1	1	347266	0.000260303	0.0161339
20291	36174	0	100	0	100	30	43755701	7382000	51	30229066	1862951	16559592	0						17.5941	15.8146	3.93183	17.2243	14.4377	250.1	15.4593	296.677	208.446		0	1	1	0	1	857955	0.00013191	0.0114852
30912	36273	0	100	0	100	30	4541953	3308500	20	2916000	162686	0	0						15.3289	15.012	2.99573	14.8857	11.9996	225.36	8.97441	221.585	143.99		0	1	1	0	0	227098	1.42132e-06	0.00119219
27320	36281	0	100	0	100	30	8351625	5600000	89	5788799	320942	0	10						15.938	15.5383	4.48864	15.5714	12.679	241.438	20.1479	242.47	160.757		1	1	1	0	0	93838.5	4.80563e-06	0.00219217
30111	36338	0	100	0	100	64	4554520	147570	55	2554541	295194	827947	100						15.3316	11.9021	4.00733	14.7534	12.5954	141.659	16.0587	217.662	158.644		1	1	0	0	1	82809.5	1.4292e-06	0.00119549
21012	36588	0	100	0	100	13	6413856	900000	68	630045	187837	569423	0						15.674	13.7102	4.21951	13.3535	12.1433	187.968	17.8042	178.317	147.46		0	1	0	0	1	94321.4	2.8343e-06	0.00168354
27120	37062	0	100	0	100	30	3604000	120000000	200	823090	188691	0	30						15.0976	18.603	5.29832	13.6208	12.1479	346.072	28.0722	185.527	147.571		1	1	1	1	0	18020	8.94906e-07	0.000945995
20118	37647	0	0	100	100	30	40682537	92290939	65	5410772	1232397	3045109	0						17.5213	18.3405	4.17439	15.5039	14.0245	336.372	17.4255	240.371	196.686		0	1	1	0	1	625885	0.000114031	0.0106785
20221	37670	0	100	0	100	30	7382671	1459912	27	5198710	78892	0	0						15.8146	14.1939	3.29584	15.4639	11.2758	201.466	10.8625	239.133	127.144		0	1	1	0	0	273432	3.75522e-06	0.00193784
20112	37696	0	0	100	100	30	323731275	292524801	178	19717162	2471647	0	0						19.5954	19.4941	5.18178	16.797	14.7204	380.018	26.8509	282.139	216.69		0	1	1	1	0	1.81872e+06	0.00722067	0.0849745
28199	38097	0	100	0	100	30	3461652	967115	36	1062886	49879	0	0						15.0573	13.7821	3.58352	13.8765	10.8174	189.946	12.8416	192.557	117.015		0	1	1	0	0	96157	8.2561e-07	0.000908631
28199	38101	0	100	0	100	30	2781298	1860000	23	994652	136650	0	100						14.8384	14.4361	3.13549	13.8101	11.8252	208.401	9.83132	190.72	139.835		1	1	1	0	0	120926	5.3297e-07	0.000730048
26410	38108	0	40	60	100	30	19579286	7243636	74	10321901	68737	0	0						16.79	15.7956	4.30407	16.1498	11.138	249.502	18.525	260.815	124.056		0	1	1	0	0	264585	2.6412e-05	0.00513926
26410	38113	0	100	0	100	30	98690187	11926183	373	43066064	25219336	0	0						18.4075	16.2942	5.92158	17.5782	17.0431	265.502	35.0651	308.995	290.468		0	1	1	1	0	264585	0.000671052	0.0259047
28113	38118	0	0	100	100	30	719235682	131224284	427	39999042	51550678	0	0						20.3937	18.6924	6.05678	17.5044	17.7581	349.407	36.6846	306.403	315.349		0	1	1	1	0	1.68439e+06	0.035641	0.188788
27510	38130	0	100	0	100	30	18667643	33938500	191	9939783	1020500	0	0						16.7423	17.3401	5.25227	16.1121	13.8358	300.678	27.5864	259.598	191.429		0	1	1	1	0	97736.4	2.40097e-05	0.00489997
27310	38140	0	100	0	100	30	111749184	50790749	142	64697767	4271573	0	0						18.5318	17.7432	4.95583	17.9852	15.2675	314.822	24.5602	323.469	233.096		0	1	1	1	0	786966	0.000860393	0.0293324
27330	38142	0	50	50	100	30	515589296	25553859	791	68609560	2205050	67955560	0						20.0608	17.0563	6.6733	18.0439	14.6063	290.917	44.5329	325.584	213.343		0	1	1	1	1	651820	0.0183154	0.135334
29200	38151	0	100	0	100	30	21521734	4073296	215	12874496	411183	0	79						16.8846	15.22	5.37064	16.3708	12.9268	231.647	28.8438	268.002	167.102		1	1	1	1	0	100101	3.19126e-05	0.00564913
29200	38153	0	100	0	100	30	45865100	86464782	169	7578540	122438	0	0						17.6412	18.2752	5.1299	15.8408	11.7154	333.985	26.3159	250.932	137.25		0	1	1	1	0	271391	0.000144935	0.0120389
29300	38162	0	100	0	100	30	20506309	766058	44	11154751	2617219	0	96						16.8362	13.549	3.78419	16.2274	14.7776	183.576	14.3201	263.328	218.378		1	1	1	0	0	466052	2.89723e-05	0.00538259
20221	38735	0	100	0	100	30	780000	5410000	27	250000	75000	0	63						13.567	15.5038	3.29584	12.4292	11.2252	240.367	10.8625	154.485	126.006		1	1	1	0	0	28888.9	4.19177e-08	0.000204738
21022	38737	0	100	0	100	30	7740092	8205230	76	1515155	164739	787980	0						15.8619	15.9203	4.33073	14.231	12.0121	253.455	18.7553	202.522	144.291		0	1	1	0	1	101843	4.12762e-06	0.00203166
21022	38740	0	100	0	100	30	1536461	1953367	52	29306	66053	0	30						14.245	14.4851	3.95124	10.2855	11.0982	209.817	15.6123	105.792	123.17		1	1	1	0	0	29547.3	1.62649e-07	0.000403297
28240	38906	0	100	0	100	30	7064568	5017272	102	4836400	790980	0	0						15.7706	15.4284	4.62497	15.3917	13.581	238.035	21.3904	236.904	184.444		0	1	1	1	0	69260.5	3.43858e-06	0.00185434
26511	38954	0	100	0	100	30	8457800	4750000	73	5903200	812300	0	0						15.9506	15.3737	4.29046	15.591	13.6076	236.349	18.408	243.079	185.167		0	1	1	0	0	115860	4.92859e-06	0.00222004
26110	38962	0	100	0	100	30	472175	487500	21	307200	11720	0	56						13.0651	13.097	3.04452	12.6353	9.36905	171.533	9.26912	159.65	87.7791		1	1	1	0	0	22484.5	1.53608e-08	0.000123939
29200	38966	0	100	0	100	30	1611010	1575000	63	475106	56298	0	61						14.2924	14.2698	4.14313	13.0713	10.9384	203.626	17.1656	170.859	119.649		1	1	1	0	0	25571.6	1.78815e-07	0.000422865
27530	39585	0	100	0	100	30	1154200	1108000	20	593384	41960	0	0						13.9589	13.9181	2.99573	13.2936	10.6445	193.713	8.97441	176.72	113.305		0	1	1	0	0	57710	9.17847e-08	0.00030296
27530	39591	0	100	0	100	30	2250689	1092000	39	1041865	202543	0	0						14.6267	13.9035	3.66356	13.8565	12.2187	193.308	13.4217	192.003	149.297		0	1	1	0	0	57710	3.49011e-07	0.000590771
29300	39618	0	51	49	100	30	23674557	113443388	425	4157363	211975	3215692	0						16.9799	18.5468	6.05209	15.2404	12.2642	343.984	36.6278	232.27	150.411		0	1	1	1	1	55704.8	3.86164e-05	0.00621421
26110	39627	0	100	0	100	30	7056128	1473745	64	4341317	119923	0	36						15.7694	14.2033	4.15888	15.2837	11.6946	201.734	17.2963	233.591	136.764		1	1	1	0	0	110252	3.43037e-06	0.00185213
29300	39633	0	100	0	100	30	992201	1674338	23	276037	72789	0	0						13.8077	14.3309	3.13549	12.5283	11.1953	205.376	9.83132	156.958	125.335		0	1	1	0	0	43139.2	6.78277e-08	0.000260438
21012	40527	0	5	95	100	30	46547703	26754472	289	14313221	2865010	9144057	0						17.656	17.1022	5.66643	16.4767	14.8681	292.486	32.1084	271.481	221.06		0	1	1	1	1	161065	0.000149281	0.0122181
27310	40590	0	100	0	100	30	23608983	1782000	30	14650520	382086	0	100						16.9771	14.3932	3.4012	16.5	12.8534	207.166	11.5681	272.25	165.21		1	1	1	0	0	786966	3.84028e-05	0.006197
20116	40993	0	100	0	100	30	67595600	1740000	108	31728787	9789726	0	78						18.0291	14.3694	4.68213	17.2727	16.0968	206.48	21.9224	298.347	259.108		1	1	1	1	0	625885	0.000314807	0.0177428
20118	40994	0	100	0	100	30	20394537	11889598	52	9692880	1309893	0	0						16.8308	16.2912	3.95124	16.0869	14.0855	265.402	15.6123	258.788	198.4		0	1	1	0	0	392203	2.86573e-05	0.00535325
20119	40997	0	100	0	100	30	167447000	31221000	391	97707000	8866745	33171000	0						18.9362	17.2566	5.96871	18.3975	15.9978	297.79	35.6255	338.467	255.93		0	1	1	1	1	428253	0.0019318	0.0439523
21012	41014	0	100	0	100	30	97453532	3076011	223	16019979	1390136	0	0						18.3949	14.9391	5.40717	16.5893	14.1449	223.178	29.2375	275.206	200.079		0	1	1	1	0	437011	0.000654339	0.0255801
21012	41015	0	100	0	100	30	44676472	2961956	155	19251989	909072	4248305	100						17.615	14.9014	5.04343	16.7731	13.7202	222.051	25.4361	281.338	188.243		1	1	1	1	1	288235	0.00013752	0.0117269
21012	41016	0	100	0	100	30	58939935	21787765	440	25353840	952757	0	100						17.892	16.8969	6.08677	17.0484	13.7671	285.504	37.0488	290.649	189.533		1	1	1	1	0	133954	0.000239347	0.0154708
28140	41187	0	100	0	100	30	3118500	3622250	54	1436025	288690	0	0						14.9529	15.1026	3.98898	14.1774	12.5731	228.089	15.912	200.998	158.083		0	1	1	0	0	57750	6.70038e-07	0.000818559
30912	41205	0	100	0	100	30	20972361	3771070	45	12508682	1367453	0	16						16.8587	15.1429	3.80666	16.3419	14.1285	229.306	14.4907	267.059	199.613		1	1	1	0	0	466052	3.03042e-05	0.00550492
27120	41214	0	100	0	100	30	10777000	2714000	118	2657484	689000	484964	0						16.1929	14.8139	4.77068	14.7929	13.443	219.453	22.7594	218.83	180.714		0	1	1	1	1	91330.5	8.0021e-06	0.0028288
29200	41241	0	100	0	100	30	4271375	450000	46	2138500	182600	625000	0						15.2674	13.017	3.82864	14.5756	12.1151	169.442	14.6585	212.449	146.775		0	1	1	0	1	92856	1.25702e-06	0.00112117
28299	41243	0	100	0	100	30	24327870	6410277	167	12148084	433845	0	0						17.0071	15.6734	5.11799	16.3127	12.9804	245.656	26.1939	266.104	168.492		0	1	1	1	0	145676	4.07771e-05	0.00638569
20232	41681	0	100	0	100	30	17608165	748847	282	10736700	2855152	0	4						16.6839	13.5263	5.64191	16.1892	14.8646	182.961	31.8311	262.089	220.957		1	1	1	1	0	62440.3	2.13617e-05	0.00462187
20116	42661	0	65	35	100	30	200220306	135207030	83	82295628	7330182	77430231	2						19.1149	18.7223	4.41884	18.2258	15.8075	350.525	19.5262	332.181	249.877		1	1	1	0	1	2.41229e+06	0.002762	0.0525548
20131	42671	0	10	90	100	30	668083712	5822679	42	541734741	7221176	264447158	99						20.3199	15.5773	3.73767	20.1103	15.7925	242.651	13.9702	404.424	249.404		1	1	1	0	1	1.59068e+07	0.0307517	0.175362
20299	42686	0	100	0	100	30	49858984	3045523	130	19698239	1192350	0	0						17.7247	14.9292	4.86753	16.796	13.9914	222.881	23.6929	282.107	195.76		0	1	1	1	0	383531	0.000171275	0.0130872
27330	42920	0	100	0	100	30	4434608	582000	20	1168640	405875	0	100						15.3049	13.2742	2.99573	13.9714	12.9138	176.205	8.97441	195.199	166.766		1	1	1	0	0	221730	1.35493e-06	0.00116402
27120	42921	0	100	0	100	30	1800500	542107	336	218005	70863	0	0						14.4036	13.2032	5.81711	12.2923	11.1685	174.325	33.8388	151.1	124.735		0	1	1	1	0	5358.63	2.23354e-07	0.000472604
27310	42936	0	100	0	100	30	92075032	3749417	117	57861877	535882	710684	100						18.3381	15.1371	4.76217	17.8736	13.1917	229.132	22.6783	319.464	174.02		1	1	1	1	1	786966	0.000584106	0.0241683
29200	42941	0	100	0	100	30	87659333	16637423	323	33019185	74538	0	80						18.289	16.6272	5.77765	17.3126	11.2191	276.463	33.3813	299.726	125.867		1	1	1	1	0	271391	0.000529425	0.0230092
29300	42952	0	100	0	100	30	918000	407000	25	600000	42915	0	0						13.73	12.9166	3.21888	13.3047	10.667	166.838	10.3612	177.015	113.784		0	1	1	0	0	36720	5.80622e-08	0.000240961
30912	42954	0	100	0	100	30	5087000	3500000	68	1111750	51760	0	10						15.4422	15.0683	4.21951	13.9214	10.8544	227.053	17.8042	193.807	117.817		1	1	1	0	0	74808.8	1.78292e-06	0.00133526
30912	42955	0	100	0	100	30	1655860	140000	49	823000	63960	0	100						14.3198	11.8494	3.89182	13.6207	11.066	140.408	15.1463	185.524	122.457		1	1	1	0	0	33793.1	1.8891e-07	0.000434638
20114	43114	0	100	0	100	61	13983890	9027509	160	2029200	3120588	0	100						16.4534	16.0158	5.07517	14.5232	14.9535	256.505	25.7574	210.922	223.608		1	1	0	1	0	87399.3	1.3473e-05	0.00367056
27113	43229	0	100	0	100	73	39959077	7665518	60	27272727	184911	4430164	0						17.5034	15.8522	4.09434	17.1214	12.1276	251.294	16.7637	293.142	147.079		0	1	0	0	1	665985	0.000110012	0.0104886
20221	43537	0	100	0	100	30	1196900	772000	24	392392	54454	0	0						13.9952	13.5567	3.17805	12.88	10.9051	183.785	10.1	165.895	118.921		0	1	1	0	0	49870.8	9.87015e-08	0.000314168
20232	43541	0	100	0	100	30	3874507	705400	21	1055389	215433	0	100						15.1699	13.4665	3.04452	13.8694	12.2804	181.347	9.26912	192.361	150.808		1	1	1	0	0	184500	1.03429e-06	0.001017
30912	43596	0	100	0	100	30	17709994	1826000	38	11223195	630499	0	96						16.6896	14.4176	3.63759	16.2335	13.3543	207.868	13.232	263.526	178.336		1	1	1	0	0	466052	2.16095e-05	0.0046486
29200	43825	0	100	0	100	30	2564840	4233575	42	376692	62620	0	4						14.7574	15.2586	3.73767	12.8392	11.0448	232.824	13.9702	164.845	121.988		1	1	1	0	0	61067.6	4.5324e-07	0.000673231
20118	43872	0	0	100	100	30	21963348	71008600	56	14786082	702994	13022622	0						16.9049	18.0783	4.02535	16.5092	13.4631	326.825	16.2035	272.554	181.255		0	1	1	0	1	392203	3.32357e-05	0.00576504
21012	43881	0	0	100	100	30	155352385	91389638	126	109466358	14708408	109466358	0						18.8612	18.3306	4.83628	18.5111	16.5039	336.012	23.3896	342.662	272.38		0	1	1	1	1	1.23296e+06	0.00166281	0.0407776
28112	44029	0	40	60	100	30	799838904	222650140	457	619183252	14252413	619183252	0						20.4999	19.2211	6.12468	20.2439	16.4724	369.451	37.5117	409.816	271.341		0	1	1	1	1	1.75019e+06	0.0440771	0.209945
28221	44032	0	49	51	100	30	200250853	70090618	336	19889693	2435466	7955877	0						19.1151	18.0653	5.81711	16.8057	14.7056	326.355	33.8388	282.432	216.256		0	1	1	1	1	595985	0.00276285	0.0525628
28291	44033	0	100	0	100	30	40689330	10263567	90	21979944	5033797	0	0						17.5215	16.1441	4.49981	16.9056	15.4317	260.632	20.2483	285.801	238.137		0	1	1	0	0	452104	0.000114069	0.0106803
28240	44035	0	25	75	100	30	30100000	49716400	51	13850632	332088	1255913	0						17.22	17.7218	3.93183	16.4438	12.7132	314.064	15.4593	270.4	161.624		0	1	1	0	1	590196	6.24225e-05	0.00790079
29300	44044	0	15	85	100	30	40113638	631067	87	4556169	221152	564637	0						17.5072	13.3552	4.46591	15.332	12.3066	178.36	19.9443	235.07	151.453		0	1	1	0	1	461076	0.000110864	0.0105292
26310	44059	0	100	0	100	30	2113050	19960826	115	205848	41154	169500	0						14.5636	16.8093	4.74493	12.2349	10.6251	282.552	22.5144	149.693	112.892		0	1	1	1	1	18374.3	3.07629e-07	0.000554643
27113	44074	0	40	60	100	30	186961204	11725000	860	127927567	7791851	0	0						19.0464	16.2772	6.75693	18.667	15.8686	264.948	45.6561	348.456	251.812		0	1	1	1	0	217397	0.0024083	0.0490745
28192	44127	0	100	0	100	30	11953668	3952150	106	4193286	220800	0	0						16.2965	15.1898	4.66344	15.249	12.305	230.729	21.7477	232.532	151.413		0	1	1	1	0	112770	9.84488e-06	0.00313765
21011	44390	0	100	0	100	30	5395000	3263380	23	235944	292467	235944	0						15.501	14.9983	3.13549	12.3713	12.5861	224.948	9.83132	153.05	158.41		0	1	1	0	1	234565	2.00535e-06	0.0014161
26110	44432	0	0	100	100	30	81817651	3924115	175	71084372	78238	0	99						18.22	15.1827	5.16479	18.0794	11.2675	230.513	26.675	326.864	126.957		1	1	1	1	0	467529	0.000461213	0.0214759
27530	44812	0	100	0	100	30	1154200	648000	20	336242	135501	0	0						13.9589	13.3816	2.99573	12.7256	11.8167	179.068	8.97441	161.941	139.635		0	1	1	0	0	57710	9.17847e-08	0.00030296
28291	44821	0	100	0	100	30	5188329	5062650	32	2741849	87730	10275	0						15.4619	15.4374	3.46574	14.8241	11.382	238.313	12.0113	219.755	129.55		0	1	1	0	1	162135	1.85465e-06	0.00136186
30111	44829	0	100	0	100	30	33610512	17028035	273	16907760	1483453	0	4						17.3303	16.6504	5.60947	16.6433	14.2099	277.235	31.4662	276.999	201.921		1	1	1	1	0	123115	7.7832e-05	0.00882224
30912	44832	0	100	0	100	30	345000	582874	20	77580	32520	0	40						12.7513	13.2757	2.99573	11.2591	10.3896	176.245	8.97441	126.767	107.944		1	1	1	0	0	17250	8.20061e-09	9.05572e-05
20118	45011	0	100	0	100	12	153058924	13402177	100	128513982	9714508	1818935	0						18.8463	16.4109	4.60517	18.6715	16.0891	269.319	21.2076	348.627	258.86		0	1	0	1	1	1.53059e+06	0.00161408	0.0401756
26110	45194	0	100	0	100	30	41893777	7134650	241	7770850	195646	343772	0						17.5506	15.7805	5.4848	15.8659	12.1841	249.023	30.083	251.726	148.451		0	1	1	1	1	173833	0.000120922	0.0109965
28130	45220	0	100	0	100	30	13345895	49034556	121	4607911	499113	3343251	100						16.4067	17.708	4.79579	15.3433	13.1206	313.575	22.9996	235.416	172.15		1	1	1	1	1	110297	1.22717e-05	0.00350309
26520	45226	0	100	0	100	30	3200000	4545000	37	1434100	324500	0	20						14.9787	15.3295	3.61092	14.176	12.69	234.995	13.0387	200.96	161.037		1	1	1	0	0	86486.5	7.05518e-07	0.000839951
28113	45450	0	100	0	100	30	9508961	601390	22	2711219	465209	0	0						16.0677	13.307	3.09104	14.8129	13.0502	177.076	9.55454	219.422	170.309		0	1	1	0	0	432226	6.2298e-06	0.00249596
20118	45458	0	0	100	100	30	9805066	8881518	25	6832829	81937	3256621	0						16.0984	15.9995	3.21888	15.7372	11.3137	255.983	10.3612	247.661	128		0	1	1	0	1	392203	6.62383e-06	0.00257368
20293	45486	0	0	100	100	30	46813816	12563735	95	35734236	273136	23461533	2						17.6617	16.3463	4.55388	17.3916	12.5177	267.202	20.7378	302.468	156.693		1	1	1	0	1	492777	0.000150993	0.0122879
28113	45638	0	0	100	100	30	84283977	90587981	195	35596276	3800456	35596276	0						18.2497	18.3218	5.273	17.3878	15.1506	335.69	27.8045	302.334	229.542		0	1	1	1	1	432226	0.000489438	0.0221233
20118	45643	0	0	100	100	30	45103303	17400077	115	29820276	817312	16064154	0						17.6245	16.672	4.74493	17.2107	13.6138	277.955	22.5144	296.208	185.335		0	1	1	1	1	392203	0.00014016	0.0118389
28193	45655	0	100	0	100	30	23713000	693789	220	15812284	605741	0	90						16.9815	13.4499	5.39363	16.5763	13.3142	180.9	29.0912	274.774	177.268		1	1	1	1	0	107786	3.87419e-05	0.0062243
26420	45684	0	0	100	100	30	1924253975	140344572	3525	1572824412	8876974	1093908214	0						21.3778	18.7596	8.16764	21.1761	15.999	351.923	66.7103	448.429	255.967		0	1	1	1	1	545888	0.255113	0.505087
26310	45709	0	3	97	100	30	901888657	1839746	225	166799427	1620661	0	22						20.62	14.4251	5.4161	18.9323	14.2983	208.085	29.3341	358.432	204.443		1	1	1	1	0	4.00839e+06	0.056042	0.236732
27202	45721	0	50	50	100	30	898809684	441887798	1634	245846894	6267559	245846894	4						20.6166	19.9066	7.39879	19.3202	15.6509	396.271	54.742	373.271	244.951		1	1	1	1	1	550067	0.05566	0.235924
27403	45728	0	0	100	100	30	43508175	23402840	168	28157782	628422	0	40						17.5885	16.9684	5.12396	17.1533	13.351	287.926	26.255	294.237	178.248		1	1	1	1	0	258977	0.000130422	0.0114202
29300	45730	0	5	95	100	30	23480000000	925738108	5787	47285604	117139432	25342122	0						23.8794	20.6461	8.66337	17.6717	18.5789	426.262	75.054	312.29	345.175		0	1	1	1	1	4.05737e+06	37.9843	6.16314
29100	45731	0	32	68	100	30	28030000000	3490850766	7932	21460000000	127899603	6019390264	53						24.0565	21.9734	8.97866	23.7895	18.6668	482.831	80.6163	565.938	348.448		1	1	1	1	1	3.53379e+06	54.132	7.35745
29300	45734	0	45	55	100	30	1028200146	705397502	2230	171998425	2166439	46456153	68						20.7511	20.3743	7.70976	18.963	14.5886	415.111	59.4404	359.595	212.827		1	1	1	1	1	461076	0.0728389	0.269887
29200	45984	0	100	0	100	30	3712527	1034944	26	1997898	172631	196025	50						15.1272	13.8499	3.2581	14.5076	12.0589	191.819	10.6152	210.471	145.417		1	1	1	0	1	142790	9.49614e-07	0.000974482
20118	46243	0	0	100	100	30	18330000	71900000	72	863343	2598000	0	34						16.724	18.0908	4.27667	13.6686	14.7703	327.277	18.2899	186.83	218.16		1	1	1	0	0	254583	2.3149e-05	0.00481134
21022	46260	0	100	0	100	30	12675519	3207000	115	5666259	934270	0	0						16.3552	14.9808	4.74493	15.55	13.7475	224.426	22.5144	241.804	188.994		0	1	1	1	0	110222	1.10698e-05	0.00332713
20214	46305	0	100	0	100	30	664620	890000	22	378000	90570	0	100						13.407	13.699	3.09104	12.8426	11.4139	187.662	9.55454	164.934	130.277		1	1	1	0	0	30210	3.04337e-08	0.000174453
28192	46537	0	100	0	100	12	34978012	598120	140	9243990	238509	0	0						17.3702	13.3015	4.94164	16.0395	12.3822	176.931	24.4198	257.265	153.318		0	1	0	1	0	249843	8.42943e-05	0.00918119
20291	46794	0	100	0	100	30	99522770	133459103	116	47908040	16206849	0	0						18.4159	18.7093	4.75359	17.6848	16.6009	350.038	22.5966	312.752	275.591		0	1	1	1	0	857955	0.000682422	0.0261232
20131	47050	0	77	23	100	30	980653538	190940920	238	842218936	30398398	17804570	0						20.7037	19.0675	5.47227	20.5516	17.2299	363.569	29.9457	422.366	296.869		0	1	1	1	1	4.12039e+06	0.0662581	0.257407
20211	47057	0	100	0	100	30	66266131	4726510	106	37051021	7901054	26410886	0						18.0092	15.3687	4.66344	17.4278	15.8825	236.197	21.7477	303.728	252.254		0	1	1	1	1	625152	0.000302546	0.0173938
20131	47063	0	73.33	26.67	100	30	127961589	181598	57	104588095	2126643	48593975	0						18.6672	12.1096	4.04305	18.4655	14.5701	146.641	16.3463	340.976	212.287		0	1	1	0	1	2.24494e+06	0.00112815	0.033588
20131	47066	0	5	95	100	30	279279179	216955096	150	201272184	4938049	201272184	0						19.4477	19.1952	5.01064	19.1202	15.4125	368.456	25.1065	365.581	237.545		0	1	1	1	1	1.86186e+06	0.00537384	0.0733065
20221	47070	0	100	0	100	30	14990951	1946866	30	8857214	699310	0	0						16.523	14.4817	3.4012	15.9967	13.4578	209.721	11.5681	255.896	181.114		0	1	1	0	0	499698	1.54834e-05	0.0039349
20221	47072	0	100	0	100	30	3254400	2380000	27	861600	84800	0	0						14.9955	14.6826	3.29584	13.6665	11.3481	215.579	10.8625	186.774	128.778		0	1	1	0	0	120533	7.29709e-07	0.00085423
20221	47073	0	100	0	100	30	1335854	2100000	26	345886	64876	146016	98						14.1051	14.5574	3.2581	12.7539	11.0802	211.919	10.6152	162.661	122.772		1	1	1	0	1	51379	1.22949e-07	0.000350641
20232	47078	0	100	0	100	30	12696053	5200000	438	3772423	215133	0	0						16.3568	15.4642	6.08222	15.1432	12.279	239.141	36.9934	229.317	150.774		0	1	1	1	0	28986.4	1.11057e-05	0.00333252
28299	47194	0	100	0	100	30	5244331	3280000	36	2765409	405459	0	0						15.4727	15.0034	3.58352	14.8327	12.9128	225.101	12.8416	220.009	166.74		0	1	1	0	0	145676	1.89491e-06	0.00137656
26110	47211	0	0	100	100	30	15297313	8000000	88	2877415	40380	0	1						16.5432	15.895	4.47734	14.8724	10.6061	252.65	20.0465	221.188	112.489		1	1	1	0	0	173833	1.61227e-05	0.00401531
29200	47221	0	100	0	100	30	5635000	1675000	49	3864000	52000	0	39						15.5445	14.3313	3.89182	15.1672	10.859	205.387	15.1463	230.044	117.918		1	1	1	0	0	115000	2.18774e-06	0.0014791
28199	47239	0	100	0	100	30	4801509	4411452	41	1618149	117569	0	0						15.3844	15.2997	3.71357	14.2968	11.6748	234.081	13.7906	204.398	136.301		0	1	1	0	0	117110	1.58841e-06	0.00126032
21022	47629	0	100	0	100	30	871080	5000	36	129346	12720	0	64						13.6775	8.51719	3.58352	11.7702	9.45093	72.5426	12.8416	138.539	89.3201		1	1	1	0	0	24196.7	5.22786e-08	0.000228645
21022	47746	0	100	0	100	30	2755548	580500	25	653358	81491	0	0						14.8291	13.2716	3.21888	13.3899	11.3082	176.137	10.3612	179.289	127.876		0	1	1	0	0	110222	5.23147e-07	0.000723289
21012	48551	0	100	0	100	30	55340982	10518707	346	24208815	432000	23767890	0						17.829	16.1687	5.84644	17.0022	12.9762	261.426	34.1808	289.076	168.381		0	1	1	1	1	159945	0.000211009	0.0145262
26490	48580	0	100	0	100	30	6757450	2028000	107	5280075	165640	0	34						15.7262	14.5226	4.67283	15.4795	12.0176	210.905	21.8353	239.613	144.422		1	1	1	1	0	63153.7	3.14611e-06	0.00177373
26120	48847	0	0	100	100	30	44675107	38270987	257	7750383	103998	4210000	90						17.6149	17.4602	5.54908	15.8633	11.5521	304.859	30.7922	251.643	133.452		1	1	1	1	1	173833	0.000137512	0.0117265
29200	48848	0	100	0	100	30	1740000	4970000	32	911710	38025	0	61						14.3694	15.4189	3.46574	13.7231	10.546	237.743	12.0113	188.323	111.218		1	1	1	0	0	54375	2.08596e-07	0.000456723
30912	48851	0	100	0	100	30	1096200	425000	21	735655	34326	0	0						13.9074	12.9598	3.04452	13.5085	10.4437	167.958	9.26912	182.48	109.07		0	1	1	0	0	52200	8.27918e-08	0.000287736
20118	49341	0	100	0	100	30	11373876	228199	29	7946697	69437	0	0						16.2468	12.338	3.3673	15.8883	11.1482	152.226	11.3387	252.437	124.282		0	1	1	0	0	392203	8.91302e-06	0.00298547
21012	49342	0	100	0	100	30	2648920	3150000	89	1061094	121350	0	2						14.7897	14.9629	4.48864	13.8748	11.7064	223.889	20.1479	192.51	137.041		1	1	1	0	0	29763.1	4.83443e-07	0.000695301
20221	49349	0	100	0	100	30	4651101	1375000	39	3577770	76747	0	42						15.3526	14.134	3.66356	15.0903	11.2483	199.769	13.4217	227.716	126.524		1	1	1	0	0	119259	1.49046e-06	0.00122084
30912	49419	0	0	100	100	30	51731824	355376	111	26288263	6591947	24345308	100						17.7616	12.7809	4.70953	17.0846	15.7014	163.352	22.1797	291.885	246.533		1	1	1	1	1	466052	0.000184384	0.0135788
27310	49428	0	0	100	100	30	139066479	153330450	800	1342615	491927	0	0						18.7505	18.8481	6.68461	14.1101	13.1061	355.251	44.684	199.096	171.769		0	1	1	1	0	173833	0.00133246	0.0365028
27310	49432	0	0	100	100	30	564678900	23380944	245	361415646	70656	361415646	0						20.1518	16.9674	5.50126	19.7055	11.1656	287.894	30.2638	388.308	124.67		0	1	1	1	1	2.30481e+06	0.021969	0.14822
27310	49436	0	0	100	100	30	38069449	7300	219	6965931	275384	2315733	3						17.4549	8.89563	5.38907	15.7565	12.5259	79.1322	29.0421	248.269	156.899		1	1	1	1	1	173833	9.9853e-05	0.00999265
28221	49443	0	0	100	100	30	14489629	23962000	71	1416260	898247	459056	0						16.4889	16.992	4.26268	14.1635	13.7082	288.727	18.1704	200.606	187.915		0	1	1	0	1	204079	1.44651e-05	0.00380331
28263	49445	0	0	100	100	30	59992887	2345000	38	25256177	3457991	0	12						17.9097	14.6678	3.63759	17.0446	15.0562	215.144	13.232	290.518	226.689		1	1	1	0	0	1.57876e+06	0.000247975	0.0157472
26120	49461	0	0	100	100	30	51280764	6729695	295	23410	992152	0	89						17.7528	15.722	5.68698	10.0609	13.8076	247.183	32.3417	101.222	190.651		1	1	1	1	0	173833	0.000181183	0.0134604
26120	49469	0	0	100	100	30	69533240	37453786	400	12868614	295087	12868614	0						18.0573	17.4386	5.99146	16.3703	12.595	304.105	35.8976	267.987	158.635		0	1	1	1	1	173833	0.000333114	0.0182514
26120	49472	0	0	100	100	30	99606366	58040307	573	15572390	66546	6483221	0						18.4167	17.8766	6.35089	16.561	11.1056	319.575	40.3337	274.267	123.335		0	1	1	1	1	173833	0.000683569	0.0261451
28221	49492	0	0	100	100	30	5200827	2509025	82	812247	480928	322247	12						15.4643	14.7354	4.40672	13.6076	13.0835	217.132	19.4192	185.166	171.177		1	1	1	0	1	63424.7	1.8636e-06	0.00136514
29200	49717	0	100	0	100	30	1088000	105000	20	813720	8280	0	0						13.8999	11.5617	2.99573	13.6094	9.0216	133.673	8.97441	185.215	81.3892		0	1	1	0	0	54400	8.15578e-08	0.000285583
20121	49908	0	100	0	100	30	9055000	3080000	50	3690000	236750	0	0						16.0188	14.9404	3.91202	15.1211	12.3748	223.217	15.3039	228.649	153.135		0	1	1	0	0	181100	5.64917e-06	0.0023768
20123	49912	0	100	0	100	30	12026660	1793800	94	9425350	719420	0	0						16.3026	14.3998	4.54329	16.0589	13.4862	207.356	20.6415	257.889	181.878		0	1	1	0	0	127943	9.96548e-06	0.00315681
21022	49915	0	100	0	100	30	2204438	149750	20	462594	107124	0	0						14.606	11.9167	2.99573	13.0446	11.5817	142.008	8.97441	170.162	134.137		0	1	1	0	0	110222	3.34814e-07	0.000578631
20115	50676	0	0	100	100	30	25965150	3200768	24	12694813	3176273	0	34						17.0723	14.9789	3.17805	16.3567	14.9712	224.367	10.1	267.542	224.137		1	1	1	0	0	1.08188e+06	4.64504e-05	0.00681545
20118	50677	0	0	100	100	30	24251884	12634442	38	11052409	389358	3477390	28						17.004	16.3519	3.63759	16.2182	12.8723	267.386	13.232	263.029	165.695		1	1	1	0	1	638207	4.05228e-05	0.00636575
20118	50679	0	100	0	100	30	11766079	527418	30	7945972	56743	0	0						16.2807	13.1757	3.4012	15.8882	10.9463	173.6	11.5681	252.434	119.821		0	1	1	0	0	392203	9.53831e-06	0.00308842
20221	50685	0	8.7	91	100	30	445388636	130436470	168	271140159	43263	100113924	10						19.9145	18.6864	5.12396	19.4181	10.6751	349.181	26.255	377.064	113.957		1	1	1	1	1	2.65112e+06	0.0136674	0.116908
28113	50742	0	49	51	100	30	39863486	382685	38	27456586	279032	27456586	62						17.501	12.855	3.63759	17.1281	12.5391	165.25	13.232	293.372	157.229		1	1	1	0	1	1.04904e+06	0.000109486	0.0104636
27310	50753	0	65	35	100	30	140079963	8352841	178	69306263	3189051	42186103	0						18.7577	15.9381	5.18178	18.054	14.9752	254.023	26.8509	325.949	224.258		0	1	1	1	1	786966	0.00135195	0.0367688
26120	50762	0	0	100	100	30	55800425	83169323	321	10077994	23263	8062395	48						17.8373	18.2364	5.77144	16.1259	10.0546	332.566	33.3095	260.044	101.095		1	1	1	1	1	173833	0.000214527	0.0146468
26110	50771	0	10	90	100	30	83691026	15205000	121	45905040	168329	44542989	0						18.2426	16.5371	4.79579	17.6421	12.0337	273.477	22.9996	311.243	144.809		0	1	1	1	1	691661	0.000482576	0.0219676
30912	50775	0	0	100	100	30	37348601	12690000000	71	16224287	151028	0	82						17.4358	23.2641	4.26268	16.602	11.9252	541.217	18.1704	275.627	142.211		1	1	1	0	0	526037	9.61074e-05	0.00980344
29200	50782	0	100	0	100	30	11127036	704055	41	3788137	117629	0	52						16.2249	13.4646	3.71357	15.1474	11.6753	181.296	13.7906	229.443	136.312		1	1	1	0	0	271391	8.53035e-06	0.00292068
29300	50786	0	9.1	90.9	100	30	1468422786	373506637	699	52746765	2571826	28433060	0						21.1075	19.7384	6.54965	17.781	14.7601	389.606	42.8979	316.164	217.861		0	1	1	1	1	2.10075e+06	0.148563	0.385439
26120	50787	0	0	100	100	30	209603234	102300082	247	76791008	4185944	75867008	0						19.1607	18.4434	5.50939	18.1566	15.2472	340.16	30.3534	329.662	232.478		0	1	1	1	1	848596	0.00302694	0.0550176
29300	50788	0	100	0	100	30	897500	1200000	42	226538	46650	0	0						13.7074	13.9978	3.73767	12.3307	10.7504	195.939	13.9702	152.045	115.572		0	1	1	0	0	21369	5.54979e-08	0.00023558
29300	50802	0	100	0	100	30	65011758	2346637	141	9977783	536967	728991	0						17.9901	14.6685	4.94876	16.1159	13.1937	215.165	24.4902	259.721	174.074		0	1	1	1	1	461076	0.0002912	0.0170646
30912	50807	0	20	80	100	30	1132092141	1581105380	1264	314491789	8169081	178743736	0						20.8473	21.1814	7.14204	19.5665	15.9159	448.651	51.0087	382.847	253.315		0	1	1	1	1	895643	0.0883022	0.297157
21012	50937	0	100	0	100	30	58404945	6050405	333	32056351	2217155	31054521	70						17.8829	15.6156	5.80814	17.283	14.6117	243.848	33.7345	298.702	213.503		1	1	1	1	1	175390	0.000235021	0.0153304
29200	50951	0	100	0	100	30	4781000	310000	93	1327450	195750	0	0						15.3802	12.6443	4.5326	14.0988	12.1846	159.879	20.5445	198.775	148.464		0	1	1	0	0	51408.6	1.57487e-06	0.00125494
29200	50952	0	100	0	100	30	78963085	4202450	500	33780034	940367	0	100						18.1845	15.2512	6.21461	17.3354	13.754	232.598	38.6214	300.515	189.173		1	1	1	1	0	157926	0.000429592	0.0207266
29200	50953	0	100	0	100	30	424236	1700000	22	172284	7362	0	0						12.958	14.3461	3.09104	12.0569	8.90409	205.812	9.55454	145.369	79.2828		0	1	1	0	0	19283.5	1.24e-08	0.000111355
28299	50999	0	100	0	100	30	1552315	7598000	47	957103	33250	0	0						14.2553	15.8434	3.85015	13.7717	10.4118	251.013	14.8236	189.659	108.406		0	1	1	0	0	33028	1.66023e-07	0.000407459
29200	51138	0	100	0	100	30	7327560	985500	27	2605934	151532	0	0						15.8072	13.8009	3.29584	14.7733	11.9286	190.465	10.8625	218.25	142.29		0	1	1	0	0	271391	3.69936e-06	0.00192337
29300	51139	0	0	100	100	30	145420750	63216390	680	35689580	21162655	35689580	0						18.7951	17.9621	6.52209	17.3904	16.8677	322.636	42.5377	302.425	284.521		0	1	1	1	1	213854	0.001457	0.0381707
27310	51181	0	100	0	100	30	57448524	3540000	73	34150456	2453335	2096550	0						17.8664	15.0796	4.29046	17.3463	14.713	227.395	18.408	300.894	216.471		0	1	1	0	1	786966	0.000227387	0.0150794
27310	51182	0	100	0	100	30	199889385	30200812	254	126983477	298321	0	0						19.1133	17.2234	5.53733	18.6596	12.6059	296.645	30.6621	348.179	158.909		0	1	1	1	0	786966	0.00275288	0.0524679
20231	51408	0	100	0	100	12	902000	1725000	33	351541	20565	0	0						13.7124	14.3607	3.49651	12.7701	9.93135	206.231	12.2256	163.075	98.6316		0	1	0	0	0	27333.3	5.60559e-08	0.000236761
28199	51583	0	10	90	100	30	5562597	3072507	46	1181951	13147	62544	1						15.5316	14.938	3.82864	13.9827	9.48395	223.144	14.6585	195.515	89.9453		1	1	1	0	1	120926	2.13188e-06	0.0014601
20111	51683	0	100	0	100	30	12472450	4725000	40	8953740	205700	0	0						16.339	15.3684	3.68888	16.0076	12.2342	236.187	13.6078	256.243	149.675		0	1	1	0	0	311811	1.07179e-05	0.00327383
21012	51685	0	100	0	100	30	67303701	4100000	35	11087500	135000	200000	50						18.0247	15.2265	3.55535	16.2213	11.813	231.846	12.6405	263.132	139.548		1	1	1	0	1	1.92296e+06	0.000312094	0.0176662
26410	51738	0	100	0	100	30	27516835	2286137	104	1173111	265724	0	0						17.1303	14.6424	4.64439	13.9752	12.4902	214.399	21.5704	195.305	156.005		0	1	1	1	0	264585	5.21681e-05	0.00722275
30912	51739	0	0	100	100	30	145408369	28434914	312	74914239	966488	40841917	0						18.7951	17.1631	5.743	18.1319	13.7814	294.573	32.9821	328.764	189.928		0	1	1	1	1	466052	0.00145676	0.0381675
26120	51740	0	0	100	100	30	12689816	372442	73	2316874	23085	0	0						16.3563	12.8278	4.29046	14.6557	10.0469	164.553	18.408	214.79	100.941		0	1	1	0	0	173833	1.10948e-05	0.00333088
26110	51744	0	0	100	100	30	130274188	7899731	437	16683841	6328428	14344221	0						18.6852	15.8823	6.07993	16.63	15.6606	252.249	36.9656	276.555	245.253		0	1	1	1	1	298110	0.0011693	0.034195
26410	51745	0	0	100	100	30	3005431648	481268812	1837	2485606121	1638408	762706944	0						21.8237	19.9919	7.51589	21.6338	14.3092	399.678	56.4886	468.021	204.754		0	1	1	1	1	1.63605e+06	0.622331	0.78888
29300	51748	0	0	100	100	30	437561407	110300000	949	70666752	3528398	45516332	38						19.8967	18.5187	6.85541	18.0735	15.0764	342.943	46.9966	326.651	227.296		1	1	1	1	1	461076	0.0131913	0.114853
29300	51753	0	0	100	100	30	197599195	239061366	485	51800721	9018047	0	0						19.1018	19.2922	6.18415	17.7629	16.0147	372.19	38.2437	315.521	256.472		0	1	1	1	0	407421	0.00269016	0.0518668
29300	51755	0	0	100	100	30	683858341	53252160	317	529224277	1647598	229552884	100						20.3433	17.7905	5.7589	20.0869	14.3148	316.504	33.1649	403.484	204.914		1	1	1	1	1	2.15728e+06	0.0322211	0.179502
28160	51814	0	100	0	100	30	3038800	2250000	29	1276170	63801	0	0						14.927	14.6264	3.3673	14.0594	11.0635	213.933	11.3387	197.666	122.402		0	1	1	0	0	104786	6.36227e-07	0.000797638
20212	52141	0	0	100	100	30	94084691	72786837	158	40178142	137173	0	0						18.3597	18.103	5.0626	17.5088	11.829	327.72	25.6299	306.559	139.925		0	1	1	1	0	595473	0.000609882	0.0246958
21012	52146	0	100	0	100	30	1936367	957041	22	1177411	90590	1001797	0						14.4763	13.7716	3.09104	13.9788	11.4141	189.657	9.55454	195.408	130.282		0	1	1	0	1	88016.7	2.58335e-07	0.000508267
20212	52158	0	100	0	100	30	2409000	1328000	50	1371000	313060	0	0						14.6947	14.0992	3.91202	14.1311	12.6542	198.787	15.3039	199.687	160.128		0	1	1	0	0	48180	3.99836e-07	0.000632326
26110	52170	0	100	0	100	30	12435493	8044400	47	9783698	442955	0	0						16.3361	15.9005	3.85015	16.0962	13.0012	252.825	14.8236	259.089	169.032		0	1	1	0	0	264585	1.06545e-05	0.00326413
29300	52172	0	100	0	100	30	342000	199000	22	196374	2400	0	0						12.7426	12.2011	3.09104	12.1878	7.78322	148.866	9.55454	148.542	60.5786		0	1	1	0	0	15545.5	8.05861e-09	8.97698e-05
30911	52225	0	50.49	49.51	100	30	1295545	21642575	51	147086	6043	147086	28						14.0744	16.8902	3.93183	11.8988	8.70666	285.278	15.4593	141.581	75.8059		1	1	1	0	1	25402.8	1.15641e-07	0.000340061
20231	52387	0	100	0	100	12	12246919	11374721	64	8795498	980511	0	0						16.3208	16.2469	4.15888	15.9898	13.7958	263.962	17.2963	255.672	190.325		0	1	0	0	0	191358	1.03338e-05	0.00321463
20232	52875	0	100	0	100	30	9963019	370000	54	3115599	145434	0	20						16.1144	12.8213	3.98898	14.9519	11.8875	164.385	15.912	223.56	141.312		1	1	1	0	0	184500	6.83896e-06	0.00261514
28221	53032	0	0	100	100	30	9396641	6393004	38	4851432	402534	0	0						16.0559	15.6707	3.63759	15.3948	12.9055	245.571	13.232	236.999	166.553		0	1	1	0	0	247280	6.0835e-06	0.00246647
28120	53082	0	100	0	100	30	84481400	10225437	223	15345000	619062	5600000	0						18.252	16.1404	5.40717	16.5463	13.336	260.512	29.2375	273.78	177.848		0	1	1	1	1	378840	0.000491734	0.0221751
29300	53084	0	24	76	100	30	91597047	16543263	68	57490222	393970	57490222	0						18.3329	16.6215	4.21951	17.8671	12.884	276.274	17.8042	319.234	165.998		0	1	1	0	1	1.34702e+06	0.000578057	0.0240428
30912	53095	0	0	100	100	30	337971176	7528123	130	169954194	1277436	0	0						19.6385	15.8342	4.86753	18.951	14.0604	250.721	23.6929	359.142	197.694		0	1	1	1	0	2.59978e+06	0.00786986	0.0887123
20121	53769	0	100	0	100	30	1056060	1200000	59	411208	48320	0	0						13.8701	13.9978	4.07754	12.9269	10.7856	195.939	16.6263	167.104	116.329		0	1	1	0	0	17899.3	7.68396e-08	0.0002772
20112	53770	0	100	0	100	30	63655026	11792890	35	26836197	954043	2688499	52						17.969	16.283	3.55535	17.1053	13.7685	265.136	12.6405	292.59	189.571		1	1	1	0	1	1.81872e+06	0.000279173	0.0167085
20129	53776	0	100	0	100	30	1281050	3330000	33	358740	107039	0	30						14.0632	15.0185	3.49651	12.7904	11.5809	225.555	12.2256	163.593	134.118		1	1	1	0	0	38819.7	1.13068e-07	0.000336256
20221	53777	0	100	0	100	30	6530000	1465000	31	3970000	102660	2630000	0						15.6919	14.1974	3.43399	15.1943	11.5392	201.565	11.7923	230.866	133.153		0	1	1	0	1	210645	2.93788e-06	0.00171403
20295	53785	0	50	50	100	30	378934	282120	20	149037	13316	0	0						12.8451	12.5501	2.99573	11.9119	9.49672	157.505	8.97441	141.895	90.1877		0	1	1	0	0	18946.7	9.89316e-09	9.94644e-05
30912	53856	0	100	0	100	30	812482	733000	31	300810	69789	0	0						13.6078	13.5049	3.43399	12.6142	11.1532	182.382	11.7923	159.119	124.395		0	1	1	0	0	26209.1	4.54816e-08	0.000213264
26420	53858	0	100	0	100	30	1561448	521625	27	1064687	44855	0	0						14.2611	13.1647	3.29584	13.8782	10.7112	173.309	10.8625	192.604	114.73		0	1	1	0	0	57831.4	1.67982e-07	0.000409856
29200	53861	0	100	0	100	30	1485000	253937	20	421330	36066	0	0						14.2109	12.4448	2.99573	12.9512	10.4931	154.874	8.97441	167.733	110.105		0	1	1	0	0	74250	1.51936e-07	0.00038979
20111	53990	0	100	0	100	30	18820263	42369638	81	5762489	7392969	4973371	0						16.7504	17.5619	4.39445	15.5669	15.816	308.422	19.3112	242.328	250.147		0	1	1	0	1	232349	2.44039e-05	0.00494003
20231	54002	0	100	0	100	30	2669932	1960000	20	1724769	417026	0	0						14.7976	14.4885	2.99573	14.3606	12.9409	209.915	8.97441	206.227	167.467		0	1	1	0	0	133497	4.91143e-07	0.000700816
27530	54051	0	100	0	100	30	52428719	7106955	193	49286465	889295	21853445	0						17.775	15.7766	5.26269	17.7132	13.6982	248.901	27.6959	313.756	187.64		0	1	1	1	1	271651	0.000189385	0.0137617
27310	54052	0	0	100	100	30	112536150	6315095	143	69367203	862774	1969624	0						18.5388	15.6585	4.96284	18.0549	13.6679	245.187	24.6298	325.98	186.812		0	1	1	1	1	786966	0.000872553	0.029539
26410	54064	0	100	0	100	30	100489696	23500000	258	68481570	111114	0	0						18.4256	16.9725	5.55296	18.0421	11.6183	288.066	30.8354	325.516	134.985		0	1	1	1	0	389495	0.000695746	0.026377
30912	54068	0	100	0	100	30	3913000	2908000	68	1166600	674000	0	0						15.1798	14.883	4.21951	13.9696	13.421	221.503	17.8042	195.15	180.123		0	1	1	0	0	57544.1	1.05494e-06	0.0010271
30912	54072	0	100	0	100	30	2058524	119000	23	761510	23240	0	23						14.5375	11.6869	3.13549	13.5431	10.0536	136.583	9.83132	183.414	101.075		1	1	1	0	0	89501	2.91958e-07	0.000540331
30111	54205	0	100	0	100	73	13035000	1173000	29	10402700	1241900	0	0						16.3831	13.9751	3.3673	16.1576	14.0322	195.303	11.3387	261.067	196.901		0	1	0	0	0	449483	1.17066e-05	0.00342149
28299	54253	0	100	0	100	12	36433661	4973282	106	21510698	2766284	0	0						17.411	15.4196	4.66344	16.8841	14.833	237.764	21.7477	285.072	220.018		0	1	0	1	0	343714	9.14563e-05	0.00956328
21012	54460	0	100	0	100	30	39389153	2780267681	225	15935005	1225499	10363023	0						17.489	21.7458	5.4161	16.584	14.0189	472.88	29.3341	275.03	196.528		0	1	1	1	1	175063	0.000106896	0.010339
29200	54489	0	100	0	100	30	13840947	7734682	51	5159875	75281	0	0						16.4431	15.8612	3.93183	15.4564	11.229	251.578	15.4593	238.901	126.09		0	1	1	0	0	271391	1.3199e-05	0.00363304
21012	54648	0	100	0	100	30	550888028	2897849	1254	235445609	14736597	235445609	0						20.127	14.8795	7.13409	19.277	16.5058	221.399	50.8953	371.602	272.443		0	1	1	1	1	439305	0.0209091	0.1446
27120	54693	0	0	100	100	30	48260092	591304	168	23195749	1354107	22706029	0						17.6921	13.2901	5.12396	16.9595	14.1187	176.626	26.255	287.624	199.336		0	1	1	1	1	287262	0.000160466	0.0126675
30912	54700	0	0	100	100	30	35009600	25070000	86	5319600	588000	750000	3						17.3711	17.0372	4.45435	15.4869	13.2845	290.266	19.8412	239.844	176.477		1	1	1	0	1	407088	8.44466e-05	0.00918948
30912	54701	0	0	100	100	30	178497152	54646302	376	7518485	913945	7515632	4						19.0001	17.8164	5.92959	15.8329	13.7255	317.424	35.16	250.68	188.39		1	1	1	1	1	474726	0.00219518	0.0468528
20123	55359	0	100	0	100	30	413421085	700650	33	271064796	56011214	0	16						19.84	13.4598	3.49651	19.4179	17.8411	181.165	12.2256	377.054	318.304		1	1	1	0	0	1.25279e+07	0.0117759	0.108517
20121	55360	0	100	0	100	30	2686170	644700	53	1243010	103896	0	0						14.8036	13.3765	3.97029	14.033	11.5511	178.932	15.7632	196.926	133.429		0	1	1	0	0	50682.5	4.97136e-07	0.000705079
20121	55361	0	100	0	100	30	1602000	516750	33	568192	423380	0	0						14.2868	13.1553	3.49651	13.2502	12.956	173.062	12.2256	175.568	167.859		0	1	1	0	0	48545.5	1.76821e-07	0.0004205
21022	55362	0	100	0	100	30	1835646	526000	37	1440000	123777	0	10						14.4229	13.1731	3.61092	14.1802	11.7262	173.529	13.0387	201.077	137.505		1	1	1	0	0	49612.1	2.32159e-07	0.000481829
27202	55418	0	100	0	100	30	90003711	16144152	220	12913433	1053659	5264812	6						18.3154	16.5971	5.39363	16.3738	13.8678	275.463	29.0912	268.101	192.315		1	1	1	1	1	409108	0.000558122	0.0236246
20299	55546	0	100	0	100	30	26359000	18800000	280	8603133	2138922	0	4						17.0873	16.7494	5.63479	15.9676	14.5758	280.541	31.7509	254.965	212.454		1	1	1	1	0	94139.3	4.78703e-05	0.00691883
26110	55564	0	66	34	100	30	21555304	5569340	124	3692700	334355	0	0						16.8861	15.5328	4.82028	15.1219	12.72	241.267	23.2351	228.671	161.797		0	1	1	1	0	173833	3.20123e-05	0.00565794
20112	55747	0	0	100	100	64	2053772534	21087939	196	851865984	1755600	3417309	0						21.4429	16.8642	5.27811	20.5629	14.3783	284.402	27.8585	422.834	206.736		0	1	0	1	1	1.04784e+07	0.290611	0.539084
30111	55767	0	100	0	100	73	1105935	1150000	22	535650	8545	0	0						13.9162	13.9553	3.09104	13.1912	9.0531	194.75	9.55454	174.009	81.9586		0	1	0	0	0	50269.8	8.42689e-08	0.000290291
27120	56188	0	100	0	100	12	9361864	1528162	59	5940351	1227021	0	0						16.0522	14.2396	4.07754	15.5973	14.0201	202.766	16.6263	243.275	196.563		0	1	0	0	0	158676	6.03855e-06	0.00245735
26110	56192	0	100	0	100	12	1972476	712000	42	1232737	69600	0	42						14.4948	13.4758	3.73767	14.0247	11.1505	181.598	13.9702	196.694	124.334		1	1	0	0	0	46963.7	2.6806e-07	0.000517745
20112	56856	0	100	0	100	21	26166834	28033914	60	16877178	749440	16813363	0						17.08	17.1489	4.09434	16.6415	13.5271	294.086	16.7637	276.939	182.982		0	1	0	0	1	436114	4.71748e-05	0.00686839
20221	56862	0	100	0	100	21	9832507	4114143	90	1057547	287363	1037465	0						16.1012	15.2299	4.49981	13.8715	12.5685	231.951	20.2483	192.417	157.967		0	1	0	0	1	109250	6.66095e-06	0.00258088
28240	56958	0	0	100	100	21	118700099	4818515	357	55868534	528296	0	55						18.5921	15.388	5.87774	17.8385	13.1774	236.79	34.5478	318.213	173.644		1	1	0	1	0	332493	0.000970756	0.031157
26120	56966	0	0	100	100	21	16326343	682500	80	4868683	169462	4868683	0						16.6083	13.4335	4.38203	15.3983	12.0404	180.459	19.2022	237.109	144.971		0	1	0	0	1	204079	1.83648e-05	0.00428542
26110	56971	0	100	0	100	21	6976000	400334	54	4758000	445253	4758000	0						15.758	12.9001	3.98898	15.3753	13.0064	166.411	15.912	236.401	169.166		0	1	0	0	1	129185	3.3529e-06	0.00183109
26120	56998	0	0	100	100	21	78042448	10413238	680	56031929	840000	56031929	0						18.1728	16.1586	6.52209	17.8414	13.6412	261.1	42.5377	318.317	186.081		0	1	0	1	1	114768	0.000419633	0.0204849
26110	57004	0	0	100	100	21	111774683	36153317	643	8005606	304234	6088238	0						18.532	17.4033	6.46614	15.8957	12.6256	302.874	41.811	252.672	159.405		0	1	0	1	1	173833	0.000860785	0.0293391
26120	57007	0	0	100	100	21	46988164	21226581	656	12582542	3730665	12582542	0						17.6654	16.8708	6.48616	16.3478	15.1321	284.623	42.0703	267.251	228.98		0	1	0	1	1	71628.3	0.00015212	0.0123337
26220	57013	0	0	100	100	21	1133370	54284	1732	921644	171	801772	0						13.9407	10.902	7.45703	13.7339	5.14166	118.853	55.6073	188.62	26.4367		0	1	0	1	1	654.371	8.85017e-08	0.000297492
26110	57048	0	0	100	100	21	22598303	22660	130	211723	1125909	211723	0						16.9334	10.0284	4.86753	12.263	13.9341	100.568	23.6929	150.382	194.159		0	1	0	1	1	173833	3.51852e-05	0.00593171
26512	57066	0	0	100	100	21	1509307870	7620723	58	1327564559	167425	637840909	0						21.1349	15.8464	4.06044	21.0066	12.0283	251.108	16.4872	441.278	144.68		0	1	0	0	1	2.60225e+07	0.156951	0.39617
29300	57070	0	0	100	100	21	144255393	143610577	795	52530808	129757	52530808	0						18.7871	18.7826	6.67834	17.7769	11.7734	352.787	44.6003	316.019	138.613		0	1	0	1	1	181453	0.00143375	0.0378648
30111	57079	0	100	0	100	21	196291064	7396200	356	77339582	1682673	77339582	0						19.0951	15.8165	5.87493	18.1637	14.3359	250.161	34.5148	329.921	205.518		0	1	0	1	1	551379	0.00265466	0.0515234
30111	57080	0	100	0	100	21	24260693	19955	44	11324028	720444	0	0						17.0044	9.90124	3.78419	16.2424	13.4876	98.0345	14.3201	263.817	181.916		0	1	0	0	0	551379	4.05522e-05	0.00636806
21012	58023	0	0	100	100	30	120436236	79459248	63	11895098	4082091	11170676	6						18.6066	18.1908	4.14313	16.2916	15.2221	330.904	17.1656	265.417	231.713		1	1	1	0	1	1.91169e+06	0.000999361	0.0316127
28193	58154	0	100	0	100	30	12293653	2370000	43	6999102	31342	1138065	0						16.3246	14.6784	3.7612	15.7613	10.3527	215.455	14.1466	248.418	107.179		0	1	1	0	1	285899	1.04129e-05	0.0032269
29300	58159	0	100	0	100	30	4696851	143760	23	2444283	34707	0	0						15.3624	11.8759	3.13549	14.7093	10.4547	141.037	9.83132	216.362	109.301		0	1	1	0	0	204211	1.51992e-06	0.00123285
27310	58180	0	100	0	100	30	118831879	1614000	151	75366172	387068	0	0						18.5932	14.2942	5.01728	18.1379	12.8664	204.325	25.1731	328.982	165.543		0	1	1	1	0	786966	0.000972913	0.0311915
27510	58183	0	100	0	100	30	43226175	2509084	104	40026220	151013	8005244	0						17.582	14.7354	4.64439	17.505	11.9251	217.133	21.5704	306.427	142.209		0	1	1	1	1	415636	0.000128736	0.0113462
30912	58204	0	100	0	100	30	157328193	108780591	375	64041610	5893572	64041610	0						18.8738	18.5048	5.92693	17.975	15.5894	342.429	35.1285	323.102	243.029		0	1	1	1	1	419542	0.00170538	0.0412962
21012	58551	0	100	0	100	30	5685525	28599291	122	1014676	572298	0	0						15.5534	17.1689	4.80402	13.8301	13.2574	294.771	23.0786	191.271	175.759		0	1	1	1	0	46602.7	2.22715e-06	0.00149236
20112	59886	0	100	0	100	30	196212782	86370954	185	32641251	109921545	22729956	0						19.0947	18.2742	5.22036	17.3011	18.5153	333.945	27.2521	299.328	342.815		0	1	1	1	1	1.06061e+06	0.00265254	0.0515029
21022	59895	0	100	0	100	30	14066139	221390	40	7057500	508350	738900	0						16.4593	12.3077	3.68888	15.7696	13.1389	151.479	13.6078	248.68	172.631		0	1	1	0	1	351653	1.36319e-05	0.00369215
20231	59899	0	100	0	100	30	12263098	33500000	50	5541736	49266	0	0						16.3221	17.3271	3.91202	15.5278	10.805	300.227	15.3039	241.113	116.748		0	1	1	0	0	245262	1.03612e-05	0.00321888
20221	59900	0	0	100	100	30	115930019	33482000	232	76724383	59572	0	0						18.5685	17.3265	5.44674	18.1557	10.9949	300.208	29.6669	329.631	120.889		0	1	1	1	0	499698	0.000925976	0.0304299
30912	60350	0	100	0	100	30	2621805	3157000	28	1512825	203060	0	0						14.7794	14.9651	3.3322	14.2295	12.2213	223.955	11.1036	202.478	149.359		0	1	1	0	0	93635.9	4.73597e-07	0.000688184
28113	60387	0	0	100	100	30	5493650943	554975255	1646	378280056	52357634	64171866	0						22.4269	20.1344	7.4061	19.7511	17.7736	405.395	54.8504	390.108	315.901		0	1	1	1	1	3.33758e+06	2.07936	1.442
26110	60426	0	40	60	100	30	44675107	18989131	257	6348725	331343	4641047	0						17.6149	16.7594	5.54908	15.6638	12.7109	280.877	30.7922	245.354	161.567		0	1	1	1	1	173833	0.000137512	0.0117265
27113	60429	0	0	100	100	30	88575954	2904531	133	55174615	221864	0	0						18.2994	14.8818	4.89035	17.826	12.3098	221.467	23.9155	317.767	151.532		0	1	1	1	0	665985	0.000540555	0.0232498
26110	60430	0	0	100	100	30	13385149	4370000	77	2363387	56013	0	0						16.4097	15.2903	4.34381	14.6756	10.9333	233.792	18.8686	215.373	119.538		0	1	1	0	0	173833	1.2344e-05	0.0035134
29200	60445	0	100	0	100	30	12212601	330000	45	4186118	426535	0	0						16.318	12.7068	3.80666	15.2473	12.9634	161.464	14.4907	232.48	168.051		0	1	1	0	0	271391	1.0276e-05	0.00320562
29300	60454	0	100	0	100	30	792777535	112819220	917	23893173	3873512	0	0						20.4911	18.5413	6.82111	16.9891	15.1697	343.78	46.5275	288.63	230.119		0	1	1	1	0	864534	0.0433023	0.208092
29300	60456	0	100	0	100	30	575500	350000	23	256100	40270	0	0						13.263	12.7657	3.13549	12.4533	10.6034	162.963	9.83132	155.085	112.431		0	1	1	0	0	25021.7	2.28191e-08	0.00015106
28221	60458	0	100	0	100	30	9183568	5056604	45	2261030	85636	0	0						16.0329	15.4362	3.80666	14.6313	11.3579	238.276	14.4907	214.076	129.001		0	1	1	0	0	204079	5.81073e-06	0.00241055
29300	60459	0	0	100	100	30	25350611	12685637	40	17849127	2505920	0	8						17.0483	16.356	3.68888	16.6975	14.7342	267.518	13.6078	278.805	217.096		1	1	1	0	0	633765	4.42777e-05	0.00665415
30912	60469	0	100	0	100	30	53623794	156008929	211	1452275	2278464	1178500	0						17.7975	18.8654	5.35186	14.1886	14.639	355.904	28.6424	201.318	214.301		0	1	1	1	1	254141	0.000198118	0.0140754
30912	60472	0	0	100	100	30	909922390	106148837	350	517238961	1383025	0	0						20.6289	18.4804	5.85793	20.064	14.1398	341.523	34.3154	402.565	199.933		0	1	1	1	0	2.59978e+06	0.0570449	0.238841
30912	60474	0	100	0	100	30	122105746	29638822	262	47319902	15455705	0	0						18.6204	17.2046	5.56834	17.6724	16.5535	295.998	31.0065	312.315	274.018		0	1	1	1	0	466052	0.00102726	0.0320509
27120	60709	0	65	35	100	30	16156814	6408357	75	4853056	202168	0	0						16.5979	15.6731	4.31749	15.3951	12.2169	245.646	18.6407	237.01	149.252		0	1	1	0	0	215424	1.79854e-05	0.00424092
21021	61177	0	100	0	100	30	2166898	3035000	90	646989	4892	0	0						14.5888	14.9257	4.49981	13.3801	8.49536	222.777	20.2483	179.027	72.1711		0	1	1	0	0	24076.6	3.23508e-07	0.000568778
21012	61833	0	100	0	100	30	2318647	368000	40	1809647	37400	0	0						14.6565	12.8158	3.68888	14.4086	10.5294	164.246	13.6078	207.609	110.869		0	1	1	0	0	57966.2	3.70405e-07	0.000608609
20121	62485	0	100	0	100	30	2151400	3668000	42	740497	265756	0	0						14.5816	15.1152	3.73767	13.5151	12.4903	228.468	13.9702	182.657	156.008		0	1	1	0	0	51223.8	3.18897e-07	0.00056471
20121	62489	0	100	0	100	30	11222250	4915000	172	4583144	361655	0	0						16.2334	15.4078	5.14749	15.3379	12.7984	237.4	26.4967	235.251	163.8		0	1	1	1	0	65245.6	8.67696e-06	0.00294567
20121	62490	0	100	0	100	30	9600000	7522400	197	6640000	470000	0	0						16.0773	15.8334	5.2832	15.7086	13.0605	250.696	27.9122	246.761	170.576		0	1	1	1	0	48731	6.34966e-06	0.00251985
21022	62495	0	100	0	100	30	587000	579000	34	140871	25350	0	0						13.2828	13.2691	3.52636	11.8556	10.1405	176.068	12.4352	140.555	102.83		0	1	1	0	0	17264.7	2.37402e-08	0.000154079
20221	62497	0	100	0	100	30	61420300	1436697	100	2607135	293773	0	0						17.9333	14.1779	4.60517	14.7738	12.5906	201.012	21.2076	218.264	158.522		0	1	1	1	0	614203	0.000259915	0.0161219
21022	62502	0	100	0	100	30	23390611	739189	135	8326434	8306243	0	0						16.9678	13.5133	4.90527	15.9349	15.9325	182.61	24.0617	253.922	253.845		0	1	1	1	0	173264	3.76956e-05	0.00613968
21022	62511	0	100	0	100	30	6539653	2603787	223	2787853	187986	0	0						15.6934	14.7725	5.40717	14.8408	12.1441	218.226	29.2375	220.249	147.48		0	1	1	1	0	29325.8	2.94657e-06	0.00171656
28192	62695	0	100	0	100	30	836100	316000	30	461240	97228	0	0						13.6365	12.6635	3.4012	13.0417	11.4848	160.364	11.5681	170.085	131.901		0	1	1	0	0	27870	4.81642e-08	0.000219463
28113	62712	0	100	0	100	30	840670	226000	22	517560	105084	0	0						13.642	12.3283	3.09104	13.1569	11.5625	151.987	9.55454	173.104	133.692		0	1	1	0	0	38212.3	4.86922e-08	0.000220663
28113	62726	0	100	0	100	30	1216716	230000	63	753080	134543	0	0						14.0117	12.3458	4.14313	13.5319	11.8096	152.42	17.1656	183.113	139.468		0	1	1	0	0	19313	1.01997e-07	0.000319369
28192	62732	0	100	0	100	30	1169990	460000	28	689120	186630	0	0						13.9725	13.039	3.3322	13.4432	12.1369	170.015	11.1036	180.719	147.304		0	1	1	0	0	41785.4	9.43132e-08	0.000307104
28113	62742	0	100	0	100	30	713238	382555	20	61437	67461	0	0						13.4776	12.8546	2.99573	11.0258	11.1193	165.241	8.97441	121.568	123.639		0	1	1	0	0	35661.9	3.50491e-08	0.000187214
26120	62746	0	100	0	100	30	2163215	1824000	66	1299000	50605	0	0						14.5871	14.4165	4.18965	14.0771	10.8318	207.837	17.5532	198.165	117.328		0	1	1	0	0	32776	3.22409e-07	0.000567811
28151	62748	0	100	0	100	30	1632744	4660000	37	874200	324940	0	0						14.3058	15.3545	3.61092	13.6811	12.6914	235.761	13.0387	187.172	161.072		0	1	1	0	0	44128.2	1.83673e-07	0.00042857
29200	62757	0	100	0	100	30	1018000	1165000	25	480000	79986	0	0						13.8334	13.9682	3.21888	13.0815	11.2896	195.111	10.3612	171.127	127.455		0	1	1	0	0	40720	7.14009e-08	0.000267209
30911	62764	0	100	0	100	30	556800000	69000000	525	229632000	556260	0	0						20.1377	18.0496	6.2634	19.252	13.229	325.789	39.2302	370.639	175.006		0	1	1	1	0	1.06057e+06	0.0213603	0.146151
30912	62765	0	100	0	100	30	1000000	440000	25	222640	24000	0	0						13.8155	12.9945	3.21888	12.3133	10.0858	168.858	10.3612	151.618	101.724		0	1	1	0	0	40000	6.88982e-08	0.000262485
21022	63483	0	100	0	100	30	1060445	430000	54	290888	70439	105100	0						13.8742	12.9715	3.98898	12.5807	11.1625	168.261	15.912	158.274	124.601		0	1	1	0	1	19637.9	7.7479e-08	0.000278351
29200	63520	0	100	0	100	30	1669050	689000	33	877697	48643	0	0						14.3278	13.443	3.49651	13.6851	10.7923	180.714	12.2256	187.281	116.473		0	1	1	0	0	50577.3	1.91932e-07	0.0004381
20299	64905	0	100	0	100	30	10238478	455000	41	5953020	26656	0	0						16.1417	13.0281	3.71357	15.5994	10.1908	169.73	13.7906	243.342	103.852		0	1	1	0	0	249719	7.22235e-06	0.00268744
20299	64906	0	100	0	100	30	4994380	609000	20	2786785	9058	0	2						15.4238	13.3196	2.99573	14.8404	9.1114	177.411	8.97441	220.237	83.0177		1	1	1	0	0	249719	1.71859e-06	0.00131095
20123	65106	0	100	0	100	30	16125000	9185533	36	13027000	111350	5517000	4						16.5959	16.0331	3.58352	16.3825	11.6204	257.062	12.8416	268.387	135.034		1	1	1	0	1	447917	1.79146e-05	0.00423257
20221	65107	0	100	0	100	30	5300000	691353	45	1672500	119518	900000	48						15.4832	13.4464	3.80666	14.3298	11.6912	180.806	14.4907	205.344	136.685		1	1	1	0	1	117778	1.93535e-06	0.00139117
20121	65108	0	100	0	100	30	7518709	6520000	45	3545353	155624	0	0						15.8329	15.6904	3.80666	15.0811	11.9552	246.188	14.4907	227.441	142.927		0	1	1	0	0	167082	3.89488e-06	0.00197355
20221	65112	0	100	0	100	30	10904372	3694594	35	8506857	175412	0	0						16.2047	15.1224	3.55535	15.9564	12.0749	228.686	12.6405	254.606	145.803		0	1	1	0	0	311553	8.19236e-06	0.00286223
20292	65116	0	100	0	100	30	350000	3000000	30	42000	1969	1200	100						12.7657	14.9141	3.4012	10.6454	7.58528	222.431	11.5681	113.325	57.5365		1	1	1	0	1	11666.7	8.44003e-09	9.18696e-05
20299	65119	0	50	50	100	30	2296022597	26843033	189	1201138849	163889218	1055901413	0						21.5544	17.1055	5.24175	20.9065	18.9147	292.599	27.4759	437.083	357.766		0	1	1	1	1	1.21483e+07	0.363212	0.602671
20232	65122	0	100	0	100	30	72362343	16996019	449	24822739	81492	0	14						18.0972	16.6485	6.10702	17.0273	11.3083	277.172	37.2957	289.928	127.877		1	1	1	1	0	161163	0.000360772	0.018994
20232	65126	0	50	50	100	30	465395472	1935102	31	977676	9700	0	0						19.9584	14.4757	3.43399	13.7929	9.17988	209.545	11.7923	190.245	84.2702		0	1	1	0	0	1.50128e+07	0.0149229	0.122159
20121	65128	0	100	0	100	30	1104754	614717	41	427484	53468	0	0						13.9151	13.3289	3.71357	12.9657	10.8868	177.66	13.7906	168.109	118.523		0	1	1	0	0	26945.2	8.4089e-08	0.000289981
20231	65129	0	100	0	100	30	14715718	15265000	60	6586753	133960	0	50						16.5044	16.5411	4.09434	15.7006	11.8053	273.607	16.7637	246.508	139.365		1	1	1	0	0	245262	1.49201e-05	0.00386265
20115	65134	0	0	100	100	30	132021000	10602000	51	96216493	3180600	73021693	0						18.6985	16.1766	3.93183	18.3821	14.9726	261.681	15.4593	337.902	224.178		0	1	1	0	1	2.58865e+06	0.00120086	0.0346535
20291	65140	0	100	0	100	30	8303663	1847656	53	5454418	75213	3155505	0						15.9322	14.4294	3.97029	15.5119	11.2281	208.208	15.7632	240.62	126.07		0	1	1	0	1	156673	4.75059e-06	0.00217958
21022	65141	0	100	0	100	30	649064	1160000	28	182974	41139	0	71						13.3833	13.9639	3.3322	12.1171	10.6247	194.991	11.1036	146.824	112.885		1	1	1	0	0	23180.9	2.90257e-08	0.000170369
20232	65146	0	100	0	100	30	7195514	1602805	39	1080106	397296	1068970	0						15.789	14.2873	3.66356	13.8926	12.8924	204.126	13.4217	193.003	166.215		0	1	1	0	1	184500	3.56723e-06	0.00188871
21012	65153	0	100	0	100	30	36647561	7274296	635	27361654	1964895	0	0						17.4169	15.7999	6.45362	17.1247	14.4909	249.636	41.6493	293.254	209.988		0	1	1	1	0	57712.7	9.25333e-05	0.00961942
20299	65373	0	100	0	100	30	3041560	1067000	30	1130603	479080	0	0						14.9279	13.8804	3.4012	13.9383	13.0796	192.664	11.5681	194.275	171.077		0	1	1	0	0	101385	6.37383e-07	0.000798363
27530	65422	0	100	0	100	30	1154200	167000	20	518678	99428	0	0						13.9589	12.0257	2.99573	13.159	11.5072	144.619	8.97441	173.16	132.415		0	1	1	0	0	57710	9.17847e-08	0.00030296
28299	65473	0	100	0	100	30	10965182	21440	81	6375842	157021	0	0						16.2102	9.97301	4.39445	15.668	11.9641	99.461	19.3112	245.487	143.141		0	1	1	0	0	135373	8.28399e-06	0.00287819
28250	65484	0	100	0	100	30	2107334	850000	20	1214582	85805	0	0						14.5609	13.653	2.99573	14.0099	11.3598	186.404	8.97441	196.278	129.046		0	1	1	0	0	105367	3.05967e-07	0.000553143
28250	65485	0	100	0	100	30	3055635	510000	29	1758007	135936	0	62						14.9325	13.1422	3.3673	14.3797	11.8199	172.717	11.3387	206.776	139.711		1	1	1	0	0	105367	6.43296e-07	0.000802057
26520	65507	0	100	0	100	30	5145174	1656178	75	2568026	43775	0	23						15.4536	14.32	4.31749	14.7586	10.6868	205.063	18.6407	217.818	114.208		1	1	1	0	0	68602.3	1.82393e-06	0.00135053
29200	65509	0	100	0	100	30	26053548	10080986	96	9691604	72147	0	15						17.0757	16.1262	4.56435	16.0868	11.1865	260.053	20.8333	258.784	125.137		1	1	1	0	0	271391	4.67672e-05	0.00683866
29300	65511	0	100	0	100	30	1931110	486940	27	1005155	69612	0	22						14.4736	13.0959	3.29584	13.8207	11.1507	171.502	10.8625	191.01	124.338		1	1	1	0	0	71522.6	2.56934e-07	0.000506887
29300	65515	0	100	0	100	30	14832434	14633896	227	5643652	1743260	5373437	0						16.5123	16.4989	5.42495	15.546	14.3713	272.212	29.4301	241.679	206.533		0	1	1	1	1	65341.1	1.51577e-05	0.00389329
30912	65519	0	100	0	100	30	4045225	578331	36	2135000	267515	0	0						15.213	13.2679	3.58352	14.574	12.4969	176.037	12.8416	212.401	156.173		0	1	1	0	0	112367	1.12744e-06	0.00106181
29200	65522	0	100	0	100	30	14383730	17400000	53	4104284	521830	0	100						16.4816	16.672	3.97029	15.2275	13.1651	277.955	15.7632	231.878	173.32		1	1	1	0	0	271391	1.42545e-05	0.00377551
30111	65528	0	100	0	100	30	1695943	2793278	25	851340	110355	0	68						14.3437	14.8427	3.21888	13.6546	11.6115	220.307	10.3612	186.447	134.826		1	1	1	0	0	67837.7	1.98167e-07	0.000445159
27202	65532	0	100	0	100	30	182136630	23292425	415	159447198	8893514	0	40						19.0203	16.9636	6.02828	18.8872	16.0008	287.765	36.3401	356.727	256.027		1	1	1	1	0	438883	0.00228561	0.0478081
30912	65538	0	100	0	100	30	914650	137400	22	669554	13394	0	100						13.7263	11.8307	3.09104	13.4144	9.50256	139.964	9.55454	179.945	90.2987		1	1	1	0	0	41575	5.76392e-08	0.000240082
30912	65540	0	100	0	100	30	3287400	334500	30	2772000	23430	0	0						15.0056	12.7204	3.4012	14.8351	10.0618	161.808	11.5681	220.08	101.239		0	1	1	0	0	109580	7.44583e-07	0.000862892
26420	65756	0	100	0	100	30	12456690	2351948	271	4795000	329715	0	57						16.3378	14.6708	5.60212	15.3831	12.706	215.231	31.3837	236.639	161.442		1	1	1	1	0	45965.6	1.06909e-05	0.00326969
26110	66044	0	100	0	100	30	1878500	1261000	26	1239500	67400	0	90						14.446	14.0474	3.2581	14.0302	11.1184	197.33	10.6152	196.847	123.619		1	1	1	0	0	72250	2.43125e-07	0.000493077
20118	66097	0	100	0	100	30	83146959	38936974	212	58534514	53520	57005102	0						18.2361	17.4775	5.35659	17.8851	10.8878	305.461	28.693	319.878	118.544		0	1	1	1	1	392203	0.000476322	0.0218248
20129	66103	0	100	0	100	30	6756996	156000000	27	4198875	48000	127383	0						15.7261	18.8654	3.29584	15.2503	10.779	355.902	10.8625	232.572	116.186		0	1	1	0	1	250259	3.14569e-06	0.00177361
20131	66104	0	0	100	100	30	141342332	44830000	66	75772706	2566447	51976978	0						18.7667	17.6184	4.18965	18.1432	14.758	310.408	17.5532	329.177	217.8		0	1	1	0	1	2.14155e+06	0.00137642	0.0371002
20131	66105	0	100	0	100	30	600451463	16200000	193	391615976	10479600	0	0						20.2132	16.6005	5.26269	19.7858	16.1649	275.577	27.6959	391.478	261.305		0	1	1	1	0	3.11115e+06	0.0248407	0.157609
20117	66108	0	4.62	95.38	100	30	80213311	44229237	31	71967942	2318662	71359579	0						18.2002	17.6049	3.43399	18.0917	14.6565	309.932	11.7923	327.311	214.813		0	1	1	0	1	2.58753e+06	0.000443303	0.0210548
20221	66114	0	65	35	100	30	7173676	3345266	42	3399623	53881	0	0						15.7859	15.0231	3.73767	15.0392	10.8945	225.692	13.9702	226.177	118.691		0	1	1	0	0	170802	3.54561e-06	0.00188298
20302	66116	0	100	0	100	30	19500000	5593667	54	3915590	107040	3915590	0						16.7859	15.5371	3.98898	15.1805	11.581	241.403	15.912	230.447	134.119		0	1	1	0	1	361111	2.61985e-05	0.00511845
20221	66117	0	100	0	100	30	6015000	3205000	40	4735000	111410	0	0						15.6098	14.9802	3.68888	15.3705	11.621	224.407	13.6078	236.252	135.047		0	1	1	0	0	150375	2.49275e-06	0.00157885
20118	66120	0	100	0	100	30	12735668	17401773	51	5682414	1725843	0	5						16.3599	16.6721	3.93183	15.5529	14.3612	277.958	15.4593	241.892	206.245		1	1	1	0	0	249719	1.11751e-05	0.00334292
20131	66121	0	0	100	100	30	249188357	17559276	111	114167789	510862	114167789	0						19.3337	16.6811	4.70953	18.5532	13.1439	278.259	22.1797	344.22	172.761		0	1	1	1	1	2.24494e+06	0.00427822	0.0654081
20291	66125	0	100	0	100	30	56625025	8987601	66	34117328	1788986	1172081	0						17.852	16.0114	4.18965	17.3453	14.3972	256.364	17.5532	300.86	207.278		0	1	1	0	1	857955	0.000220915	0.0148632
20221	66126	0	0	100	100	30	76202760	2390610	58	21333744	1334236	21118654	0						18.1489	14.6871	4.06044	16.8758	14.1039	215.71	16.4872	284.793	198.919		0	1	1	0	1	1.31384e+06	0.000400082	0.0200021
26800	66134	0	0	100	100	30	2772800	3315500	26	1749230	89145	0	0						14.8354	15.0141	3.2581	14.3747	11.398	225.424	10.6152	206.632	129.915		0	1	1	0	0	106646	5.29718e-07	0.000727818
28113	66212	0	100	0	100	30	13831217	1080000	32	4875230	893997	0	0						16.4424	13.8925	3.46574	15.3997	13.7035	193.001	12.0113	237.15	187.785		0	1	1	0	0	432226	1.31804e-05	0.00363048
28113	66213	0	100	0	100	30	16856795	3069921	39	5363234	409340	0	47						16.6403	14.9372	3.66356	15.4951	12.9223	223.119	13.4217	240.097	166.986		1	1	1	0	0	432226	1.95775e-05	0.00442465
26110	66219	0	100	0	100	30	6605658	3006000	38	1203198	10269	0	50						15.7034	14.9161	3.63759	14.0005	9.23688	222.491	13.232	196.014	85.32		1	1	1	0	0	173833	3.00635e-06	0.00173388
26310	66229	0	100	0	100	30	10419200	24187000	112	6512000	107474	6512000	0						16.1592	17.0013	4.7185	15.6892	11.585	289.045	22.2642	246.15	134.212		0	1	1	1	1	93028.6	7.47957e-06	0.00273488
30912	66239	0	100	0	100	30	47390846	35220000	350	11411650	3620278	0	100						17.6739	17.3771	5.85793	16.2501	15.1021	301.964	34.3154	264.067	228.072		1	1	1	1	0	135402	0.000154738	0.0124394
28113	66245	0	100	0	100	30	2890000	850000	20	1419500	51175	0	0						14.8768	13.653	2.99573	14.1658	10.843	186.404	8.97441	200.67	117.571		0	1	1	0	0	144500	5.75445e-07	0.000758581
20121	66552	0	100	0	100	51	3323070	5682000	40	2088000	258385	0	0						15.0164	15.5528	3.68888	14.5517	12.4622	241.89	13.6078	211.752	155.307		0	1	0	0	0	83076.8	7.60829e-07	0.000872255
30111	66858	0	100	0	100	64	50000000	100000	262	28098000	779730	0	0						17.7275	11.5129	5.56834	17.1512	13.5667	132.547	31.0065	294.164	184.055		0	1	0	1	0	190840	0.000172246	0.0131242
30111	67109	0	100	0	100	81	2067980	2191000	32	1356150	30450	0	0						14.5421	14.5999	3.46574	14.1202	10.3238	213.156	12.0113	199.379	106.582		0	1	0	0	0	64624.4	2.94646e-07	0.000542813
20115	67268	0	0	100	100	21	4079947	3086900	30	1493702	194514	157542	91						15.2216	14.9427	3.4012	14.2168	12.1783	223.284	11.5681	202.116	148.31		1	1	0	0	1	135998	1.14688e-06	0.00107092
28221	67273	0	0	100	100	21	7346854	2957834	36	1253829	1291764	1253829	100						15.8098	14.9	3.58352	14.0417	14.0715	222.009	12.8416	197.17	198.008		1	1	0	0	1	204079	3.71887e-06	0.00192844
26120	67275	0	0	100	100	21	15471146	3009047	89	419167	256225	419167	36						16.5545	14.9171	4.48864	12.946	12.4538	222.521	20.1479	167.6	155.097		1	1	0	0	1	173833	1.64912e-05	0.00406094
26120	67277	0	0	100	100	21	4622916	58601	141	1271867	471955	1271867	0						15.3465	10.9785	4.94876	14.056	13.0646	120.528	24.4902	197.571	170.685		0	1	0	1	1	32786.6	1.47245e-06	0.00121344
30111	67285	0	0	100	100	21	242351179	21031459	69	75104019	5144013	74806849	0						19.3059	16.8615	4.23411	18.1344	15.4533	284.311	17.9277	328.856	238.806		0	1	0	0	1	3.51234e+06	0.00404667	0.0636135
20299	67536	0	40	60	100	30	11237354	622906	45	5969774	184135	1774871	0						16.2348	13.3422	3.80666	15.6022	12.1234	178.013	14.4907	243.429	146.977		0	1	1	0	1	249719	8.70034e-06	0.00294963
30912	67542	0	100	0	100	30	12300000	39375000	516	5620000	465000	0	0						16.3251	17.4886	6.24611	15.5418	13.0498	305.853	39.0138	241.549	170.297		0	1	1	1	0	23837.2	1.04236e-05	0.00322856
29300	67572	0	100	0	100	30	33197494	5780200	72	4280230	1347344	0	0						17.318	15.5699	4.27667	15.2695	14.1136	242.423	18.2899	233.158	199.195		0	1	1	0	0	461076	7.59309e-05	0.00871383
27111	67582	0	0	100	100	30	342043087	109763953	273	275096560	243447	199739470	0						19.6504	18.5138	5.60947	19.4326	12.4027	342.762	31.4662	377.627	153.826		0	1	1	1	1	1.25291e+06	0.00806064	0.0897811
20232	67661	0	0	100	100	30	151822724	5535184	213	69496786	469500	0	0						18.8382	15.5266	5.36129	18.0568	13.0594	241.076	28.7435	326.048	170.549		0	1	1	1	0	712783	0.00158811	0.0398511
20121	67859	0	100	0	100	30	572650	478800	20	312900	19205	0	0						13.258	13.079	2.99573	12.6536	9.86293	171.061	8.97441	160.115	97.2773		0	1	1	0	0	28632.5	2.25937e-08	0.000150312
20121	67862	0	100	0	100	30	1136550	365500	21	747465	42535	0	60						13.9435	12.809	3.04452	13.5244	10.6581	164.071	9.26912	182.911	113.595		1	1	1	0	0	54121.4	8.8999e-08	0.000298327
20121	67863	0	100	0	100	30	2206450	277000	29	882828	81055	0	34						14.6069	12.5318	3.3673	13.6909	11.3029	157.045	11.3387	187.44	127.755		1	1	1	0	0	76084.5	3.35426e-07	0.000579159
20129	67864	0	100	0	100	30	5271495	18703115	20	1105304	173595	1105304	0						15.4778	16.7442	2.99573	13.9156	12.0645	280.368	8.97441	193.645	145.552		0	1	1	0	1	263575	1.91459e-06	0.00138369
21012	67867	0	100	0	100	30	18450796	3942191	42	7409259	970050	6251567	0						16.7306	15.1872	3.73767	15.8182	13.7851	230.652	13.9702	250.217	190.029		0	1	1	0	1	439305	2.34551e-05	0.00484305
27113	67908	0	100	0	100	30	310000	724000	20	19250	12600	0	0						12.6443	13.4925	2.99573	9.86527	9.44145	182.049	8.97441	97.3235	89.141		0	1	1	0	0	15500	6.62112e-09	8.13703e-05
21022	68101	0	100	0	100	51	9128493	2939387	140	3097722	186504	0	0						16.0269	14.8937	4.94164	14.9462	12.1362	221.823	24.4198	223.388	147.288		0	1	0	1	0	65203.5	5.74125e-06	0.00239609
20123	68222	0	100	0	100	12	2448000	1195000	26	1235468	20000	0	0						14.7108	13.9937	3.2581	14.027	9.90349	195.822	10.6152	196.756	98.0791		0	1	0	0	0	94153.8	4.12887e-07	0.000642563
20112	68284	0	0	100	100	21	50924021	8423200	28	21334062	658288	21334062	0						17.7458	15.9465	3.3322	16.8758	13.3974	254.291	11.1036	284.793	179.49		0	1	0	0	1	1.81872e+06	0.000178671	0.0133668
30111	68302	0	100	0	100	21	103400279	8800000	50	73184000	4100850	0	0						18.4541	15.9903	3.91202	18.1085	15.2267	255.688	15.3039	327.917	231.853		0	1	0	0	0	2.06801e+06	0.000736633	0.027141
27520	68525	0	0	100	100	30	52000000	9800000	40	47000000	12780	41000000	0						17.7668	16.0979	3.68888	17.6657	9.45564	259.142	13.6078	312.075	89.4091		0	1	1	0	1	1300000	0.000186301	0.0136492
27202	68529	0	100	0	100	30	4810000	1450000	27	1950000	57000	0	0						15.3862	14.1871	3.29584	14.4833	10.9508	201.273	10.8625	209.767	119.92		0	1	1	0	0	178148	1.59404e-06	0.00126255
26410	68530	0	100	0	100	30	5179545	1350000	20	3819181	18656	0	0						15.4602	14.1156	2.99573	15.1555	9.83392	199.251	8.97441	229.691	96.706		0	1	1	0	0	258977	1.84838e-06	0.00135955
29200	68534	0	100	0	100	30	11941209	970129	44	4252087	29175	0	0						16.2955	13.7852	3.78419	15.2629	10.2811	190.031	14.3201	232.957	105.7		0	1	1	0	0	271391	9.82437e-06	0.00313438
30912	68537	0	0	100	100	30	35542500	34440921	76	19906751	346044	13361326	0						17.3862	17.3548	4.33073	16.8066	12.7543	301.188	18.7553	282.461	162.673		0	1	1	0	1	467664	8.7037e-05	0.00932936
21012	68604	0	25	75	100	30	18471173	599405	201	3925101	112636	0	0						16.7317	13.3037	5.3033	15.1829	11.6319	176.988	28.125	230.521	135.301		0	1	1	1	0	91896.4	2.3507e-05	0.0048484
20121	68782	0	100	0	100	30	11422419	3446000	58	4450000	316000	0	0						16.2511	15.0527	4.06044	15.3084	12.6635	226.585	16.4872	234.348	160.364		0	1	1	0	0	196938	8.98926e-06	0.00299821
20121	68788	0	100	0	100	30	3701800	1604000	43	1955525	364638	0	0						15.1243	14.288	3.7612	14.4862	12.8067	204.147	14.1466	209.849	164.011		0	1	1	0	0	86088.4	9.44134e-07	0.000971666
29300	68817	0	100	0	100	30	10604755	1299700	23	1538305	92830	0	0						16.1768	14.0776	3.13549	14.2462	11.4385	198.18	9.83132	202.954	130.84		0	1	1	0	0	461076	7.74835e-06	0.00278359
30912	68818	0	100	0	100	30	9787102	790000	21	6068278	407264	0	0						16.0966	13.5798	3.04452	15.6186	12.9172	184.411	9.26912	243.94	166.854		0	1	1	0	0	466052	6.59958e-06	0.00256896
20111	68857	0	0	100	100	30	26895545	20200060	32	16485758	622547	8957369	0						17.1075	16.8212	3.46574	16.618	13.3416	282.953	12.0113	276.158	177.998		0	1	1	0	1	840486	4.98389e-05	0.00705967
20118	68860	0	100	0	100	30	17206884	929743818	52	12877630	74835	7526177	0						16.6608	20.6504	3.95124	16.371	11.223	426.44	15.6123	268.01	125.957		0	1	1	0	1	330902	2.03992e-05	0.00451654
20221	68861	0	100	0	100	30	17489442	250000	35	11137997	445895	4147807	20						16.6771	12.4292	3.55535	16.2259	13.0078	154.485	12.6405	263.279	169.204		1	1	1	0	1	499698	2.10746e-05	0.00459071
27310	68878	0	100	0	100	30	48791897	140000	62	30688453	377751	0	0						17.7031	11.8494	4.12713	17.2394	12.842	140.408	17.0332	297.197	164.917		0	1	1	0	0	786966	0.000164022	0.0128071
20122	68918	0	35	65	100	64	13721209	236400150	274	5575832	496568	315456	0						16.4345	19.281	5.61313	15.534	13.1155	371.758	31.5072	241.304	172.016		0	1	0	1	1	50077.4	1.29716e-05	0.00360161
21012	69054	0	25.01	74.99	100	30	425487426	9322280	120	2570643	3449982	1983901	0						19.8687	16.0479	4.78749	14.7597	15.0539	257.536	22.9201	217.848	226.619		0	1	1	1	1	3.54573e+06	0.0124733	0.111684
20121	69183	100	0	0	100	30	8440675	3044950	28	2629939	762249	0	0						15.9486	14.929	3.3322	14.7825	13.544	222.875	11.1036	218.521	183.441		0	1	1	0	0	301453	4.90865e-06	0.00221555
27330	69213	0	0	100	100	30	94465726	40625422	492	80544484	818390	20127600	0						18.3637	17.5199	6.19848	18.2043	13.6151	306.947	38.4211	331.397	185.371		0	1	1	1	1	192004	0.000614832	0.0247958
30912	69376	0	100	0	100	30	1516000	453000	22	884000	110340	0	0						14.2316	13.0236	3.09104	13.6922	11.6113	169.615	9.55454	187.477	134.823		0	1	1	0	0	68909.1	1.58346e-07	0.000397927
20231	69502	0	75	25	100	12	82800837	22105087	138	54274355	1467477	0	0						18.2319	16.9113	4.92725	17.8096	14.1991	285.993	24.2778	317.181	201.613		0	1	0	1	0	600006	0.000472365	0.021734
28250	69514	0	100	0	100	12	5000000	880000	30	625000	45450	0	0						15.4249	13.6877	3.4012	13.3455	10.7244	187.353	11.5681	178.103	115.012		0	1	0	0	0	166667	1.72246e-06	0.00131242
20131	69657	0	100	0	100	30	127927512	18047753	208	74593667	1432735	22532518	0						18.667	16.7085	5.33754	18.1276	14.1751	279.175	28.4893	328.609	200.933		0	1	1	1	1	615036	0.00112755	0.033579
20132	69658	0	0	100	100	30	22763091	11516802	207	1914603	7049930	169929	0						16.9407	16.2593	5.33272	14.465	15.7685	264.365	28.4379	209.237	248.646		0	1	1	1	1	109967	3.57002e-05	0.00597496
26512	69729	0	25	75	100	30	18006000	31970000	30	10800000	348000	10800000	90						16.7062	17.2803	3.4012	16.1951	12.76	298.609	11.5681	262.28	162.817		1	1	1	0	1	600200	2.23379e-05	0.0047263
28130	69733	0	0	100	100	30	11689128	16292000	50	5281560	77067	5281560	39						16.2742	16.6062	3.91202	15.4797	11.2524	275.765	15.3039	239.622	126.617		1	1	1	0	1	233783	9.41396e-06	0.00306822
30912	69734	0	100	0	100	30	10924420	17405100	100	2229800	449220	0	0						16.2065	16.6723	4.60517	14.6174	13.0153	277.965	21.2076	213.669	169.397		0	1	1	1	0	109244	8.22252e-06	0.00286749
26110	69741	0	0	100	100	30	351293100	312492500	564	201161500	12008534	12045800	0						19.6771	19.5601	6.33505	19.1196	16.3011	382.597	40.1329	365.56	265.727		0	1	1	1	1	622860	0.00850251	0.0922091
29300	69749	0	0	100	100	30	287135067	83303716	166	30405762	5850000	0	0						19.4755	18.238	5.11199	17.2301	15.582	332.625	26.1324	296.878	242.797		0	1	1	1	0	1.72973e+06	0.00568042	0.0753686
29300	69751	0	100	0	100	30	23388766	13585444	86	14792684	1527022	1157884	0						16.9678	16.4245	4.45435	16.5096	14.2388	269.765	19.8412	272.568	202.744		0	1	1	0	1	271962	3.76897e-05	0.00613919
20299	70160	0	100	0	100	30	828000	335000	36	432000	11400	0	0						13.6268	12.7219	3.58352	12.9762	9.34137	161.846	12.8416	168.381	87.2612		0	1	1	0	0	23000	4.72355e-08	0.000217337
20121	70170	0	100	0	100	30	2400000	1525000	79	800000	292870	0	0						14.691	14.2375	4.36945	13.5924	12.5875	202.707	19.0921	184.752	158.445		0	1	1	0	0	30379.7	3.96854e-07	0.000629963
28299	70195	0	100	0	100	30	835550	385000	22	212500	69985	0	35						13.6358	12.861	3.09104	12.2667	11.156	165.405	9.55454	150.472	124.457		1	1	1	0	0	37979.5	4.81009e-08	0.000219319
27530	70200	0	0	100	100	30	2741891	165720	35	1254536	27246	0	0						14.8242	12.0181	3.55535	14.0423	10.2127	144.434	12.6405	197.186	104.298		0	1	1	0	0	78339.7	5.17974e-07	0.000719704
20129	70233	0	100	0	100	30	2432550	3906000	28	540000	244838	0	0						14.7045	15.178	3.3322	13.1993	12.4084	230.372	11.1036	174.222	153.967		0	1	1	0	0	86876.8	4.07691e-07	0.000638507

## Sheet: High Medium High11
DISIC11	PSID11	DPUSAT11	DPEMDA11	DDMSTK11	DASING11	DPROVI11	OUTPUT11	CAP11	LABOR11	MAT11	ENERGI11	IMPOR11	PRESENTASE EKSPOR11		IHPB	0.983562			OUT11'	CAP11'	MAT11'	ENERGI11'	IMPOR11'	LNOUT11'	LNCAP11'	LNLABOR11'	LNMAT11'	LNENERGI11'	(LNCAP11')2	(LNLABOR11')2	(LNMAT11')2	(LNENERGI11')2		D EKSPOR	D FDI	D LOC	D SIZE	D IMPOR	LP	HHI		4747771000
20118	1897	0	0	30	70	11	39072004	1410813	104	17585940	1077363	6314492							3.84297e+07	1.38762e+06	1.72969e+07	1.05965e+06	6.21069e+06	17.4643	14.1431	4.64439	16.666	13.8735	200.027	21.5704	277.757	192.473		0	1	0	1	1	369517	6.55172e-05	0.00809427
20119	3128	0	0	100	0	12	16734866	1343902	55	4904646	7860068	0							1.64598e+07	1.32181e+06	4.82402e+06	7.73086e+06	0	16.6164	14.0945	4.00733	15.3891	15.8607	198.655	16.0587	236.825	251.563		0	0	0	0	0	299269	1.2019e-05	0.00346684
20114	3135	0	0	100	0	12	1310400	1700000	24	450000	423120	0							1.28886e+06	1.67205e+06	442603	416165	0	14.0693	14.3296	3.17805	13.0004	12.9388	205.336	10.1	169.011	167.413		0	0	0	0	0	53702.5	7.36939e-08	0.000271466
20118	3162	0	0	100	0	12	6662280	1630516	58	3207694	981361	0							6.55276e+06	1.60371e+06	3.15496e+06	965229	0	15.6954	14.2878	4.06044	14.9645	13.7801	204.142	16.4872	223.936	189.892		0	0	0	0	0	112979	1.90489e-06	0.00138018
20115	3183	0	0	100	0	12	892110773	149682674	240	772001820	39308709	0	85						8.77446e+08	1.47222e+08	7.59311e+08	3.86625e+07	0	20.5925	18.8075	5.48064	20.4479	17.4704	353.72	30.0374	418.118	305.214		1	0	0	1	0	3.65602e+06	0.0341555	0.184812
21011	3184	0	0	100	0	12	26271465	659480	64	12727412	537628	4477702							2.58396e+07	648639	1.25182e+07	528790	4.4041e+06	17.0674	13.3826	4.15888	16.3427	13.1783	179.095	17.2963	267.084	173.669		0	0	0	0	1	403744	2.96205e-05	0.00544247
21012	3192	0	0	100	0	12	13970000	5965000	184	6673955	766050	6673955							1.37404e+07	5.86695e+06	6.56425e+06	753457	6.56425e+06	16.4358	15.5848	5.21494	15.6971	13.5324	242.887	27.1956	246.4	183.127		0	0	0	1	1	74675.8	8.37561e-06	0.00289406
20231	3199	0	0	100	0	12	73379929	2631928	167	60853945	3856759	0	0.7						7.21737e+07	2.58866e+06	5.98536e+07	3.79336e+06	0	18.0946	14.7667	5.11799	17.9074	15.1488	218.054	26.1939	320.675	229.485		0	0	0	1	0	432178	0.000231088	0.0152016
20122	3490	0	0	100	0	12	14700000	8030000	89	6192000	1647000	0							1.44584e+07	7.898e+06	6.09021e+06	1.61993e+06	0	16.4868	15.8821	4.48864	15.6222	14.2979	252.242	20.1479	244.053	204.43		0	0	0	0	0	162453	9.27381e-06	0.00304529
30922	3654	0	0	100	0	12	1982180	1302000	48	749945	139925	0							1.9496e+06	1.2806e+06	737617	137625	0	14.4831	14.0628	3.8712	13.5112	11.8323	197.763	14.9862	182.552	140.003		0	0	0	0	0	40616.6	1.6862e-07	0.000410634
28111	3675	0	0	100	0	12	23154362	370857	37	21447800	298534	0							2.27737e+07	364761	2.10952e+07	293627	0	16.9411	12.807	3.61092	16.8646	12.5901	164.019	13.0387	284.413	158.51		0	0	0	0	0	615507	2.30086e-05	0.00479672
27201	3710	0	0	100	0	12	146785172	3320520	311	107268266	2650896	77348392	1						1.44372e+08	3.26594e+06	1.05505e+08	2.60732e+06	7.60769e+07	18.7879	14.9991	5.73979	18.4743	14.7738	224.972	32.9452	341.299	218.266		0	0	0	1	1	464220	0.000924673	0.0304084
29300	3734	0	0	100	0	12	2517290	2294818	47	951600	143720	936000							2.47591e+06	2.25709e+06	935957	141357	920614	14.7221	14.6296	3.85015	13.7493	11.859	214.025	14.8236	189.044	140.637		0	0	0	0	1	52678.9	2.71951e-07	0.000521489
20291	4738	0	0	100	0	15	54935519	18837510	145	33793068	2991786	3397473							5.40325e+07	1.85279e+07	3.32376e+07	2.94261e+06	3.34162e+06	17.8051	16.7348	4.97673	17.3192	14.8948	280.053	24.7679	299.954	221.855		0	0	0	1	1	372638	0.000129518	0.0113806
20114	5084	0	0	90.36	9.64	16	37350057	6514926	124	30406925	238464	29502476							3.67361e+07	6.40783e+06	2.99071e+07	234544	2.90175e+07	17.4193	15.673	4.82028	17.2136	12.3654	245.644	23.2351	296.308	152.903		0	0	0	1	1	296259	5.98696e-05	0.00773754
21012	5091	0	0	100	0	16	273734082	117809999	564	123853535	2251598	38634110							2.69234e+08	1.15873e+08	1.21818e+08	2.21459e+06	3.7999e+07	19.4111	18.568	6.33505	18.618	14.6106	344.771	40.1329	346.631	213.469		0	0	0	1	1	477366	0.00321574	0.0567075
30111	5266	0	0	100	0	19	42128000	10886000	108	9528728	1582020	0							4.14355e+07	1.07071e+07	9.37209e+06	1.55601e+06	0	17.5396	16.1864	4.68213	16.0532	14.2576	262	21.9224	257.707	203.28		0	0	0	1	0	383662	7.61667e-05	0.00872736
29200	5675	0	0	100	0	18	2082500	5275000	31	1072540	55048	0							2.04827e+06	5.18829e+06	1.05491e+06	54143.1	0	14.5325	15.4619	3.43399	13.869	10.8994	239.071	11.7923	192.348	118.797		0	0	0	0	0	66073.1	1.8612e-07	0.000431417
30912	8076	0	0	100	0	31	36305087	1884000	150	14603416	4322196	0							3.57083e+07	1.85303e+06	1.43634e+07	4.25115e+06	0	17.3909	14.4323	5.01064	16.4802	15.2627	208.292	25.1065	271.597	232.95		0	0	1	1	0	238055	5.65664e-05	0.00752106
20116	8718	0	0	25	75	31	178617419	83286492	196	152824334	1182596	91694600	7.18						1.75681e+08	8.19174e+07	1.50312e+08	1.16316e+06	9.01873e+07	18.9842	18.2212	5.27811	18.8282	13.9666	332.013	27.8585	354.502	195.067		1	1	1	1	1	896333	0.00136921	0.0370029
20231	8762	0	0	51	49	31	297838632	93923072	115	40534810	2450981	19072425							2.92943e+08	9.23791e+07	3.98685e+07	2.41069e+06	1.87589e+07	19.4955	18.3414	4.74493	17.5011	14.6954	336.407	22.5144	306.288	215.955		0	1	1	1	1	2.54733e+06	0.00380702	0.0617011
20221	8775	0	0	100	0	31	4921000	4075000	103	2383240	130897	0							4.84011e+06	4.00801e+06	2.34406e+06	128745	0	15.3924	15.2038	4.63473	14.6674	11.7656	231.156	21.4807	215.133	138.429		0	0	1	1	0	46991.3	1.03927e-06	0.00101945
20221	8783	0	0	100	0	31	52583804	74945482	223	19664115	245475	3537502							5.17194e+07	7.37135e+07	1.93409e+07	241440	3.47935e+06	17.7613	18.1157	5.40717	16.7777	12.3944	328.178	29.2375	281.492	153.621		0	0	1	1	1	231926	0.000118666	0.0108934
21012	8818	0	0	100	0	31	6364647	5117754	320	1106211	563394	0							6.26002e+06	5.03363e+06	1.08803e+06	554133	0	15.6497	15.4317	5.76832	13.8999	13.2252	238.136	33.2735	193.207	174.905		0	0	1	1	0	19562.6	1.73849e-06	0.00131852
21012	8827	0	0	26	74	31	1055099697	11311065	828	372926215	20489338	372926215	16.18						1.03776e+09	1.11251e+07	3.66796e+08	2.01525e+07	3.66796e+08	20.7603	16.2247	6.71901	19.7203	16.8188	263.241	45.1451	388.891	282.873		1	1	1	1	1	1.25333e+06	0.0477761	0.218577
21012	8828	0	0	100	0	31	636595535	115609700	1931	86920531	3096362	23002115							6.26131e+08	1.13709e+08	8.54917e+07	3.04546e+06	2.2624e+07	20.2551	18.5492	7.56579	18.2639	14.9292	344.071	57.2412	333.571	222.88		0	0	1	1	1	324252	0.0173921	0.131879
21012	8831	0	0	0	100	31	657366509	171503817	693	259958604	3400951	0							6.4656e+08	1.68685e+08	2.55685e+08	3.34504e+06	0	20.2872	18.9435	6.54103	19.3595	15.023	358.858	42.7851	374.789	225.69		0	1	1	1	0	932988	0.0185455	0.136182
21012	8869	0	0	100	0	31	175984490	50022265	872	15827665	962432	11398990							1.73092e+08	4.92e+07	1.55675e+07	946611	1.12116e+07	18.9693	17.7114	6.77079	16.5607	13.7606	313.694	45.8436	274.257	189.355		0	0	1	1	1	198500	0.00132915	0.0364574
21022	8889	0	0	100	0	31	332521028	134279309	1366	23316860	1476943	13056560							3.27055e+08	1.32072e+08	2.29336e+07	1.45266e+06	1.28419e+07	19.6056	18.6989	7.21964	16.9481	14.1889	349.647	52.1232	287.239	201.325		0	0	1	1	1	239425	0.00474528	0.068886
20231	8910	0	0	100	0	31	1458877418	309804965	7703	784625203	23043723	187890521							1.4349e+09	3.04712e+08	7.71727e+08	2.26649e+07	1.84802e+08	21.0844	19.5349	8.94937	20.4641	16.9363	381.611	80.0911	418.781	286.839		0	0	1	1	1	186278	0.0913401	0.302225
20232	8956	0	0	100	0	31	18958981	2860000	42	7723451	640318	4040557							1.86473e+07	2.81299e+06	7.59649e+06	629792	3.97414e+06	16.7412	14.8498	3.73767	15.8432	13.3531	220.515	13.9702	251.007	178.306		0	0	1	0	1	443984	1.5426e-05	0.0039276
20231	8962	0	0	52	48	31	266588280	375480616	2051	107820127	11527662	29179293							2.62206e+08	3.69308e+08	1.06048e+08	1.13382e+07	2.86996e+07	19.3846	19.7271	7.62608	18.4794	16.2437	389.16	58.1571	341.488	263.857		0	1	1	1	1	127843	0.00305004	0.0552272
20232	8967	0	0	0	100	31	86669628	187621000	192	32021624	644117	32021624	85						8.52449e+07	1.84537e+08	3.14952e+07	633529	3.14952e+07	18.261	19.0334	5.2575	17.2653	13.3591	362.269	27.6413	298.092	178.465		1	1	1	1	1	443984	0.000322372	0.0179547
20294	8970	0	0	100	0	31	137102552	20403890	184	88907837	12324922	8238038							1.34849e+08	2.00685e+07	8.74463e+07	1.21223e+07	8.10262e+06	18.7197	16.8147	5.21494	18.2865	16.3106	282.733	27.1956	334.397	266.034		0	0	1	1	1	732874	0.000806705	0.0284026
20232	8986	0	0	100	0	31	2429662	1645914	63	906464	140701	0							2.38972e+06	1.61886e+06	891563	138388	0	14.6867	14.2972	4.14313	13.7007	11.8378	204.411	17.1656	187.71	140.134		0	0	1	0	0	37932.1	2.53347e-07	0.000503336
20293	8999	0	0	0	100	31	51404795	248519000	218	25138207	189201	7608446	60						5.05598e+07	2.44434e+08	2.4725e+07	186091	7.48338e+06	17.7387	19.3145	5.3845	17.0233	12.134	373.048	28.9928	289.794	147.234		1	1	1	1	1	231926	0.000113405	0.0106492
20231	9012	0	0	100	0	31	45520211	358418	121	12417577	938585	4113098	0.9						4.47719e+07	352526	1.22135e+07	923156	4.04549e+06	17.6171	12.7729	4.79579	16.318	13.7356	163.146	22.9996	266.279	188.665		0	0	1	1	1	370016	8.89267e-05	0.0094301
20223	9350	0	0	100	0	31	4170007	8729000	105	673656	538517	278555							4.10146e+06	8.58551e+06	662582	529665	273976	15.2269	15.9656	4.65396	13.4039	13.18	254.9	21.6593	179.665	173.712		0	0	1	1	1	39061.5	7.46272e-07	0.00086387
29300	9898	0	0	100	0	31	52055450	3958000	32	20006490	5739393	0							5.11997e+07	3.89294e+06	1.96776e+07	5.64505e+06	0	17.7512	15.1747	3.46574	16.795	15.5463	230.271	12.0113	282.072	241.687		0	0	1	0	0	1.59999e+06	0.000116294	0.010784
27113	9955	32	0	0	67	31	339121978	66367700	563	187073341	2469108	149015281	68.03						3.33547e+08	6.52767e+07	1.83998e+08	2.42852e+06	1.46566e+08	19.6253	17.9941	6.33328	19.0304	14.7028	323.789	40.1104	362.158	216.172		1	1	1	1	1	592446	0.00493555	0.0702535
27120	9972	0	0	100	0	31	3589896	856312	38	1414412	135695	0							3.53088e+06	842236	1.39116e+06	133464	0	15.0771	13.6438	3.63759	14.1456	11.8016	186.154	13.232	200.099	139.278		0	0	1	0	0	92918	5.53079e-07	0.000743693
27310	9973	0	0	100	0	31	87409902	1700000	129	33099602	1801830	956443							8.5973e+07	1.67205e+06	3.25555e+07	1.77221e+06	940721	18.2695	14.3296	4.85981	17.2985	14.3877	205.336	23.6178	299.237	207.007		0	0	1	1	1	666458	0.000327903	0.0181081
27900	9978	0	0	10	90	31	106920441	56472605	386	61620764	952523	54325243	1.39						1.05163e+08	5.55443e+07	6.06078e+07	936865	5.34322e+07	18.471	17.8327	5.95584	17.9199	13.7503	318.005	35.472	321.124	189.071		1	1	1	1	1	272443	0.00049062	0.0221499
27520	10038	0	0	100	0	31	8941167	2270260	30	2797373	383972	1037787							8.79419e+06	2.23294e+06	2.75139e+06	377660	1.02073e+06	15.9896	14.6188	3.4012	14.8276	12.8417	213.71	11.5681	219.858	164.911		0	0	1	0	1	293140	3.43093e-06	0.00185228
27202	10049	0	0	100	0	31	203388020	29802460	430	122447145	3566515	15480363	64						2.00045e+08	2.93126e+07	1.20434e+08	3.50789e+06	1.52259e+07	19.1141	17.1935	6.06379	18.6066	15.0705	295.617	36.7695	346.206	227.121		1	0	1	1	1	465220	0.00177531	0.0421344
27201	10055	0	0	100	0	31	290112760	9849944	1747	38851892	601820	27663133	38.78						2.85344e+08	9.68803e+06	3.82132e+07	591927	2.72084e+07	19.4692	16.0864	7.46566	17.4587	13.2911	258.772	55.736	304.806	176.654		1	0	1	1	1	163334	0.00361208	0.0601006
27401	10061	0	0	100	0	31	11578400	113600000	252	2289400	292310	0							1.13881e+07	1.11733e+08	2.25177e+06	287505	0	16.2481	18.5316	5.52943	14.6272	12.569	343.421	30.5746	213.956	157.98		0	0	1	1	0	45190.8	5.75335e-06	0.00239861
27320	10077	0	0	100	0	31	350672419	1599601	496	52900000	1310415	0							3.44908e+08	1.57331e+06	5.20304e+07	1.28887e+06	0	19.6588	14.2687	6.20658	17.7673	14.0693	203.596	38.5216	315.678	197.945		0	0	1	1	0	695379	0.00527748	0.0726463
27900	10082	0	0	60	40	31	174870296	38091039	230	55830537	2178359	9537827	20.95						1.71996e+08	3.74649e+07	5.49128e+07	2.14255e+06	9.38104e+06	18.963	17.4389	5.43808	17.8213	14.5775	304.116	29.5727	317.597	212.504		1	1	1	1	1	747807	0.00131237	0.0362266
29100	10129	0	0	55	45	31	1029328715	9100588	1574	85190438	47213057	0							1.01241e+09	8.95099e+06	8.379e+07	4.6437e+07	0	20.7356	16.0073	7.36138	18.2438	17.6536	256.233	54.1898	332.837	311.65		0	1	1	1	0	643207	0.0454707	0.213239
29100	10131	0	0	100	0	31	5755670381	206214085	1439	897180109	1247102932	343266537							5.66106e+09	2.02824e+08	8.82432e+08	1.2266e+09	3.37624e+08	22.4569	19.1279	7.2717	20.5982	20.9275	365.875	52.8777	424.286	437.961		0	0	1	1	1	3.93402e+06	1.42172	1.19236
29100	10136	0	0	100	0	31	133793543	40212357	209	2267947	1032398	0							1.31594e+08	3.95513e+07	2.23067e+06	1.01543e+06	0	18.6952	17.4931	5.34233	14.6178	13.8308	306.009	28.5405	213.68	191.292		0	0	1	1	0	629637	0.000768235	0.027717
29300	10179	0	0	100	0	31	276544576	16965622	170	129984638	17425299	104172061							2.71999e+08	1.66867e+07	1.27848e+08	1.71389e+07	1.0246e+08	19.4213	16.6301	5.1358	18.6664	16.6569	276.561	26.3764	348.433	277.451		0	0	1	1	1	1.59999e+06	0.00328212	0.0572898
29300	10184	0	0	100	0	31	73317572	21356256	246	25214538	1428272	20150601	1.6						7.21124e+07	2.10052e+07	2.48001e+07	1.40479e+06	1.98194e+07	18.0937	16.8603	5.50533	17.0264	14.1554	284.269	30.3087	289.897	200.375		1	0	1	1	1	293140	0.000230696	0.0151887
30911	10223	0	0	0	100	31	24729586619	2061904037	7705	540448983	90598608	540448983	36.08						2.43231e+10	2.02801e+09	5.31565e+08	8.91093e+07	5.31565e+08	23.9147	21.4303	8.94962	20.0913	18.3054	459.259	80.0958	403.662	335.087		1	1	1	1	1	3.15679e+06	26.2457	5.12305
26520	10269	0	0	100	0	31	789765	2499000	21	179790	35747	0							776783	2.45792e+06	176835	35159.4	0	13.5629	14.7148	3.04452	12.083	10.4676	216.526	9.26912	145.998	109.572		0	0	1	0	0	36989.6	2.67682e-08	0.00016361
21012	10374	0	0	100	0	32	95844283	39719000	56	35662121	6528023	27077724							9.42688e+07	3.90661e+07	3.50759e+07	6.42071e+06	2.66326e+07	18.3617	17.4808	4.02535	17.373	15.675	305.577	16.2035	301.822	245.707		0	0	1	0	1	1.68337e+06	0.000394236	0.0198554
20302	11977	0	0	4.28	95.72	36	1779831563	1089120212	519	481639647	381853497	298892120							1.75057e+09	1.07122e+09	4.73722e+08	3.75576e+08	2.93979e+08	21.2832	20.7921	6.2519	19.9761	19.744	432.31	39.0863	399.046	389.824		0	1	1	1	1	3.37298e+06	0.135951	0.368715
28223	14286	0	0	0	100	36	2739838	500000	74	209680	396000	0							2.6948e+06	491781	206233	389490	0	14.8068	13.1058	4.30407	12.2368	12.8726	171.762	18.525	149.738	165.704		0	1	1	0	0	36416.2	3.22161e-07	0.000567593
20111	15201	0	0	5	95	32	5119295	55355428	76	1724233	106082	938084							5.03514e+06	5.44455e+07	1.69589e+06	104338	922663	15.432	17.8127	4.33073	14.3437	11.5554	317.293	18.7553	205.742	133.527		0	1	1	0	1	66251.9	1.12472e-06	0.00106053
20117	15202	0	0	5	95	32	164403229	31774959	96	20854354	692000	20458798							1.61701e+08	3.12526e+07	2.05115e+07	680625	2.01225e+07	18.9013	17.2576	4.56435	16.8365	13.4308	297.825	20.8333	283.468	180.385		0	1	1	0	1	1.68438e+06	0.00115996	0.0340582
20112	15204	0	0	100	0	32	86955072	25657945	67	21761402	171550	0							8.55257e+07	2.52362e+07	2.14037e+07	168730	0	18.2643	17.0438	4.20469	16.8791	12.0361	290.491	17.6794	284.903	144.867		0	0	1	0	0	1.2765e+06	0.000324499	0.0180139
20118	15207	0	0	20	80	32	49797499	76929447	109	19813053	8708113	6738575	1						4.89789e+07	7.56649e+07	1.94874e+07	8.56497e+06	6.6278e+06	17.7069	18.1418	4.69135	16.7853	15.9632	329.126	22.0087	281.746	254.823		0	1	1	1	1	449348	0.000106424	0.0103162
20114	15210	0	0	100	0	36	227910000	29504306	391	132361000	12267000	33635000	80						2.24164e+08	2.90193e+07	1.30185e+08	1.20654e+07	3.30821e+07	19.2279	17.1835	5.96871	18.6845	16.3058	295.272	35.6255	349.109	265.881		1	0	1	1	1	573308	0.00222921	0.0472145
20118	15219	0	0	0	100	32	658427940	78134071	117	489347963	2302136	308359705							6.47604e+08	7.68497e+07	4.81304e+08	2.26429e+06	3.03291e+08	20.2888	18.1574	4.76217	19.992	14.6328	329.69	22.6783	399.68	214.118		0	1	1	1	1	5.53508e+06	0.0186054	0.136402
20114	15222	0	0	100	0	32	151630886	442849612	333	86639902	15641497	23066297							1.49138e+08	4.3557e+08	8.52157e+07	1.53844e+07	2.26871e+07	18.8204	19.8922	5.80814	18.2607	16.5489	395.698	33.7345	333.453	273.865		0	0	1	1	1	447863	0.000986731	0.0314123
20116	15237	0	0	0	100	36	431383990	112556389	544	1304654	34886652	842420	25.52						4.24293e+08	1.10706e+08	1.28321e+06	3.43132e+07	828572	19.8659	18.5224	6.29895	14.0649	17.351	343.079	39.6768	197.821	301.059		1	1	1	1	1	779950	0.00798641	0.0893667
20116	15238	0	0	100	0	32	192877585	55184095	361	134658645	21596809	80560318	62.04						1.89707e+08	5.4277e+07	1.32445e+08	2.12418e+07	7.9236e+07	19.061	17.8096	5.88888	18.7017	16.8715	317.182	34.6789	349.753	284.647		1	0	1	1	1	525504	0.00159657	0.0399571
20116	15241	0	0	50	50	32	123057987	33558716	343	71030684	3932754	65098839							1.21035e+08	3.30071e+07	6.98631e+07	3.86811e+06	6.40287e+07	18.6116	17.3122	5.83773	18.062	15.1683	299.713	34.0791	326.238	230.077		0	1	1	1	1	352872	0.000649895	0.025493
20122	15273	0	0	100	0	32	94339195	610000	21	30849359	9583920	0							9.27884e+07	599973	3.03422e+07	9.42638e+06	0	18.3458	13.3046	3.04452	17.2281	16.059	177.013	9.26912	296.806	257.892		0	0	1	0	0	4.4185e+06	0.000381951	0.0195436
20131	15278	0	0	3.65	96.35	36	294990609	29861521	175	79011065	3094067	31485096	5.12						2.90141e+08	2.93706e+07	7.77123e+07	3.04321e+06	3.09675e+07	19.4859	17.1955	5.16479	18.1685	14.9284	295.685	26.675	330.095	222.858		1	1	1	1	1	1.65795e+06	0.00373456	0.0611111
20118	15279	0	0	100	0	32	17750792	15314988	75	10529322	487414	0							1.7459e+07	1.50632e+07	1.03562e+07	479402	0	16.6754	16.5278	4.31749	16.1531	13.0803	273.167	18.6407	260.923	171.094		0	0	1	0	0	232787	1.35226e-05	0.0036773
20302	15312	0	0	100	0	36	289683408	24055161	132	224872482	36907188	0							2.84921e+08	2.36597e+07	2.21176e+08	3.63005e+07	0	19.4677	16.9793	4.8828	19.2145	17.4073	288.296	23.8418	369.196	303.016		0	0	1	1	0	2.1585e+06	0.0036014	0.0600116
20212	15320	0	0	100	0	36	90093603	1497176	166	39493780	15471430	0	100						8.86126e+07	1.47256e+06	3.88446e+07	1.52171e+07	0	18.2998	14.2025	5.11199	17.4751	16.5379	201.711	26.1324	305.378	273.503		1	0	1	1	0	533811	0.000348347	0.018664
20221	15343	0	0	100	0	36	57048583	3985836	50	54737000	294983	2019500							5.61108e+07	3.92032e+06	5.38372e+07	290134	1.9863e+06	17.8428	15.1817	3.91202	17.8015	12.5781	230.483	15.3039	316.893	158.209		0	0	1	0	1	1.12222e+06	0.000139673	0.0118183
20221	15347	0	0	100	0	36	1460564	1595250	25	464976	65845	424800							1.43655e+06	1.56903e+06	457333	64762.6	417817	14.1778	14.266	3.21888	13.0332	11.0785	203.518	10.3612	169.863	122.733		0	0	1	0	1	57462.2	9.15514e-08	0.000302575
20221	15352	0	0	100	0	36	26409803	21672375	112	8370827	201500	5433715							2.59757e+07	2.13161e+07	8.23322e+06	198188	5.34439e+06	17.0727	16.875	4.7185	15.9237	12.197	284.765	22.2642	253.564	148.766		0	0	1	1	1	231926	2.99333e-05	0.00547113
20113	15358	0	0	100	0	36	58668000	26106453	191	30100000	430400	2050000							5.77036e+07	2.56773e+07	2.96052e+07	423325	2.0163e+06	17.8708	17.0611	5.25227	17.2035	12.9559	291.082	27.5864	295.959	167.855		0	0	1	1	1	302113	0.000147716	0.0121538
20221	15361	0	0	0.5	99.5	36	206600048	35897203	322	113777475	1129362	23486415	16.35						2.03204e+08	3.53071e+07	1.11907e+08	1.1108e+06	2.31003e+07	19.1297	17.3796	5.77455	18.5332	13.9206	302.05	33.3454	343.479	193.783		1	1	1	1	1	631068	0.00183183	0.0427998
20221	15365	0	0	100	0	36	3257634	2096580	20	1129280	96240	0							3.20408e+06	2.06212e+06	1.11072e+06	94658	0	14.9799	14.5392	2.99573	13.9205	11.458	211.39	8.97441	193.781	131.286		0	0	1	0	0	160204	4.55437e-07	0.000674861
20221	15368	0	0	45	55	36	104830796	3754228	108	79129448	551880	30069191							1.03108e+08	3.69251e+06	7.78287e+07	542808	2.95749e+07	18.4513	15.1218	4.68213	18.17	13.2045	228.669	21.9224	330.15	174.359		0	1	1	1	1	954700	0.00047163	0.021717
20221	15370	0	0	100	0	36	6640573	6791331	47	2802656	327490	0							6.53141e+06	6.67969e+06	2.75658e+06	322107	0	15.6921	15.7146	3.85015	14.8295	12.6826	246.948	14.8236	219.914	160.849		0	0	1	0	0	138966	1.8925e-06	0.00137568
20221	15371	0	0	100	0	36	173150814	21998584	490	144964758	2026423	0							1.70304e+08	2.1637e+07	1.42582e+08	1.99311e+06	0	18.9531	16.8899	6.19441	18.7754	14.5052	285.269	38.3707	352.517	210.401		0	0	1	1	0	347560	0.00128669	0.0358704
21012	15385	0	0	100	0	32	177964177	42295991	1037	96099080	13186473	168656	14.26						1.75039e+08	4.16007e+07	9.45194e+07	1.29697e+07	165884	18.9805	17.5436	6.94409	18.3643	16.3781	307.779	48.2203	337.248	268.243		1	0	1	1	1	168793	0.00135922	0.0368676
21012	15386	0	0	100	0	32	33252775	22996059	270	6978822	749156	0							3.27062e+07	2.2618e+07	6.8641e+06	736841	0	17.3031	16.9343	5.59842	15.7418	13.5101	286.769	31.3423	247.805	182.524		0	0	1	1	0	121134	4.74547e-05	0.00688874
21012	15389	0	100	0	0	32	227626389	63721393	469	100205229	6204462	37837707							2.23885e+08	6.26739e+07	9.8558e+07	6.10247e+06	3.72157e+07	19.2266	17.9535	6.1506	18.4062	15.6242	322.327	37.8299	338.787	244.116		0	0	1	1	1	477366	0.00222366	0.0471557
21012	15390	0	0	0.4	99.6	32	195144718	12048	151	83874358	7460949	0							1.91937e+08	11850	8.24956e+07	7.3383e+06	0	19.0727	9.38008	5.01728	18.2283	15.8086	87.9859	25.1731	332.269	249.912		0	1	1	1	0	1.27111e+06	0.00163432	0.0404267
21012	15391	0	0	100	0	32	46062265	9386054	339	11916462	2292999	11916462							4.53051e+07	9.23176e+06	1.17206e+07	2.25531e+06	1.17206e+07	17.6289	16.0382	5.826	16.2769	14.6288	257.223	33.9423	264.936	214.002		0	0	1	1	1	133643	9.10572e-05	0.00954239
21012	15397	100	0	0	0	32	807405855	171185869	2822	621304736	63037131	261935868							7.94133e+08	1.68372e+08	6.11092e+08	6.20009e+07	2.5763e+08	20.4928	18.9417	7.9452	20.2308	17.9427	358.787	63.1262	409.284	321.939		0	0	1	1	1	281408	0.0279774	0.167264
21012	15399	0	0	0	100	32	250375714	7321031	252	141577766	5826789	0	52.86						2.4626e+08	7.20069e+06	1.3925e+08	5.73101e+06	0	19.3219	15.7897	5.52943	18.7518	15.5614	249.314	30.5746	351.629	242.157		1	1	1	1	0	977222	0.00269035	0.0518685
21012	15403	0	0	100	0	36	25186387	5931919	182	15758137	316703	0							2.47724e+07	5.83441e+06	1.54991e+07	311497	0	17.0252	15.5793	5.20401	16.5563	12.6491	242.714	27.0817	274.111	160.001		0	0	1	1	0	136112	2.72242e-05	0.00521768
21012	15407	0	0	0	100	32	24624241	103763249	106	11278034	118080	0	100						2.42195e+07	1.02058e+08	1.10926e+07	116139	0	17.0027	18.441	4.66344	16.2218	11.6625	340.072	21.7477	263.147	136.015		1	1	1	1	0	228485	2.60225e-05	0.00510123
21012	15409	0	0	100	0	36	8688668	1835092	100	2174047	251727	2174047							8.54584e+06	1.80493e+06	2.13831e+06	247589	2.13831e+06	15.961	14.406	4.60517	14.5755	12.4195	207.534	21.2076	212.446	154.245		0	0	1	1	1	85458.4	3.23989e-06	0.00179997
20294	15421	0	0	100	0	36	75854658	1419638	616	42803200	933188	15246800							7.46077e+07	1.3963e+06	4.20996e+07	917848	1.49962e+07	18.1278	14.1493	6.42325	17.5555	13.7298	200.204	41.2581	308.197	188.507		0	0	1	1	1	121116	0.000246938	0.0157143
21012	15428	0	0	100	0	32	88577950	915152	243	9527575	1248546	0							8.71219e+07	900108	9.37096e+06	1.22802e+06	0	18.2828	13.7103	5.49306	16.0531	14.0209	187.972	30.1737	257.703	196.586		0	0	1	1	0	358526	0.000336725	0.0183501
21012	15441	0	0	100	0	32	14074980	4200000	116	5486034	1102834	5486034							1.38436e+07	4.13096e+06	5.39585e+06	1.08471e+06	5.39585e+06	16.4433	15.234	4.75359	15.5011	13.8968	232.075	22.5966	240.285	193.122		0	0	1	1	1	119341	8.50196e-06	0.00291581
21012	15450	0	0	100	0	32	5164932	4154984	35	1544448	104915	1503524							5.08003e+06	4.08668e+06	1.51906e+06	103190	1.47881e+06	15.4408	15.2232	3.55535	14.2336	11.5443	231.747	12.6405	202.595	133.272		0	0	1	0	1	145144	1.14486e-06	0.00106998
21012	15455	0	0	100	0	36	142754201	9764251613	456	60393273	4637799	60393273							1.40408e+08	9.60374e+09	5.94005e+07	4.56156e+06	5.94005e+07	18.7601	22.9854	6.12249	17.8998	15.3332	528.329	37.4849	320.403	235.106		0	0	1	1	1	307911	0.000874584	0.0295734
21012	15463	0	0	100	0	32	4392126	6184895	84	1948201	45857	0							4.31993e+06	6.08323e+06	1.91618e+06	45103.2	0	15.2787	15.621	4.43082	14.4658	10.7167	244.017	19.6321	209.261	114.848		0	0	1	0	0	51427.7	8.27891e-07	0.000909885
20231	15472	0	0	100	0	32	833532	118500	27	445856	55090	91753							819830	116552	438527	54184.4	90244.7	13.6169	11.6661	3.29584	12.9912	10.9001	136.098	10.8625	168.771	118.813		0	0	1	0	1	30364.1	2.98173e-08	0.000172677
20231	15473	0	0	100	0	32	33755500	6320000	377	27420306	815512	25040975							3.32006e+07	6.21611e+06	2.69696e+07	802106	2.46293e+07	17.3181	15.6427	5.93225	17.1102	13.595	244.693	35.1915	292.76	184.824		0	0	1	1	1	88065.3	4.89004e-05	0.00699288
20232	15475	0	0	0	100	36	635539673	279291694	8386	261075326	16086018	124568319	18.29						6.25092e+08	2.74701e+08	2.56784e+08	1.58216e+07	1.22521e+08	20.2534	19.4312	9.03432	19.3637	16.5769	377.571	81.6189	374.955	274.793		1	1	1	1	1	74540	0.0173344	0.13166
20231	15481	0	0	100	0	32	8355540	3178500	158	5630925	389691	5255750							8.21819e+06	3.12625e+06	5.53836e+06	383285	5.16935e+06	15.9219	14.9553	5.0626	15.5272	12.8565	223.662	25.6299	241.094	165.29		0	0	1	1	1	52013.9	2.99621e-06	0.00173096
20117	15490	0	0	75	25	36	183806440	319390494	330	100135569	17408123	94546869	29.81						1.80785e+08	3.1414e+08	9.84895e+07	1.7122e+07	9.29927e+07	19.0128	19.5654	5.79909	18.4055	16.6559	382.803	33.6295	338.761	277.418		1	1	1	1	1	547833	0.00144992	0.0380779
20232	15510	0	0	100	0	32	18958981	1575000	42	4088033	2466839	1355232							1.86473e+07	1.54911e+06	4.02083e+06	2.42629e+06	1.33295e+06	16.7412	14.2532	3.73767	15.207	14.7019	203.153	13.9702	231.253	216.145		0	0	1	0	1	443984	1.5426e-05	0.0039276
20232	15511	0	0	100	0	32	104274396	2126677	231	32227178	5800246	0	11						1.0256e+08	2.09172e+06	3.16974e+07	5.7049e+06	0	18.446	14.5535	5.44242	17.2717	15.5568	211.804	29.6199	298.313	242.015		1	0	1	1	0	443984	0.000466637	0.0216018
20232	15514	0	0	100	0	36	14896342	2808000	33	4582147	1205749	3611478							1.46515e+07	2.76184e+06	4.50682e+06	1.18593e+06	3.55211e+06	16.5001	14.8314	3.49651	15.3211	13.986	219.971	12.2256	234.736	195.609		0	0	1	0	1	443984	9.5232e-06	0.00308597
21012	15520	0	0	100	0	32	43623500	5714365	98	2252766	133100	2224620							4.29064e+07	5.62043e+06	2.21573e+06	130912	2.18805e+06	17.5745	15.5419	4.58497	14.6111	11.7823	241.551	21.0219	213.484	138.822		0	0	1	0	1	437820	8.16704e-05	0.00903717
20232	15529	0	0	100	0	36	25278642	4423000	56	9192497	304218	8667334							2.48631e+07	4.35029e+06	9.04139e+06	299217	8.52486e+06	17.0289	15.2858	4.02535	16.0173	12.6089	233.654	16.2035	256.555	158.985		0	0	1	0	1	443984	2.7424e-05	0.00523679
20232	15534	0	0	100	0	36	21667407	3712185	48	8364885	492389	4443281							2.13112e+07	3.65116e+06	8.22738e+06	484295	4.37024e+06	16.8747	15.1106	3.8712	15.923	13.0904	228.329	14.9862	253.541	171.36		0	0	1	0	1	443984	2.01483e-05	0.00448868
20291	15545	0	0	45	55	36	26174001	6259453	111	10749008	98270	6473194	0.72						2.57437e+07	6.15656e+06	1.05723e+07	96654.6	6.36679e+06	17.0637	15.633	4.70953	16.1737	11.4789	244.392	22.1797	261.59	131.765		0	1	1	1	1	231926	2.94011e-05	0.00542228
20291	15546	0	0	100	0	36	6668144	259057	27	4339154	521196	1794521							6.55853e+06	254799	4.26783e+06	512628	1.76502e+06	15.6963	12.4482	3.29584	15.2666	13.1473	154.958	10.8625	233.07	172.852		0	0	1	0	1	242909	1.90824e-06	0.00138139
20291	15548	0	0	100	0	36	3773450	3577620	27	870118	36266	701408							3.71142e+06	3.51881e+06	855815	35669.8	689878	15.1269	15.0736	3.29584	13.6598	10.4821	227.214	10.8625	186.59	109.874		0	0	1	0	1	137460	6.11084e-07	0.000781719
20293	15557	0	0	100	0	36	18232236	5018820	42	8623390	1510423	0							1.79325e+07	4.93632e+06	8.48164e+06	1.48559e+06	0	16.7021	15.4121	3.73767	15.9534	14.2113	237.534	13.9702	254.511	201.962		0	0	1	0	0	426965	1.4266e-05	0.00377704
20293	15560	0	0	44	56	36	55649227	53161108	236	21595749	5262536	21595749	10						5.47344e+07	5.22872e+07	2.12408e+07	5.17603e+06	2.12408e+07	17.818	17.7723	5.46383	16.8714	15.4595	315.853	29.8535	284.645	238.998		1	1	1	1	1	231926	0.000132905	0.0115285
20294	15573	0	0	100	0	32	4921000	608332	56	3615000	78060	2810000							4.84011e+06	598332	3.55558e+06	76776.8	2.76381e+06	15.3924	13.3019	4.02535	15.084	11.2487	176.941	16.2035	227.528	126.532		0	0	1	0	1	86430.5	1.03927e-06	0.00101945
20118	17065	0	0	100	0	32	3158241917	12443797	399	919112985	1129883724	0	10						3.10633e+09	1.22392e+07	9.04004e+08	1.11131e+09	0	21.8567	16.3202	5.98896	20.6223	20.8288	266.348	35.8677	425.281	433.839		1	0	1	1	0	7.78528e+06	0.42807	0.65427
30912	17129	0	0	100	0	32	767737554	11096702	124	41500987	7744855	0							7.55117e+08	1.09143e+07	4.08188e+07	7.61754e+06	0	20.4424	16.2056	4.82028	17.5247	15.846	262.621	23.2351	307.113	251.095		0	0	1	1	0	6.08965e+06	0.0252958	0.159047
27310	17164	0	0	29	71	32	2645335338	61444422	3904	1193871439	16249864	177994759	1.56						2.60185e+09	6.04344e+07	1.17425e+09	1.59827e+07	1.75069e+08	21.6795	17.9171	8.26976	20.8839	16.587	321.021	68.3889	436.137	275.129		1	1	1	1	1	666458	0.300321	0.548015
27530	17166	0	0	100	0	32	6253649	470200	25	1694666	4540	0							6.15085e+06	462471	1.66681e+06	4465.37	0	15.6321	13.0443	3.21888	14.3264	8.40411	170.155	10.3612	205.246	70.629		0	0	1	0	0	246034	1.67838e-06	0.00129552
28193	17200	0	0	100	0	36	25743308	10959656	145	4523229	345520	2741500							2.53201e+07	1.07795e+07	4.44887e+06	339840	2.69643e+06	17.0471	16.1932	4.97673	15.3082	12.7362	262.218	24.7679	234.34	162.212		0	0	1	1	1	174622	2.84415e-05	0.00533306
28113	17229	0	0	100	0	36	1092035817	332908459	1644	638257970	19453188	139378196							1.07408e+09	3.27436e+08	6.27766e+08	1.91334e+07	1.37087e+08	20.7947	19.6068	7.40489	20.2577	16.7669	384.427	54.8324	410.374	281.13		0	0	1	1	1	653336	0.0511797	0.226229
28160	17440	0	0	23	77	32	20011423	38004979	126	7298472	49810	3484415	22.4						1.96825e+07	3.73802e+07	7.1785e+06	48991.2	3.42714e+06	16.7952	17.4367	4.83628	15.7866	10.7994	304.037	23.3896	249.217	116.627		1	1	1	1	1	156210	1.71862e-05	0.00414562
27112	17443	0	0	100	0	36	61951810	11395690	101	25140854	2876076	23920892							6.09334e+07	1.12084e+07	2.47276e+07	2.8288e+06	2.35277e+07	17.9253	16.2322	4.61512	17.0234	14.8554	263.483	21.2993	289.797	220.682		0	0	1	1	1	603301	0.000164714	0.0128341
29200	17453	0	0	20	80	32	46026735	188246197	258	11817596	60823	9511395							4.52701e+07	1.85152e+08	1.16233e+07	59823.2	9.35504e+06	17.6282	19.0367	5.55296	16.2685	10.9991	362.395	30.8354	264.665	120.981		0	1	1	1	1	175466	9.09168e-05	0.00953503
28263	17467	0	0	100	0	32	28844414	3367	267	16314087	470418	0							2.83703e+07	3311.65	1.60459e+07	462685	0	17.1609	8.1052	5.58725	16.591	13.0448	65.6943	31.2173	275.26	170.167		0	0	1	1	0	106256	3.57065e-05	0.00597549
28160	17479	0	0	100	0	36	18226917	7454000	203	1418242	784962	0							1.79273e+07	7.33147e+06	1.39493e+06	772059	0	16.7018	15.8077	5.31321	14.1484	13.5568	249.883	28.2302	200.176	183.787		0	0	1	1	0	88311.8	1.42577e-05	0.00377594
28120	17515	0	0	31	69	32	85556089	50515142	371	24297808	3838379	7706658	46.59						8.41497e+07	4.96848e+07	2.38984e+07	3.77528e+06	7.57997e+06	18.2481	17.7212	5.9162	16.9893	15.144	314.041	35.0014	288.637	229.34		1	1	1	1	1	226819	0.000314142	0.017724
28120	17517	0	0	100	0	36	20576818	2198165	80	5791341	114690	166333							2.02386e+07	2.16203e+06	5.69614e+06	112805	163599	16.8231	14.5866	4.38203	15.5553	11.6334	212.768	19.2022	241.967	135.336		0	0	1	0	1	252982	1.81711e-05	0.00426275
28193	17525	0	0	100	0	36	9409623	58250000	53	3723667	270491	2751411							9.25494e+06	5.72925e+07	3.66246e+06	266045	2.70618e+06	16.0407	17.8637	3.97029	15.1136	12.4914	319.111	15.7632	228.422	156.036		0	0	1	0	1	174622	3.79986e-06	0.00194932
28199	17539	0	0	100	0	32	12927660	374000	60	6609531	848836	0							1.27152e+07	367852	6.50088e+06	834883	0	16.3583	12.8154	4.09434	15.6874	13.635	164.235	16.7637	246.096	185.914		0	0	1	0	0	211919	7.17238e-06	0.00267813
28113	17543	0	0	100	0	36	19447564	4330947	69	7756984	3774906	0							1.91279e+07	4.25975e+06	7.62947e+06	3.71285e+06	0	16.7667	15.2647	4.23411	15.8475	15.1273	233.012	17.9277	251.144	228.836		0	0	1	0	0	277216	1.62313e-05	0.00402881
27112	17553	0	0	51	49	32	152100000	27036000	145	15796700	2306000	0	27.77						1.496e+08	2.65916e+07	1.5537e+07	2.26809e+06	0	18.8235	17.0961	4.97673	16.5587	14.6345	292.277	24.7679	274.192	214.167		1	1	1	1	0	1.03172e+06	0.000992846	0.0315095
27113	17562	0	0	100	0	36	589806938	28165977	849	406849726	227632	0	100						5.80111e+08	2.7703e+07	4.00162e+08	223890	0	20.1787	17.1371	6.74406	19.8074	12.3189	293.678	45.4823	392.332	151.756		1	0	1	1	0	683288	0.0149294	0.122186
27113	17571	0	0	40	60	32	93966303	20225000	156	64990810	117515	40077894	50						9.24217e+07	1.98925e+07	6.39225e+07	115583	3.94191e+07	18.3419	16.8059	5.04986	17.9732	11.6577	282.437	25.501	323.035	135.903		1	1	1	1	1	592446	0.000378938	0.0194663
27120	17584	0	0	100	0	36	87880093	2079282	121	55761986	876690	11573323							8.64355e+07	2.0451e+06	5.48454e+07	862279	1.13831e+07	18.2749	14.531	4.79579	17.82	13.6673	211.149	22.9996	317.553	186.796		0	0	1	1	1	714343	0.00033144	0.0182055
26120	17638	0	0	0	100	32	126853289	195919934	467	59842667	1528643	15947839	2						1.24768e+08	1.92699e+08	5.8859e+07	1.50351e+06	1.56857e+07	18.642	19.0766	6.14633	17.8907	14.2233	363.918	37.7774	320.076	202.303		1	1	1	1	1	267169	0.000690601	0.0262793
26110	17663	0	0	0	100	32	488905476	2020189	4745	88225786	110818697	48528663	100						4.80869e+08	1.98698e+06	8.67755e+07	1.08997e+08	4.77309e+07	19.9911	14.5021	8.46485	18.2788	18.5068	210.312	71.6536	334.116	342.503		1	1	1	1	1	101342	0.0102583	0.101283
27530	17671	0	0	0	100	32	110229701	20148844	183	69273863	3845208	54709980							1.08418e+08	1.98176e+07	6.81351e+07	3.782e+06	5.38106e+07	18.5015	16.8021	5.20949	18.037	15.1458	282.31	27.1387	325.333	229.394		0	1	1	1	1	592446	0.00052146	0.0228355
28299	17687	0	0	100	0	36	214797544	4923266	891	147662033	2865012	130602015	6.58						2.11267e+08	4.84234e+06	1.45235e+08	2.81792e+06	1.28455e+08	19.1686	15.3929	6.79234	18.7939	14.8515	236.942	46.1359	353.209	220.567		1	0	1	1	1	237112	0.00198008	0.0444981
27202	17704	0	0	50	50	36	369070239	20300000	1517	180695345	89100	0	25						3.63003e+08	1.99663e+07	1.77725e+08	87635.3	0	19.7099	16.8096	7.32449	18.9957	11.3809	282.561	53.6482	360.838	129.526		1	1	1	1	0	239290	0.00584577	0.0764576
27401	17721	0	0	0	100	36	253050226	7958448	1462	123038179	7433162	81731629	76.73						2.4889e+08	7.82762e+06	1.21016e+08	7.31097e+06	8.03881e+07	19.3325	15.8732	7.28756	18.6114	15.8049	251.958	53.1085	346.385	249.794		1	1	1	1	1	170240	0.00274813	0.0524226
27401	17725	0	0	100	0	36	17681404	4024047	47	4202838	942252	0							1.73908e+07	3.9579e+06	4.13375e+06	926763	0	16.6714	15.1912	3.85015	15.2347	13.7395	230.773	14.8236	232.096	188.773		0	0	1	0	0	370016	1.34171e-05	0.00366293
27113	17732	0	0	100	0	32	124781101	33570186	399	89493072	548276	2483215	38.03						1.2273e+08	3.30183e+07	8.8022e+07	539263	2.4424e+06	18.6255	17.3126	5.98896	18.2931	13.198	299.725	35.8677	334.637	174.186		1	0	1	1	1	307594	0.000668223	0.02585
27310	17733	0	0	100	0	36	393005762	256242000	580	181907169	4930758	164429264	33.57						3.86545e+08	2.5203e+08	1.78917e+08	4.8497e+06	1.61726e+08	19.7728	19.3451	6.36303	19.0024	15.3944	374.231	40.4881	361.092	236.988		1	0	1	1	1	666458	0.00662859	0.0814162
27320	17735	0	0	10	90	36	88949421	57813021	480	26051970	6968743	0	43.14						8.74872e+07	5.68627e+07	2.56237e+07	6.85419e+06	0	18.287	17.8561	6.17379	17.059	15.7404	318.842	38.1156	291.01	247.759		1	1	1	1	0	182265	0.000339555	0.018427
27310	17745	0	0	0	100	32	826667293	13129000	1220	240901763	124467346	0	100						8.13078e+08	1.29132e+07	2.36942e+08	1.22421e+08	0	20.5163	16.3738	7.10661	19.2833	18.623	268.1	50.5039	371.847	346.815		1	1	1	1	0	666458	0.0293282	0.171255
27310	17747	0	0	100	0	36	424527489	8880975	1754	209468961	1605288	101656560							4.17549e+08	8.73499e+06	2.06026e+08	1.5789e+06	9.99855e+07	19.8499	15.9828	7.46965	19.1435	14.2722	255.451	55.7957	366.474	203.697		0	0	1	1	1	238055	0.00773455	0.0879463
27120	17757	0	0	100	0	36	1446680	2663468	26	567625	58995	0							1.4229e+06	2.61968e+06	558294	58025.2	0	14.1682	14.7786	3.2581	13.2326	10.9686	218.406	10.6152	175.103	120.311		0	0	1	0	0	54726.9	8.98191e-08	0.000299698
27113	17765	0	0	0	100	32	127073429	7595286	1297	64816519	754804	38174256	70						1.24985e+08	7.47043e+06	6.3751e+07	742396	3.75467e+07	18.6437	15.8265	7.16781	17.9705	13.5176	250.477	51.3775	322.939	182.727		1	1	1	1	1	96364.3	0.000693	0.0263249
29200	17816	0	0	100	0	32	11956577	18200000	89	10563000	123390	0							1.176e+07	1.79008e+07	1.03894e+07	121362	0	16.2802	16.7004	4.48864	16.1563	11.7065	278.902	20.1479	261.026	137.043		0	0	1	0	0	132135	6.13532e-06	0.00247696
29200	17819	0	0	100	0	36	52270672	6707649	293	6477908	247150	0							5.14114e+07	6.59739e+06	6.37142e+06	243087	0	17.7554	15.7022	5.68017	15.6673	12.4012	246.559	32.2644	245.465	153.789		0	0	1	1	0	175466	0.000117257	0.0108285
29200	17830	0	0	100	0	32	18372436	14817286	104	2961633	296588	0							1.80704e+07	1.45737e+07	2.91295e+06	291713	0	16.7098	16.4947	4.64439	14.8847	12.5835	272.076	21.5704	221.554	158.345		0	0	1	1	0	173754	1.44863e-05	0.00380609
29200	17842	0	0	100	0	32	5018618	2865500	51	2288284	8100	0							4.93612e+06	2.8184e+06	2.25067e+06	7966.85	0	15.4121	14.8517	3.93183	14.6267	8.98304	220.572	15.4593	213.941	80.6951		0	0	1	0	0	96786.7	1.08092e-06	0.00103967
29200	17856	0	0	100	0	36	4103159	241550	23	788142	121801	0							4.03571e+06	237579	775186	119799	0	15.2107	12.3783	3.13549	13.5609	11.6936	153.221	9.83132	183.897	136.74		0	0	1	0	0	175466	7.22537e-07	0.000850022
29300	17868	0	0	100	0	32	406683199	11800000	250	160394985	76025214	139918631	4.07						3.99998e+08	1.1606e+07	1.57758e+08	7.47755e+07	1.37619e+08	19.807	16.267	5.52146	18.8766	18.13	264.616	30.4865	356.325	328.697		1	0	1	1	1	1.59999e+06	0.007098	0.0842496
29300	17881	0	0	100	0	36	296065369	24584493	182	112100048	18281178	108553316	48						2.91199e+08	2.41804e+07	1.10257e+08	1.79807e+07	1.06769e+08	19.4895	17.0011	5.20401	18.5183	16.7048	289.036	27.0817	342.928	279.051		1	0	1	1	1	1.59999e+06	0.00376183	0.0613337
29300	17883	0	0	90	10	32	1344869349	40589015	428	591007844	23350162	591007844							1.32276e+09	3.99218e+07	5.81293e+08	2.29663e+07	5.81293e+08	21.003	17.5024	6.05912	20.1808	16.9495	306.335	36.713	407.263	287.287		0	0	1	1	1	3.09057e+06	0.0776218	0.278607
29300	17892	0	0	100	0	32	580743609	76792780	357	337144868	463177	0							5.71197e+08	7.55304e+07	3.31603e+08	455563	0	20.1632	18.14	5.87774	19.6194	13.0293	329.061	34.5478	384.923	169.762		0	0	1	1	0	1.59999e+06	0.0144741	0.120308
29300	17896	0	0	0	100	32	205991206	61682000	690	177918619	1374900	177918619	100						2.02605e+08	6.0668e+07	1.74994e+08	1.3523e+06	1.74994e+08	19.1268	17.9209	6.53669	18.9803	14.1173	321.16	42.7283	360.25	199.299		1	1	1	1	1	293631	0.00182105	0.0426737
29300	17899	0	0	100	0	32	3032480	3468363	34	1386704	112050	0							2.98263e+06	3.41135e+06	1.36391e+06	110208	0	14.9083	15.0426	3.52636	14.1259	11.6101	226.28	12.4352	199.54	134.795		0	0	1	0	0	87724.4	3.94657e-07	0.000628217
30912	17903	0	0	100	0	36	121258992	159867523	501	59900771	2684646	32089096							1.19266e+08	1.5724e+08	5.89161e+07	2.64051e+06	3.15616e+07	18.5969	18.8733	6.21661	17.8916	14.7865	356.201	38.6462	320.11	218.64		0	0	1	1	1	238055	0.000631032	0.0251204
30912	17910	0	0	100	0	36	2810105	6907000	85	1737000	120547	0							2.76391e+06	6.79346e+06	1.70845e+06	118565	0	14.8322	15.7315	4.44265	14.3511	11.6832	247.479	19.7372	205.954	136.498		0	0	1	0	0	32516.6	3.38898e-07	0.000582149
30912	17915	0	0	100	0	32	4092100	5717690	66	1943549	472000	1652573	60						4.02483e+06	5.6237e+06	1.9116e+06	464241	1.62541e+06	15.208	15.5425	4.18965	14.4635	13.0482	241.569	17.5532	209.191	170.254		1	0	1	0	1	60982.3	7.18648e-07	0.000847731
30912	17917	0	0	0	100	36	28802036	19830331	119	13216563	863618	13216563	33.96						2.83286e+07	1.95044e+07	1.29993e+07	849422	1.29993e+07	17.1594	16.7861	4.77912	16.3804	13.6523	281.775	22.84	268.318	186.386		1	1	1	1	1	238055	3.56016e-05	0.00596671
30921	17923	0	0	100	0	36	2152422	3548000	37	801357	50581	0							2.11704e+06	3.48968e+06	788184	49749.5	0	14.5655	15.0653	3.61092	13.5775	10.8148	226.964	13.0387	184.348	116.959		0	0	1	0	0	57217.3	1.98828e-07	0.000445902
30921	17926	0	0	100	0	32	950000	4004300	26	340700	49892	0							934384	3.93848e+06	335099	49071.9	0	13.7476	15.1863	3.2581	12.7222	10.801	230.624	10.6152	161.854	116.662		0	0	1	0	0	35937.8	3.87321e-08	0.000196805
30922	17935	0	0	40	60	36	76892979	59944245	223	49153088	3589501	25022847	34.7						7.5629e+07	5.89589e+07	4.83451e+07	3.5305e+06	2.46115e+07	18.1414	17.8924	5.40717	17.6939	15.0769	320.136	29.2375	313.073	227.314		1	1	1	1	1	339143	0.000253745	0.0159294
30912	17947	0	0	100	0	32	30738307	1495892170	127	13781923	2286868	11648443							3.0233e+07	1.4713e+09	1.35554e+07	2.24928e+06	1.1457e+07	17.2244	21.1094	4.84419	16.4223	14.6261	445.607	23.4661	269.692	213.923		0	0	1	1	1	238055	4.05493e-05	0.00636783
21012	21592	0	0	100	0	33	704273	660000	22	358948	13340	0							692696	649151	353047	13120.7	0	13.4483	13.3834	3.09104	12.7744	9.48195	179.116	9.55454	163.184	89.9073		0	0	1	0	0	31486.2	2.12866e-08	0.000145899
20119	22596	0	0	100	0	33	18615833	1013416	75	12264800	2472662	8818074							1.83098e+07	996757	1.20632e+07	2.43202e+06	8.67312e+06	16.7229	13.8123	4.31749	16.3057	14.7042	190.779	18.6407	265.875	216.214		0	0	1	0	1	244131	1.48727e-05	0.00385651
20119	22597	0	0	100	0	33	267057152	85197720	356	161114592	33587858	0	2.96						2.62667e+08	8.37972e+07	1.58466e+08	3.30357e+07	0	19.3864	18.2439	5.87493	18.8811	17.3131	332.84	34.5148	356.494	299.743		1	0	1	1	0	737829	0.00306078	0.0553243
20221	22623	0	0	100	0	33	13676505	835900	58	6175262	128459	0							1.34517e+07	822159	6.07375e+06	126347	0	16.4146	13.6197	4.06044	15.6195	11.7468	185.496	16.4872	243.968	137.987		0	0	1	0	0	231926	8.02738e-06	0.00283326
21012	22631	0	0	100	0	33	43252190	2277947	395	21876378	589439	6680457							4.25412e+07	2.2405e+06	2.15168e+07	579750	6.57064e+06	17.566	14.6222	5.97889	16.8843	13.2704	213.809	35.7471	285.081	176.102		0	0	1	1	1	107699	8.0286e-05	0.00896025
21012	22634	0	0	100	0	33	79767178	47143454	541	2856877	2778898	0							7.84559e+07	4.63685e+07	2.80991e+06	2.73322e+06	0	18.178	17.6521	6.29342	14.8487	14.821	311.598	39.6071	220.483	219.662		0	0	1	1	0	145020	0.000273069	0.0165248
21012	22637	57	0	43	0	33	639517642	69723092	1106	99812200	5151806	95516100							6.29005e+08	6.8577e+07	9.81715e+07	5.06712e+06	9.3946e+07	20.2596	18.0435	7.00851	18.4022	15.4383	325.567	49.1191	338.642	238.341		0	0	1	1	1	568721	0.0175521	0.132484
21012	22644	0	0	100	0	33	18670422	11446864	103	13715111	113792	11618877							1.83635e+07	1.12587e+07	1.34897e+07	111921	1.14279e+07	16.7259	16.2367	4.63473	16.4174	11.6256	263.629	21.4807	269.532	135.153		0	0	1	1	1	178287	1.496e-05	0.00386782
21012	22645	0	0	100	0	33	121758386	45937571	631	17718088	1519657	0							1.19757e+08	4.51824e+07	1.74268e+07	1.49468e+06	0	18.601	17.6262	6.44731	16.6735	14.2174	310.684	41.5678	278.006	202.135		0	0	1	1	0	189789	0.000636241	0.0252238
21012	22646	0	0	60	40	33	825138570	428642717	1582	113627763	10733484	48008336	8.13						8.11575e+08	4.21597e+08	1.1176e+08	1.0557e+07	4.72192e+07	20.5145	19.8596	7.36645	18.5319	16.1723	394.402	54.2645	343.43	261.543		1	1	1	1	1	513005	0.0292198	0.170938
21012	22653	0	0	100	0	33	34723008	15326927	307	5341222	1366991	5020253							3.41522e+07	1.5075e+07	5.25342e+06	1.34452e+06	4.93773e+06	17.3463	16.5285	5.72685	15.4744	14.1115	273.193	32.7968	239.457	199.136		0	0	1	1	1	111245	5.17438e-05	0.00719332
21012	22655	0	0	100	0	33	100353101	7296991	367	43631535	943897	36934409							9.87035e+07	7.17704e+06	4.29143e+07	928381	3.63273e+07	18.4076	15.7864	5.90536	17.5747	13.7412	249.21	34.8733	308.871	188.821		0	0	1	1	1	268947	0.0004322	0.0207894
21022	22660	0	0	100	0	33	259157966	142288082345	2373	120212446	10981049	0	20						2.54898e+08	1.39949e+11	1.18236e+08	1.08005e+07	0	19.3564	25.6645	7.77191	18.5882	16.1951	658.669	60.4026	345.521	262.281		1	0	1	1	0	107416	0.00288239	0.0536879
21022	22661	0	0	100	0	33	38210857	15628821	409	12654570	905796	0							3.75827e+07	1.53719e+07	1.24465e+07	890906	0	17.4421	16.5481	6.01372	16.337	13.7	273.838	36.1648	266.896	187.69		0	0	1	1	0	91889.3	6.2661e-05	0.00791587
21022	22666	0	0	100	0	33	941628	2672151	33	420125	45417	0							926149	2.62823e+06	413219	44670.4	0	13.7388	14.7818	3.49651	12.9317	10.7071	218.502	12.2256	167.23	114.641		0	0	1	0	0	28065.1	3.80524e-08	0.00019507
21022	22668	0	0	100	0	33	787750	860000	42	280465	79025	0							774801	845863	275855	77726	0	13.5604	13.6481	3.73767	12.5276	11.2609	186.271	13.9702	156.941	126.809		0	0	1	0	0	18447.6	2.66318e-08	0.000163193
21022	22675	0	0	100	0	33	990210	105000	26	405600	114500	0							973933	103274	398933	112618	0	13.7891	11.5451	3.2581	12.8965	11.6318	133.29	10.6152	166.321	135.298		0	0	1	0	0	37458.9	4.20802e-08	0.000205135
20231	22696	0	0	100	0	33	14047673	5588527	114	11514700	166276	0							1.38168e+07	5.49666e+06	1.13254e+07	163543	0	16.4414	15.5197	4.7362	16.2426	12.0048	240.86	22.4316	263.821	144.116		0	0	1	1	0	121200	8.46901e-06	0.00291016
20294	22729	0	0	100	0	33	444673707	11217446	85	316631952	4109294	0	85						4.37364e+08	1.1033e+07	3.11427e+08	4.04174e+06	0	19.8963	16.2164	4.44265	19.5567	15.2122	262.972	19.7372	382.464	231.411		1	0	1	0	0	5.14546e+06	0.00848607	0.0921199
20294	22744	0	0	100	0	33	17214625	4200000	23	7728000	666642	0	36.86						1.69316e+07	4.13096e+06	7.60096e+06	655684	0	16.6447	15.234	3.13549	15.8438	13.3934	232.075	9.83132	251.026	179.384		1	0	1	0	0	736158	1.2718e-05	0.00356623
20121	23404	0	0	100	0	33	1270000	12138000	49	240000	464750	0	100						1.24912e+06	1.19385e+07	236055	457110	0	14.038	16.2953	3.89182	12.3718	13.0327	265.536	15.1463	153.062	169.851		1	0	1	0	0	25492.3	6.92199e-08	0.000263097
28199	23539	0	0	33	67	33	186324290	55871322	289	149323756	4102559	65032345	14.18						1.83261e+08	5.49529e+07	1.46869e+08	4.03512e+06	6.39633e+07	19.0264	17.822	5.66643	18.8051	15.2105	317.623	32.1084	353.63	231.361		1	1	1	1	1	634123	0.00148992	0.0385995
28140	23576	0	0	100	0	33	3831200	3850000	50	3099500	29892	0							3.76822e+06	3.78671e+06	3.04855e+06	29400.6	0	15.1421	15.147	3.91202	14.9302	10.2888	229.432	15.3039	222.91	105.859		0	0	1	0	0	75364.4	6.29931e-07	0.000793682
26410	23627	0	0	100	0	33	670478275	523400000	2436	124800000	3074890	0	7.75						6.59457e+08	5.14796e+08	1.22748e+08	3.02434e+06	0	20.3069	20.0593	7.79811	18.6256	14.9222	402.375	60.8106	346.915	222.672		1	0	1	1	0	270713	0.0192927	0.138898
29200	23675	0	0	100	0	33	370822423	212447899	2302	118352416	6444463	0							3.64727e+08	2.08956e+08	1.16407e+08	6.33853e+06	0	19.7147	19.1576	7.74153	18.5726	15.6622	367.015	59.9313	344.942	245.303		0	0	1	1	0	158439	0.00590141	0.0768206
28199	23709	0	0	100	0	33	11717644	38392	66	3798818	273890	0							1.1525e+07	37760.9	3.73637e+06	269388	0	16.26	10.539	4.18965	15.1336	12.5039	111.071	17.5532	229.027	156.348		0	0	1	0	0	174622	5.89256e-06	0.00242746
26490	23807	0	0	100	0	33	88304576	285469313	1694	56463072	111075	43856565	49.34						8.6853e+07	2.80777e+08	5.55349e+07	109249	4.31356e+07	18.2797	19.4531	7.43485	17.8325	11.6014	378.422	55.277	317.999	134.592		1	0	1	1	1	51271	0.000334649	0.0182934
20112	24230	0	0	100	0	34	3759960	14032464	48	1983430	213680	1983430							3.69815e+06	1.38018e+07	1.95083e+06	210167	1.95083e+06	15.1233	16.4403	3.8712	14.4838	12.2557	270.284	14.9862	209.779	150.201		0	0	1	0	1	77044.8	6.06722e-07	0.000778924
21012	24239	0	0	100	0	34	66799489	634506	375	17760960	1199471	17760960							6.57014e+07	624076	1.7469e+07	1.17975e+06	1.7469e+07	18.0006	13.344	5.92693	16.6759	13.9808	178.063	35.1285	278.087	195.463		0	0	1	1	1	175204	0.000191501	0.0138384
27401	24333	0	0	0	100	34	162675353	14033409	580	24076286	8152958	9666601	72.13						1.60001e+08	1.38027e+07	2.36805e+07	8.01894e+06	9.5077e+06	18.8907	16.4404	6.36303	16.9802	15.8973	270.286	40.4881	288.326	252.725		1	1	1	1	1	275864	0.00113571	0.0337003
20119	25139	0	0	100	0	35	47137733	1058542	61	18144548	8966580	0	60						4.63629e+07	1.04114e+06	1.78463e+07	8.81918e+06	0	17.652	13.8558	4.11087	16.6973	15.9924	191.984	16.8993	278.8	255.758		1	0	1	0	0	760047	9.53589e-05	0.00976519
20114	25143	0	0	100	0	35	5536503	945102	32	939762	1238953	0							5.44549e+06	929566	924314	1.21859e+06	0	15.5103	13.7425	3.46574	13.7368	14.0132	188.856	12.0113	188.7	196.37		0	0	1	0	0	170172	1.31551e-06	0.00114696
21011	29512	0	0	100	0	35	4648085	3517663	250	2787725	630845	1000000							4.57168e+06	3.45984e+06	2.7419e+06	620475	983562	15.3354	15.0567	5.52146	14.8242	13.3382	226.705	30.4865	219.756	177.909		0	0	1	1	1	18286.7	9.27196e-07	0.00096291
20114	29515	0	0	100	0	35	191136136	57168336	330	79465357	64287121	65788036	9						1.87994e+08	5.62286e+07	7.81591e+07	6.32303e+07	6.47066e+07	19.0519	17.8449	5.79909	18.1743	17.9623	318.442	33.6295	330.304	322.644		1	0	1	1	1	569679	0.00156787	0.0395963
20115	29521	0	0	100	0	35	14544186	40567297	128	1171145	494970	1101230							1.43051e+07	3.99004e+07	1.15189e+06	486834	1.08313e+06	16.4761	17.5019	4.85203	13.9569	13.0957	306.316	23.5422	194.796	171.497		0	0	1	1	1	111759	9.07826e-06	0.00301301
20116	29537	0	0	100	0	35	34891352	8989786	44	19684952	542794	13392113							3.43178e+07	8.84201e+06	1.93614e+07	533871	1.3172e+07	17.3512	15.995	3.78419	16.7788	13.1879	255.841	14.3201	281.528	173.921		0	0	1	0	1	779950	5.22467e-05	0.00722819
27202	29541	0	0	100	0	35	96964056	1154325	205	60761655	1645060	31869352							9.53701e+07	1.13535e+06	5.97628e+07	1.61802e+06	3.13455e+07	18.3733	13.9425	5.32301	17.9059	14.2967	194.392	28.3344	320.621	204.396		0	0	1	1	1	465220	0.000403502	0.0200873
20299	29543	0	0	100	0	35	33858008	3262059	90	9711627	2393	2459817							3.33014e+07	3.20844e+06	9.55198e+06	2353.66	2.41938e+06	17.3211	14.9813	4.49981	16.0723	7.76373	224.439	20.2483	258.318	60.2755		0	0	1	0	1	370016	4.91979e-05	0.00701412
20119	29550	0	0	100	0	35	263507656	146671856	341	98330800	9159842	37975946							2.59176e+08	1.44261e+08	9.67144e+07	9.00927e+06	3.73517e+07	19.373	18.7871	5.83188	18.3873	16.0138	352.956	34.0109	338.092	256.441		0	0	1	1	1	760047	0.00297996	0.054589
20299	29551	0	0	100	0	35	19979106	417602476	512	2956357	2115641	48332	6						1.96507e+07	4.10738e+08	2.90776e+06	2.08086e+06	47537.5	16.7936	19.8335	6.23832	14.8829	14.5483	393.366	38.9167	221.501	211.653		1	0	1	1	1	38380.2	1.71307e-05	0.00413893
20119	29552	0	0	100	0	35	134263738	5893250	522	47081692	1861633	38628443							1.32057e+08	5.79637e+06	4.63077e+07	1.83103e+06	3.79935e+07	18.6987	15.5727	6.25767	17.6508	14.4204	242.51	39.1584	311.551	207.948		0	0	1	1	1	252982	0.000773644	0.0278145
20299	29584	0	0	100	0	35	1493384	1275993	36	694953	66402	0							1.46884e+06	1.25502e+06	683529	65310.5	0	14.2	14.0427	3.58352	13.435	11.0869	197.196	12.8416	180.5	122.92		0	0	1	0	0	40801	9.57121e-08	0.000309374
20211	29594	100	0	0	0	35	28870945	41715719	170	13441509	24240	1829424							2.83964e+07	4.103e+07	1.32206e+07	23841.5	1.79935e+06	17.1618	17.5298	5.1358	16.3973	10.0792	307.294	26.3764	268.871	101.59		0	0	1	1	1	167037	3.57722e-05	0.00598099
20221	29611	0	0	70	30	35	294619002	8529592	284	252860164	1290711	0							2.89776e+08	8.38938e+06	2.48704e+08	1.26949e+06	0	19.4846	15.9425	5.64897	19.3318	14.0541	254.163	31.9109	373.717	197.519		0	1	1	1	0	1.02034e+06	0.00372516	0.0610341
20221	29617	0	0	100	0	35	18356652	3620000	166	14848276	315258	0							1.80549e+07	3.56049e+06	1.46042e+07	310076	0	16.7089	15.0854	5.11199	16.4968	12.6446	227.57	26.1324	272.145	159.885		0	0	1	1	0	108764	1.44614e-05	0.00380282
20221	29621	0	0	100	0	35	1920320	2545000	38	343163	107880	39835							1.88875e+06	2.50316e+06	337522	106107	39180.2	14.4514	14.7331	3.63759	12.7294	11.5722	217.063	13.232	162.037	133.916		0	0	1	0	1	49704	1.5826e-07	0.000397819
20221	29622	0	0	100	0	35	24994992	1990028	106	10693444	638207	0							2.45841e+07	1.95732e+06	1.05177e+07	627716	0	17.0176	14.4871	4.66344	16.1686	13.3498	209.876	21.7477	261.423	178.218		0	0	1	1	0	231926	2.6812e-05	0.00517803
20111	29624	0	0	100	0	35	123407637	15089308	73	112198552	4045245	111670857							1.21379e+08	1.48413e+07	1.10354e+08	3.97875e+06	1.09835e+08	18.6144	16.5129	4.29046	18.5192	15.1965	272.677	18.408	342.961	230.933		0	0	1	0	1	1.66273e+06	0.000653593	0.0255655
21012	29625	0	0	100	0	35	30316455	10785841	276	18036212	391402	437577							2.98181e+07	1.06085e+07	1.77397e+07	384968	430384	17.2106	16.1772	5.6204	16.6913	12.8609	261.701	31.5889	278.6	165.403		0	0	1	1	1	108037	3.9444e-05	0.00628044
21012	29626	0	0	100	0	35	41664599	9809405	485	12119183	469715	2355364							4.09797e+07	9.64815e+06	1.192e+07	461994	2.31665e+06	17.5286	16.0823	6.18415	16.2937	13.0433	258.64	38.2437	265.485	170.128		0	0	1	1	1	84494.2	7.45003e-05	0.00863136
21012	29641	0	0	100	0	35	234852876	4010511	62	90129168	19811626	90129168							2.30992e+08	3.94458e+06	8.86476e+07	1.9486e+07	8.86476e+07	19.2579	15.1879	4.12713	18.3002	16.7852	230.671	17.0332	334.897	281.743		0	0	1	0	1	3.72568e+06	0.00236709	0.0486528
21012	29644	0	0	3.45	96.55	35	368199377	382074582	321	216521537	21711011	215003049	46.16						3.62147e+08	3.75794e+08	2.12962e+08	2.13541e+07	2.11469e+08	19.7076	19.7446	5.77144	19.1766	16.8768	389.847	33.3095	367.743	284.825		1	1	1	1	1	1.12818e+06	0.00581821	0.0762772
21012	29649	0	0	20	80	35	28348598	30505738	116	10422394	107805	10122021	11.6						2.78826e+07	3.00043e+07	1.02511e+07	106033	9.95563e+06	17.1435	17.2169	4.75359	16.1429	11.5715	296.42	22.5966	260.593	133.9		1	1	1	1	1	240367	3.44895e-05	0.00587278
21012	29653	0	0	100	0	35	3243226	1620148	88	1203918	157657	0							3.18991e+06	1.59352e+06	1.18413e+06	155065	0	14.9755	14.2815	4.47734	13.9845	11.9516	203.96	20.0465	195.567	142.841		0	0	1	0	0	36249	4.51417e-07	0.000671876
21012	29656	0	0	10	90	35	45071823	211156761	355	11620375	1832030	11620375	2.24						4.43309e+07	2.07686e+08	1.14294e+07	1.80191e+06	1.14294e+07	17.6072	19.1515	5.87212	16.2517	14.4044	366.781	34.4818	264.118	207.486		1	1	1	1	1	124876	8.71834e-05	0.00933721
21012	29661	0	0	100	0	35	56547228	7517117	201	40708753	1428578	0	0.52						5.56177e+07	7.39355e+06	4.00396e+07	1.40509e+06	0	17.834	15.8161	5.3033	17.5054	14.1556	250.15	28.125	306.438	200.381		0	0	1	1	0	276705	0.000137229	0.0117145
21022	29669	0	0	100	0	35	8282741	4347515	92	4188558	109870	0							8.14659e+06	4.27605e+06	4.1197e+06	108064	0	15.9131	15.2685	4.52179	15.2313	11.5905	233.128	20.4466	231.992	134.339		0	0	1	0	0	88549.9	2.94423e-06	0.00171588
21022	29670	0	0	100	0	35	1121626	353195	24	215500	36110	0							1.10319e+06	347389	211958	35516.4	0	13.9137	12.7582	3.17805	12.2641	10.4778	162.772	10.1	150.409	109.783		0	0	1	0	0	45966.2	5.39908e-08	0.000232359
20232	29696	0	0	100	0	35	107466618	13710961	278	47138400	1903255	3569600							1.057e+08	1.34856e+07	4.63635e+07	1.87197e+06	3.51092e+06	18.4761	16.4171	5.62762	17.652	14.4425	269.522	31.6701	311.594	208.586		0	0	1	1	1	380216	0.000495645	0.0222631
20232	29721	0	0	100	0	35	781990	2158110	37	269373	69180	0							769135	2.12263e+06	264945	68042.8	0	13.553	14.5682	3.61092	12.4873	11.1279	212.232	13.0387	155.932	123.83		0	0	1	0	0	20787.4	2.62438e-08	0.000161999
20232	29724	0	0	100	0	35	17153364	117469	38	6961942	693619	0							1.68714e+07	115538	6.8475e+06	682217	0	16.6411	11.6574	3.63759	15.7394	13.4331	135.894	13.232	247.729	180.448		0	0	1	0	0	443984	1.26276e-05	0.00355354
21012	29727	0	0	100	0	35	118226785	19383463	488	51148822	3406020	0							1.16283e+08	1.90648e+07	5.0308e+07	3.35003e+06	0	18.5715	16.7634	6.19032	17.7337	15.0245	281.01	38.32	314.483	225.735		0	0	1	1	0	238286	0.000599868	0.0244922
20291	29729	0	0	100	0	35	9007777	1379630	43	6886060	395455	0							8.8597e+06	1.35695e+06	6.77286e+06	388954	0	15.997	14.1208	3.7612	15.7284	12.8712	199.396	14.1466	247.384	165.668		0	0	1	0	0	206040	3.48224e-06	0.00186608
20291	29733	0	0	100	0	35	38132216	27499711	436	17875236	3926347	0	1						3.75054e+07	2.70477e+07	1.75814e+07	3.8618e+06	0	17.44	17.1131	6.07764	16.6824	15.1666	292.859	36.9377	278.301	230.027		0	0	1	1	0	86021.5	6.24033e-05	0.00789958
20293	29741	0	0	100	0	35	7386192	267704	45	5364000	97629	0							7.26478e+06	263303	5.27582e+06	96024.1	0	15.7985	12.4811	3.80666	15.4786	11.4724	155.777	14.4907	239.588	131.615		0	0	1	0	0	161439	2.34134e-06	0.00153014
20294	29742	100	0	0	0	35	4402930	2412000	96	205361	450127	0							4.33055e+06	2.37235e+06	201985	442728	0	15.2812	14.6794	4.56435	12.2159	13.0007	215.485	20.8333	149.229	169.018		0	0	1	0	0	45109.9	8.31969e-07	0.000912123
20294	29745	100	0	0	0	35	13612797	40092140	44	8217885	1693148	0							1.3389e+07	3.94331e+07	8.0828e+06	1.66532e+06	0	16.4099	17.4901	3.78419	15.9052	14.3255	305.904	14.3201	252.977	205.221		0	0	1	0	0	304296	7.95277e-06	0.00282007
20115	29746	0	0	100	0	35	46580405	6752117	48	3393427	662781	208979	0.02						4.58147e+07	6.64112e+06	3.33764e+06	651886	205544	17.6401	15.7088	3.8712	15.0208	13.3876	246.766	14.9862	225.624	179.229		0	0	1	0	1	954473	9.31173e-05	0.00964973
20295	29750	0	0	100	0	35	56117595	20337333	609	34865683	4328813	1350116							5.51951e+07	2.0003e+07	3.42925e+07	4.25765e+06	1.32792e+06	17.8264	16.8114	6.41182	17.3504	15.2642	282.623	41.1114	301.038	232.997		0	0	1	1	1	90632.4	0.000135152	0.0116255
20118	29753	100	0	0	0	35	53319731	2029625	69	7754051	13824714	0							5.24432e+07	1.99626e+06	7.62659e+06	1.35975e+07	0	17.7752	14.5068	4.23411	15.8472	16.4254	210.447	17.9277	251.132	269.794		0	0	1	0	0	760047	0.000122011	0.0110459
30912	29844	0	0	100	0	35	8274501	1359000	47	3745916	2020618	388580							8.13848e+06	1.33666e+06	3.68434e+06	1.9874e+06	382192	15.9121	14.1057	3.85015	15.1196	14.5023	198.97	14.8236	228.602	210.318		0	0	1	0	1	173159	2.93838e-06	0.00171417
20131	30151	0	0	100	0	35	1508415	325325	55	583803	141670	0							1.48362e+06	319977	574206	139341	0	14.21	12.676	4.00733	13.2607	11.8447	160.681	16.0587	175.847	140.296		0	0	1	0	0	26974.9	9.76484e-08	0.000312488
20121	30671	0	0	100	0	35	114900000	67500000	281	27654000	2170700	0							1.13011e+08	6.63904e+07	2.71994e+07	2.13502e+06	0	18.543	18.0111	5.63835	17.1187	14.574	324.398	31.791	293.05	212.401		0	0	1	1	0	402175	0.000566583	0.023803
20118	30678	0	0	100	0	35	32128236	7550801	398	9932005	3369819	2647050							3.16001e+07	7.42668e+06	9.76874e+06	3.31442e+06	2.60354e+06	17.2687	15.8206	5.98645	16.0947	15.0138	250.291	35.8376	259.039	225.414		0	0	1	1	1	79397.2	4.42994e-05	0.00665578
20121	30716	0	0	100	0	35	6135552	891500	92	2928940	1378068	0							6.03469e+06	876845	2.88079e+06	1.35541e+06	0	15.613	13.6841	4.52179	14.8736	14.1196	187.254	20.4466	221.223	199.364		0	0	1	0	0	65594.5	1.61559e-06	0.00127106
28210	31080	0	0	100	0	35	105147432	16348708	423	53931011	4728563	10174925	4.38						1.03419e+08	1.608e+07	5.30445e+07	4.65083e+06	1.00077e+07	18.4543	16.5931	6.04737	17.7866	15.3526	275.33	36.5707	316.365	235.701		1	0	1	1	1	244489	0.000474483	0.0217826
28130	31082	0	0	100	0	35	9674583	276340	82	6584040	104760	0							9.51555e+06	271797	6.47581e+06	103038	0	16.0684	12.5128	4.40672	15.6836	11.5429	156.57	19.4192	245.975	133.237		0	0	1	0	0	116043	4.01687e-06	0.00200421
28210	31085	0	0	26	74	35	126898005	69507162	471	95323751	3563328	8326857	15.08						1.24812e+08	6.83646e+07	9.37568e+07	3.50475e+06	8.18998e+06	18.6423	18.0404	6.15486	18.3562	15.0696	325.455	37.8823	336.951	227.094		1	1	1	1	1	264994	0.000691088	0.0262885
30912	31090	0	0	100	0	35	11126551	1751620282	51	4180450	97863	740000							1.09436e+07	1.72283e+09	4.11173e+06	96254.3	727836	16.2083	21.2672	3.93183	15.2294	11.4747	452.295	15.4593	231.933	131.67		0	0	1	0	1	214581	5.31306e-06	0.00230501
28210	31096	0	0	100	0	35	1471525	701543	31	767960	117049	0							1.44734e+06	690011	755336	115125	0	14.1852	13.4445	3.43399	13.5349	11.6538	180.754	11.7923	183.194	135.81		0	0	1	0	0	46688.2	9.29306e-08	0.000304845
28199	31112	0	0	100	0	35	6310073	241657	29	2404798	717432	0							6.20635e+06	237685	2.36527e+06	705639	0	15.6411	12.3787	3.3673	14.6764	13.4669	153.232	11.3387	215.397	181.356		0	0	1	0	0	214012	1.7088e-06	0.00130721
28299	31131	0	0	65	35	35	27227482	2966289	91	16468471	987078	0							2.67799e+07	2.91753e+06	1.61978e+07	970852	0	17.1032	14.8862	4.51086	16.6004	13.7859	221.6	20.3479	275.573	190.052		0	1	1	0	0	294285	3.18155e-05	0.00564052
29300	31141	0	0	100	0	35	300000	695000	25	33550	11520	0							295068	683575	32998.5	11330.6	0	12.595	13.4351	3.21888	10.4042	9.33526	180.502	10.3612	108.248	87.1472		0	0	1	0	0	11802.7	3.86248e-09	6.21488e-05
26410	31167	0	0	100	0	35	172759512	90720202	636	105865101	5306696	91154461	60.72						1.6992e+08	8.92289e+07	1.04125e+08	5.21946e+06	8.9656e+07	18.9508	18.3067	6.4552	18.4611	15.4679	335.136	41.6696	340.812	239.256		1	0	1	1	1	267169	0.00128088	0.0357893
26490	31168	0	0	100	0	35	6289708	570000	20	3834646	208954	0							6.18632e+06	560630	3.77161e+06	205519	0	15.6379	13.2368	2.99573	15.143	12.2333	175.213	8.97441	229.311	149.653		0	0	1	0	0	309316	1.69779e-06	0.00130299
26110	31175	0	0	100	0	35	77380398	7853441	986	48534927	4398235	35752193	40						7.61084e+07	7.72434e+06	4.77371e+07	4.32594e+06	3.51645e+07	18.1477	15.8599	6.89366	17.6812	15.2801	251.536	47.5225	312.626	233.483		1	0	1	1	1	77189	0.000256972	0.0160303
27201	31205	0	0	100	0	35	186203287	2053354	172	73023745	19842499	68521946							1.83142e+08	2.0196e+06	7.18234e+07	1.95163e+07	6.73956e+07	19.0258	14.5184	5.14749	18.0897	16.7868	210.784	26.4967	327.238	281.795		0	0	1	1	1	1.06478e+06	0.00148798	0.0385744
30111	31268	0	0	100	0	35	241250	146500	26	88495	7000	0							237284	144092	87040.3	6884.93	0	12.377	11.8782	3.2581	11.3741	8.83709	141.092	10.6152	129.371	78.0942		0	0	1	0	0	9126.32	2.4978e-09	4.9978e-05
29200	31304	0	0	100	0	35	51376628	10785573	285	32280746	303846	0							5.05321e+07	1.06083e+07	3.17501e+07	298851	0	17.7381	16.1771	5.65249	17.2734	12.6077	261.7	31.9506	298.371	158.954		0	0	1	1	0	177306	0.00011328	0.0106433
29200	31313	0	0	100	0	35	5351946	1020000	30	1082278	264104	0							5.26397e+06	1.00323e+06	1.06449e+06	259763	0	15.4764	13.8187	3.4012	13.878	12.4675	190.958	11.5681	192.599	155.439		0	0	1	0	0	175466	1.22927e-06	0.00110872
29200	31320	0	0	100	0	35	5351946	250000	30	1034289	180238	0							5.26397e+06	245890	1.01729e+06	177275	0	15.4764	12.4126	3.4012	13.8326	12.0855	154.074	11.5681	191.342	146.058		0	0	1	0	0	175466	1.22927e-06	0.00110872
29200	31328	0	0	100	0	35	78083174	2199000	48	44434193	958485	0							7.67996e+07	2.16285e+06	4.37038e+07	942729	0	18.1567	14.5869	3.8712	17.5929	13.7565	212.779	14.9862	309.512	189.242		0	0	1	0	0	1.59999e+06	0.000261661	0.0161759
29200	31336	0	0	100	0	35	53519459	28411413	300	13285565	177398	1395585	7.58						5.26397e+07	2.79444e+07	1.30672e+07	174482	1.37264e+06	17.779	17.1457	5.70378	16.3856	12.0696	293.976	32.5331	268.488	145.675		1	0	1	1	1	175466	0.000122927	0.0110872
29300	31347	0	0	100	0	35	5084277	10348000	74	374450	46682	0							5.0007e+06	1.01779e+07	368295	45914.6	0	15.4251	16.1357	4.30407	12.8166	10.7345	260.362	18.525	164.266	115.23		0	0	1	0	0	67577	1.10938e-06	0.00105327
29300	31349	0	0	100	0	35	10906526	1098272	123	7484439	249814	268817							1.07272e+07	1.08022e+06	7.36141e+06	245707	264398	16.1883	13.8927	4.81218	15.8118	12.4119	193.006	23.1571	250.012	154.055		0	0	1	1	1	87213.3	5.10501e-06	0.00225943
29300	31351	0	0	100	0	35	7670243	411000	20	1995200	36757	0							7.54416e+06	404244	1.9624e+06	36152.8	0	15.8363	12.9098	2.99573	14.4897	10.4955	166.662	8.97441	209.951	110.156		0	0	1	0	0	377208	2.52489e-06	0.00158899
29300	31354	0	0	100	0	35	852407986	173214	524	381271181	111357856	0	50						8.38396e+08	170367	3.75004e+08	1.09527e+08	0	20.547	12.0457	6.26149	19.7424	18.5117	145.099	39.2063	389.764	342.682		1	0	1	1	0	1.59999e+06	0.0311831	0.176587
29300	31355	0	0	100	0	35	1796070	1252370	54	983794	75975	0							1.76655e+06	1.23178e+06	967622	74726.1	0	14.3845	14.024	3.98898	13.7826	11.2216	196.672	15.912	189.96	125.924		0	0	1	0	0	32713.8	1.38443e-07	0.000372079
26110	31362	0	0	90	10	35	571418264	10166653	186	289019398	1701419	0							5.62025e+08	9.99953e+06	2.84268e+08	1.67345e+06	0	20.1471	16.118	5.22575	19.4654	14.3304	259.791	27.3084	378.903	205.36		0	0	1	1	0	3.02164e+06	0.014013	0.118377
29300	31364	0	0	100	0	35	3881600	1381300	22	2307024	29975	0							3.81779e+06	1.35859e+06	2.2691e+06	29482.3	0	15.1552	14.122	3.09104	14.6349	10.2915	199.43	9.55454	214.18	105.916		0	0	1	0	0	173536	6.46614e-07	0.000804123
29300	31365	0	0	14	86	35	287498269	269693742	652	183173806	25887799	159813846	70						2.82772e+08	2.6526e+08	1.80163e+08	2.54622e+07	1.57187e+08	19.4602	19.3962	6.48004	19.0094	17.0527	376.213	41.991	361.356	290.795		1	1	1	1	1	433700	0.00354727	0.059559
30912	31369	0	0	100	0	35	5680000	3480000	134	1553370	77460	0							5.58663e+06	3.42279e+06	1.52784e+06	76186.7	0	15.5359	15.046	4.89784	14.2394	11.2409	226.381	23.9888	202.759	126.359		0	0	1	1	0	41691.3	1.38459e-06	0.00117668
29300	31372	0	0	100	0	35	2875684	1673205	41	1130240	185834	0							2.82841e+06	1.6457e+06	1.11166e+06	182779	0	14.8552	14.3137	3.71357	13.9214	12.116	204.881	13.7906	193.804	146.798		0	0	1	0	0	68985.7	3.549e-07	0.000595735
30922	31414	0	0	100	0	35	2569686	1165000	92	643518	92953	0							2.52744e+06	1.14585e+06	632940	91425	0	14.7427	13.9517	4.52179	13.3581	11.4233	194.649	20.4466	178.44	130.491		0	0	1	0	0	27472.2	2.8339e-07	0.000532343
28299	31435	0	0	100	0	35	4265904	786250	24	1337633	796824	0	90						4.19578e+06	773325	1.31564e+06	783726	0	15.2496	13.5585	3.17805	14.0898	13.5718	183.832	10.1	198.524	184.194		1	0	1	0	0	174824	7.80991e-07	0.000883737
26520	31444	0	0	100	0	35	1731579	2726400	25	505949	138649	0							1.70311e+06	2.68158e+06	497632	136370	0	14.348	14.8019	3.21888	13.1176	11.8231	219.097	10.3612	172.072	139.786		0	0	1	0	0	68124.6	1.28679e-07	0.000358719
26520	31446	0	0	100	0	35	2147158	1912697	31	558721	162147	0	2.16						2.11186e+06	1.88126e+06	549537	159482	0	14.5631	14.4474	3.43399	13.2168	11.9797	208.729	11.7923	174.685	143.513		1	0	1	0	0	68124.6	1.97857e-07	0.000444811
20291	32962	0	0	80	20	61	221099672	2010036	109	78198581	3023999	13089579	8.94						2.17465e+08	1.97699e+06	7.69131e+07	2.97429e+06	1.28744e+07	19.1975	14.4971	4.69135	18.1582	14.9055	210.166	22.0087	329.72	222.174		1	0	0	1	1	1.99509e+06	0.00209797	0.0458036
20291	33442	0	0	100	0	63	140853005	23719298	51	96296397	2307648	0	5.45						1.38538e+08	2.33294e+07	9.47134e+07	2.26971e+06	0	18.7467	16.9652	3.93183	18.3664	14.6352	287.819	15.4593	337.323	214.188		1	0	0	0	0	2.71642e+06	0.000851444	0.0291795
20119	34498	0	0	100	0	73	8813319	109922	36	4812028	1250708	0							8.66844e+06	108115	4.73293e+06	1.23015e+06	0	15.9752	11.591	3.58352	15.3701	14.0226	134.35	12.8416	236.239	196.635		0	0	0	0	0	240790	3.33352e-06	0.00182579
20294	34500	0	0	100	0	73	14305342	895213	129	1002439	250081	0	5.06						1.40702e+07	880497	985961	245970	0	16.4596	13.6882	4.85981	13.8014	12.413	187.368	23.6178	190.478	154.082		1	0	0	1	0	109071	8.78254e-06	0.00296354
30111	34587	0	0	100	0	73	8618460	825000	98	3629000	72840	0							8.47679e+06	811438	3.56935e+06	71642.6	0	15.9528	13.6066	4.58497	15.0879	11.1794	185.139	21.0219	227.645	124.98		0	0	0	0	0	86497.8	3.18774e-06	0.00178542
29300	35114	0	0	100	0	31	9159266	8902546	51	6711538	252276	0							9.0087e+06	8.7562e+06	6.60121e+06	248129	0	16.0137	15.9853	3.93183	15.7028	12.4217	255.529	15.4593	246.577	154.299		0	0	1	0	0	176641	3.60035e-06	0.00189746
20231	35163	0	0	2	98	31	246943310	299497633	455	58390993	684187	35473054	3.26						2.42884e+08	2.94574e+08	5.74311e+07	672940	3.48899e+07	19.3081	19.501	6.1203	17.8661	13.4194	380.291	37.458	319.197	180.081		1	1	1	1	1	533811	0.00261709	0.0511575
20113	35561	0	0	9.5	90	32	71054663	36691330	175	56172914	437188	47602712	70						6.98866e+07	3.60882e+07	5.52495e+07	430001	4.68202e+07	18.0624	17.4015	5.16479	17.8274	12.9715	302.811	26.675	317.815	168.261		1	1	1	1	1	399352	0.000216675	0.0147199
20221	35573	0	0	100	0	32	29475226	90020000	125	10153267	4381209	0							2.89907e+07	8.85402e+07	9.98636e+06	4.30919e+06	0	17.1825	18.299	4.82831	16.1167	15.2763	334.852	23.3126	259.749	233.364		0	0	1	1	0	231926	3.72853e-05	0.00610617
21012	35577	0	0	100	0	36	24613807	10950000	363	3710360	1601000	1459176							2.42092e+07	1.077e+07	3.64937e+06	1.57468e+06	1.43519e+06	17.0022	16.1923	5.8944	15.1101	14.2696	262.19	34.744	228.314	203.62		0	0	1	1	1	66692	2.60005e-05	0.00509907
20221	35584	0	0	100	0	32	26254188	4559721	92	22787369	189486	22787369							2.58226e+07	4.48477e+06	2.24128e+07	186371	2.24128e+07	17.0668	15.3162	4.52179	16.9251	12.1355	234.586	20.4466	286.46	147.27		0	0	1	0	1	280681	2.95815e-05	0.00543889
28250	35729	0	0	100	0	36	10976954	5743571	105	4624316	279885	1055165	55.14						1.07965e+07	5.64916e+06	4.5483e+06	275284	1.03782e+06	16.1947	15.547	4.65396	15.3303	12.5256	241.71	21.6593	235.017	156.89		1	0	1	1	1	102824	5.17115e-06	0.00227402
28130	35731	0	0	15	85	32	700193872	54070614	1513	53785161	4367440	0	5.33						6.88684e+08	5.31818e+07	5.2901e+07	4.29565e+06	0	20.3503	17.7892	7.32185	17.7839	15.2731	316.457	53.6095	316.268	233.268		1	1	1	1	0	455178	0.0210407	0.145054
27120	35744	0	0	100	0	32	58102541	2866185	80	35526412	91955	25132962							5.71474e+07	2.81907e+06	3.49424e+07	90443.4	2.47198e+07	17.8611	14.8519	4.38203	17.3692	11.4125	220.579	19.2022	301.69	130.245		0	0	1	0	1	714343	0.000144882	0.0120367
26410	35763	0	0	100	0	32	29247143	5355545	93	12882786	1219850	0							2.87664e+07	5.26751e+06	1.2671e+07	1.1998e+06	0	17.1747	15.4771	4.5326	16.3548	13.9977	239.54	20.5445	267.48	195.935		0	0	1	0	0	309316	3.67105e-05	0.00605892
27310	35770	0	0	57	43	32	439082300	205610261	648	200803332	4004447	69419259	28.15						4.31865e+08	2.0223e+08	1.97502e+08	3.93862e+06	6.82781e+07	19.8836	19.1249	6.47389	19.1013	15.1863	365.762	41.9113	364.858	230.625		1	1	1	1	1	666458	0.008274	0.0909615
30922	35786	0	0	100	0	36	12274623	6225000	211	5481405	217981	5391546							1.20728e+07	6.12267e+06	5.3913e+06	214398	5.30292e+06	16.3065	15.6275	5.35186	15.5003	12.2756	244.219	28.6424	240.259	150.69		0	0	1	1	1	57217.3	6.46606e-06	0.00254285
21012	35935	0	0	2	98	35	67907778	63950319	177	9766667	13271645	9334157							6.67915e+07	6.28991e+07	9.60612e+06	1.30535e+07	9.18072e+06	18.0171	17.957	5.17615	16.0779	16.3846	322.455	26.7925	258.499	268.454		0	1	1	1	1	377353	0.000197908	0.014068
20291	36174	0	0	100	0	35	64008000	243288150	51	15717017	302738	8012247							6.29558e+07	2.39289e+08	1.54587e+07	297761	7.88054e+06	17.9579	19.2932	3.93183	16.5537	12.604	372.227	15.4593	274.024	158.862		0	0	1	0	1	1.23443e+06	0.00017583	0.0132601
30912	36273	0	0	100	0	35	6482521	3308500	23	3806034	212342	0							6.37596e+06	3.25411e+06	3.74347e+06	208851	0	15.668	14.9954	3.13549	15.1355	12.2494	224.863	9.83132	229.084	150.047		0	0	1	0	0	277216	1.80348e-06	0.00134294
27320	36281	0	0	100	0	35	16262307	5600000	24	7127481	395161	0							1.5995e+07	5.50795e+06	7.01032e+06	388665	0	16.5878	15.5217	3.17805	15.7629	12.8705	240.923	10.1	248.469	165.649		0	0	1	0	0	666458	1.13498e-05	0.00336895
30111	36338	0	0	100	0	64	4726139	847374	53	2724986	295985	1087863							4.64845e+06	833445	2.68019e+06	291119	1.06998e+06	15.352	13.6333	3.97029	14.8014	12.5815	185.867	15.7632	219.081	158.294		0	0	0	0	1	87706.6	9.58598e-07	0.00097908
21012	36588	0	0	100	0	13	2094211	8645250	63	400072	153491	237562	2.84						2.05979e+06	8.50314e+06	393495	150968	233657	14.5381	15.9559	4.14313	12.8828	11.9248	254.592	17.1656	165.967	142.201		1	0	0	0	1	32695	1.88219e-07	0.000433843
27120	37062	0	0	100	0	31	5402500	29000000	188	695100	457280	0							5.31369e+06	2.85233e+07	683674	449763	0	15.4858	17.1662	5.23644	13.4352	13.0165	294.68	27.4203	180.506	169.429		0	0	1	1	0	28264.3	1.2526e-06	0.0011192
20118	37647	0	0	0	100	32	51544043	92290939	65	7912342	8964002	4452959	29						5.06967e+07	9.07738e+07	7.78228e+06	8.81665e+06	4.37976e+06	17.7414	18.3239	4.17439	15.8674	15.9922	335.765	17.4255	251.773	255.749		1	1	1	0	1	779950	0.00011402	0.010678
20221	37670	0	0	100	0	32	7747473	1459912	28	6894005	92927	0							7.62012e+06	1.43591e+06	6.78068e+06	91399.4	0	15.8463	14.1773	3.3322	15.7296	11.423	200.996	11.1036	247.42	130.485		0	0	1	0	0	272147	2.57599e-06	0.00160499
20112	37696	0	0	0	100	32	261632598	292524801	178	9509339	1198358	0							2.57332e+08	2.87716e+08	9.35302e+06	1.17866e+06	0	19.3659	19.4775	5.18178	16.0512	13.9799	379.372	26.8509	257.641	195.437		0	1	1	1	0	1.44568e+06	0.0029377	0.0542005
28199	38097	0	0	100	0	36	10146555	967115	36	2881863	135240	0							9.97976e+06	951217	2.83449e+06	133017	0	16.1161	13.7655	3.58352	14.8574	11.7982	189.489	12.8416	220.742	139.198		0	0	1	0	0	277216	4.41836e-06	0.00210199
28199	38101	0	0	100	0	32	4309220	1860000	20	2321509	318940	0							4.23838e+06	1.82942e+06	2.28335e+06	313697	0	15.2597	14.4195	2.99573	14.6412	12.6562	207.922	8.97441	214.363	160.179		0	0	1	0	0	211919	7.96931e-07	0.00089271
26410	38108	0	0	40	60	32	57149194	13075300	135	12757224	936834	4978904							5.62098e+07	1.28604e+07	1.25475e+07	921434	4.89706e+06	17.8446	16.3697	4.90527	16.345	13.7337	267.966	24.0617	267.16	188.614		0	1	1	1	1	416369	0.000140166	0.0118392
26410	38113	0	0	100	0	36	117303057	11926183	373	44775455	26220350	0							1.15375e+08	1.17301e+07	4.40394e+07	2.57893e+07	0	18.5637	16.2777	5.92158	17.6006	17.0655	264.963	35.0651	309.781	291.23		0	0	1	1	0	309316	0.00059053	0.0243008
28113	38118	0	0	0	100	32	1105340004	131224284	427	81652686	122464676	0							1.08717e+09	1.29067e+08	8.03105e+07	1.20452e+08	0	20.8068	18.6758	6.05678	18.2014	18.6068	348.787	36.6846	331.291	346.211		0	1	1	1	0	2.54607e+06	0.0524343	0.228985
27510	38130	0	0	100	0	36	18667643	33938500	191	9939783	1020500	0							1.83608e+07	3.33806e+07	9.77639e+06	1.00372e+06	0	16.7257	17.3235	5.25227	16.0955	13.8192	300.103	27.5864	259.065	190.971		0	0	1	1	0	96129.7	1.49556e-05	0.00386724
27310	38140	0	0	100	0	32	214120381	50790749	316	92455240	6104218	0							2.10601e+08	4.99558e+07	9.09354e+07	6.00387e+06	0	19.1655	17.7266	5.75574	18.3257	15.6079	314.234	33.1286	335.83	243.607		0	0	1	1	0	666458	0.00196761	0.0443578
27403	38142	0	0	50	50	32	1010004438	32155491	902	348202426	2148815	122775792	43.59						9.93402e+08	3.16269e+07	3.42479e+08	2.11349e+06	1.20758e+08	20.7166	17.2695	6.80461	19.6517	14.5639	298.236	46.3028	386.19	212.106		1	1	1	1	1	1.10133e+06	0.0437794	0.209235
29200	38151	0	0	100	0	36	27901021	3789149	270	20048117	657250	0							2.74424e+07	3.72686e+06	1.97186e+07	646446	0	17.1276	15.1311	5.59842	16.7971	13.3792	228.949	31.3423	282.142	179.004		0	0	1	1	0	101638	3.3409e-05	0.00578005
29200	38153	0	0	100	0	36	30149295	86464782	169	3519435	56860	0							2.96537e+07	8.50434e+07	3.46158e+06	55925.3	0	17.2051	18.2587	5.1299	15.0572	10.9318	333.379	26.3159	226.72	119.504		0	0	1	1	0	175466	3.90102e-05	0.00624581
29300	38162	0	0	100	0	36	10649492	766058	44	4478328	1050742	0							1.04744e+07	753465	4.40471e+06	1.03347e+06	0	16.1644	13.5324	3.78419	15.2982	13.8484	183.127	14.3201	234.034	191.779		0	0	1	0	0	238055	4.86723e-06	0.00220618
20221	38735	0	0	100	0	33	1200000	653955	27	577500	75000	0							1.18027e+06	643205	568007	73767.1	0	13.9813	13.3742	3.29584	13.2499	11.2087	178.87	10.8625	175.56	125.634		0	0	1	0	0	43713.9	6.17997e-08	0.000248595
21022	38737	0	0	100	0	33	10785151	8512468	76	2239168	182427	1320135	11.14						1.06079e+07	8.37254e+06	2.20236e+06	179428	1.29843e+06	16.1771	15.9405	4.33073	14.605	12.0975	254.099	18.7553	213.307	146.35		1	0	1	0	1	139577	4.99202e-06	0.00223428
21022	38740	0	0	100	0	33	389686	2367167	20	23894	37482	0							383280	2.32825e+06	23501.2	36865.9	0	12.8565	14.6606	2.99573	10.0648	10.515	214.934	8.97441	101.3	110.566		0	0	1	0	0	19164	6.51708e-09	8.07285e-05
28140	38906	0	0	100	0	33	8890170	7094771	90	5734480	977312	62850							8.74403e+06	6.97814e+06	5.64021e+06	961247	61816.8	15.9839	15.7583	4.49981	15.5454	13.776	248.324	20.2483	241.66	189.778		0	0	1	0	1	97155.9	3.39191e-06	0.00184171
28192	38954	0	0	100	0	33	9040500	4600000	73	676000	907300	0							8.89189e+06	4.52438e+06	664888	892385	0	16.0007	15.325	4.29046	13.4074	13.7017	234.855	18.408	179.758	187.735		0	0	1	0	0	121807	3.50759e-06	0.00187286
26110	38962	0	0	100	0	33	638260	482100	22	311900	11522	0							627768	474175	306773	11332.6	0	13.3499	13.0693	3.09104	12.6339	9.33544	170.807	9.55454	159.614	87.1504		0	0	1	0	0	28534.9	1.74831e-08	0.000132224
29200	38966	0	0	100	0	33	1726210	1701500	60	389863	46371	0							1.69783e+06	1.67353e+06	383454	45608.7	0	14.3449	14.3304	4.09434	12.857	10.7279	205.362	16.7637	165.302	115.087		0	0	1	0	0	28297.2	1.27882e-07	0.000357607
27530	39585	0	0	100	0	35	20762116	1108000	83	5263728	372214	0							2.04208e+07	1.08979e+06	5.1772e+06	366095	0	16.8321	13.9015	4.41884	15.4598	12.8106	193.251	19.5262	239.005	164.113		0	0	1	0	0	246034	1.84998e-05	0.00430114
27530	39591	0	0	100	0	35	34019852	1092000	136	7765968	1509737	0							3.34606e+07	1.07405e+06	7.63831e+06	1.48492e+06	0	17.3259	13.8869	4.91265	15.8487	14.2109	192.847	24.1342	251.181	201.949		0	0	1	1	0	246034	4.96694e-05	0.00704765
29300	39618	0	0	51	49	35	691361439	113443388	425	370428279	18887341	286523754							6.79997e+08	1.11579e+08	3.64339e+08	1.85769e+07	2.81814e+08	20.3376	18.5302	6.05209	19.7136	16.7374	343.37	36.6278	388.626	280.141		0	1	1	1	1	1.59999e+06	0.0205132	0.143224
27320	39627	0	0	100	0	35	10134802	1380064	52	4467609	113895	0							9.9682e+06	1.35738e+06	4.39417e+06	112023	0	16.1149	14.1211	3.95124	15.2958	11.6265	199.404	15.6123	233.961	135.175		0	0	1	0	0	191696	4.40813e-06	0.00209955
29300	39633	0	0	100	0	35	770953	1660485	23	266450	64036	0							758280	1.63319e+06	262070	62983.4	0	13.5388	14.306	3.13549	12.4764	11.0506	204.663	9.83132	155.66	122.116		0	0	1	0	0	32968.7	2.55082e-08	0.000159713
21012	40527	0	0	5	95	31	51425938	26754472	289	16300137	3262721	10413406	0.59						5.05806e+07	2.63147e+07	1.60322e+07	3.20909e+06	1.02422e+07	17.7391	17.0856	5.66643	16.5901	14.9815	291.919	32.1084	275.232	224.445		0	1	1	1	1	175019	0.000113498	0.0106535
27310	40590	0	0	100	0	31	14907115	1782000	22	6899187	179931	0							1.46621e+07	1.75271e+06	6.78578e+06	176973	0	16.5008	14.3767	3.09104	15.7303	12.0838	206.689	9.55454	247.444	146.017		0	0	1	0	0	666458	9.53698e-06	0.0030882
20118	40993	0	0	100	0	32	75121250	1765500	77	2815700	93468	0							7.38864e+07	1.73648e+06	2.76941e+06	91931.5	0	18.118	14.3674	4.34381	14.8341	11.4288	206.421	18.8686	220.052	130.617		0	0	1	0	0	959563	0.000242186	0.0155623
20118	40994	0	0	100	0	32	19536002	11889598	52	6399142	864778	0	6						1.92149e+07	1.16942e+07	6.29395e+06	850562	0	16.7712	16.2746	3.95124	15.6551	13.6537	264.863	15.6123	245.082	186.422		1	0	1	0	0	369517	1.63793e-05	0.00404713
20122	40997	0	0	100	0	32	278376000	29504306	391	151065000	12267000	39497000	42.38						2.738e+08	2.90193e+07	1.48582e+08	1.20654e+07	3.88477e+07	19.4279	17.1835	5.96871	18.8166	16.3058	295.272	35.6255	354.066	265.881		1	0	1	1	1	700256	0.00332573	0.0576692
21012	41014	0	0	100	0	32	20179020	4785480	257	7429029	578636	633945							1.98473e+07	4.70681e+06	7.30691e+06	569124	623524	16.8036	15.3645	5.54908	15.8043	13.2519	236.069	30.7922	249.777	175.612		0	0	1	1	1	77226.9	1.74753e-05	0.00418034
21012	41015	0	0	100	0	36	49358600	2961956	155	21924488	1035266	4838041							4.85472e+07	2.91327e+06	2.15641e+07	1.01825e+06	4.75851e+06	17.698	14.8848	5.04343	16.8865	13.8336	221.557	25.4361	285.155	191.368		0	0	1	1	1	313208	0.000104556	0.0102253
21012	41016	0	0	100	0	32	81457073	19106901	432	34406058	1325355	0							8.01181e+07	1.87928e+07	3.38405e+07	1.30357e+06	0	18.199	16.749	6.06843	17.3372	14.0806	280.529	36.8258	300.577	198.264		0	0	1	1	0	185458	0.000284761	0.0168749
28140	41187	0	0	100	0	36	3274950	3407800	54	1402653	567675	0							3.22112e+06	3.35178e+06	1.3796e+06	558343	0	14.9852	15.025	3.98898	14.1373	13.2327	225.751	15.912	199.863	175.105		0	0	1	0	0	59650.3	4.60292e-07	0.000678448
30912	41205	0	0	100	0	36	10891526	3771070	45	5021894	548995	0							1.07125e+07	3.70908e+06	4.93934e+06	539970	0	16.1869	15.1263	3.80666	15.4127	13.1993	228.805	14.4907	237.553	174.221		0	0	1	0	0	238055	5.09098e-06	0.00225632
27900	41214	0	0	100	0	36	41617590	2664000	125	840239	86880	596932							4.09335e+07	2.62021e+06	826427	85451.8	587119	17.5275	14.7788	4.82831	13.6249	11.3557	218.412	23.3126	185.637	128.952		0	0	1	1	1	327468	7.43323e-05	0.00862162
29200	41241	0	0	100	0	32	4292500	600000	46	2180000	202850	671000							4.22194e+06	590137	2.14416e+06	199515	659970	15.2558	13.2881	3.82864	14.5783	12.2036	176.574	14.6585	212.526	148.929		0	0	1	0	1	91781.3	7.90759e-07	0.000889246
28299	41243	0	0	100	0	36	49966918	6410277	167	32801589	1171444	0	0.01						4.91455e+07	6.3049e+06	3.22624e+07	1.15219e+06	0	17.7103	15.6568	5.11799	17.2894	13.9572	245.137	26.1939	298.924	194.803		0	0	1	1	0	294285	0.000107149	0.0103513
20232	41681	0	0	100	0	33	28488708	1091192	346	17778000	3699988	0	2						2.80204e+07	1.07325e+06	1.74858e+07	3.63917e+06	0	17.1484	13.8862	5.84644	16.6769	15.1073	192.827	34.1808	278.119	228.229		1	0	1	1	0	80983.8	3.48313e-05	0.0059018
20118	42661	0	0	35	65	35	206251687	41254537	89	162364166	7709868	142734800	23.22						2.02861e+08	4.05764e+07	1.59695e+08	7.58313e+06	1.40388e+08	19.128	17.5187	4.48864	18.8888	15.8414	306.905	20.1479	356.786	250.951		1	1	1	0	1	2.27934e+06	0.00182565	0.0427277
20131	42671	0	0	10	90	35	164418428	16432595	39	138768539	1140281	72532116							1.61716e+08	1.61625e+07	1.36487e+08	1.12154e+06	7.13398e+07	18.9014	16.5982	3.66356	18.7317	13.9302	275.5	13.4217	350.878	194.051		0	1	1	0	1	4.14656e+06	0.00116018	0.0340614
21011	42686	0	0	100	0	35	40219626	3045523	130	18503897	1120056	0							3.95585e+07	2.99546e+06	1.81997e+07	1.10164e+06	0	17.4933	14.9126	4.86753	16.7169	13.9123	222.386	23.6929	279.455	193.552		0	0	1	1	0	304296	6.94224e-05	0.00833201
27330	42920	0	0	100	0	35	2632823	582000	20	504418	175187	0							2.58954e+06	572433	496126	172307	0	14.767	13.2577	2.99573	13.1146	12.057	175.765	8.97441	171.992	145.372		0	0	1	0	0	129477	2.97486e-07	0.000545423
27120	42921	0	0	100	0	35	5996000	1222000	62	203000	79050	0							5.89744e+06	1.20191e+06	199663	77750.5	0	15.59	13.9994	4.12713	12.2044	11.2613	195.984	17.0332	148.947	126.816		0	0	1	0	0	95119.9	1.54293e-06	0.00124215
29300	42936	0	0	100	0	35	79278749	3749417	117	37156605	344123	456373	3.23						7.79755e+07	3.68778e+06	3.65458e+07	338466	448871	18.1719	15.1205	4.76217	17.4141	12.7322	228.631	22.6783	303.25	162.108		1	0	1	1	1	666458	0.000269735	0.0164236
29200	42941	0	0	100	0	35	57895965	1969350	460	47159204	368794	0							5.69443e+07	1.93698e+06	4.6384e+07	362732	0	17.8576	14.4766	6.13123	17.6525	12.8014	209.573	37.5919	311.61	163.876		0	0	1	1	0	123792	0.000143853	0.0119939
30912	42952	0	0	100	0	35	914700	347500	25	600000	46515	0							899664	341788	590137	45750.4	0	13.7098	12.7419	3.21888	13.2881	10.731	162.357	10.3612	176.574	115.153		0	0	1	0	0	35986.6	3.59072e-08	0.000189492
30912	42954	0	0	100	0	35	6079000	3500000	68	1295250	51760	0							5.97907e+06	3.44247e+06	1.27396e+06	50909.2	0	15.6038	15.0517	4.21951	14.0576	10.8378	226.554	17.8042	197.617	117.458		0	0	1	0	0	87927.5	1.58594e-06	0.00125934
30912	42955	0	0	100	0	35	1727500	140000	42	1047000	69350	0							1.6991e+06	137699	1.02979e+06	68210	0	14.3456	11.8328	3.73767	13.8449	11.1303	140.016	13.9702	191.68	123.885		0	0	1	0	0	40454.8	1.28074e-07	0.000357874
20119	43114	0	0	100	0	61	18270000	44385600	115	2313325	626720	0							1.79697e+07	4.3656e+07	2.2753e+06	616418	0	16.7042	17.5919	4.74493	14.6376	13.3317	309.473	22.5144	214.26	177.734		0	0	0	1	0	156258	1.43252e-05	0.00378486
27113	43229	0	0	100	0	73	34518088	3131643	127	22560200	156320	7946250							3.39507e+07	3.08016e+06	2.21893e+07	153750	7.81563e+06	17.3404	14.9405	4.84419	16.9151	11.9431	223.218	23.4661	286.121	142.637		0	0	0	1	1	267328	5.11349e-05	0.00715086
20221	43537	0	0	100	0	31	731976	30794	24	196000	76600	0							719944	30287.8	192778	75340.8	0	13.4869	10.3185	3.17805	12.1693	11.2298	106.471	10.1	148.092	126.108		0	0	1	0	0	29997.6	2.29941e-08	0.000151638
20232	43541	0	0	100	0	31	1128079	704454	30	384300	35470	0							1.10954e+06	692874	377983	34886.9	0	13.9195	13.4486	3.4012	12.8426	10.4599	180.865	11.5681	164.932	109.409		0	0	1	0	0	36984.5	5.46138e-08	0.000233696
30912	43596	0	0	100	0	31	9197289	1826000	38	4505807	253128	0							9.0461e+06	1.79598e+06	4.43174e+06	248967	0	16.0178	14.4011	3.63759	15.3043	12.4251	207.391	13.232	234.222	154.383		0	0	1	0	0	238055	3.63031e-06	0.00190534
29200	43825	0	0	100	0	32	9186218	14817286	104	2961632	296588	0							9.03521e+06	1.45737e+07	2.91295e+06	291713	0	16.0166	16.4947	4.64439	14.8847	12.5835	272.076	21.5704	221.554	158.345		0	0	1	1	0	86877	3.62157e-06	0.00190304
20118	43872	0	0	0	100	32	45458774	71008600	121	21092076	1002808	18576533	12.65						4.47115e+07	6.98413e+07	2.07454e+07	986323	1.82712e+07	17.6157	18.0617	4.79579	16.8478	13.8017	326.226	22.9996	283.849	190.488		1	1	1	1	1	369517	8.86868e-05	0.00941737
21012	43881	0	0	0	100	32	110428803	130036019	128	10414332	6612794	10414332	35						1.08614e+08	1.27898e+08	1.02431e+07	6.50409e+06	1.02431e+07	18.5033	18.6667	4.85203	16.1421	15.6879	348.447	23.5422	260.568	246.112		1	1	1	1	1	848543	0.000523345	0.0228767
28112	44029	0	0	40	60	32	224382870	222650140	457	121192963	7933579	121192963	50						2.20694e+08	2.1899e+08	1.19201e+08	7.80316e+06	1.19201e+08	19.2123	19.2045	6.12468	18.5963	15.87	368.814	37.5117	345.823	251.858		1	1	1	1	1	482920	0.00216074	0.0464838
28111	44032	0	0	100	0	32	289095106	57976114	458	34896080	2712720	0	0.38						2.84343e+08	5.70231e+07	3.43224e+07	2.66813e+06	0	19.4657	17.859	6.12687	17.3513	14.7969	318.943	37.5385	301.068	218.948		0	0	1	1	0	620836	0.00358678	0.0598898
28120	44033	0	0	100	0	36	16006508	21658835	94	2822934	1224808	0							1.57434e+07	2.13028e+07	2.77653e+06	1.20467e+06	0	16.5719	16.8743	4.54329	14.8367	14.0017	284.744	20.6415	220.128	196.048		0	0	1	0	0	167483	1.09955e-05	0.00331595
28160	44035	0	0	19	81	32	23803500	10350000	51	16069255	537718	1255913	39.91						2.34122e+07	1.01799e+07	1.58051e+07	528879	1.23527e+06	16.9688	16.1359	3.93183	16.5758	13.1785	260.368	15.4593	274.759	173.673		1	1	1	0	1	459063	2.43167e-05	0.0049312
29300	44044	0	0	15	85	32	141525753	631067	87	49046282	2380658	6078209	62.17						1.39199e+08	620693	4.824e+07	2.34152e+06	5.97829e+06	18.7514	13.3386	4.46591	17.6917	14.6663	177.918	19.9443	312.996	215.101		1	1	1	0	1	1.59999e+06	0.000859596	0.0293189
26310	44059	0	0	100	0	32	4917291	19960826	115	940494	188028	774424							4.83646e+06	1.96327e+07	925034	184937	761694	15.3917	16.7927	4.74493	13.7376	12.1278	281.995	22.5144	188.721	147.083		0	0	1	1	1	42056.2	1.03771e-06	0.00101868
27113	44074	0	0	40	60	36	518019362	11725000	860	338321423	20606584	0	100						5.09504e+08	1.15323e+07	3.3276e+08	2.02678e+07	0	20.0489	16.2607	6.75693	19.6229	16.8245	264.409	45.6561	385.059	283.065		1	1	1	1	0	592446	0.0115164	0.107314
28192	44127	0	0	100	0	36	12544000	4016700	106	4696580	222756	0	21.71						1.23378e+07	3.95067e+06	4.61938e+06	219094	0	16.3282	15.1894	4.66344	15.3458	12.2973	230.718	21.7477	235.493	151.223		1	0	1	1	0	116394	6.75298e-06	0.00259865
21011	44390	0	0	100	0	33	3125277	2811220	21	88479	217000	88479							3.0739e+06	2.76501e+06	87024.6	213433	87024.6	14.9385	14.8326	3.04452	11.3739	12.2711	220.005	9.26912	129.367	150.579		0	0	1	0	1	146376	4.1918e-07	0.000647441
27900	44432	0	0	100	0	33	102790846	4243501	168	86344560	1114998	2091319	74.06						1.01101e+08	4.17374e+06	8.49252e+07	1.09667e+06	2.05694e+06	18.4316	15.2443	5.12396	18.2573	13.9078	232.389	26.255	333.328	193.427		1	0	1	1	1	601792	0.000453453	0.0212944
27530	44812	0	0	100	0	35	5002919	648000	20	718723	289636	0							4.92068e+06	637348	706908	284875	0	15.409	13.3651	2.99573	13.4687	12.5598	178.625	8.97441	181.405	157.749		0	0	1	0	0	246034	1.07416e-06	0.00103642
28199	44821	0	0	100	0	35	7254081	5024632	28	4581277	73246	86610							7.13484e+06	4.94204e+06	4.50597e+06	72042	85186.3	15.7805	15.4133	3.3322	15.3209	11.185	237.569	11.1036	234.73	125.104		0	0	1	0	1	254816	2.25834e-06	0.00150278
30111	44829	0	0	100	0	35	55661447	31891122	266	23000481	2456706	0	46.78						5.47465e+07	3.13669e+07	2.26224e+07	2.41632e+06	0	17.8182	17.2613	5.5835	16.9345	14.6978	297.951	31.1754	286.776	216.024		1	0	1	1	0	205814	0.000132964	0.011531
30912	44832	0	0	100	0	35	387750	596259	26	81347	32888	0							381376	586457	80009.8	32347.4	0	12.8515	13.2819	3.2581	11.2899	10.3843	176.408	10.6152	127.462	107.833		0	0	1	0	0	14668.3	6.45249e-09	8.03274e-05
20118	45011	0	0	100	0	12	165600506	20297112	123	130269844	10298177	1273934	15.29						1.62878e+08	1.99635e+07	1.28128e+08	1.01289e+07	1.25299e+06	18.9085	16.8094	4.81218	18.6685	16.1309	282.556	23.1571	348.515	260.206		1	0	0	1	1	1.32421e+06	0.00117692	0.0343063
26110	45194	0	0	100	0	31	54660221	7494531	241	21145998	532262	935249							5.37617e+07	7.37133e+06	2.07984e+07	523512	919875	17.8001	15.8131	5.4848	16.8504	13.1683	250.054	30.083	283.936	173.405		0	0	1	1	1	223078	0.000128223	0.0113236
28130	45220	0	0	100	0	31	40753833	7716297	135	21386981	518509	6204464	52.32						4.00839e+07	7.58945e+06	2.10354e+07	509986	6.10247e+06	17.5065	15.8423	4.90527	16.8617	13.1421	250.978	24.0617	284.318	172.716		1	0	1	1	1	296918	7.12788e-05	0.00844268
26520	45226	0	0	100	0	31	3200000	4545000	37	1433600	324500	0							3.1474e+06	4.47029e+06	1.41003e+06	319166	0	14.9621	15.313	3.61092	14.1591	12.6735	234.487	13.0387	200.481	160.617		0	0	1	0	0	85064.8	4.39464e-07	0.000662921
28113	45450	0	0	100	0	32	2890255	1009611	21	1155426	108160	0							2.84274e+06	993015	1.13643e+06	106382	0	14.8603	13.8085	3.04452	13.9434	11.5748	190.675	9.26912	194.419	133.976		0	0	1	0	0	135369	3.58506e-07	0.000598753
20118	45458	0	0	0	100	32	9392309	8881518	25	4510965	54094	2149988							9.23791e+06	8.73552e+06	4.43681e+06	53204.8	2.11465e+06	16.0388	15.9829	3.21888	15.3054	10.8819	255.453	10.3612	234.257	118.416		0	1	1	0	1	369517	3.78589e-06	0.00194574
20221	45486	0	0	0	100	32	107753129	74856464	144	64678355	375234	42373946	3.16						1.05982e+08	7.36259e+07	6.36151e+07	369066	4.16774e+07	18.4788	18.1145	4.96981	17.9684	12.8187	328.135	24.699	322.862	164.32		1	1	1	1	1	735985	0.000498291	0.0223224
28113	45638	0	0	0	100	32	54960508	90587981	195	30832341	3291832	30832341	37.67						5.4057e+07	8.90989e+07	3.03255e+07	3.23772e+06	3.03255e+07	17.8056	18.3053	5.273	17.2275	14.9904	335.082	27.8045	296.787	224.711		1	1	1	1	1	277216	0.000129636	0.0113858
20118	45643	0	0	0	100	32	83028008	17400077	221	37833365	1432886	20380797							8.16632e+07	1.7114e+07	3.72114e+07	1.40933e+06	2.00458e+07	18.2181	16.6554	5.39816	17.4321	14.1586	277.403	29.1402	303.879	200.467		0	1	1	1	1	369517	0.000295851	0.0172003
28130	45655	0	0	100	0	36	39265225	1161972	207	21668730	846335	0							3.86198e+07	1.14287e+06	2.13125e+07	832423	0	17.4693	13.9491	5.33272	16.8748	13.6321	194.576	28.4379	284.759	185.834		0	0	1	1	0	186569	6.61668e-05	0.00813429
26410	45684	0	0	0	100	32	1044406043	140344572	3321	709070127	4001971	493162257	99						1.02724e+09	1.38038e+08	6.97414e+08	3.93619e+06	4.85055e+08	20.7501	18.743	8.10802	20.3629	15.1857	351.301	65.74	414.647	230.606		1	1	1	1	1	309316	0.0468126	0.216362
26310	45709	0	0	3	97	32	565946143	1839746	225	45206571	1427470	0							5.56643e+08	1.8095e+06	4.44634e+07	1.404e+06	0	20.1374	14.4086	5.4161	17.6102	14.1548	207.607	29.3341	310.118	200.359		0	1	1	1	0	2.47397e+06	0.0137459	0.117243
27202	45721	0	0	50	50	32	1718177527	214202169	2512	1304331870	42195431	744419379	34.08						1.68993e+09	2.10681e+08	1.28289e+09	4.15018e+07	7.32182e+08	21.248	19.1659	7.82883	20.9724	17.5412	367.33	61.2907	439.841	307.695		1	1	1	1	1	672744	0.126695	0.355943
27403	45728	0	0	0	100	32	46535322	23402840	168	23786423	653834	0							4.57704e+07	2.30181e+07	2.33954e+07	643086	0	17.6391	16.9518	5.12396	16.9681	13.374	287.363	26.255	287.915	178.865		0	1	1	1	0	272443	9.29371e-05	0.00964039
29100	45730	0	0	5	95	32	19111760489	696172405	5888	1768542318	136592928	1717544568	23.08						1.87976e+10	6.84728e+08	1.73947e+09	1.34348e+08	1.68931e+09	23.657	20.3445	8.68067	21.2768	18.7159	413.9	75.3541	452.704	350.286		1	1	1	1	1	3.19253e+06	15.6756	3.95925
29100	45731	0	0	32	68	32	27102416795	5194972360	8886	17380337700	127638444	11363100260							2.66569e+10	5.10958e+09	1.70946e+10	1.2554e+08	1.11763e+10	24.0063	22.3544	9.09223	23.562	18.6481	499.718	82.6687	555.169	347.753		0	1	1	1	1	2.99988e+06	31.5239	5.61461
29300	45734	0	0	45	55	32	3627614139	705397502	2230	1851529953	29057925	500091549	15.15						3.56798e+09	6.93802e+08	1.82109e+09	2.85803e+07	4.91871e+08	21.9953	20.3577	7.70976	21.3227	17.1682	414.436	59.4404	454.658	294.748		1	1	1	1	1	1.59999e+06	0.564762	0.751507
29200	45984	0	0	100	0	33	5620474	1099607	40	4051581	128478	0							5.52808e+06	1.08153e+06	3.98498e+06	126366	0	15.5254	13.8939	3.68888	15.198	11.7469	193.04	13.6078	230.981	137.991		0	0	1	0	0	138202	1.35572e-06	0.00116435
20118	46243	0	0	0	100	35	55637980	71900000	72	6692678	20139826	0	40						5.47234e+07	7.07181e+07	6.58266e+06	1.98088e+07	0	17.8178	18.0742	4.27667	15.6999	16.8016	326.677	18.2899	246.488	282.295		1	1	1	0	0	760047	0.000132851	0.0115261
21022	46260	0	0	100	0	35	15480521	3207000	115	6379757	1051914	0							1.5226e+07	3.15428e+06	6.27488e+06	1.03462e+06	0	16.5385	14.9643	4.74493	15.6521	13.8495	223.929	22.5144	244.987	191.81		0	0	1	1	0	132400	1.02848e-05	0.00320699
20121	46305	0	0	100	0	35	3622201	890000	22	1397226	334779	0							3.56266e+06	875370	1.37426e+06	329276	0	15.086	13.6824	3.09104	14.1334	12.7047	187.208	9.55454	199.754	161.408		0	0	1	0	0	161939	5.63078e-07	0.000750385
28192	46537	0	0	100	0	12	20597753	771896	297	7546003	474462	0							2.02592e+07	759207	7.42196e+06	466663	0	16.8241	13.54	5.69373	15.82	13.0534	183.332	32.4186	250.271	170.39		0	0	0	1	0	68212.7	1.8208e-05	0.00426709
20291	46794	0	0	100	0	32	43948415	133459103	116	18806483	6362060	0	30						4.3226e+07	1.31265e+08	1.84973e+07	6.25748e+06	0	17.582	18.6927	4.75359	16.7331	15.6493	349.418	22.5966	279.998	244.9		1	0	1	1	0	372638	8.28915e-05	0.00910448
20131	47050	0	0	77	23	36	1309594754	190940920	238	1148640584	41458144	24282346	55						1.28807e+09	1.87802e+08	1.12976e+09	4.07766e+07	2.38832e+07	20.9764	19.0509	5.47227	20.8453	17.5236	362.937	29.9457	434.525	307.077		1	1	1	1	1	5.41205e+06	0.0736033	0.271299
20211	47057	0	0	100	0	36	75015123	4726510	106	40005279	8531044	28516754							7.3782e+07	4.64881e+06	3.93477e+07	8.39081e+06	2.8048e+07	18.1166	15.3521	4.66344	17.4879	15.9426	235.688	21.7477	305.828	254.168		0	0	1	1	1	696057	0.000241502	0.0155403
20131	47063	0	0	73.33	26.67	36	67431708	181598	57	43760402	889802	20332064	34.25						6.63232e+07	178613	4.30411e+07	875175	1.99978e+07	18.0101	12.093	4.04305	17.5777	13.6822	146.24	16.3463	308.974	187.202		1	1	1	0	1	1.16357e+06	0.000195143	0.0139693
20131	47066	0	0	5	95	32	172715952	216955096	150	102339936	4727838	102339936	63						1.69877e+08	2.13389e+08	1.00658e+08	4.65012e+06	1.00658e+08	18.9506	19.1786	5.01064	18.4272	15.3524	367.82	25.1065	339.563	235.696		1	1	1	1	1	1.13251e+06	0.00128023	0.0357803
20221	47070	0	0	100	0	32	7074054	1946866	30	3111716	245681	0							6.95777e+06	1.91486e+06	3.06056e+06	241642	0	15.7554	14.4652	3.4012	14.9341	12.3952	209.241	11.5681	223.028	153.641		0	0	1	0	0	231926	2.14763e-06	0.00146548
20221	47072	0	0	100	0	36	6775440	2780000	31	1075240	182860	0							6.66406e+06	2.7343e+06	1.05756e+06	179854	0	15.7122	14.8214	3.43399	13.8715	12.0999	219.673	11.7923	192.418	146.408		0	0	1	0	0	214970	1.97015e-06	0.00140362
20221	47073	0	0	100	0	36	1006413	2100000	26	345915	65125	146039							989869	2.06548e+06	340229	64054.5	143638	13.8053	14.5409	3.2581	12.7374	11.0675	211.437	10.6152	162.241	122.489		0	0	1	0	1	38071.9	4.34686e-08	0.000208491
20232	47078	0	0	100	0	32	16750971	5200000	210	6854530	390899	0	80						1.64756e+07	5.11452e+06	6.74185e+06	384473	0	16.6174	15.4476	5.34711	15.7238	12.8596	238.628	28.5916	247.239	165.37		1	0	1	1	0	78455.3	1.20421e-05	0.00347018
28299	47194	0	0	100	0	36	10771312	3280000	36	7467006	1094798	0							1.05942e+07	3.22608e+06	7.34426e+06	1.0768e+06	0	16.1758	14.9868	3.58352	15.8094	13.8895	224.604	12.8416	249.938	192.918		0	0	1	0	0	294285	4.97921e-06	0.00223142
26110	47211	0	0	0	100	32	23903832	8000000	88	15219547	213583	0							2.35109e+07	7.86849e+06	1.49694e+07	210072	0	16.973	15.8784	4.47734	16.5215	12.2552	252.123	20.0465	272.96	150.19		0	1	1	0	0	267169	2.45222e-05	0.00495199
29200	47221	0	0	100	0	32	5916000	1769000	50	4327680	120000	0							5.81875e+06	1.73992e+06	4.25654e+06	118027	0	15.5766	14.3694	3.91202	15.264	11.6787	206.478	15.3039	232.989	136.391		0	0	1	0	0	116375	1.50203e-06	0.00122558
28199	47239	0	0	100	0	36	2661690	2650000	40	1139820	89855	0							2.61794e+06	2.60644e+06	1.12108e+06	88377.9	0	14.7779	14.7735	3.68888	13.9298	11.3894	218.256	13.6078	194.039	129.718		0	0	1	0	0	65448.4	3.04046e-07	0.000551403
21022	47629	0	0	100	0	35	1549950	7000	36	927300	15225	0							1.52447e+06	6884.93	912057	14974.7	0	14.2372	8.83709	3.58352	13.7235	9.61412	78.0942	12.8416	188.333	92.4313		0	0	1	0	0	42346.4	1.031e-07	0.000321092
21022	47746	0	0	100	0	35	19384305	580500	144	4237223	528494	0							1.90657e+07	570958	4.16757e+06	519806	0	16.7634	13.2551	4.96981	15.2428	13.1612	175.697	24.699	232.344	173.217		0	0	1	1	0	132400	1.61259e-05	0.00401571
21012	48551	0	0	100	0	33	56395400	4667170	381	40139017	789150	28073889							5.54684e+07	4.59045e+06	3.94792e+07	776178	2.76124e+07	17.8313	15.3395	5.9428	17.4913	13.5621	235.3	35.3169	305.945	183.932		0	0	1	1	1	145586	0.000136493	0.011683
26490	48580	0	0	100	0	33	6837275	2018000	107	4641000	140445	0							6.72488e+06	1.98483e+06	4.56471e+06	138136	0	15.7213	14.501	4.67283	15.3339	11.836	210.28	21.8353	235.127	140.091		0	0	1	1	0	62849.4	2.00627e-06	0.00141643
26120	48847	0	0	0	100	35	69810054	38270987	257	40994198	550078	22268006	99.14						6.86625e+07	3.76419e+07	4.03203e+07	541036	2.1902e+07	18.0447	17.4436	5.54908	17.5124	13.2012	304.28	30.7922	306.683	174.273		1	1	1	1	1	267169	0.000209151	0.014462
29200	48848	0	0	100	0	35	3195000	4970000	34	886950	42806	0							3.14248e+06	4.8883e+06	872370	42102.3	0	14.9605	15.4024	3.52636	13.679	10.6479	237.233	12.4352	187.114	113.377		0	0	1	0	0	92425.9	4.38092e-07	0.000661885
30912	48851	0	0	100	0	35	6050848	425000	25	2962498	138231	0							5.95138e+06	418014	2.9138e+06	135959	0	15.5991	12.9433	3.21888	14.885	11.8201	167.528	10.3612	221.562	139.715		0	0	1	0	0	238055	1.57129e-06	0.00125351
20118	49341	0	0	100	0	32	9392309	228199	25	4522698	39519	0	4						9.23791e+06	224448	4.44835e+06	38869.4	0	16.0388	12.3214	3.21888	15.308	10.568	151.817	10.3612	234.336	111.682		1	0	1	0	0	369517	3.78589e-06	0.00194574
21012	49342	0	0	100	0	32	2926528	3150000	89	1208391	138195	0							2.87842e+06	3.09822e+06	1.18853e+06	135923	0	14.8728	14.9463	4.48864	13.9882	11.8198	223.393	20.1479	195.67	139.709		0	0	1	0	0	32341.8	3.67561e-07	0.000606268
20221	49349	0	0	100	0	32	4651101	1375000	30	3577770	76747	0							4.57464e+06	1.3524e+06	3.51896e+06	75485.4	0	15.336	14.1174	3.4012	15.0737	11.2317	199.301	11.5681	227.216	126.151		0	0	1	0	0	152488	9.284e-07	0.000963535
30912	49419	0	0	0	100	32	26865765	355376	111	10554020	2646487	9773977							2.64241e+07	349534	1.03805e+07	2.60298e+06	9.61331e+06	17.0898	12.7644	4.70953	16.1554	14.7722	162.929	22.1797	260.998	218.217		0	1	1	1	1	238055	3.09758e-05	0.00556559
27310	49428	0	0	0	100	32	217307562	153330450	800	7101511	7130277	0							2.13735e+08	1.5081e+08	6.98477e+06	7.01307e+06	0	19.1802	18.8315	6.68461	15.7592	15.7633	354.627	44.684	248.354	248.481		0	1	1	1	0	267169	0.00202662	0.045018
27310	49432	0	0	0	100	32	490347230	23380944	245	343276174	186416	343276174	12						4.82287e+08	2.29966e+07	3.37633e+08	183352	3.37633e+08	19.994	16.9509	5.50126	19.6375	12.1192	287.332	30.2638	385.63	146.874		1	1	1	1	1	1.96852e+06	0.0103188	0.101582
27310	49436	0	0	0	100	32	79317260	7300	292	49126649	1942123	16331514	89						7.80134e+07	7180	4.83191e+07	1.9102e+06	1.60631e+07	18.1724	8.87905	5.67675	17.6933	14.4627	78.8376	32.2255	313.054	209.17		1	1	1	1	1	267169	0.000269997	0.0164316
28221	49443	0	0	0	100	32	16098245	3687404	97	5870095	1764080	0	80						1.58336e+07	3.62679e+06	5.7736e+06	1.73508e+06	0	16.5776	15.1039	4.57471	15.5688	14.3666	228.127	20.928	242.388	206.398		1	1	1	0	0	163233	1.11219e-05	0.00333496
28263	49445	0	0	0	100	32	4753387	2345000	44	2709612	370991	0							4.67525e+06	2.30645e+06	2.66507e+06	364893	0	15.3578	14.6512	3.78419	14.7957	12.8074	214.658	14.3201	218.914	164.028		0	1	1	0	0	106256	9.69683e-07	0.000984725
26120	49461	0	0	0	100	32	53240353	6729695	196	82269	8234141	0							5.23652e+07	6.61907e+06	80916.6	8.09879e+06	0	17.7738	15.7055	5.27811	11.3012	15.9072	246.662	27.8585	127.717	253.04		0	1	1	1	0	267169	0.000121648	0.0110294
26120	49469	0	0	0	100	32	108653781	37453786	400	68066123	1706848	68066123	100						1.06868e+08	3.68381e+07	6.69472e+07	1.67879e+06	6.69472e+07	18.4871	17.422	5.99146	18.0194	14.3336	303.528	35.8976	324.699	205.452		1	1	1	1	1	267169	0.000506656	0.022509
26120	49472	0	0	0	100	32	248987075	58040307	573	131762507	8158788	54856413							2.44894e+08	5.70862e+07	1.29597e+08	8.02467e+06	5.39547e+07	19.3163	17.8601	6.35089	18.6799	15.898	318.982	40.3337	348.94	252.747		0	1	1	1	1	427389	0.00266059	0.0515809
28221	49492	0	0	0	100	32	8217804	7373903	91	1258118	501290	694618	5.7						8.08272e+06	7.25269e+06	1.23744e+06	493050	683200	15.9052	15.7969	4.51086	14.0286	13.1084	249.542	20.3479	196.8	171.829		1	1	1	0	1	88821.1	2.89825e-06	0.00170242
29200	49717	0	0	100	0	33	1596000	223000	20	1180800	21480	0							1.56976e+06	219334	1.16139e+06	21126.9	0	14.2664	12.2984	2.99573	13.9651	9.9583	151.249	8.97441	195.025	99.1678		0	0	1	0	0	78488.2	1.09317e-07	0.000330632
20121	49908	0	0	100	0	35	10081000	3080000	50	3950000	126000	0							9.91528e+06	3.02937e+06	3.88507e+06	123929	0	16.1096	14.9239	3.91202	15.1727	11.7275	222.722	15.3039	230.209	137.533		0	0	1	0	0	198306	4.36145e-06	0.00208841
20123	49912	0	0	100	0	35	12564300	1945000	99	9809400	784700	0							1.23578e+07	1.91303e+06	9.64815e+06	771801	0	16.3298	14.4642	4.59512	16.0823	13.5565	209.213	21.1151	258.64	183.778		0	0	1	0	0	124826	6.77486e-06	0.00260286
21022	49915	0	0	100	0	35	3230718	149750	24	625013	144736	0							3.17761e+06	147288	614739	142357	0	14.9716	11.9001	3.17805	13.329	11.8661	141.614	10.1	177.661	140.804		0	0	1	0	0	132400	4.47942e-07	0.000669285
20115	50676	0	0	0	100	32	31053604	3200768	32	2853327	713909	0							3.05431e+07	3.14815e+06	2.80642e+06	702174	0	17.2347	14.9623	3.46574	14.8474	13.4619	223.871	12.0113	220.446	181.224		0	1	1	0	0	954473	4.13854e-05	0.00643315
20118	50677	0	0	0	100	32	16346545	1752000	39	10813087	469304	1760685	22.61						1.60778e+07	1.7232e+06	1.06353e+07	461589	1.73174e+06	16.593	14.3597	3.66356	16.1797	13.0424	206.201	13.4217	261.782	170.105		1	1	1	0	1	412252	1.14677e-05	0.0033864
20118	50679	0	0	100	0	32	11270770	527418	30	5245850	37461	0							1.10855e+07	518748	5.15962e+06	36845.2	0	16.2211	13.1592	3.4012	15.4564	10.5145	173.164	11.5681	238.899	110.554		0	0	1	0	0	369517	5.45169e-06	0.00233488
20221	50685	0	0	8.7	91	32	319390723	130436470	168	144757374	383360	53449215	100						3.1414e+08	1.28292e+08	1.42378e+08	377058	5.25706e+07	19.5654	18.6698	5.12396	18.774	12.8402	348.562	26.255	352.463	164.87		1	1	1	1	1	1.86988e+06	0.00437792	0.0661659
28113	50742	0	0	49	51	32	10710253	382685	38	5877105	59728	5877105							1.05342e+07	376394	5.7805e+06	58746.2	5.7805e+06	16.1701	12.8384	3.63759	15.57	10.981	164.824	13.232	242.425	120.582		0	1	1	0	1	277216	4.92292e-06	0.00221877
27310	50753	0	0	65	35	32	120612113	8352841	178	44505735	2047882	27090243							1.18629e+08	8.21553e+06	4.37741e+07	2.01422e+06	2.66449e+07	18.5915	15.9215	5.18178	17.5946	14.5157	253.495	26.8509	309.568	210.707		0	1	1	1	1	666458	0.000624317	0.0249863
26120	50762	0	0	0	100	32	87194659	83169323	321	53305662	892750	42644529	100						8.57613e+07	8.18022e+07	5.24294e+07	878075	4.19435e+07	18.2671	18.2198	5.77144	17.775	13.6855	331.962	33.3095	315.95	187.293		1	1	1	1	1	267169	0.00032629	0.0180635
26120	50771	0	0	10	90	32	122256985	14505751	134	92867490	808946	92867490	100						1.20247e+08	1.42673e+07	9.13409e+07	795648	9.13409e+07	18.6051	16.4735	4.89784	18.3301	13.5869	271.376	23.9888	335.993	184.604		1	1	1	1	1	897368	0.000641462	0.0253271
30912	50775	0	0	0	100	32	19286046	12694573741	71	10593081	569088	0							1.8969e+07	1.24859e+10	1.04189e+07	559733	0	16.7583	23.2479	4.26268	16.1591	13.2352	540.463	18.1704	261.118	175.171		0	1	1	0	0	267169	1.59628e-05	0.00399535
29200	50782	0	0	100	0	32	14469625	2593643	41	720833	530966	0							1.42318e+07	2.55101e+06	708984	522238	0	16.471	14.752	3.71357	13.4716	13.1659	217.621	13.7906	181.484	173.34		0	0	1	0	0	347116	8.98542e-06	0.00299757
29300	50786	0	0	9.1	90.9	32	997746132	23620623	1092	185442840	613052	0	7.73						9.81345e+08	2.32323e+07	1.82394e+08	602974	0	20.7044	16.9611	6.99577	19.0217	13.3096	287.677	48.9407	361.824	177.146		1	1	1	1	0	898667	0.0427232	0.206696
26110	50787	0	0	0	100	32	67093710	102300082	247	38965362	2124035	38496505	80						6.59908e+07	1.00618e+08	3.83248e+07	2.08912e+06	3.78637e+07	18.005	18.4268	5.50939	17.4616	14.5523	339.549	30.3534	304.908	211.768		1	1	1	1	1	267169	0.000193191	0.0138993
29300	50788	0	0	100	0	32	2250000	1320000	48	965500	49050	0							2.21301e+06	1.2983e+06	949629	48243.7	0	14.6099	14.0766	3.8712	13.7638	10.784	198.15	14.9862	189.443	116.295		0	0	1	0	0	46104.5	2.17264e-07	0.000466116
29300	50802	0	0	100	0	32	63442579	2346637	39	29708849	2884276	2170571							6.23997e+07	2.30806e+06	2.92205e+07	2.83686e+06	2.13489e+06	17.9491	14.6519	3.66356	17.1904	14.8582	214.679	13.4217	295.509	220.766		0	0	1	0	1	1.59999e+06	0.000172737	0.0131429
30912	50807	0	0	20	80	32	1582472342	1581105380	1264	588920835	74773948	334717515							1.55646e+09	1.55511e+09	5.7924e+08	7.35448e+07	3.29215e+08	21.1657	21.1648	7.14204	20.1772	18.1134	447.949	51.0087	407.121	328.095		0	1	1	1	1	1.23138e+06	0.107472	0.327829
21012	50937	0	0	100	0	33	82843321	8442769	420	57992867	2419429	15274015							8.14815e+07	8.30398e+06	5.70396e+07	2.37966e+06	1.50229e+07	18.2159	15.9322	6.04025	17.8593	14.6825	253.836	36.4847	318.953	215.575		0	0	1	1	1	194004	0.000294536	0.0171621
29200	50951	0	0	100	0	33	4592000	365000	94	1457650	136900	0							4.51652e+06	359000	1.43369e+06	134650	0	15.3233	12.7911	4.54329	14.1758	11.8104	163.612	20.6415	200.952	139.486		0	0	1	0	0	48048	9.04956e-07	0.000951292
29200	50952	0	0	100	0	33	128817017	4018650	503	34890579	701500	0							1.26699e+08	3.95259e+06	3.4317e+07	689968	0	18.6573	15.1899	6.22059	17.3512	13.4444	230.733	38.6957	301.062	180.752		0	0	1	1	0	251888	0.000712148	0.0266861
29200	50953	0	0	100	0	33	612300	1880000	22	179499	9131	0							602235	1.8491e+06	176548	8980.9	0	13.3084	14.4302	3.09104	12.0813	9.10286	208.231	9.55454	145.959	82.862		0	0	1	0	0	27374.3	1.60899e-08	0.000126846
28299	50999	0	0	100	0	34	3554450	7118000	45	398058	38425	0							3.49602e+06	7.00099e+06	391515	37793.4	0	15.0671	15.7616	3.80666	12.8778	10.5399	248.427	14.4907	165.837	111.089		0	0	1	0	0	77689.3	5.42211e-07	0.00073635
29200	51138	0	0	100	0	35	4816751	985500	27	1210182	70371	0							4.73757e+06	969300	1.19029e+06	69214.2	0	15.371	13.7843	3.29584	13.9897	11.145	190.008	10.8625	195.712	124.21		0	0	1	0	0	175466	9.95708e-07	0.000997852
29300	51139	0	0	0	100	35	1106178302	63216390	680	193707767	114861834	193707767	100						1.08799e+09	6.21772e+07	1.90524e+08	1.12974e+08	1.90524e+08	20.8076	17.9455	6.52209	19.0653	18.5427	322.041	42.5377	363.485	343.83		1	1	1	1	1	1.59999e+06	0.0525139	0.229159
27330	51181	0	0	100	0	36	17276000	14400000	134	10950800	778400	4230800							1.6992e+07	1.41633e+07	1.07708e+07	765604	4.16125e+06	16.6483	16.4662	4.89784	16.1923	13.5484	271.135	23.9888	262.192	183.56		0	0	1	1	1	126806	1.28088e-05	0.00357894
27310	51182	0	0	100	0	36	172109420	30200812	254	81543757	191570	0	11.86						1.6928e+08	2.97044e+07	8.02033e+07	188421	0	18.9471	17.2068	5.53733	18.2001	12.1464	296.074	30.6621	331.243	147.536		1	0	1	1	0	666458	0.00127126	0.0356547
20231	51408	0	0	100	0	12	2593480	2520000	33	345965	23429	0							2.55085e+06	2.47858e+06	340278	23043.9	0	14.7519	14.7232	3.49651	12.7375	10.0452	216.772	12.2256	162.244	100.905		0	0	0	0	0	77298.4	2.88662e-07	0.000537273
28199	51583	0	0	10	90	31	9911206	3072507	46	3172462	35288	167874	3						9.74828e+06	3.022e+06	3.12031e+06	34707.9	165114	16.0926	14.9214	3.82864	14.9534	10.4547	222.649	14.6585	223.605	109.301		1	1	1	0	1	211919	4.21577e-06	0.00205323
20114	51683	0	0	100	0	32	10585000	13000	36	7253000	206200	0							1.0411e+07	12786.3	7.13377e+06	202810	0	16.1584	9.45613	3.58352	15.7804	12.22	89.4184	12.8416	249.019	149.329		0	0	1	0	0	289194	4.80845e-06	0.00219282
21012	51685	0	0	100	0	32	132578236	4100000	35	60031354	956170	1082865							1.30399e+08	4.0326e+06	5.90445e+07	940452	1.06506e+06	18.6861	15.2099	3.55535	17.8938	13.7541	231.342	12.6405	320.188	189.176		0	0	1	0	1	3.72568e+06	0.000754342	0.0274653
26410	51738	0	0	100	0	32	32706483	2286137	104	1219674	5948880	0							3.21688e+07	2.24856e+06	1.19962e+06	5.85109e+06	0	17.2865	14.6258	4.64439	13.9975	15.5821	213.914	21.5704	195.931	242.803		0	0	1	1	0	309316	4.59083e-05	0.00677557
30912	51739	0	0	0	100	32	75514582	28434914	312	30076022	2791231	16396915							7.42732e+07	2.79675e+07	2.95816e+07	2.74535e+06	1.61274e+07	18.1233	17.1466	5.743	17.2027	14.8254	294.004	32.9821	295.932	219.793		0	1	1	1	1	238055	0.000244729	0.0156438
26120	51740	0	0	0	100	32	135817226	372442	500	83936113	1621871	0							1.33585e+08	366320	8.25563e+07	1.59521e+06	0	18.7102	12.8113	6.21461	18.229	14.2825	164.128	38.6214	332.296	203.99		0	1	1	1	0	267169	0.00079165	0.0281363
26120	51744	0	0	0	100	32	120249810	47350862	399	37198612	6328428	28684800	84.77						1.18273e+08	4.65725e+07	3.65871e+07	6.2244e+06	2.82133e+07	18.5885	17.6565	5.98896	17.4152	15.644	311.753	35.8677	303.289	244.734		1	1	1	1	1	296424	0.000620572	0.0249113
26410	51745	0	0	0	100	32	2044889297	481268812	1837	1479328840	1428823	453931284							2.01127e+09	4.73358e+08	1.45501e+09	1.40534e+06	4.46469e+08	21.422	19.9754	7.51589	21.0983	14.1558	399.015	56.4886	445.137	200.386		0	1	1	1	1	1.09487e+06	0.179458	0.423625
29300	51748	0	0	0	100	32	1543769425	110300000	949	760713993	64317075	489974559	67.8						1.51839e+09	1.08487e+08	7.48209e+08	6.32598e+07	4.8192e+08	21.1409	18.5021	6.85541	20.4332	17.9628	342.329	46.9966	417.515	322.661		1	1	1	1	1	1.59999e+06	0.102279	0.319812
29300	51753	0	0	0	100	32	193939363	553639977	474	63169081	9013834	63169081	40						1.90751e+08	5.44539e+08	6.21307e+07	8.86566e+06	6.21307e+07	19.0665	20.1155	6.16121	17.9448	15.9977	404.631	37.9605	322.014	255.926		1	1	1	1	1	402429	0.00161419	0.040177
29300	51755	0	0	0	100	32	583990918	176074395	321	405460101	2224604	229675042	100						5.74391e+08	1.7318e+08	3.98795e+08	2.18804e+06	2.259e+08	20.1688	18.9698	5.77144	19.804	14.5985	359.855	33.3095	392.197	213.117		1	1	1	1	1	1.78938e+06	0.0146365	0.120981
28240	51814	0	0	100	0	32	3184300	2250000	32	1697544	64465	0							3.13196e+06	2.21301e+06	1.66964e+06	63405.3	0	14.9572	14.6099	3.46574	14.3281	11.0573	213.448	12.0113	205.295	122.264		0	0	1	0	0	97873.6	4.35163e-07	0.000659669
20212	52141	0	0	0	100	35	85751743	72786837	158	50127133	171140	0	5						8.43421e+07	7.15903e+07	4.93031e+07	168327	0	18.2504	18.0865	5.0626	17.7135	12.0337	327.12	25.6299	313.768	144.809		1	1	1	1	0	533811	0.00031558	0.0177646
21012	52146	0	0	100	0	35	2831486	993467	20	920857	85114	791484							2.78494e+06	977136	905720	83714.9	778473	14.8397	13.7924	2.99573	13.7165	11.3352	190.23	8.97441	188.142	128.486		0	0	1	0	1	139247	3.44074e-07	0.000586579
20214	52158	0	0	100	0	35	5433301	1328000	33	2120078	484108	0							5.34399e+06	1.30617e+06	2.08523e+06	476150	0	15.4915	14.0826	3.49651	14.5504	13.0735	198.32	12.2256	211.714	170.916		0	0	1	0	0	161939	1.26693e-06	0.00112558
26110	52170	0	0	100	0	35	266600	750000	50	13800	21103	0							262218	737671	13573.2	20756.1	0	12.4769	13.5113	3.91202	9.51585	9.9406	182.554	15.3039	90.5514	98.8154		0	0	1	0	0	5244.35	3.05031e-09	5.52296e-05
29300	52172	0	0	100	0	35	35788122	199000	22	19438926	237575	0							3.51998e+07	195729	1.91194e+07	233670	0	17.3766	12.1845	3.09104	16.7662	12.3617	148.462	9.55454	281.106	152.811		0	0	1	0	0	1.59999e+06	5.49669e-05	0.00741397
30911	52225	0	0	50.49	49.51	36	126864398	21642575	51	17610040	723505	17610040							1.24779e+08	2.12868e+07	1.73206e+07	711612	1.73206e+07	18.6421	16.8736	3.93183	16.6674	13.4753	284.718	15.4593	277.802	181.583		0	1	1	0	1	2.44665e+06	0.000690722	0.0262816
20231	52387	0	0	100	0	12	13030747	10213337	94	6861034	775538	0	90						1.28165e+07	1.00454e+07	6.74825e+06	762789	0	16.3662	16.1226	4.54329	15.7248	13.5447	259.939	20.6415	247.269	183.46		1	0	0	0	0	136346	7.28723e-06	0.00269949
20294	52875	0	0	100	0	31	2416800	262000	45	1386450	71560	0							2.37707e+06	257693	1.36366e+06	70383.7	0	14.6814	12.4595	3.80666	14.1257	11.1617	155.24	14.4907	199.535	124.584		0	0	1	0	0	52823.8	2.50672e-07	0.000500671
28199	53032	0	0	0	100	32	212340695	70883000	527	65290532	6843463	40304726	72.16						2.0885e+08	6.97178e+07	6.42173e+07	6.73097e+06	3.96422e+07	19.1571	18.06	6.2672	17.9778	15.7222	326.162	39.2778	323.201	247.188		1	1	1	1	1	396300	0.00193504	0.0439891
28120	53082	0	0	100	0	32	48047803	10225437	223	14810436	597496	5404916							4.7258e+07	1.00573e+07	1.4567e+07	587674	5.31607e+06	17.6711	16.1238	5.40717	16.4943	13.2839	259.977	29.2375	272.061	176.463		0	0	1	1	1	211919	9.90765e-05	0.00995372
30912	53084	0	0	26	74	32	84404451	16285354	71	75289493	954160	75289493	57.12						8.3017e+07	1.60176e+07	7.40519e+07	938475	7.40519e+07	18.2346	16.5892	4.26268	18.1203	13.752	275.202	18.1704	328.344	189.118		1	1	1	0	1	1.16925e+06	0.000305741	0.0174855
30912	53095	0	0	0	100	32	250847526	7528123	264	97516174	1016610	0							2.46724e+08	7.40437e+06	9.59132e+07	999899	0	19.3238	15.8176	5.57595	18.379	13.8154	250.196	31.0912	337.786	190.866		0	1	1	1	0	934561	0.00270049	0.0519663
20121	53769	0	0	100	0	35	454400	1595000	33	157600	64000	0							446930	1.56878e+06	155009	62947.9	0	13.0102	14.2658	3.49651	11.9512	11.0501	203.513	12.2256	142.832	122.104		0	0	1	0	0	13543.3	8.86136e-09	9.41348e-05
20112	53770	0	0	100	0	35	45424291	11792890	35	11428129	406277	1144891							4.46776e+07	1.1599e+07	1.12403e+07	399598	1.12607e+06	17.615	16.2664	3.55535	16.235	12.8982	264.597	12.6405	263.576	166.364		0	0	1	0	1	1.2765e+06	8.85523e-05	0.00941022
20129	53776	0	0	100	0	35	1429750	4525000	33	423300	114575	0							1.40625e+06	4.45062e+06	416342	112692	0	14.1564	15.3086	3.49651	12.9393	11.6324	234.352	12.2256	167.424	135.313		0	0	1	0	0	42613.6	8.77291e-08	0.000296191
20222	53777	0	0	100	0	35	8253063	1465000	35	3899283	100832	2583152							8.1174e+06	1.44092e+06	3.83519e+06	99174.5	2.54069e+06	15.9095	14.1808	3.55535	15.1597	11.5046	201.095	12.6405	229.817	132.357		0	0	1	0	1	231926	2.92317e-06	0.00170973
20295	53785	0	0	50	50	35	4625000	1307862	23	2448000	100586	0							4.54897e+06	1.28636e+06	2.40776e+06	98932.5	0	15.3304	14.0673	3.13549	14.6942	11.5022	197.89	9.83132	215.92	132.3		0	1	1	0	0	197781	9.18009e-07	0.000958128
30912	53856	0	0	100	0	35	10407458	733000	43	4090977	949121	0							1.02364e+07	720951	4.02373e+06	933519	0	16.1415	13.4883	3.7612	15.2077	13.7467	181.935	14.1466	231.275	188.972		0	0	1	0	0	238055	4.6485e-06	0.00215604
26490	53858	0	0	100	0	35	1673787	508575	29	1206474	42325	0							1.64627e+06	500215	1.18664e+06	41629.2	0	14.314	13.1228	3.3673	13.9866	10.6366	172.208	11.3387	195.626	113.136		0	0	1	0	0	56768	1.20233e-07	0.000346746
29200	53861	0	0	100	0	35	1484200	315000	20	419509	36612	0							1.4598e+06	309822	412613	36010.2	0	14.1938	12.6438	2.99573	12.9303	10.4916	159.864	8.97441	167.192	110.073		0	0	1	0	0	72990.1	9.45385e-08	0.000307471
20111	53990	0	0	100	0	36	5456091	42369638	81	1068130	1370355	921860	15						5.3664e+06	4.16732e+07	1.05057e+06	1.34783e+06	906706	15.4957	17.5454	4.39445	13.8648	14.114	307.84	19.3112	192.234	199.205		1	0	1	0	1	66251.9	1.27758e-06	0.0011303
20231	54002	0	0	100	0	36	7513847	1960000	20	2900858	701389	0							7.39033e+06	1.92778e+06	2.85317e+06	689859	0	15.8157	14.4719	2.99573	14.8639	13.4442	209.435	8.97441	220.937	180.748		0	0	1	0	0	369517	2.42297e-06	0.00155659
27530	54051	0	0	100	0	36	46990109	8529925	186	40121460	854968	17351750							4.62177e+07	8.38971e+06	3.94619e+07	840914	1.70665e+07	17.6489	15.9425	5.22575	17.4908	13.6422	254.164	27.3084	305.93	186.111		0	0	1	1	1	248482	9.47625e-05	0.0097346
27330	54052	0	0	0	100	36	42185466	5966900	216	35313507	478073	5169055							4.1492e+07	5.86881e+06	3.4733e+07	470214	5.08408e+06	17.541	15.5852	5.37528	17.3632	13.0609	242.897	28.8936	301.481	170.588		0	1	1	1	1	192093	7.63747e-05	0.00873926
26410	54064	0	0	100	0	36	76894039	23500000	258	29066435	47162	0							7.563e+07	2.31137e+07	2.85886e+07	46386.7	0	18.1414	16.9559	5.55296	17.1685	10.7448	287.504	30.8354	294.758	115.45		0	0	1	1	0	293140	0.000253752	0.0159296
30912	54068	0	0	100	0	36	16458306	2908000	68	5453194	3150568	0							1.61878e+07	2.8602e+06	5.36355e+06	3.09878e+06	0	16.5998	14.8664	4.21951	15.4951	14.9465	221.01	17.8042	240.099	223.398		0	0	1	0	0	238055	1.1625e-05	0.00340955
30912	54072	0	0	100	0	36	3510378	954000	23	1040000	91870	0							3.45267e+06	938318	1.0229e+06	90359.8	0	15.0547	13.7518	3.13549	13.8382	11.4116	189.113	9.83132	191.495	130.224		0	0	1	0	0	150116	5.28849e-07	0.00072722
30111	54205	0	0	100	0	73	8498850	2429850	38	1651000	192975	0	50						8.35914e+06	2.38991e+06	1.62386e+06	189803	0	15.9389	14.6868	3.63759	14.3003	12.1537	215.701	13.232	204.499	147.713		1	0	0	0	0	219977	3.09987e-06	0.00176065
28299	54253	0	0	100	0	12	36430661	4973282	106	21510698	2856650	0	6.28						3.58318e+07	4.89153e+06	2.11571e+07	2.80969e+06	0	17.3943	15.403	4.66344	16.8675	14.8486	237.253	21.7477	284.512	220.48		1	0	0	1	0	338036	5.69584e-05	0.00754708
21012	54460	0	0	100	0	31	43517167	2780267681	91	18147052	1395618	11801585							4.28018e+07	2.73456e+09	1.78487e+07	1.37268e+06	1.16076e+07	17.5721	21.7292	4.51086	16.6974	14.1323	472.16	20.3479	278.805	199.721		0	0	1	0	1	470350	8.12727e-05	0.00901514
29200	54489	0	0	100	0	31	12844670	7734682	72	3382899	49355	0							1.26335e+07	7.60754e+06	3.32729e+06	48543.7	0	16.3519	15.8446	4.27667	15.0177	10.7902	251.053	18.2899	225.53	116.429		0	0	1	0	0	175466	7.08059e-06	0.00266094
21012	54648	0	0	100	0	32	243591657	21517107	1849	42299369	945966	0							2.39587e+08	2.11634e+07	4.1604e+07	930416	0	19.2944	16.8678	7.5224	17.5437	13.7434	284.522	56.5865	307.782	188.881		0	0	1	1	0	129577	0.00254653	0.0504631
26110	54693	0	0	0	100	32	33372919	9486492	140	18482651	1160383	16895702	95						3.28243e+07	9.33055e+06	1.81788e+07	1.14131e+06	1.6618e+07	17.3067	16.0488	4.94164	16.7158	13.9477	257.564	24.4198	279.417	194.538		1	1	1	1	1	234459	4.77983e-05	0.00691363
30912	54700	0	0	0	100	32	40900000	31000000	103	8550850	534995	1180000							4.02277e+07	3.04904e+07	8.41029e+06	526201	1.1606e+06	17.5101	17.2329	4.63473	15.945	13.1734	296.974	21.4807	254.242	173.539		0	1	1	1	1	390560	7.1791e-05	0.00847296
30912	54701	0	0	0	100	32	492320162	54646302	377	12583491	3329450	9120913	20						4.84227e+08	5.3748e+07	1.23766e+07	3.27472e+06	8.97098e+06	19.9981	17.7998	5.93225	16.3313	15.0017	316.833	35.1915	266.712	225.052		1	1	1	1	1	1.28442e+06	0.010402	0.10199
20121	55359	0	0	100	0	35	6983512	700650	40	2654597	548530	0							6.86871e+06	689132	2.61096e+06	539513	0	15.7425	13.4432	3.68888	14.7752	13.1984	180.719	13.6078	218.307	174.198		0	0	1	0	0	171718	2.09301e-06	0.00144672
20121	55360	0	0	100	0	35	765625	601700	27	289500	12346	0							753039	591809	284741	12143.1	0	13.5319	13.2909	3.29584	12.5593	9.40451	176.649	10.8625	157.737	88.4449		0	0	1	0	0	27890.3	2.51568e-08	0.000158609
20121	55361	0	0	100	0	35	1170750	301200	21	657000	74956	0							1.1515e+06	296249	646200	73723.8	0	13.9566	12.599	3.04452	13.3789	11.2081	158.734	9.26912	178.994	125.621		0	0	1	0	0	54833.6	5.88237e-08	0.000242536
21022	55362	0	0	100	0	35	1835646	489760	37	1351546	123380	0							1.80547e+06	481709	1.32933e+06	121352	0	14.4063	13.0851	3.61092	14.1002	11.7064	171.22	13.0387	198.815	137.041		0	0	1	0	0	48796.5	1.44611e-07	0.000380278
27202	55418	0	0	100	0	35	281718127	16894008	475	237511826	14130391	85490024	95						2.77087e+08	1.66163e+07	2.33608e+08	1.38981e+07	8.40847e+07	19.4398	16.6259	6.16331	19.2692	16.4473	276.42	37.9864	371.3	270.512		1	0	1	1	1	583341	0.00340607	0.0583615
20212	55546	0	0	100	0	36	68548071	7273162	280	10310942	5115868	0	17.11						6.74213e+07	7.1536e+06	1.01414e+07	5.03177e+06	0	18.0265	15.7831	5.63479	16.1321	15.4313	249.107	31.7509	260.246	238.124		1	0	1	1	0	240790	0.000201657	0.0142006
28299	55564	0	0	60	40	36	25600000	6799600	124	5420840	879878	0							2.51792e+07	6.68783e+06	5.33173e+06	865414	0	17.0415	15.7158	4.82028	15.4892	13.671	246.986	23.2351	239.915	186.895		0	1	1	1	0	203058	2.81257e-05	0.00530337
20112	55747	0	0	0	100	64	1416308654	1007478072	190	387753284	55293679	2003778	100						1.39303e+09	9.90917e+08	3.81379e+08	5.43847e+07	1.97084e+06	21.0547	20.7141	5.24702	19.7593	17.8116	429.076	27.5313	390.43	317.253		1	1	0	1	1	7.33172e+06	0.0860874	0.293406
30111	55767	0	0	100	0	73	1790211	575500	23	531204	17585	0							1.76078e+06	566040	522472	17295.9	0	14.3813	13.2464	3.13549	13.1663	9.75823	175.468	9.83132	173.352	95.223		0	0	0	0	0	76555.8	1.37541e-07	0.000370865
27120	56188	0	0	100	0	12	18986898	1368789	52	11196706	26754	0							1.86748e+07	1.34629e+06	1.10127e+07	26314.2	0	16.7427	14.1129	3.95124	16.2146	10.1779	199.173	15.6123	262.912	103.589		0	0	0	0	0	359130	1.54715e-05	0.00393338
26110	56192	0	0	100	0	12	1961256	712000	43	1232737	69600	0							1.92902e+06	700296	1.21247e+06	68455.9	0	14.4725	13.4593	3.7612	14.0082	11.1339	181.152	14.1466	196.229	123.965		0	0	0	0	0	44860.8	1.65079e-07	0.000406299
20112	56856	0	0	100	0	21	77870214	28033914	60	15820954	702538	15761133							7.65902e+07	2.75731e+07	1.55609e+07	690989	1.5502e+07	18.154	17.1324	4.09434	16.5603	13.4459	293.517	16.7637	274.243	180.792		0	0	0	0	1	1.2765e+06	0.000260235	0.0161318
20221	56862	0	0	100	0	21	14706606	4268125	84	3074346	953479	3074346							1.44649e+07	4.19796e+06	3.02381e+06	937805	3.02381e+06	16.4872	15.2501	4.43082	14.922	13.7513	232.566	19.6321	222.667	189.098		0	0	0	0	1	172201	9.28215e-06	0.00304666
28240	56958	0	0	0	100	21	20601079	668945	58	9361603	172220	9361603	100						2.02624e+07	657949	9.20771e+06	169389	9.20771e+06	16.8243	13.3969	4.06044	16.0356	12.04	179.476	16.4872	257.139	144.96		1	1	0	0	1	349352	1.82139e-05	0.00426778
26120	56966	0	0	0	100	21	495314551	682500	80	22735474	1748317	22735474	9.7						4.87172e+08	671281	2.23617e+07	1.71958e+06	2.23617e+07	20.0041	13.4169	4.38203	16.9229	14.3576	180.014	19.2022	286.383	206.14		1	1	0	0	1	6.08965e+06	0.010529	0.102611
27320	56971	0	0	100	0	21	12695018	344660	45	8348000	109723	8348000	100						1.24863e+07	338994	8.21077e+06	107919	8.21077e+06	16.3401	12.7337	3.80666	15.921	11.5891	162.148	14.4907	253.477	134.308		1	0	0	0	1	277474	6.91656e-06	0.00262994
26110	56998	0	0	0	100	21	89116506	10609940	401	71608361	157091	71608361	100						8.76516e+07	1.04355e+07	7.04312e+07	154509	7.04312e+07	18.2889	16.1607	5.99396	18.0701	11.948	261.169	35.9276	326.53	142.755		1	1	0	1	1	218582	0.000340832	0.0184616
26110	57004	0	0	0	100	21	131683160	37518243	869	9644503	4109173	9592709	100						1.29519e+08	3.69015e+07	9.48596e+06	4.04162e+06	9.43502e+06	18.6793	17.4238	6.76734	16.0653	15.2122	303.588	45.7969	258.095	231.41		1	1	0	1	1	149043	0.00074419	0.0272799
26120	57007	0	0	0	100	21	53011372	21226581	656	15192100	4504387	15192100	100						5.214e+07	2.08777e+07	1.49424e+07	4.43034e+06	1.49424e+07	17.7694	16.8542	6.48616	16.5197	15.304	284.064	42.0703	272.901	234.212		1	1	0	1	1	79481.6	0.000120604	0.010982
26120	57013	0	0	0	100	21	337865262	90025240	1933	92492755	12176750	80468559	95.52						3.32311e+08	8.85454e+07	9.09723e+07	1.19766e+07	7.91458e+07	19.6216	18.299	7.56683	18.3261	16.2985	334.854	57.2569	335.845	265.64		1	1	0	1	1	171915	0.00489904	0.0699931
26110	57048	0	0	0	100	21	24990370	22660	92	792523	4214509	792523							2.45796e+07	22287.5	779495	4.14523e+06	779495	17.0174	10.0118	4.52179	13.5664	15.2375	100.236	20.4466	184.047	232.18		0	1	0	0	1	267169	2.68021e-05	0.00517708
27120	57066	0	0	5	95	21	71169390	9262125	58	41929452	257872	41917077	100						6.99995e+07	9.10987e+06	4.12402e+07	253633	4.1228e+07	18.064	16.0249	4.06044	17.5349	12.4436	256.796	16.4872	307.474	154.844		1	1	0	0	1	1.20689e+06	0.000217375	0.0147437
29300	57070	0	0	0	100	21	145854504	251951	876	61221839	146809	61221839	90.21						1.43457e+08	247809	6.02155e+07	144396	6.02155e+07	18.7815	12.4204	6.77537	17.9134	11.8803	154.267	45.9056	320.891	141.142		1	1	0	1	1	163764	0.000912984	0.0302156
30111	57079	0	0	100	0	21	508695072	7396200	448	213589074	4647045	213589074	100						5.00333e+08	7.27462e+06	2.10078e+08	4.57066e+06	2.10078e+08	20.0308	15.7999	6.10479	19.163	15.3352	249.637	37.2685	367.22	235.167		1	0	0	1	1	1.11681e+06	0.0111055	0.105383
30111	57080	0	0	100	0	21	49961123	19955	44	24851359	1581064	0							4.91398e+07	19627	2.44428e+07	1.55507e+06	0	17.7102	9.88466	3.78419	17.0118	14.257	97.7065	14.3201	289.403	203.263		0	0	0	0	0	1.11681e+06	0.000107124	0.0103501
21012	58023	0	0	0	100	31	771480639	79459248	63	490651521	168378954	460770409	49.58						7.58799e+08	7.81531e+07	4.82586e+08	1.65611e+08	4.53196e+08	20.4472	18.1742	4.14313	19.9947	18.9252	330.301	17.1656	399.787	358.161		1	1	1	0	1	1.20444e+07	0.0255431	0.159822
28193	58154	0	0	100	0	31	6036362	2370000	34	2547161	11406	414172	22.76						5.93713e+06	2.33104e+06	2.50529e+06	11218.5	407364	15.5967	14.6618	3.52636	14.7339	9.32532	214.969	12.4352	217.088	86.9616		1	0	1	0	1	174622	1.56377e-06	0.00125051
28160	58159	0	0	100	0	31	6561928	631452	25	3930000	95400	0							6.45406e+06	621072	3.8654e+06	93831.8	0	15.6802	13.3392	3.21888	15.1676	11.4493	177.934	10.3612	230.055	131.086		0	0	1	0	0	258162	1.84793e-06	0.00135939
27310	58180	0	0	100	0	31	102317017	1614000	151	48397168	248560	0							1.00635e+08	1.58747e+06	4.76016e+07	244474	0	18.427	14.2777	5.01728	17.6784	12.4069	203.851	25.1731	312.525	153.93		0	0	1	1	0	666458	0.000449282	0.0211963
27510	58183	0	0	100	0	31	55347198	3579902	130	50599686	111185	10119937							5.44374e+07	3.52105e+06	4.97679e+07	109357	9.95358e+06	17.8126	15.0743	4.86753	17.7229	11.6024	227.234	23.6929	314.101	134.615		0	0	1	1	1	418749	0.000131466	0.0114659
30912	58204	0	0	100	0	31	90762718	108780591	375	33475710	3080677	33475710							8.92707e+07	1.06992e+08	3.29254e+07	3.03004e+06	3.29254e+07	18.3072	18.4883	5.92693	17.3098	14.9241	341.816	35.1285	299.628	222.728		0	0	1	1	1	238055	0.00035354	0.0188027
21012	58551	0	0	100	0	32	58451385	31493726	152	37417925	674955	0							5.74905e+07	3.0976e+07	3.68028e+07	663860	0	17.8671	17.2487	5.02388	17.4211	13.4058	297.518	25.2394	303.494	179.716		0	0	1	1	0	378227	0.000146627	0.012109
20112	59886	0	0	100	0	32	77757084	86370954	185	4767952	16056391	3320196							7.64789e+07	8.49512e+07	4.68957e+06	1.57925e+07	3.26562e+06	18.1525	18.2576	5.22036	15.3609	16.575	333.339	27.2521	235.956	274.732		0	0	1	1	1	413399	0.00025948	0.0161084
21022	59895	0	0	100	0	32	5384529	221390	40	1693609	121991	177316	22.14						5.29602e+06	217751	1.66577e+06	119986	174401	15.4825	12.2911	3.68888	14.3258	11.6951	151.071	13.6078	205.228	136.776		1	0	1	0	1	132400	1.24428e-06	0.00111547
20231	59899	0	0	100	0	32	35997572	33500000	50	19812136	176130	0	30						3.54058e+07	3.29493e+07	1.94865e+07	173235	0	17.3824	17.3105	3.91202	16.7852	12.0624	299.653	15.3039	281.744	145.502		1	0	1	0	0	708117	5.56122e-05	0.00745736
20221	59900	0	0	0	100	32	54706020	33482000	232	26954812	20929	0							5.38067e+07	3.29316e+07	2.65117e+07	20585	0	17.8009	17.3099	5.44674	17.0931	9.93232	299.634	29.6669	292.174	98.6509		0	1	1	1	0	231926	0.000128438	0.0113331
30912	60350	0	0	100	0	32	2649001	2682000	28	1548560	203565	0							2.60546e+06	2.63791e+06	1.5231e+06	200219	0	14.7731	14.7855	3.3322	14.2363	12.2072	218.611	11.1036	202.671	149.015		0	0	1	0	0	93052	3.01153e-07	0.000548775
29300	60387	0	0	0	100	32	2852777697	679622191	1564	221463732	48367947	27691854	100						2.80588e+09	6.6845e+08	2.17823e+08	4.75729e+07	2.72366e+07	21.755	20.3205	7.355	19.1992	17.6778	412.922	54.0961	368.609	312.504		1	1	1	1	1	1.79404e+06	0.349269	0.590989
26110	60426	0	0	40	60	32	20100949	18989131	74	9669062	504633	7068281	15.7						1.97705e+07	1.8677e+07	9.51012e+06	496338	6.95209e+06	16.7997	16.7428	4.30407	16.0679	13.115	280.321	18.525	258.176	172.004		1	1	1	0	1	267169	1.73403e-05	0.00416417
27113	60429	0	0	0	100	32	36140886	2904531	60	21487858	138555	0							3.55468e+07	2.85679e+06	2.11346e+07	136277	0	17.3864	14.8652	4.09434	16.8664	11.8224	220.974	16.7637	284.476	139.77		0	1	1	0	0	592446	5.60559e-05	0.00748705
26110	60430	0	0	0	100	32	6790861	4370000	25	4058666	139683	0							6.67923e+06	4.29816e+06	3.99195e+06	137387	0	15.7145	15.2737	3.21888	15.1998	11.8306	233.286	10.3612	231.034	139.962		0	1	1	0	0	267169	1.97913e-06	0.00140681
29200	60445	0	0	100	0	32	4459955	330000	25	1080007	110044	0							4.38664e+06	324575	1.06225e+06	108235	0	15.2941	12.6903	3.21888	13.8759	11.5921	161.043	10.3612	192.541	134.376		0	0	1	0	0	175466	8.53659e-07	0.000923937
29300	60454	0	0	100	0	32	5671351609	112819220	916	287058127	46711127	0							5.57812e+09	1.10965e+08	2.82339e+08	4.59433e+07	0	22.4421	18.5247	6.82002	19.4586	17.6429	343.165	46.5126	378.638	311.273		0	0	1	1	0	6.08965e+06	1.38037	1.17489
29300	60456	0	0	100	0	32	600500	350000	24	282500	39762	0							590629	344247	277856	39108.4	0	13.2889	12.7491	3.17805	12.5349	10.5741	162.54	10.1	157.123	111.811		0	0	1	0	0	24609.5	1.54757e-08	0.000124401
28221	60458	0	0	100	0	32	451974528	5056604	73	17128100	991984	0							4.44545e+08	4.97348e+06	1.68465e+07	975677	0	19.9126	15.4196	4.29046	16.6397	13.7909	237.765	18.408	276.878	190.189		0	0	1	0	0	6.08965e+06	0.00876701	0.0936323
29300	60459	0	0	0	100	32	65069312	12685637	40	32891354	4617766	0							6.39997e+07	1.24771e+07	3.23507e+07	4.54186e+06	0	17.9744	16.3394	3.68888	17.2921	15.3288	266.976	13.6078	299.018	234.974		0	1	1	0	0	1.59999e+06	0.000181709	0.0134799
30912	60469	0	0	100	0	32	73636615	145058765	260	8197505	2229099	1296350							7.24262e+07	1.42674e+08	8.06275e+06	2.19246e+06	1.27504e+06	18.0981	18.7761	5.56068	15.9028	14.6005	352.541	30.9212	252.898	213.176		0	0	1	1	1	278562	0.000232708	0.0152548
30912	60472	0	0	0	100	32	675358722	106148837	345	296780937	1707268	0	0.1						6.64257e+08	1.04404e+08	2.91902e+08	1.6792e+06	0	20.3142	18.4638	5.84354	19.4919	14.3338	340.911	34.147	379.935	205.459		0	1	1	1	0	1.92538e+06	0.0195746	0.139909
30912	60474	0	0	100	0	32	63412886	29638822	262	18997649	7529027	0							6.23705e+07	2.91516e+07	1.86854e+07	7.40526e+06	0	17.9486	17.188	5.56834	16.7433	15.8177	295.428	31.0065	280.336	250.2		0	0	1	1	0	238055	0.000172575	0.0131368
27120	60709	0	0	65	35	32	54471132	6408357	75	27709455	1154317	0							5.35757e+07	6.30301e+06	2.7254e+07	1.13534e+06	0	17.7966	15.6565	4.31749	17.1207	13.9424	245.127	18.6407	293.119	194.392		0	1	1	0	0	714343	0.000127338	0.0112844
21021	61177	0	0	100	0	33	3174678	3035000	90	1047713	7922	0							3.12249e+06	2.98511e+06	1.03049e+06	7791.78	0	14.9541	14.9091	4.49981	13.8455	8.96082	222.283	20.2483	191.699	80.2964		0	0	1	0	0	34694.4	4.32537e-07	0.000657675
21012	61833	0	0	100	0	33	5504838	368000	40	3036118	62748	0							5.41435e+06	361951	2.98621e+06	61716.5	0	15.5046	12.7993	3.68888	14.9095	11.0303	163.821	13.6078	222.294	121.668		0	0	1	0	0	135359	1.30051e-06	0.0011404
20121	62485	0	0	100	0	33	2090500	2640000	42	1207497	265665	0							2.05614e+06	2.5966e+06	1.18765e+06	261298	0	14.5363	14.7697	3.73767	13.9875	12.4734	218.144	13.9702	195.65	155.586		0	0	1	0	0	48955.6	1.87553e-07	0.000433074
20121	62489	0	0	100	0	33	3371388	4915000	57	1212196	150143	0							3.31597e+06	4.83421e+06	1.19227e+06	147675	0	15.0143	15.3912	4.04305	13.9914	11.9028	236.89	16.3463	195.758	141.676		0	0	1	0	0	58174.9	4.87799e-07	0.000698426
20121	62490	0	0	100	0	33	32435162	7522400	197	14635868	1035973	0							3.1902e+07	7.39874e+06	1.43953e+07	1.01894e+06	0	17.2782	15.8168	5.2832	16.4824	13.8343	250.172	27.9122	271.67	191.387		0	0	1	1	0	161939	4.51498e-05	0.00671936
20232	62495	0	0	100	0	33	694078	627719	32	209900	13644	0							682668	617400	206450	13419.7	0	13.4338	13.3333	3.46574	12.2378	9.50448	177.776	12.0113	149.764	90.3351		0	0	1	0	0	21333.4	2.06747e-08	0.000143787
20221	62497	0	0	100	0	33	39145031	1436697	105	11218897	296064	0							3.85016e+07	1.41308e+06	1.10345e+07	291197	0	17.4662	14.1613	4.65396	16.2165	12.5818	200.542	21.6593	262.976	158.301		0	0	1	1	0	366681	6.57623e-05	0.0081094
21022	62502	0	0	100	0	33	29059583	46349518	139	14310460	9358298	2210650	45.57						2.85819e+07	4.55876e+07	1.40752e+07	9.20446e+06	2.17431e+06	17.1683	17.6351	4.93447	16.4599	16.0352	310.998	24.349	270.929	257.128		1	0	1	1	1	205625	3.62412e-05	0.00602007
21022	62511	0	0	100	0	33	10419631	3002136	289	5139487	305983	0							1.02483e+07	2.95279e+06	5.055e+06	300953	0	16.1426	14.8983	5.66643	15.4359	12.6147	221.958	32.1084	238.267	159.131		0	0	1	1	0	35461.4	4.65938e-06	0.00215856
28192	62695	0	0	100	0	33	1830000	330000	28	1050900	244740	0							1.79992e+06	324575	1.03362e+06	240717	0	14.4033	12.6903	3.3322	13.8486	12.3914	161.043	11.1036	191.783	153.546		0	0	1	0	0	64282.8	1.43723e-07	0.000379108
28113	62712	0	0	100	0	33	3212134	226000	36	1609947	326880	0							3.15933e+06	222285	1.58348e+06	321507	0	14.9659	12.3117	3.58352	14.2751	12.6808	151.578	12.8416	203.78	160.802		0	0	1	0	0	87759.2	4.42803e-07	0.000665435
28113	62726	0	0	100	0	33	1410796	239000	65	790700	131420	0							1.3876e+06	235071	777702	129260	0	14.1431	12.3676	4.17439	13.5641	11.7696	152.959	17.4255	183.985	138.523		0	0	1	0	0	21347.8	8.54185e-08	0.000292264
28192	62732	0	0	100	0	33	1075350	1492400	31	502600	183748	0							1.05767e+06	1.46787e+06	494338	180727	0	13.8716	14.1993	3.43399	13.111	12.1047	201.621	11.7923	171.898	146.525		0	0	1	0	0	34118.5	4.96276e-08	0.000222773
28113	62742	0	0	100	0	33	947663	537098	20	88708	78094	0							932085	528269	87249.8	76810.3	0	13.7452	13.1774	2.99573	11.3765	11.2491	173.643	8.97441	129.425	126.542		0	0	1	0	0	46604.2	3.85418e-08	0.000196321
26120	62746	0	0	100	0	33	2211770	1820000	65	1336700	42685	0							2.17541e+06	1.79008e+06	1.31473e+06	41983.3	0	14.5927	14.3978	4.17439	14.0891	10.645	207.296	17.4255	198.504	113.317		0	0	1	0	0	33467.9	2.09944e-07	0.000458197
28113	62748	0	0	100	0	33	1711130	4651000	30	934000	271588	0							1.683e+06	4.57455e+06	918647	267124	0	14.3361	15.336	3.4012	13.7307	12.4955	235.193	11.5681	188.531	156.137		0	0	1	0	0	56100.1	1.25658e-07	0.000354483
29200	62757	0	0	100	0	33	1005340	1165000	23	481254	81598	0							988814	1.14585e+06	473343	80256.7	0	13.8043	13.9517	3.13549	13.0676	11.293	194.649	9.83132	170.762	127.532		0	0	1	0	0	42991.9	4.3376e-08	0.000208269
30911	62764	0	0	100	0	33	1305957043	69000000	525	212934082	515811	0							1.28449e+09	6.78658e+07	2.09434e+08	507332	0	20.9736	18.033	6.2634	19.1599	13.1369	325.191	39.2302	367.102	172.579		0	0	1	1	0	2.44665e+06	0.073195	0.270546
30912	62765	0	0	100	0	33	62188431	440000	25	9175217	989064	0							6.11662e+07	432767	9.02439e+06	972805	0	17.9291	12.978	3.21888	16.0154	13.7879	168.427	10.3612	256.494	190.107		0	0	1	0	0	2.44665e+06	0.000165975	0.0128831
21022	63483	0	0	100	0	34	566958	264500	32	22240	76231	0							557638	260152	21874.4	74977.9	0	13.2315	12.469	3.46574	9.99307	11.2249	155.476	12.0113	99.8615	125.999		0	0	1	0	0	17426.2	1.37951e-08	0.000117453
29200	63520	0	0	100	0	34	2305110	677500	33	1165441	28220	0							2.26722e+06	666363	1.14628e+06	27756.1	0	14.6341	13.4096	3.49651	13.952	10.2312	179.817	12.2256	194.659	104.678		0	0	1	0	0	68703.6	2.28038e-07	0.000477533
20299	64905	0	0	100	0	35	15424204	455000	41	4566647	20448	0							1.51707e+07	447521	4.49158e+06	20111.9	0	16.5349	13.0115	3.71357	15.3177	9.90907	169.299	13.7906	234.632	98.1896		0	0	1	0	0	370016	1.02101e-05	0.00319532
20299	64906	0	0	100	0	35	7900202	609000	21	2244672	7296	0							7.77034e+06	598989	2.20777e+06	7176.07	0	15.8658	13.303	3.04452	14.6075	8.87851	176.97	9.26912	213.379	78.8279		0	0	1	0	0	370016	2.67855e-06	0.00163663
20123	65106	0	0	100	0	35	21747200	13823224	36	14619500	1084000	5569500							2.13897e+07	1.3596e+07	1.43792e+07	1.06618e+06	5.47795e+06	16.8784	16.4253	3.58352	16.4813	13.8796	269.79	12.8416	271.633	192.643		0	0	1	0	1	594159	2.02969e-05	0.00450521
20113	65107	0	0	100	0	35	7010488	544531	41	4432124	180402	2499554							6.89525e+06	535580	4.35927e+06	177436	2.45847e+06	15.7463	13.1911	3.71357	15.2878	12.0864	174.005	13.7906	233.717	146.08		0	0	1	0	1	168177	2.10921e-06	0.00145231
20121	65108	0	0	100	0	35	4415556	6520000	26	1777657	78030	0							4.34297e+06	6.41282e+06	1.74844e+06	76747.3	0	15.2841	15.6738	3.2581	14.3742	11.2483	245.668	10.6152	206.619	126.524		0	0	1	0	0	167037	8.36748e-07	0.000914739
20221	65112	0	0	100	0	35	16430950	3694594	39	14256793	189936	0							1.61609e+07	3.63386e+06	1.40224e+07	186814	0	16.5981	15.1058	3.66356	16.4562	12.1379	228.185	13.4217	270.806	147.328		0	0	1	0	0	414381	1.15864e-05	0.00340388
20292	65116	0	0	100	0	35	360000	3000000	30	45575	5637	0							354082	2.95068e+06	44825.8	5544.34	0	12.7773	14.8975	3.4012	10.7105	8.62053	221.937	11.5681	114.716	74.3136		0	0	1	0	0	11802.7	5.56197e-09	7.45786e-05
20117	65119	0	0	50	50	35	1733062333	14306893	178	448999362	88888402	0	80						1.70457e+09	1.40717e+07	4.41619e+08	8.74272e+07	0	21.2566	16.4597	5.18178	19.906	18.2863	270.921	26.8509	396.247	334.389		1	1	1	1	0	9.57626e+06	0.1289	0.359026
20232	65122	0	0	100	0	35	48077831	19619372	1268	28531838	255298	0							4.72875e+07	1.92969e+07	2.80628e+07	251101	0	17.6718	16.7755	7.1452	17.15	12.4336	281.416	51.0538	294.121	154.595		0	0	1	1	0	37293	9.92004e-05	0.00995994
20232	65126	0	0	50	50	35	1128733973	1935102	31	474747538	4710202	0							1.11018e+09	1.90329e+06	4.66943e+08	4.63277e+06	0	20.8278	14.4591	3.43399	19.9617	15.3487	209.065	11.7923	398.47	235.582		0	1	1	0	0	3.58122e+07	0.0546773	0.233832
20119	65128	0	0	100	0	35	1198584	234000	31	599794	60840	0	100						1.17888e+06	230153	589934	59839.9	0	13.9801	12.3465	3.43399	13.2878	10.9994	152.436	11.7923	176.565	120.987		1	0	1	0	0	38028.4	6.16539e-08	0.000248302
20231	65129	0	0	100	0	35	23038446	15265000	32	12559014	255423	0							2.26597e+07	1.50141e+07	1.23526e+07	251224	0	16.9361	16.5245	3.46574	16.3294	12.4341	273.059	12.0113	266.648	154.607		0	0	1	0	0	708117	2.27788e-05	0.00477271
20115	65134	0	0	0	100	35	19186205	10602000	51	5161412	170620	3917156							1.88708e+07	1.04277e+07	5.07657e+06	167815	3.85276e+06	16.7531	16.16	3.93183	15.4401	12.0306	261.145	15.4593	238.398	144.736		0	1	1	0	1	370016	1.5798e-05	0.00397467
20221	65140	0	0	100	0	35	12497496	1847656	53	5252680	72431	3038795							1.22921e+07	1.81728e+06	5.16633e+06	71240.4	2.98884e+06	16.3245	14.4129	3.97029	15.4577	11.1738	207.73	15.7632	238.94	124.854		0	0	1	0	1	231926	6.70301e-06	0.00258902
21022	65141	0	0	100	0	35	268110	1075000	26	67173	15103	0							263703	1.05733e+06	66068.8	14854.7	0	12.4826	13.8713	3.2581	11.0985	9.60607	192.412	10.6152	123.176	92.2767		0	0	1	0	0	10142.4	3.08496e-09	5.55424e-05
20232	65146	0	0	100	0	35	15799151	1602805	35	3266061	1201357	3232388							1.55394e+07	1.57646e+06	3.21237e+06	1.18161e+06	3.17925e+06	16.5589	14.2707	3.55535	14.9825	13.9824	203.653	12.6405	224.476	195.507		0	0	1	0	1	443984	1.07125e-05	0.003273
21012	65153	0	0	100	0	35	44992378	17707998	766	20537342	2480412	0							4.42528e+07	1.74169e+07	2.01997e+07	2.43964e+06	0	17.6054	16.673	6.64118	16.8212	14.7074	277.987	44.1053	282.952	216.306		0	0	1	1	0	57771.2	8.68763e-05	0.00932075
20299	65373	0	0	100	0	35	3204499	1067000	30	1150957	94668	0							3.15182e+06	1.04946e+06	1.13204e+06	93111.8	0	14.9635	13.8638	3.4012	13.9395	11.4416	192.205	11.5681	194.31	130.909		0	0	1	0	0	105061	4.40701e-07	0.000663853
27530	65422	0	0	100	0	35	27265911	167000	109	6042321	1158283	0							2.68177e+07	164255	5.943e+06	1.13924e+06	0	17.1046	12.0092	4.69135	15.5977	13.9459	144.22	22.0087	243.289	194.487		0	0	1	1	0	246034	3.19054e-05	0.00564848
28191	65473	0	0	100	0	35	27765177	2820148	75	24209939	196762	100000	23.63						2.73088e+07	2.77379e+06	2.3812e+07	193528	98356.2	17.1227	14.8357	4.31749	16.9857	12.1732	220.099	18.6407	288.514	148.186		1	0	1	0	1	364117	3.30845e-05	0.00575191
28250	65484	0	0	100	0	35	2090848	850000	20	1040423	73502	0							2.05648e+06	836027	1.02332e+06	72293.7	0	14.5365	13.6364	2.99573	13.8386	11.1885	185.952	8.97441	191.506	125.182		0	0	1	0	0	102824	1.87615e-07	0.000433146
28210	65485	0	0	100	0	35	3031730	510000	29	1505927	116444	0							2.98189e+06	501616	1.48117e+06	114530	0	14.9081	13.1256	3.3673	14.2083	11.6486	172.281	11.3387	201.877	135.69		0	0	1	0	0	102824	3.94462e-07	0.000628062
26520	65507	0	0	100	0	35	2562737	1656178	37	828498	14122	0							2.52061e+06	1.62895e+06	814879	13889.9	0	14.74	14.3034	3.61092	13.6108	9.53891	204.589	13.0387	185.254	90.9909		0	0	1	0	0	68124.6	2.81859e-07	0.000530904
29200	65509	0	0	100	0	35	66925853	10080986	100	10077712	184539	0							6.58257e+07	9.91527e+06	9.91205e+06	181505	0	18.0025	16.1096	4.60517	16.1093	12.109	259.519	21.2076	259.508	146.629		0	0	1	1	0	658257	0.000192226	0.0138645
27120	65511	0	0	100	0	35	3297125	2109831	30	348181	65350	0							3.24293e+06	2.07515e+06	342457	64275.8	0	14.992	14.5455	3.4012	12.7439	11.0709	211.573	11.5681	162.407	122.566		0	0	1	0	0	108098	4.66546e-07	0.000683042
29300	65515	0	0	100	0	35	63979668	14633896	227	29164681	9008639	27768292							6.29279e+07	1.43933e+07	2.86853e+07	8.86055e+06	2.73118e+07	17.9575	16.4823	5.42495	17.1719	15.9971	271.665	29.4301	294.874	255.908		0	0	1	1	1	277216	0.000175674	0.0132542
30912	65519	0	0	100	0	35	8713221	578331	36	3499139	438441	0							8.56999e+06	568824	3.44162e+06	431234	0	15.9638	13.2513	3.58352	15.0515	12.9744	175.598	12.8416	226.546	168.335		0	0	1	0	0	238055	3.25823e-06	0.00180506
29200	65522	0	0	100	0	35	9455104	17400000	53	1906008	242335	0							9.29968e+06	1.7114e+07	1.87468e+06	238351	0	16.0455	16.6554	3.97029	14.4439	12.3815	277.403	15.7632	208.628	153.302		0	0	1	0	0	175466	3.83669e-06	0.00195875
30111	65528	0	0	100	0	35	4068860	1209500	35	885350	27537	0							4.00197e+06	1.18962e+06	870796	27084.3	0	15.2023	13.9891	3.55535	13.6772	10.2067	195.696	12.6405	187.065	104.177		0	0	1	0	0	114342	7.10508e-07	0.000842917
27202	65532	0	0	100	0	35	263989448	7303692	618	197034730	9138094	117314917	90.67						2.5965e+08	7.18363e+06	1.93796e+08	8.98788e+06	1.15386e+08	19.3748	15.7873	6.42649	19.0823	16.0114	249.239	41.2998	364.135	256.365		1	0	1	1	1	420145	0.00299086	0.0546888
30912	65538	0	0	100	0	35	978676	134000	20	709165	14102	0							962588	131797	697507	13870.2	0	13.7774	11.789	2.99573	13.4553	9.5375	138.981	8.97441	181.044	90.9638		0	0	1	0	0	48129.4	4.11056e-08	0.000202745
30912	65540	0	0	100	0	35	3871700	326600	23	2246400	22870	0							3.80806e+06	321231	2.20947e+06	22494.1	0	15.1526	12.6799	3.13549	14.6083	10.021	160.78	9.83132	213.401	100.421		0	0	1	0	0	165568	6.4332e-07	0.000802072
26490	65756	0	0	100	0	35	31275987	2953199	58	21960000	268945	0							3.07619e+07	2.90465e+06	2.1599e+07	264524	0	17.2418	14.8818	4.06044	16.8882	12.4857	221.469	16.4872	285.21	155.892		0	0	1	0	0	530377	4.19803e-05	0.00647922
26490	66044	0	0	100	0	36	2236750	2400000	31	1095700	60175	0							2.19998e+06	2.36055e+06	1.07769e+06	59185.8	0	14.604	14.6744	3.43399	13.8903	10.9884	215.338	11.7923	192.941	120.746		0	0	1	0	0	70967.1	2.14713e-07	0.000463371
20118	66097	0	0	100	0	36	79646777	38936974	212	38643895	35333	37634193							7.83375e+07	3.82969e+07	3.80087e+07	34752.2	3.70155e+07	18.1765	17.4609	5.35659	17.4533	10.456	304.882	28.693	304.619	109.328		0	0	1	1	1	369517	0.000272245	0.0164999
20121	66103	0	0	100	0	36	4585385	156000000	27	2094802	23947	63551							4.51001e+06	1.53436e+08	2.06037e+06	23553.4	62506.3	15.3218	18.8488	3.29584	14.5384	10.067	355.277	10.8625	211.365	101.345		0	0	1	0	1	167037	9.0235e-07	0.000949921
20131	66104	0	0	0	100	36	176914316	44830000	66	97567958	3304660	66927630							1.74006e+08	4.40931e+07	9.59641e+07	3.25034e+06	6.58274e+07	18.9746	17.6018	4.18965	18.3795	14.9943	309.824	17.5532	337.805	224.828		0	1	1	0	1	2.63646e+06	0.00134323	0.0366501
20131	66105	0	0	100	0	36	527206262	16200000	193	314382970	8412854	0	8.37						5.1854e+08	1.59337e+07	3.09215e+08	8.27456e+06	0	20.0665	16.5839	5.26269	19.5495	15.9287	275.027	27.6959	382.185	253.723		1	0	1	1	0	2.68674e+06	0.0119285	0.109218
20117	66108	0	0	4.62	95.38	36	103636488	41266551	33	84699865	1922433	83981070	63						1.01933e+08	4.05882e+07	8.33075e+07	1.89083e+06	8.26006e+07	18.4398	17.519	3.49651	18.238	14.4525	306.915	12.2256	332.626	208.876		1	1	1	0	1	3.08887e+06	0.000460945	0.0214696
20221	66114	0	0	65	35	36	11150574	3304546	46	8075392	40403	0							1.09673e+07	3.25022e+06	7.94265e+06	39738.8	0	16.2104	14.9942	3.82864	15.8878	10.5901	224.827	14.6585	252.421	112.15		0	1	1	0	0	238419	5.33603e-06	0.00230998
20302	66116	0	0	100	0	36	455492264	5593667	54	405374091	11081661	405374091							4.48005e+08	5.50172e+06	3.9871e+08	1.08995e+07	3.9871e+08	19.9203	15.5206	3.98898	19.8037	16.2042	240.888	15.912	392.188	262.577		0	0	1	0	1	8.29638e+06	0.00890401	0.0943611
20221	66117	0	0	100	0	36	9432072	3205000	40	4516158	106261	0							9.27702e+06	3.15232e+06	4.44192e+06	104514	0	16.0431	14.9636	3.68888	15.3066	11.5571	223.911	13.6078	234.292	133.566		0	0	1	0	0	231926	3.81802e-06	0.00195397
20118	66120	0	0	100	0	36	19186205	17401773	51	4359061	1323919	0							1.88708e+07	1.71157e+07	4.28741e+06	1.30216e+06	0	16.7531	16.6555	3.93183	15.2712	14.0795	277.406	15.4593	233.209	198.233		0	0	1	0	0	370016	1.5798e-05	0.00397467
20131	66121	0	0	0	100	36	131314379	17559276	111	47768614	213748	47768614	80						1.29156e+08	1.72706e+07	4.69834e+07	210234	4.69834e+07	18.6765	16.6645	4.70953	17.6653	12.256	277.706	22.1797	312.063	150.209		1	1	1	1	1	1.16357e+06	0.000740028	0.0272035
20291	66125	0	0	100	0	36	45842744	8987601	121	24553626	1287501	843526							4.50892e+07	8.83986e+06	2.415e+07	1.26634e+06	829660	17.6242	15.9948	4.79579	16.9998	14.0516	255.833	22.9996	288.993	197.449		0	0	1	1	1	372638	9.01913e-05	0.00949691
20221	66126	0	0	0	100	36	68664200	7376141	73	27547246	1884972	27547246							6.75355e+07	7.25489e+06	2.70944e+07	1.85399e+06	2.70944e+07	18.0282	15.7972	4.29046	17.1148	14.4328	249.551	18.408	292.918	208.307		0	1	1	0	1	925143	0.000202341	0.0142247
26800	66134	0	0	0	100	36	5285690	3058000	28	2475280	85640	0							5.1988e+06	3.00773e+06	2.43459e+06	84232.2	0	15.4639	14.9167	3.3322	14.7053	11.3413	222.508	11.1036	216.246	128.626		0	1	1	0	0	185671	1.19902e-06	0.001095
28113	66212	0	0	100	0	36	9019160	1080000	32	4222766	774351	0							8.8709e+06	1.06225e+06	4.15335e+06	761622	0	15.9983	13.8759	3.46574	15.2394	13.5432	192.541	12.0113	232.24	183.418		0	0	1	0	0	277216	3.49105e-06	0.00186843
28113	66213	0	0	100	0	36	10992102	3069921	39	4645460	354557	0							1.08114e+07	3.01946e+06	4.5691e+06	348729	0	16.1961	14.9206	3.66356	15.3348	12.762	222.624	13.4217	235.157	162.87		0	0	1	0	0	277216	5.18543e-06	0.00227715
26220	66219	0	0	100	0	36	12051000	556376	49	10368580	89460	0							1.18529e+07	547230	1.01981e+07	87989.4	0	16.2881	13.2126	3.89182	16.1377	11.385	174.573	15.1463	260.426	129.618		0	0	1	0	0	241896	6.23261e-06	0.00249652
26410	66229	0	0	100	0	36	27159380	24187000	112	16847600	78062	6512000							2.67129e+07	2.37894e+07	1.65707e+07	76778.8	6.40495e+06	17.1007	16.9848	4.7185	16.6231	11.2487	288.482	22.2642	276.329	126.533		0	0	1	1	1	238508	3.16565e-05	0.00562641
30912	66239	0	0	100	0	36	47390846	35220000	340	11411650	3621190	0							4.66118e+07	3.4641e+07	1.12241e+07	3.56166e+06	0	17.6574	17.3605	5.82895	16.2336	15.0857	301.389	33.9766	263.529	227.579		0	0	1	1	0	137094	9.63857e-05	0.00981762
30912	66245	0	0	100	0	36	5636975	850000	20	3366683	121373	0							5.54431e+06	836027	3.31134e+06	119378	0	15.5283	13.6364	2.99573	15.0129	11.69	185.952	8.97441	225.386	136.657		0	0	1	0	0	277216	1.36369e-06	0.00116777
20121	66552	0	0	100	0	51	1022000	5679000	50	3000	179600	0	10						1.0052e+06	5.58565e+06	2950.68	176648	0	13.8207	15.5357	3.91202	7.98979	12.0819	241.358	15.3039	63.8368	145.973		1	0	0	0	0	20104	4.48255e-08	0.00021172
30111	66858	0	0	100	0	64	30000000	1013000	60	12537000	931000	0							2.95068e+07	996348	1.23309e+07	915696	0	17.2001	13.8119	4.09434	16.3276	13.7274	190.767	16.7637	266.591	188.443		0	0	0	0	0	491781	3.86248e-05	0.00621488
30111	67109	0	0	100	0	81	22709601	2191000	20	11843690	265930	0							2.23363e+07	2.15498e+06	1.1649e+07	261559	0	16.9217	14.5833	2.99573	16.2707	12.4744	212.672	8.97441	264.737	155.611		0	0	0	0	0	1.11681e+06	2.21331e-05	0.00470459
20115	67268	0	0	100	0	21	3168000	2836900	31	1591872	260990	542592	100						3.11592e+06	2.79027e+06	1.5657e+06	256700	533673	14.952	14.8416	3.43399	14.2638	12.4557	220.275	11.7923	203.457	155.144		1	0	0	0	1	100514	4.30719e-07	0.000656292
28221	67273	0	0	0	100	21	222891548	2957834	36	5855054	6032200	5855054							2.19228e+08	2.90921e+06	5.75881e+06	5.93304e+06	5.75881e+06	19.2056	14.8834	3.58352	15.5662	15.596	221.515	12.8416	242.308	243.237		0	1	0	0	1	6.08965e+06	0.00213212	0.0461748
26120	67275	0	0	0	100	21	8149034	3009047	30	747339	456827	747339							8.01508e+06	2.95958e+06	735054	449318	735054	15.8968	14.9006	3.4012	13.5077	13.0155	222.027	11.5681	182.458	169.403		0	1	0	0	1	267169	2.84994e-06	0.00168818
26120	67277	0	0	0	100	21	6575421	103425	147	1828211	619841	1828211	100						6.46733e+06	101725	1.79816e+06	609652	1.79816e+06	15.6823	11.53	4.99043	14.4023	13.3206	132.942	24.9044	207.425	177.44		1	1	0	1	1	43995.5	1.85554e-06	0.00136218
30111	67285	0	0	0	100	21	284793809	33912755	70	125680350	5477533	122868564	50						2.80112e+08	3.33553e+07	1.23614e+08	5.38749e+06	1.20849e+08	19.4507	17.3227	4.2485	18.6327	15.4996	300.077	18.0497	347.177	240.237		1	1	0	0	1	4.0016e+06	0.00348085	0.0589987
20299	67536	0	0	40	60	32	16929004	622906	45	4579499	249319	1361529							1.66507e+07	612666	4.50422e+06	245221	1.33915e+06	16.628	13.3256	3.80666	15.3205	12.4099	177.571	14.4907	234.718	154.006		0	1	1	0	1	370016	1.22995e-05	0.00350706
30912	67542	0	0	100	0	32	110033000	41376000	564	60625000	1718468	0	90						1.08224e+08	4.06958e+07	5.96284e+07	1.69022e+06	0	18.4997	17.5216	6.33505	17.9036	14.3404	307.008	40.1329	320.54	205.646		1	0	1	1	0	191887	0.0005196	0.0227947
29300	67572	0	0	100	0	32	5002978	2917486	69	1915000	374675	0							4.92074e+06	2.86953e+06	1.88352e+06	368516	0	15.409	14.8697	4.23411	14.4487	12.8172	221.107	17.9277	208.764	164.282		0	0	1	0	0	71315	1.07419e-06	0.00103643
29300	67582	0	0	0	100	32	401734236	118222897	338	294602810	1875820	208470217	39.8						3.9513e+08	1.1628e+08	2.8976e+08	1.84498e+06	2.05043e+08	19.7947	18.5715	5.82305	19.4846	14.428	344.901	33.9079	379.648	208.167		1	1	1	1	1	1.16902e+06	0.0069263	0.0832244
20232	67661	0	0	100	0	33	113870117	43574402	204	9045729	397324	5845573	27.46						1.11998e+08	4.28581e+07	8.89703e+06	390793	5.74948e+06	18.534	17.5734	5.31812	16.0012	12.8759	308.825	28.2824	256.039	165.79		1	0	1	1	1	549011	0.000556472	0.0235897
20121	67859	0	0	100	0	35	735750	284100	20	372750	19923	0							723655	279430	366623	19595.5	0	13.4921	12.5405	2.99573	12.8121	9.88306	157.264	8.97441	164.15	97.6748		0	0	1	0	0	36182.8	2.32319e-08	0.00015242
20121	67862	0	0	100	0	35	8105000	197500	50	5534300	118350	0							7.97177e+06	194253	5.44333e+06	116405	0	15.8914	12.1769	3.91202	15.5099	11.6648	148.277	15.3039	240.557	136.068		0	0	1	0	0	159435	2.81922e-06	0.00167905
20121	67863	0	0	100	0	35	2095875	272100	20	1245915	79195	0							2.06142e+06	267627	1.22543e+06	77893.2	0	14.5389	12.4973	2.99573	14.0188	11.2631	156.184	8.97441	196.527	126.857		0	0	1	0	0	103071	1.88519e-07	0.000434187
20129	67864	0	0	100	0	35	47217732	18703115	87	24518081	3850720	24518081							4.64416e+07	1.83957e+07	2.4115e+07	3.78742e+06	2.4115e+07	17.6537	16.7276	4.46591	16.9983	15.1472	279.813	19.9443	288.944	229.438		0	0	1	0	1	533811	9.56828e-05	0.00978176
21012	67867	0	0	100	0	35	79546942	3942191	21	32927067	4310944	27782234							7.82393e+07	3.87739e+06	3.23858e+07	4.24008e+06	2.73255e+07	18.1753	15.1707	3.04452	17.2932	15.2601	230.149	9.26912	299.056	232.87		0	0	1	0	1	3.72568e+06	0.000271563	0.0164792
27113	67908	0	0	100	0	35	32534656	724000	20	7021931	4596173	0							3.19998e+07	712099	6.9065e+06	4.52062e+06	0	17.2812	13.476	2.99573	15.748	15.3242	181.602	8.97441	247.999	234.83		0	0	1	0	0	1.59999e+06	4.54272e-05	0.00673997
21022	68101	0	0	100	0	51	11372388	3262862	160	3089701	369319	0							1.11854e+07	3.20923e+06	3.03891e+06	363248	0	16.2301	14.9815	5.07517	14.927	12.8028	224.447	25.7574	222.816	163.913		0	0	0	1	0	69909	5.55043e-06	0.00235594
20123	68222	0	0	100	0	12	3900000	1545000	25	2652178	20400	0	100						3.83589e+06	1.5196e+06	2.60858e+06	20064.7	0	15.1599	14.234	3.21888	14.7743	9.90672	202.606	10.3612	218.28	98.143		1	0	0	0	0	153436	6.52759e-07	0.000807935
20112	68284	0	0	0	100	21	11725740	21469103	36	7075057	458135	7075057							1.1533e+07	2.11162e+07	6.95875e+06	450604	6.95875e+06	16.2607	16.8656	3.58352	15.7555	13.0183	284.447	12.8416	248.236	169.477		0	1	0	0	1	320361	5.90071e-06	0.00242914
30111	68302	0	0	100	0	21	55100000	8800000	67	101222	4676550	62500	52.29						5.41942e+07	8.65534e+06	99558.1	4.59968e+06	61472.6	17.8081	15.9737	4.20469	11.5085	15.3415	255.159	17.6794	132.445	235.362		1	0	0	0	1	808869	0.000130295	0.0114147
28193	68525	0	0	0	100	32	43376537	13211899	57	36665990	15075	34786523	50						4.26635e+07	1.29947e+07	3.60633e+07	14827.2	3.42147e+07	17.5689	16.3801	4.04305	17.4008	9.60422	268.306	16.3463	302.787	92.241		1	1	1	0	1	748482	8.07483e-05	0.00898601
27202	68529	0	0	100	0	32	3564000	745000	25	2072400	31680	0							3.50541e+06	732753	2.03833e+06	31159.2	0	15.0698	13.5046	3.21888	14.5276	10.3469	182.373	10.3612	211.052	107.058		0	0	1	0	0	140217	5.45129e-07	0.000738328
26410	68530	0	0	100	0	32	5539919	1350000	20	3226271	15868	0							5.44885e+06	1.32781e+06	3.17324e+06	15607.2	0	15.5109	14.099	2.99573	14.9703	9.65548	198.783	8.97441	224.109	93.2284		0	0	1	0	0	272443	1.31714e-06	0.00114767
29200	68534	0	0	100	0	32	4459955	970129	25	1121959	7698	0							4.38664e+06	954182	1.10352e+06	7571.46	0	15.2941	13.7686	3.21888	13.914	8.93214	189.575	10.3612	193.6	79.7831		0	0	1	0	0	175466	8.53659e-07	0.000923937
30912	68537	0	0	0	100	32	236683766	38992160	138	154236606	656618	33462862	39.44						2.32793e+08	3.83512e+07	1.51701e+08	645824	3.29128e+07	19.2657	17.4623	4.92725	18.8374	13.3783	304.932	24.2778	354.849	178.978		1	1	1	1	1	1.68691e+06	0.00240414	0.0490321
21012	68604	0	0	25	75	33	20406966	599405	201	4469971	128272	0	5						2.00715e+07	589552	4.39649e+06	126163	0	16.8148	13.2871	5.3033	15.2963	11.7453	176.547	28.125	233.977	137.953		1	1	1	1	0	99858.3	1.78723e-05	0.00422756
20122	68782	0	0	100	0	35	11422419	3446000	46	4450000	316000	0							1.12347e+07	3.38935e+06	4.37685e+06	310805	0	16.2345	15.0361	3.82864	15.2918	12.6469	226.086	14.6585	233.84	159.945		0	0	1	0	0	244232	5.59938e-06	0.0023663
20121	68788	0	0	100	0	35	4228950	1625000	41	2156875	540864	0							4.15943e+06	1.59829e+06	2.12142e+06	531973	0	15.2409	14.2844	3.71357	14.5676	13.1843	204.045	13.7906	212.215	173.827		0	0	1	0	0	101450	7.67518e-07	0.000876081
29200	68817	0	0	100	0	35	1580120	2858500	29	543222	29220	0							1.55415e+06	2.81151e+06	534292	28739.7	0	14.2564	14.8492	3.3673	13.1887	10.266	220.5	11.3387	173.942	105.391		0	0	1	0	0	53591.2	1.07153e-07	0.000327342
30912	68818	0	0	100	0	35	5082712	790000	21	2436248	163505	0							4.99916e+06	777014	2.3962e+06	160817	0	15.4248	13.5632	3.04452	14.6894	11.988	183.961	9.26912	215.778	143.713		0	0	1	0	0	238055	1.1087e-06	0.00105295
20111	68857	0	0	0	100	36	2155493	20200060	32	818392	30904	444665							2.12006e+06	1.9868e+07	804939	30396	437355	14.567	16.8046	3.46574	13.5985	10.3221	282.395	12.0113	184.92	106.545		0	1	1	0	1	66251.9	1.99396e-07	0.000446538
20119	68860	0	0	100	0	36	95293632	8353052	80	81375671	524152	0	2						9.37272e+07	8.21574e+06	8.0038e+07	515536	0	18.3559	15.9216	4.38203	18.198	13.153	253.496	19.2022	331.168	173		1	0	1	0	0	1.17159e+06	0.000389719	0.0197413
20221	68861	0	0	100	0	36	1554740	220076	35	533115	14400	0							1.52918e+06	216458	524351	14163.3	0	14.2402	12.2852	3.55535	13.1699	9.55841	150.925	12.6405	173.447	91.3632		0	0	1	0	0	43690.9	1.03738e-07	0.000322084
27320	68878	0	0	100	0	36	26298497	1689215	77	4207859	3144000	0							2.58662e+07	1.66145e+06	4.13869e+06	3.09232e+06	0	17.0684	14.3232	4.34381	15.2359	14.9444	205.154	18.8686	232.132	223.336		0	0	1	0	0	335925	2.96815e-05	0.00544807
20122	68918	0	0	35	65	64	11089184	236400150	274	2689154	239488	152140	79						1.09069e+07	2.32514e+08	2.64495e+06	235551	149639	16.2049	19.2645	5.61313	14.7882	12.3697	371.119	31.5072	218.69	153.009		1	1	0	1	1	39806.2	5.27743e-06	0.00229727
21012	69054	0	0	25.01	74.99	31	824980082	9322280	120	55512066	74501061	42841594	33.7						8.11419e+08	9.16904e+06	5.45995e+07	7.32764e+07	4.21373e+07	20.5143	16.0313	4.78749	17.8155	18.1097	257.004	22.9201	317.393	327.963		1	1	1	1	1	6.76182e+06	0.0292086	0.170905
20121	69183	0	100	0	0	32	3292910	3044950	20	1032450	299241	0							3.23878e+06	2.9949e+06	1.01548e+06	294322	0	14.9907	14.9124	2.99573	13.8309	12.5924	222.38	8.97441	191.293	158.569		0	0	1	0	0	161939	4.65354e-07	0.000682169
27310	69213	0	0	0	100	32	333377302	40625422	492	151048466	1534762	37746137	48.04						3.27897e+08	3.99576e+07	1.48565e+08	1.50953e+06	3.71257e+07	19.6082	17.5033	6.19848	18.8165	14.2273	306.367	38.4211	354.062	202.416		1	1	1	1	1	666458	0.00476975	0.0690634
30912	69376	0	0	100	0	35	4840678	453000	20	2245195	280243	0							4.76111e+06	445553	2.20829e+06	275636	0	15.376	13.0071	2.99573	14.6077	12.5268	169.184	8.97441	213.386	156.922		0	0	1	0	0	238055	1.00562e-06	0.00100281
20231	69502	0	0	75	25	12	130320082	16767962	280	50097224	2307274	0	96.49						1.28178e+08	1.64923e+07	4.92737e+07	2.26935e+06	0	18.6689	16.6184	5.63479	17.7129	14.635	276.171	31.7509	313.747	214.183		1	1	0	1	0	457778	0.000728864	0.0269975
28113	69514	0	0	100	0	12	3136273	880000	30	1503251	109316	0							3.08472e+06	865534	1.47854e+06	107519	0	14.942	13.6711	3.4012	14.2066	11.5854	186.899	11.5681	201.827	134.222		0	0	0	0	0	102824	4.22135e-07	0.000649719
20131	69657	0	0	100	0	32	158390637	13839938	263	96161470	1259460	92874863	5.27						1.55787e+08	1.36124e+07	9.45807e+07	1.23876e+06	9.13482e+07	18.864	16.4265	5.57215	18.365	14.0296	269.83	31.0489	337.272	196.83		1	0	1	1	1	592346	0.00107667	0.0328127
20132	69658	0	0	0	100	32	28763091	11516802	249	19116045	7114769	1669299							2.82903e+07	1.13275e+07	1.88018e+07	6.99781e+06	1.64186e+06	17.158	16.2427	5.51745	16.7495	15.7611	263.827	30.4423	280.545	248.413		0	1	1	1	1	113616	3.55054e-05	0.00595864
27120	69729	0	0	25	75	32	14983000	31970000	69	10800000	348000	10800000	20						1.47367e+07	3.14445e+07	1.06225e+07	342279	1.06225e+07	16.5059	17.2637	4.23411	16.1785	12.7434	298.036	17.9277	261.743	162.394		1	1	1	0	1	213575	9.63432e-06	0.00310392
28130	69733	0	0	0	100	32	12860511	16292000	50	5364726	143289	5364726	30						1.26491e+07	1.60242e+07	5.27654e+06	140934	5.27654e+06	16.3531	16.5896	3.91202	15.4788	11.856	275.215	15.3039	239.593	140.566		1	1	1	0	1	252982	7.09807e-06	0.00266422
28113	69734	0	0	100	0	32	24203392	17405100	100	10530996	2121596	0							2.38055e+07	1.7119e+07	1.03579e+07	2.08672e+06	0	16.9854	16.6557	4.60517	16.1533	14.5511	277.412	21.2076	260.928	211.735		0	0	1	1	0	238055	2.51406e-05	0.00501404
29300	69741	0	0	0	100	32	311663361	392961493	652	171684100	15034663	16550300	3.56						3.0654e+08	3.86502e+08	1.68862e+08	1.47875e+07	1.62782e+07	19.5409	19.7726	6.48004	18.9446	16.5093	390.958	41.991	358.898	272.557		1	1	1	1	1	470154	0.00416865	0.0645651
29300	69749	0	0	0	100	32	270037644	83303716	166	115643253	27340236	0	5.24						2.65599e+08	8.19343e+07	1.13742e+08	2.68908e+07	0	19.3975	18.2214	5.11199	18.5494	17.1073	332.02	26.1324	344.082	292.66		1	1	1	1	0	1.59999e+06	0.00312948	0.0559418
29300	69751	0	0	100	0	32	139899021	13585444	86	67703178	6988876	5299405							1.37599e+08	1.33621e+07	6.65902e+07	6.87399e+06	5.21229e+06	18.7399	16.4079	4.45435	18.0141	15.7433	269.22	19.8412	324.507	247.85		0	0	1	0	1	1.59999e+06	0.000839949	0.0289819
20299	70160	0	0	100	0	35	828000	335000	36	432000	11400	0	30						814389	329493	424899	11212.6	0	13.6102	12.7053	3.58352	12.9596	9.32479	161.425	12.8416	167.951	86.9518		1	0	1	0	0	22621.9	2.94228e-08	0.000171531
20121	70170	0	0	100	0	35	1575000	1372500	52	500000	186860	0							1.54911e+06	1.34994e+06	491781	183788	0	14.2532	14.1156	3.95124	13.1058	12.1215	199.249	15.6123	171.762	146.932		0	0	1	0	0	29790.6	1.0646e-07	0.000326281
28240	70195	0	0	100	0	35	6582468	385000	22	2848207	938032	0							6.47426e+06	378671	2.80139e+06	922612	0	15.6833	12.8444	3.09104	14.8456	13.735	164.979	9.55454	220.393	188.649		0	0	1	0	0	294285	1.85952e-06	0.00136364
27530	70200	0	0	0	100	35	8755109	165720	35	2110986	45846	0							8.61119e+06	162996	2.07628e+06	45092.4	0	15.9686	12.0015	3.55535	14.5461	10.7165	144.036	12.6405	211.589	114.843		0	1	1	0	0	246034	3.28963e-06	0.00181373
20121	70233	0	0	100	0	36	2779800	3160000	25	780000	178400	0							2.7341e+06	3.10805e+06	767178	175467	0	14.8213	14.9495	3.21888	13.5505	12.0752	223.488	10.3612	183.615	145.811		0	0	1	0	0	109364	3.31628e-07	0.000575871

## Sheet: High Medium High12
DISIC12	PSID12	DPUSAT12	DPEMDA12	DDMSTK12	DASING12	DPROVI12	OUTPUT12	CAP12	LABOR12	MAT12	ENERGI12	IMPOR12	PRESENTASE EKSPOR12		IHPB	0.966353			OUT12'	CAP12'	MAT12'	ENERGI12'	IMPOR12'	LNOUT12'	LNCAP12'	LNLABOR12'	LNMAT12'	LNENERGI12'	(LNCAP12')2	(LNLABOR12')2	(LNMAT12')2	(LNENERGI12')2		D EKSPOR	D FDI	D LOC	D SIZE	D IMPOR	LP	HHI		5035613000
20118	1897	0	0	30	70	11	225520616	1410813	104	167631096	10269542	60190426							2.17932e+08	1.36334e+06	1.61991e+08	9.924e+06	5.81652e+07	19.1997	14.1255	4.64439	18.903	16.1105	199.528	21.5704	357.325	259.547		0	1	0	1	1	2.0955e+06	0.00187301	0.0432782
20111	3128	0	0	100	0	12	18367850	1472128	50	4808763	6700293	0							1.77498e+07	1.42259e+06	4.64696e+06	6.47485e+06	0	16.6919	14.168	3.91202	15.3517	15.6834	200.732	15.3039	235.675	245.97		0	0	0	0	0	354996	1.24246e-05	0.00352486
20112	3135	0	0	100	0	12	2437475	2700000	26	603750	382920	0							2.35546e+06	2.60915e+06	583435	370036	0	14.6722	14.7745	3.2581	13.2767	12.8214	218.287	10.6152	176.27	164.387		0	0	0	0	0	90594.6	2.188e-07	0.00046776
20118	3162	0	0	100	0	12	6757050	1412522	54	1992767	498475	0							6.52969e+06	1.36499e+06	1.92572e+06	481703	0	15.6919	14.1267	3.98898	14.4708	13.0851	199.563	15.912	209.404	171.219		0	0	0	0	0	120920	1.68144e-06	0.0012967
20115	3183	0	0	100	0	12	136069123	149682674	240	64648077	3291744	0	85						1.31491e+08	1.44646e+08	6.24728e+07	3.18099e+06	0	18.6944	18.7898	5.48064	17.9502	14.9727	353.057	30.0374	322.211	224.182		1	0	0	1	0	547878	0.000681845	0.0261122
21012	3184	0	0	100	0	12	28240544	59413254	62	11725608	621420	441541							2.72903e+07	5.74142e+07	1.13311e+07	600511	426684	17.122	17.8658	4.12713	16.2431	13.3055	319.187	17.0332	263.837	177.037		0	0	0	0	1	440167	2.93706e-05	0.00541946
21012	3192	0	0	100	0	12	105633620	5965000	184	53652473	6158339	53652473							1.02079e+08	5.76429e+06	5.18472e+07	5.95113e+06	5.18472e+07	18.4413	15.5672	5.21494	17.7638	15.5991	242.338	27.1956	315.553	243.332		0	0	0	1	1	554779	0.000410933	0.0202715
20231	3199	0	0	100	0	12	78975522	2228596	164	66653073	1867950	0	0.7						7.63182e+07	2.15361e+06	6.44104e+07	1.8051e+06	0	18.1504	14.5827	5.09987	17.9808	14.4061	212.654	26.0086	323.309	207.536		0	0	0	1	0	465355	0.000229695	0.0151557
20122	3490	0	0	100	0	12	19363900	9490000	107	5482000	2005000	0							1.87124e+07	9.17069e+06	5.29755e+06	1.93754e+06	0	16.7447	16.0315	4.67283	15.4828	14.4769	257.01	21.8353	239.716	209.581		0	0	0	1	0	174882	1.38087e-05	0.003716
30922	3654	0	0	100	0	12	2054500	1300000	50	772800	148475	0							1.98537e+06	1.25626e+06	746797	143479	0	14.5013	14.0436	3.91202	13.5235	11.8739	197.224	15.3039	182.886	140.991		0	0	0	0	0	39707.4	1.55446e-07	0.000394266
28111	3675	0	0	100	0	12	28571293	353410	33	24846223	337644	0							2.76099e+07	341519	2.40102e+07	326283	0	17.1337	12.7412	3.49651	16.994	12.6955	162.337	12.2256	288.796	161.176		0	0	0	0	0	836665	3.00626e-05	0.00548294
27201	3710	0	0	100	0	12	114016952	3958987	252	73049414	2567932	52625783	57						1.10181e+08	3.82578e+06	7.05915e+07	2.48153e+06	5.08551e+07	18.5176	15.1573	5.52943	18.0724	14.7244	229.743	30.5746	326.612	216.808		1	0	0	1	1	437225	0.000478746	0.0218803
29300	3734	0	0	100	0	12	9028860	2113312	45	1144500	122305	1129000							8.72506e+06	2.0422e+06	1.10599e+06	118190	1.09101e+06	15.9817	14.5295	3.80666	13.9163	11.68	211.108	14.4907	193.662	136.423		0	0	0	0	1	193890	3.00215e-06	0.00173267
20291	4738	0	0	100	0	15	164353740	18837510	145	92696664	8206671	9319498							1.58824e+08	1.82037e+07	8.95777e+07	7.93054e+06	9.00592e+06	18.8833	16.7171	4.97673	18.3106	15.8862	279.463	24.7679	335.279	252.372		0	0	0	1	1	1.09534e+06	0.000994777	0.0315401
20299	5084	0	0	90.36	9.64	16	43624478	2038621	133	30331464	1532024	29966812							4.21566e+07	1.97003e+06	2.93109e+07	1.48048e+06	2.89585e+07	17.5569	14.4936	4.89035	17.1935	14.2079	210.063	23.9155	295.615	201.864		0	0	0	1	1	316967	7.00853e-05	0.0083717
21012	5091	0	0	100	0	16	1442436313	135787296	679	97615170	7560348	0							1.3939e+09	1.31218e+08	9.43307e+07	7.30596e+06	0	21.0554	18.6924	6.52062	18.3623	15.8042	349.405	42.5185	337.175	249.773		0	0	0	1	0	2.05287e+06	0.0766231	0.276809
30111	5266	0	0	100	0	19	40228000	10886000	131	17170479	1235420	0							3.88744e+07	1.05197e+07	1.65927e+07	1.19385e+06	0	17.4758	16.1688	4.8752	16.6245	13.9927	261.429	23.7675	276.373	195.796		0	0	0	1	0	296751	5.95969e-05	0.0077199
29200	5675	0	0	100	0	18	1987000	5345000	31	1130000	60912	0							1.92014e+06	5.16515e+06	1.09198e+06	58862.5	0	14.4679	15.4574	3.43399	13.9035	10.983	238.933	11.7923	193.307	120.625		0	0	0	0	0	61940.1	1.45399e-07	0.000381313
30912	8076	0	0	100	0	31	3020000	1869500	41	145000	158824	81300							2.91838e+06	1.8066e+06	140121	153480	78564.5	14.8865	14.407	3.71357	11.8503	11.9413	207.56	13.7906	140.429	142.595		0	0	1	0	1	71180.1	3.35877e-07	0.000579549
20113	8718	0	0	25	75	31	568181788	83286492	235	66843269	517252	40105961	7.18						5.49064e+08	8.04841e+07	6.45942e+07	499848	3.87565e+07	20.1237	18.2036	5.45959	17.9836	13.1221	331.37	29.8071	323.411	172.188		1	1	1	1	1	2.33644e+06	0.0118889	0.109036
20231	8762	0	0	51	49	31	1231297756	93923072	115	867258101	52439696	408061986							1.18987e+09	9.07628e+07	8.38077e+08	5.06752e+07	3.94332e+08	20.8971	18.3238	4.74493	20.5466	17.7409	335.76	22.5144	422.164	314.741		0	1	1	1	1	1.03467e+07	0.0558332	0.236291
20221	8775	0	0	100	0	31	5197000	4020000	101	2447000	135000	0							5.02213e+06	3.88474e+06	2.36466e+06	130458	0	15.4294	15.1726	4.61512	14.6761	11.7788	230.207	21.2993	215.389	138.74		0	0	1	1	0	49724.1	9.94654e-07	0.000997323
20221	8783	0	0	100	0	31	324455289	74945482	223	166105430	2073561	29881756							3.13538e+08	7.24238e+07	1.60516e+08	2.00379e+06	2.88763e+07	19.5634	18.098	5.40717	18.8939	14.5106	327.539	29.2375	356.98	210.556		0	0	1	1	1	1.406e+06	0.00387683	0.0622642
21012	8818	0	0	100	0	31	183710643	5117754	320	38620026	19669204	0							1.77529e+08	4.94556e+06	3.73206e+07	1.90074e+07	0	18.9946	15.414	5.76832	17.4351	16.7603	237.591	33.2735	303.981	280.909		0	0	1	1	0	554779	0.0012429	0.0352547
21012	8827	0	0	26	74	31	475351290	11311065	828	203216348	11165127	203216348	16.18						4.59357e+08	1.09305e+07	1.96379e+08	1.07894e+07	1.96379e+08	19.9453	16.2071	6.71901	19.0956	16.1941	262.669	45.1451	364.64	262.248		1	1	1	1	1	554779	0.00832139	0.0912217
21012	8828	0	0	100	0	31	1108578914	115609700	1931	183079596	6521828	48449059							1.07128e+09	1.1172e+08	1.76919e+08	6.30239e+06	4.68189e+07	20.7921	18.5315	7.56579	18.9912	15.6564	343.417	57.2412	360.666	245.124		0	0	1	1	1	554779	0.0452585	0.21274
21012	8831	0	0	0	100	31	397848362	171503817	693	190295600	2489573	0							3.84462e+08	1.65733e+08	1.83893e+08	2.40581e+06	0	19.7674	18.9259	6.54103	19.0299	14.6934	358.189	42.7851	362.136	215.896		0	1	1	1	0	554779	0.0058291	0.0763486
21012	8869	0	0	100	0	31	220152698	58186320	876	2919342	981	1388227							2.12745e+08	5.62285e+07	2.82111e+06	947.992	1.34152e+06	19.1756	17.8449	6.77537	14.8526	6.85435	318.442	45.9056	220.601	46.9821		0	0	1	1	1	242860	0.0017849	0.0422481
21022	8889	0	0	100	0	31	148156207	134279309	1366	12065025	764226	6755958							1.43171e+08	1.29761e+08	1.16591e+07	738512	6.52864e+06	18.7796	18.6812	7.21964	16.2716	13.5124	348.987	52.1232	264.765	182.585		0	0	1	1	1	104810	0.000808363	0.0284317
20231	8910	0	0	100	0	31	11081874590	309804965	7703	8172917386	240031093	1957130232							1.0709e+10	2.99381e+08	7.89792e+09	2.31955e+08	1.89128e+09	23.0944	19.5172	8.94937	22.7899	19.2621	380.922	80.0911	519.378	371.027		0	0	1	1	1	1.39024e+06	4.52265	2.12665
20232	8956	0	0	100	0	31	17250000	2650000	42	3590000	35410	390000							1.66696e+07	2.56083e+06	3.46921e+06	34218.5	376878	16.6291	14.7558	3.73767	15.0594	10.4405	217.735	13.9702	226.787	109.005		0	0	1	0	1	396895	1.09583e-05	0.00331034
20231	8962	0	0	52	48	31	2950658806	375480616	2051	1936634042	207056542	524110050							2.85138e+09	3.62847e+08	1.87147e+09	2.0009e+08	5.06475e+08	21.7711	19.7095	7.62608	21.35	19.1143	388.464	58.1571	455.822	365.356		0	1	1	1	1	1.39024e+06	0.32063	0.566242
20232	8967	0	0	0	100	31	64034811	187621000	192	18192004	365934	18192004	85						6.18802e+07	1.81308e+08	1.75799e+07	353621	1.75799e+07	17.9407	19.0157	5.2575	16.6823	12.776	361.597	27.6413	278.298	163.226		1	1	1	1	1	322293	0.000151008	0.0122885
20232	8970	0	0	100	0	31	61366694	20403890	184	18719489	2595005	1734514							5.93019e+07	1.97174e+07	1.80896e+07	2.50769e+06	1.67615e+06	17.8982	16.797	5.21494	16.7108	14.7349	282.14	27.1956	279.252	217.116		0	0	1	1	1	322293	0.000138686	0.0117765
20232	8986	0	0	100	0	31	21011422	1645914	63	5811820	902108	0							2.03044e+07	1.59053e+06	5.61627e+06	871754	0	16.8264	14.2796	4.14313	15.5412	13.6783	203.906	17.1656	241.528	187.095		0	0	1	0	0	322293	1.62584e-05	0.00403217
20293	8999	0	0	0	100	31	3779641	248519000	24	2753043	20720	833249	60						3652466	2.40157e+08	2.66041e+06	20022.8	805212	15.1109	19.2968	3.17805	14.794	9.90463	372.367	10.1	218.862	98.1017		1	1	1	0	1	152186	5.26099e-07	0.000725327
20231	9012	0	0	100	0	31	12822854	7353360	116	1164816	424910	134717	0.9						1.23914e+07	7.10594e+06	1.12562e+06	410613	130184	16.3325	15.7764	4.75359	13.9338	12.9254	248.896	22.5966	194.152	167.066		0	0	1	1	1	106822	6.0553e-06	0.00246075
20223	9350	0	0	100	0	31	15908924	9912750	105	3409530	2586521	1795278							1.53736e+07	9.57921e+06	3.29481e+06	2.49949e+06	1.73487e+06	16.5482	16.0751	4.65396	15.0079	14.7316	258.409	21.6593	225.236	217.02		0	0	1	1	1	146416	9.32069e-06	0.00305298
29300	9898	0	0	100	0	31	18055452	3958000	32	6401062	1836314	0							1.74479e+07	3.82482e+06	6.18568e+06	1.77453e+06	0	16.6747	15.157	3.46574	15.6377	14.389	229.735	12.0113	244.539	207.045		0	0	1	0	0	545248	1.20056e-05	0.00346491
27113	9955	32	0	0	67	31	658766064	66367700	563	424206005	5598929	337905854	68.03						6.366e+08	6.41346e+07	4.09933e+08	5.41054e+06	3.26536e+08	20.2717	17.9765	6.33328	19.8315	15.5039	323.154	40.1104	393.289	240.37		1	1	1	1	1	1.13073e+06	0.0159819	0.12642
27120	9972	0	0	100	0	31	3603197	547590	37	1306547	144742	0							3.48196e+06	529165	1.26259e+06	139872	0	15.0631	13.1791	3.61092	14.0487	11.8485	173.688	13.0387	197.365	140.387		0	0	1	0	0	94107	4.78126e-07	0.000691467
27310	9973	0	0	100	0	31	34805515	1700000	129	19819887	1078928	572714							3.36344e+07	1.6428e+06	1.9153e+07	1.04262e+06	553444	17.3311	14.3119	4.85981	16.768	13.8573	204.831	23.6178	281.165	192.023		0	0	1	1	1	260732	4.46131e-05	0.00667931
27900	9978	0	0	10	90	31	200976494	56472605	386	9141792	141312	8059460	1.39						1.94214e+08	5.45725e+07	8.83419e+06	136557	7.78828e+06	19.0845	17.815	5.95584	15.9941	11.8245	317.376	35.472	255.813	139.819		1	1	1	1	1	503145	0.0014875	0.0385681
27520	10038	0	0	100	0	31	1190060	2270260	38	368162	60195	129450							1.15002e+06	2.19387e+06	355774	58169.6	125094	13.9553	14.6012	3.63759	12.7821	10.9711	213.194	13.232	163.381	120.365		0	0	1	0	1	30263.6	5.2156e-08	0.000228377
27202	10049	0	0	100	0	31	349002252	29802460	430	141894863	4132968	17939038	64						3.37259e+08	2.87997e+07	1.3712e+08	3.9939e+06	1.73354e+07	19.6364	17.1759	6.06379	18.7364	15.2003	295.011	36.7695	351.052	231.049		1	0	1	1	1	784324	0.00448563	0.0669748
27201	10055	0	0	100	0	31	2900971620	9849944	1747	1092437758	16921978	777832158	38.78						2.80336e+09	9.51852e+06	1.05568e+09	1.63526e+07	7.5166e+08	21.7541	16.0687	7.46566	20.7775	16.6099	258.205	55.736	431.702	275.889		1	0	1	1	1	1.60467e+06	0.309923	0.556707
27401	10061	0	0	100	0	31	11623200	123300000	252	2295400	326304	0							1.12321e+07	1.19151e+08	2.21817e+06	315325	0	16.2343	18.5959	5.52943	14.6122	12.6614	345.808	30.5746	213.516	160.31		0	0	1	1	0	44571.9	4.97529e-06	0.00223053
27320	10077	0	0	100	0	31	304868999	1597601	824	3481080	1366013	0							2.94611e+08	1.54385e+06	3.36395e+06	1.32005e+06	0	19.5012	14.2498	6.71417	15.0286	14.0932	203.056	45.0801	225.86	198.618		0	0	1	1	0	357538	0.00342289	0.0585055
27330	10082	0	0	100	0	31	117347092	40126018	183	34103728	1845355	4905209	29.52						1.13399e+08	3.87759e+07	3.29562e+07	1.78326e+06	4.74016e+06	18.5464	17.4733	5.20949	17.3107	14.394	305.317	27.1387	299.66	207.186		1	0	1	1	1	619665	0.000507121	0.0225193
29100	10129	0	0	100	0	31	1204904050	178847670	4954	72784913	53877006	0							1.16436e+09	1.7283e+08	7.03359e+07	5.20642e+07	0	20.8754	18.9678	8.50795	18.0688	17.768	359.778	72.3852	326.481	315.701		0	0	1	1	0	235035	0.0534652	0.231226
29100	10131	0	0	100	0	31	3581119384	206214085	1439	91677179	127433586	35076243							3.46062e+09	1.99276e+08	8.85925e+07	1.23146e+08	3.3896e+07	21.9647	19.1102	7.2717	18.2996	18.6289	365.2	52.8777	334.874	347.035		0	0	1	1	1	2.40488e+06	0.472285	0.68723
29100	10136	0	0	100	0	31	40358833	37218726	215	4186576	3325856	0							3.90009e+07	3.59664e+07	4.04571e+06	3.21395e+06	0	17.4791	17.3981	5.37064	15.2132	14.983	302.694	28.8438	231.44	224.491		0	0	1	1	0	181399	5.99852e-05	0.00774501
29300	10179	0	0	100	0	31	276326329	16965622	170	119808631	16061138	96016823							2.67029e+08	1.63948e+07	1.15777e+08	1.55207e+07	9.27861e+07	19.4029	16.6125	5.1358	18.5672	16.5577	275.974	26.3764	344.74	274.157		0	0	1	1	1	1.57076e+06	0.00281197	0.053028
29300	10184	0	0	100	0	31	138801289	21356256	246	66792437	3783443	53378243	1.6						1.34131e+08	2.06377e+07	6.4545e+07	3.65614e+06	5.15822e+07	18.7143	16.8426	5.50533	17.9829	15.1119	283.674	30.3087	323.384	228.37		1	0	1	1	1	545248	0.000709502	0.0266365
30911	10223	0	0	0	100	31	27172145683	2061904037	7705	1750195789	254506722	1750195789	36.08						2.62579e+10	1.99253e+09	1.69131e+09	2.45943e+08	1.69131e+09	23.9912	21.4127	8.94962	21.2488	19.3206	458.502	80.0958	451.51	373.286		1	1	1	1	1	3.4079e+06	27.1903	5.21443
26520	10269	0	0	100	0	31	795420	2499000	21	187820	36093	0							768656	2.41492e+06	181500	34878.6	0	13.5524	14.6972	3.04452	12.109	10.4596	216.007	9.26912	146.628	109.404		0	0	1	0	0	36602.7	2.33002e-08	0.000152644
21012	10374	0	0	100	0	32	32149363	39719000	56	14468646	2648515	10985830							3.10676e+07	3.83826e+07	1.39818e+07	2.5594e+06	1.06162e+07	17.2517	17.4631	4.02535	16.4533	14.7553	304.96	16.2035	270.71	217.718		0	0	1	0	1	554779	3.80637e-05	0.00616958
20302	11977	0	0	0	100	36	3785123143	1412419534	888	2000477569	14381898	929862823	18.49						3.65776e+09	1.3649e+09	1.93317e+09	1.3898e+07	8.98575e+08	22.0201	21.0343	6.78897	21.3824	16.4473	442.444	46.0901	457.208	270.512		1	1	1	1	1	4.1191e+06	0.527626	0.726379
28223	14286	0	0	0	100	36	13963935	500000	62	1516872	2864752	0							1.34941e+07	483176	1.46583e+06	2.76836e+06	0	16.4178	13.0881	4.12713	14.1979	14.8338	171.299	17.0332	201.581	220.041		0	1	1	0	0	217647	7.18096e-06	0.00267973
20111	15201	0	0	5	95	32	898338021	55355428	76	523854335	32229702	285007519							8.68111e+08	5.34929e+07	5.06228e+08	3.11453e+07	2.75418e+08	20.5818	17.7951	4.33073	20.0425	17.2542	316.664	18.7553	401.702	297.706		0	1	1	0	1	1.14225e+07	0.0297198	0.172394
20118	15202	0	0	5	95	32	583695129	31774959	96	153493092	5004965	150581704							5.64055e+08	3.07058e+07	1.48328e+08	4.83656e+06	1.45515e+08	20.1507	17.24	4.56435	18.8149	15.3917	297.216	20.8333	354.002	236.905		0	1	1	0	1	5.87558e+06	0.012547	0.112013
20112	15204	0	0	100	0	32	101449707	25657945	67	23634380	186315	0							9.80362e+07	2.47946e+07	2.28391e+07	180046	0	18.4008	17.0261	4.20469	16.944	12.101	289.889	17.6794	287.099	146.433		0	0	1	0	0	1.46323e+06	0.000379025	0.0194686
20122	15207	0	0	20	80	32	38393623	77721743	105	14044921	6660582	3992523	0.91						3.71018e+07	7.51066e+07	1.35723e+07	6.43647e+06	3.85819e+06	17.4292	18.1344	4.65396	16.4235	15.6775	328.857	21.6593	269.733	245.784		0	1	1	1	1	353350	5.42856e-05	0.00736788
20111	15210	0	0	100	0	36	4621712715	29504306	391	3431473406	318023317	871991055	80						4.4662e+09	2.85116e+07	3.31601e+09	3.07323e+08	8.42651e+08	22.2198	17.1658	5.96871	21.922	19.5434	294.665	35.6255	480.575	381.945		1	0	1	1	1	1.14225e+07	0.786634	0.886924
20118	15219	0	0	0	100	32	253710693	78134071	117	202648255	953358	127697591							2.45174e+08	7.55051e+07	1.9583e+08	921280	1.23401e+08	19.3175	18.1397	4.76217	19.0928	13.7335	329.049	22.6783	364.533	188.61		0	1	1	1	1	2.0955e+06	0.00237052	0.048688
20114	15222	0	0	100	0	32	231322865	442849612	333	119502894	21574403	31815470							2.23539e+08	4.27949e+08	1.15482e+08	2.08485e+07	3.0745e+07	19.2251	19.8745	5.80814	18.5646	16.8528	394.996	33.7345	344.645	284.017		0	0	1	1	1	671290	0.00197062	0.0443917
20113	15237	0	0	0	100	36	1315280394	112556389	544	710901	17823138	459031	25.52						1.27102e+09	1.08769e+08	686981	1.72234e+07	443586	20.9631	18.5047	6.29895	13.4401	16.6618	342.425	39.6768	180.635	277.615		1	1	1	1	1	2.33644e+06	0.0637094	0.252407
20113	15238	0	0	100	0	32	773694350	55184095	320	85006725	13633057	50855768	62.04						7.47662e+08	5.33273e+07	8.21465e+07	1.31743e+07	4.91446e+07	20.4325	17.792	5.76832	18.224	16.3938	316.554	33.2735	332.115	268.756		1	0	1	1	1	2.33644e+06	0.0220448	0.148475
20113	15241	0	0	50	50	32	174081229	33558716	72	17957583	994257	16457927							1.68224e+08	3.24296e+07	1.73534e+07	960803	1.59042e+07	18.9408	17.2946	4.27667	16.6693	13.7755	299.103	18.2899	277.865	189.765		0	1	1	0	1	2.33644e+06	0.00111602	0.0334068
20122	15273	0	0	100	0	32	253005132	610000	21	137338102	42666604	0							2.44492e+08	589475	1.32717e+08	4.1231e+07	0	19.3147	13.287	3.04452	18.7037	17.5347	176.544	9.26912	349.83	307.466		0	0	1	0	0	1.16425e+07	0.00235736	0.0485526
20131	15278	0	0	3.65	96.35	36	412949386	29861521	156	253004713	9907644	100819773	5.12						3.99055e+08	2.88568e+07	2.44492e+08	9.57428e+06	9.74275e+07	19.8046	17.1779	5.04986	19.3147	16.0746	295.079	25.501	373.057	258.392		1	1	1	1	1	2.55804e+06	0.00628001	0.0792465
20118	15279	0	0	100	0	32	17750796	15413988	75	9329421	202309	0							1.71535e+07	1.48953e+07	9.01551e+06	195502	0	16.6577	16.5166	4.31749	16.0145	12.1833	272.797	18.6407	256.463	148.433		0	0	1	0	0	228714	1.16039e-05	0.00340644
20111	15312	0	0	100	0	36	1560271300	24055161	132	1089776273	178859491	0							1.50777e+09	2.32458e+07	1.05311e+09	1.72841e+08	0	21.1339	16.9616	4.8828	20.775	18.9679	287.697	23.8418	431.601	359.781		0	0	1	1	0	1.14225e+07	0.0896534	0.299422
20212	15320	0	0	100	0	36	112739844	1497176	166	66744892	26146875	0	100						1.08946e+08	1.4468e+06	6.44991e+07	2.52671e+07	0	18.5064	14.1849	5.11199	17.9822	17.045	201.21	26.1324	323.358	290.532		1	0	1	1	0	656304	0.000468081	0.0216352
20221	15343	0	0	100	0	36	64170140	3885836	50	61373000	285743	2328000							6.2011e+07	3.75509e+06	5.9308e+07	276128	2.24967e+06	17.9428	15.1386	3.91202	17.8983	12.5286	229.178	15.3039	320.347	156.966		0	0	1	0	1	1.24022e+06	0.000151647	0.0123145
20221	15347	0	0	100	0	36	36373911	1595250	25	17536799	2483377	16021541							3.515e+07	1.54157e+06	1.69467e+07	2.39982e+06	1.54825e+07	17.3751	14.2483	3.21888	16.6456	14.6909	203.014	10.3612	277.076	215.823		0	0	1	0	1	1.406e+06	4.87244e-05	0.00698029
20221	15352	0	0	100	0	36	162955123	21672375	112	70709504	1702098	45899323							1.57472e+08	2.09432e+07	6.83303e+07	1.64483e+06	4.43549e+07	18.8748	16.8573	4.7185	18.0399	14.3131	284.169	22.2642	325.437	204.866		0	0	1	1	1	1.406e+06	0.000977918	0.0312717
20221	15358	0	0	100	0	36	261892161	26106453	180	167456656	2394463	11404855							2.5308e+08	2.5228e+07	1.61822e+08	2.3139e+06	1.10211e+07	19.3492	17.0435	5.19296	18.902	14.6544	290.48	26.9668	357.286	214.753		0	0	1	1	1	1.406e+06	0.00252587	0.0502581
20221	15361	0	0	0.5	99.5	36	208242778	72571384	345	189317358	1220570	71070964	13.28						2.01236e+08	7.01295e+07	1.82947e+08	1.1795e+06	6.86796e+07	19.12	18.0659	5.84354	19.0247	13.9806	326.375	34.147	361.94	195.457		1	1	1	1	1	583293	0.00159701	0.0399626
20221	15365	0	0	100	0	36	1783295	2132033	20	561126	53664	0							1.72329e+06	2.0603e+06	542246	51858.3	0	14.3597	14.5384	2.99573	13.2035	10.8563	211.364	8.97441	174.332	117.859		0	0	1	0	0	86164.6	1.17115e-07	0.000342221
20221	15368	0	0	45	55	36	157135297	3754228	108	103605811	722588	39370209							1.51848e+08	3.62791e+06	1.0012e+08	698275	3.80455e+07	18.8384	15.1042	4.68213	18.4219	13.4564	228.136	21.9224	339.366	181.074		0	1	1	1	1	1.406e+06	0.000909314	0.0301548
20221	15370	0	0	100	0	36	6953422	6720500	58	3145645	301136	0							6.71946e+06	6.49437e+06	3.0398e+06	291004	0	15.7205	15.6864	4.06044	14.9273	12.5811	246.065	16.4872	222.824	158.284		0	0	1	0	0	115853	1.78059e-06	0.00133439
20221	15371	0	0	100	0	36	187437171	38077450	428	129588524	1745435	0							1.8113e+08	3.67962e+07	1.25228e+08	1.68671e+06	0	19.0147	17.4209	6.05912	18.6456	14.3383	303.488	36.713	347.66	205.586		0	0	1	1	0	423202	0.00129383	0.0359699
21012	15385	0	0	100	0	32	239052187	99912344	1182	132780421	18119809	8597388	2.28						2.31009e+08	9.65506e+07	1.28313e+08	1.75101e+07	8.30811e+06	19.258	18.3856	7.07496	18.67	16.6783	338.029	50.0551	348.568	278.165		1	0	1	1	1	195439	0.00210451	0.045875
21011	15386	0	0	100	0	32	33631399	24138640	249	9497555	614997	0							3.24998e+07	2.33264e+07	9.17799e+06	594304	0	17.2967	16.9651	5.51745	16.0323	13.2951	287.815	30.4423	257.035	176.761		0	0	1	1	0	130521	4.1654e-05	0.00645399
21011	15389	100	0	0	0	32	125704943	15691604	405	48138325	1446856	0	14.72						1.21475e+08	1.51636e+07	4.65186e+07	1.39817e+06	0	18.6152	16.5344	6.00389	17.6554	14.1507	273.387	36.0467	311.712	200.242		1	0	1	1	0	299939	0.000581931	0.0241232
21011	15390	0	0	0	100	32	269511274	52257579	454	38542850	4061041	14907073							2.60443e+08	5.04992e+07	3.7246e+07	3.9244e+06	1.44055e+07	19.3779	17.7375	6.1181	17.4331	15.1827	314.618	37.4311	303.911	230.515		0	1	1	1	1	573663	0.00267498	0.0517202
21012	15391	0	0	100	0	32	47479317	8633265	346	10593472	3132425	0							4.58818e+07	8.34278e+06	1.0237e+07	3.02703e+06	0	17.6416	15.9369	5.84644	16.1415	14.9231	253.985	34.1808	260.549	222.699		0	0	1	1	0	132606	8.30186e-05	0.00911146
21011	15397	100	0	0	0	32	637524385	985019519	934	323625198	47220075	101883939	47.9						6.16073e+08	9.51876e+08	3.12736e+08	4.56312e+07	9.84558e+07	20.2389	20.6739	6.83948	19.5609	17.6361	427.412	46.7784	382.628	311.032		1	0	1	1	1	659607	0.0149679	0.122343
21012	15399	0	0	100	0	32	340212460	33687259	256	220516279	6183756	220516279	80.54						3.28765e+08	3.25538e+07	2.13096e+08	5.97569e+06	2.13096e+08	19.6109	17.2984	5.54518	19.1773	15.6032	299.235	30.749	367.767	243.46		1	0	1	1	1	1.28424e+06	0.00426253	0.065288
21012	15403	0	0	100	0	36	42836678	3272601	192	20898214	397815	0							4.13953e+07	3.16249e+06	2.0195e+07	384430	0	17.5387	14.9669	5.2575	16.8209	12.8595	224.007	27.6413	282.944	165.367		0	0	1	1	0	215601	6.75769e-05	0.00822052
21012	15407	0	0	0	100	32	60854151	103763249	106	33711286	352954	0	100						5.88066e+07	1.00272e+08	3.2577e+07	341078	0	17.8898	18.4234	4.66344	17.2991	12.7399	339.422	21.7477	299.259	162.304		1	1	1	1	0	554779	0.000136379	0.0116781
21012	15409	0	0	100	0	36	57409576	1835092	100	17374594	2011757	17374594							5.54779e+07	1.77335e+06	1.679e+07	1.94407e+06	1.679e+07	17.8315	14.3884	4.60517	16.6363	14.4803	207.025	21.2076	276.766	209.679		0	0	1	1	1	554779	0.000121377	0.0110171
20294	15421	0	0	100	0	36	92365675	6641872	805	47920000	936723	15980000	0.68						8.92578e+07	6.41839e+06	4.63076e+07	905205	1.54423e+07	18.307	15.6747	6.69084	17.6508	13.7159	245.696	44.7674	311.551	188.126		0	0	1	1	1	110879	0.000314187	0.0177253
21012	15428	0	0	100	0	32	46949770	20603914	273	19929491	1303463	0	90.91						4.537e+07	1.99106e+07	1.92589e+07	1.2596e+06	0	17.6304	16.8068	5.60947	16.7735	14.0463	282.467	31.4662	281.35	197.299		1	0	1	1	0	166191	8.11771e-05	0.00900983
21012	15441	0	0	100	0	32	66595108	4200000	116	31395511	6311305	31395511							6.43544e+07	4.05868e+06	3.03391e+07	6.09895e+06	3.03391e+07	17.9799	15.2164	4.75359	17.2279	15.6236	231.538	22.5966	296.802	244.098		0	0	1	1	1	554779	0.000163324	0.0127798
21012	15450	0	0	100	0	32	5684134	5361259	35	2142456	110229	2094694							5.49288e+06	5.18087e+06	2.07037e+06	106520	2.02421e+06	15.519	15.4605	3.55535	14.5432	11.5761	239.027	12.6405	211.506	134.006		0	0	1	0	1	156939	1.18986e-06	0.00109081
21012	15455	0	0	100	0	36	261787667	9764251613	456	133956380	10286953	133956380							2.52979e+08	9.43571e+09	1.29449e+08	9.94082e+06	1.29449e+08	19.3488	22.9678	6.12249	18.6788	16.1122	527.518	37.4849	348.898	259.602		0	0	1	1	1	554779	0.00252386	0.050238
21012	15463	0	0	100	0	32	48224044	6184895	84	25872431	608989	0							4.66014e+07	5.97679e+06	2.50019e+07	588498	0	17.6571	15.6034	4.43082	17.0345	13.2853	243.466	19.6321	290.173	176.5		0	0	1	0	0	554779	8.56434e-05	0.00925437
20231	15472	0	0	100	0	32	851900	111800	27	446203	56125	91477							823236	108038	431189	54236.5	88399	13.621	11.5902	3.29584	12.9743	10.9011	134.334	10.8625	168.333	118.834		0	0	1	0	1	30490.2	2.67266e-08	0.000163483
20231	15473	0	0	100	0	32	35183150	6622000	382	28294770	840980	25898000							3.39993e+07	6.39919e+06	2.73427e+07	812683	2.50266e+07	17.3419	15.6717	5.94542	17.124	13.6081	245.602	35.348	293.23	185.18		0	0	1	1	1	89003.5	4.55865e-05	0.00675178
20231	15475	0	0	0	100	36	12064468429	279291694	8386	8385840135	516689101	4001182437	18.29						1.16585e+10	2.69894e+08	8.10368e+09	4.99304e+08	3.86655e+09	23.1793	19.4135	9.03432	22.8156	20.0287	376.886	81.6189	520.551	401.15		1	1	1	1	1	1.39024e+06	5.36022	2.31522
20231	15481	0	0	100	0	32	11060450	3260000	161	7887705	452850	7316950							1.06883e+07	3.15031e+06	7.6223e+06	437613	7.07075e+06	16.1847	14.963	5.0814	15.8466	12.9891	223.892	25.8207	251.114	168.716		0	0	1	1	1	66386.9	4.50518e-06	0.00212254
20117	15490	0	0	75	25	36	233440486	319390494	60	93710647	16291179	88480530	29.81						2.25586e+08	3.08644e+08	9.05575e+07	1.5743e+07	8.55034e+07	19.2342	19.5477	4.09434	18.3215	16.5719	382.113	16.7637	335.677	274.628		1	1	1	0	1	3.75976e+06	0.00200687	0.0447981
20232	15510	0	0	100	0	32	14007615	1575000	42	2322478	1401451	769929							1.35363e+07	1.52201e+06	2.24433e+06	1.3543e+06	744023	16.4209	14.2355	3.73767	14.6239	14.1188	202.651	13.9702	213.859	199.34		0	0	1	0	1	322293	7.22595e-06	0.00268811
20231	15511	0	0	100	0	32	31095832	2064149	234	12494159	2680817	172368	11						3.00495e+07	1.9947e+06	1.20738e+07	2.59061e+06	166568	17.2184	14.506	5.45532	16.3065	14.7674	210.424	29.7605	265.903	218.076		1	0	1	1	1	128417	3.56099e-05	0.0059674
20232	15514	0	0	100	0	36	11005983	2808000	33	2603192	685006	2051739							1.06357e+07	2.71352e+06	2.5156e+06	661957	1.9827e+06	16.1797	14.8138	3.49651	14.738	13.403	219.447	12.2256	217.209	179.639		0	0	1	0	1	322293	4.46092e-06	0.00211209
21012	15520	0	0	100	0	32	56261385	5714365	98	6019340	355640	5944135							5.43683e+07	5.52209e+06	5.81681e+06	343674	5.74413e+06	17.8113	15.5243	4.58497	15.5763	12.7474	241.003	21.0219	242.62	162.497		0	0	1	0	1	554779	0.00011657	0.0107968
20232	15529	0	0	100	0	36	18676820	4423000	56	5222406	172831	4924052							1.80484e+07	4.27418e+06	5.04669e+06	167016	4.75837e+06	16.7086	15.2681	4.02535	15.4342	12.0258	233.115	16.2035	238.216	144.621		0	0	1	0	1	322293	1.28461e-05	0.00358415
20232	15534	0	0	100	0	36	16008703	3712185	48	4752227	279734	2524300							1.54701e+07	3.58728e+06	4.59233e+06	270322	2.43936e+06	16.5544	15.0929	3.8712	15.3399	12.5074	227.796	14.9862	235.312	156.434		0	0	1	0	1	322293	9.43798e-06	0.00307213
20291	15545	0	0	45	55	36	125815622	6259453	111	64330441	588124	38740638	0.72						1.21582e+08	6.04884e+06	6.21659e+07	568335	3.74371e+07	18.6161	15.6154	4.70953	17.9453	13.2505	243.84	22.1797	322.034	175.575		0	1	1	1	1	1.09534e+06	0.000582956	0.0241445
20291	15546	0	0	100	0	36	28336852	259057	25	15135125	1817950	6259354							2.73834e+07	250340	1.46259e+07	1.75678e+06	6.04874e+06	17.1254	12.4306	3.21888	16.4983	14.379	154.519	10.3612	272.194	206.755		0	0	1	0	1	1.09534e+06	2.95713e-05	0.00543795
20291	15548	0	0	100	0	36	30603800	3577620	27	8356795	348306	6736469							2.95741e+07	3.45724e+06	8.07561e+06	336586	6.5098e+06	17.2024	15.056	3.29584	15.9044	12.7266	226.683	10.8625	252.949	161.967		0	0	1	0	1	1.09534e+06	3.44919e-05	0.00587298
20293	15557	0	0	100	0	36	6614371	5018820	42	3950252	691904	0							6.39181e+06	4.84995e+06	3.81734e+06	668623	0	15.6705	15.3945	3.73767	15.1551	13.413	236.99	13.9702	229.676	179.908		0	0	1	0	0	152186	1.61118e-06	0.00126932
20293	15560	0	0	44	56	36	37166467	53161108	236	21482867	5235029	21482867	10						3.59159e+07	5.13724e+07	2.076e+07	5.05888e+06	2.076e+07	17.3967	17.7546	5.46383	16.8485	15.4367	315.226	29.8535	283.873	238.29		1	1	1	1	1	152186	5.08709e-05	0.00713238
20294	15573	0	0	100	0	32	15877857	608332	56	7962035	171927	6189023							1.53436e+07	587863	7.69413e+06	166142	5.98078e+06	16.5462	13.2842	4.02535	15.856	12.0206	176.471	16.2035	251.412	144.495		0	0	1	0	1	273993	9.28433e-06	0.00304702
20118	17065	0	0	100	0	32	865218518	12443797	399	311527141	382966459	0	10						8.36106e+08	1.20251e+07	3.01045e+08	3.70081e+08	0	20.5443	16.3025	5.98896	19.5228	19.7292	265.772	35.8677	381.139	389.243		1	0	1	1	0	2.0955e+06	0.0275688	0.166039
29300	17129	0	0	100	0	32	336512171	17972125	277	14533047	5851313	0							3.25189e+08	1.73674e+07	1.4044e+07	5.65443e+06	0	19.5999	16.6701	5.62402	16.4577	15.548	277.892	31.6296	270.856	241.739		0	0	1	1	0	1.17397e+06	0.00417031	0.0645779
27310	17164	0	0	29	71	32	3388418428	61444422	3904	1758537736	23935575	262181078	1.56						3.27441e+09	5.9377e+07	1.69937e+09	2.31302e+07	2.53359e+08	21.9094	17.8994	8.26976	21.2535	16.9566	320.389	68.3889	451.712	287.528		1	1	1	1	1	838731	0.422825	0.65025
27530	17166	0	0	100	0	32	2232044	470200	25	927470	2485	0							2.15694e+06	454379	896263	2401.39	0	14.5842	13.0267	3.21888	13.706	7.7838	169.695	10.3612	187.854	60.5876		0	0	1	0	0	86277.7	1.83473e-07	0.000428337
28193	17200	0	0	100	0	36	117615071	10959656	145	39776362	3038433	24108197							1.13658e+08	1.05909e+07	3.8438e+07	2.9362e+06	2.3297e+07	18.5487	16.1755	4.97673	17.4646	14.8926	261.647	24.7679	305.011	221.79		0	0	1	1	1	783846	0.000509439	0.0225708
28113	17229	0	0	100	0	36	896558685	332908459	1644	303778337	9258729	66336934							8.66392e+08	3.21707e+08	2.93557e+08	8.9472e+06	6.41049e+07	20.5798	19.5892	7.40489	19.4976	16.0069	383.735	54.8324	380.156	256.219		0	0	1	1	1	527002	0.0296022	0.172053
28160	17440	0	0	23	77	32	314769256	38004979	408	208762968	1424748	99667001	100						3.04178e+08	3.67262e+07	2.01739e+08	1.37681e+06	9.63135e+07	19.5331	17.419	6.01127	19.1225	14.1353	303.422	36.1353	365.669	199.806		1	1	1	1	1	745535	0.00364881	0.0604054
27112	17443	0	0	100	0	36	60063598	11395690	101	4049738	463284	3853224							5.80426e+07	1.10123e+07	3.91347e+06	447696	3.72357e+06	17.8767	16.2145	4.61512	15.1799	13.0119	262.911	21.2993	230.43	169.309		0	0	1	1	1	574679	0.000132858	0.0115264
29200	17453	0	0	20	80	32	7279691	188246197	24	3137658	16149	2525345							7.03475e+06	1.81912e+08	3.03208e+06	15605.6	2.44037e+06	15.7664	19.019	3.17805	14.9248	9.65539	361.724	10.1	222.748	93.2265		0	1	1	0	1	293115	1.95161e-06	0.001397
28263	17467	0	0	100	0	32	23432341	3367	267	8080926	233014	0							2.26439e+07	3253.71	7.80902e+06	225174	0	16.9354	8.08755	5.58725	15.8708	12.3246	65.4085	31.2173	251.882	151.896		0	0	1	1	0	84808.6	2.02208e-05	0.00449675
28160	17479	0	0	100	0	36	132696843	7454000	172	42743368	23657401	0							1.28232e+08	7.20319e+06	4.13052e+07	2.28614e+07	0	18.6694	15.79	5.14749	17.5365	16.945	249.325	26.4967	307.529	287.132		0	0	1	1	0	745535	0.000648467	0.025465
28120	17515	0	0	100	0	32	100303244	57473291	390	3411471	3666422	0	37.37						9.69283e+07	5.55395e+07	3.29668e+06	3.54306e+06	0	18.3895	17.8326	5.96615	15.0084	15.0805	318.002	35.5949	225.253	227.421		1	0	1	1	0	248534	0.000370507	0.0192486
28120	17517	0	0	100	0	36	32745579	2198165	80	13833164	273948	397302							3.16438e+07	2.1242e+06	1.33677e+07	264730	383934	17.2701	14.5689	4.38203	16.4084	12.4865	212.253	19.2022	269.234	155.912		0	0	1	0	1	395547	3.94886e-05	0.006284
28193	17525	0	0	100	0	36	8670000	105080000	42	4682000	135000	3685000							8.37828e+06	1.01544e+08	4.52446e+06	130458	3.56101e+06	15.9412	18.436	3.73767	15.325	11.7788	339.886	13.9702	234.856	138.74		0	0	1	0	1	199483	2.76825e-06	0.0016638
28199	17539	0	0	100	0	32	21482860	374000	60	10604126	1361846	0							2.076e+07	361416	1.02473e+07	1.31602e+06	0	16.8485	12.7978	4.09434	16.1425	14.0901	163.783	16.7637	260.581	198.532		0	0	1	0	0	346000	1.69962e-05	0.00412264
28113	17543	0	0	100	0	36	37629288	4330947	69	8701065	4234339	0							3.63632e+07	4185222	8.4083e+06	4.09186e+06	0	17.4091	15.2471	4.23411	15.9447	15.2245	232.473	17.9277	254.234	231.786		0	0	1	0	0	527002	5.21457e-05	0.0072212
27112	17553	0	0	51	49	32	220067347	22939000	139	13936000	1876000	0	16.03						2.12663e+08	2.21672e+07	1.34671e+07	1.81288e+06	0	19.1752	16.9141	4.93447	16.4158	14.4104	286.088	24.349	269.477	207.66		1	1	1	1	0	1.52995e+06	0.00178352	0.0422317
27113	17562	0	0	100	0	36	993414544	28165977	849	707706455	395961	0	100						9.59989e+08	2.72183e+07	6.83894e+08	382638	0	20.6824	17.1194	6.74406	20.3433	12.8548	293.074	45.4823	413.85	165.247		1	0	1	1	0	1.13073e+06	0.0363436	0.19064
27113	17571	0	0	40	60	32	182535535	20225000	156	147372639	266476	90880311	50						1.76394e+08	1.95445e+07	1.42414e+08	257510	8.78224e+07	18.9882	16.7882	5.04986	18.7742	12.4588	281.844	25.501	352.472	155.222		1	1	1	1	1	1.13073e+06	0.00122705	0.0350292
27120	17584	0	0	100	0	36	41782176	2736404	121	14014485	69606	2748174							4.03763e+07	2.64433e+06	1.35429e+07	67263.9	2.65571e+06	17.5138	14.7879	4.79579	16.4214	11.1164	218.683	22.9996	269.662	123.574		0	0	1	1	1	333689	6.42908e-05	0.00801815
26120	17638	0	0	0	100	32	7412083	195919934	61	2606493	6178	694620	2						7.16269e+06	1.89328e+08	2.51879e+06	5970.13	671248	15.7844	19.059	4.11087	14.7393	8.69452	363.245	16.8993	217.247	75.5947		1	1	1	0	1	117421	2.02324e-06	0.00142241
26110	17663	0	0	0	100	32	564906567	2020189	4745	76343723	95893868	41992925	100						5.45899e+08	1.95221e+06	7.3775e+07	9.26673e+07	4.058e+07	20.1179	14.4845	8.46485	18.1165	18.3445	209.8	71.6536	328.209	336.522		1	1	1	1	1	115047	0.0117522	0.108408
30912	17671	0	0	0	100	32	19141100	400000	211	10820000	657074	0							1.84971e+07	386541	1.04559e+07	634965	0	16.7331	12.865	5.35186	16.1627	13.3613	165.508	28.6424	261.232	178.525		0	1	1	1	0	87663.8	1.34927e-05	0.00367325
28120	17687	0	0	100	0	36	256926414	62816646	652	174610355	6149754	154436884	3.97						2.48282e+08	6.0703e+07	1.68735e+08	5.94283e+06	1.4924e+08	19.3301	17.9215	6.48004	18.9438	15.5977	321.18	41.991	358.869	243.288		1	0	1	1	1	380800	0.002431	0.0493051
27202	17704	0	0	50	50	36	1042948592	20300000	1285	454688106	224205	0	25						1.00786e+09	1.9617e+07	4.39389e+08	216661	0	20.7311	16.7919	7.15851	19.9009	12.2861	281.968	51.2443	396.046	150.948		1	1	1	1	0	784324	0.0400583	0.200146
27401	17721	0	0	0	100	36	549843186	7958448	1462	90378334	5460068	60036393	76.73						5.31342e+08	7.69067e+06	8.73373e+07	5.27635e+06	5.80163e+07	20.0909	15.8555	7.28756	18.2853	15.4787	251.397	53.1085	334.352	239.592		1	1	1	1	1	363435	0.0111338	0.105517
27401	17725	0	0	100	0	36	17676217	4024047	47	2785215	624429	0							1.70815e+07	3.88865e+06	2.6915e+06	603419	0	16.6535	15.1736	3.85015	14.8056	13.3104	230.237	14.8236	219.206	177.166		0	0	1	0	0	363435	1.15066e-05	0.00339213
27900	17732	0	0	100	0	32	119568787	33655038	494	455217	769168	231033	48.77						1.15546e+08	3.25226e+07	439900	743288	223259	18.5652	17.2974	6.20254	12.9943	13.5188	299.202	38.4714	168.852	182.759		1	0	1	1	1	233898	0.000526505	0.0229457
27310	17733	0	0	100	0	36	800533474	256242000	580	557213171	15103766	503675320	33.57						7.73598e+08	2.4762e+08	5.38464e+08	1.45956e+07	4.86728e+08	20.4666	19.3274	6.36303	20.1042	16.4962	373.549	40.4881	404.18	272.126		1	0	1	1	1	1.33379e+06	0.0236007	0.153625
27310	17735	0	0	10	90	36	129508894	57813021	480	71052071	19005995	0	43.14						1.25151e+08	5.58678e+07	6.86614e+07	1.83665e+07	0	18.645	17.8385	6.17379	18.0447	16.726	318.212	38.1156	325.611	279.76		1	1	1	1	0	260732	0.000617683	0.0248532
27310	17745	0	0	0	100	32	1383880757	13129000	1220	554044195	286259468	0	100						1.33732e+09	1.26872e+07	5.35402e+08	2.76628e+08	0	21.0139	16.3561	7.10661	20.0985	19.4382	267.522	50.5039	403.951	377.843		1	1	1	1	0	1.09616e+06	0.0705284	0.265572
27310	17747	0	0	100	0	36	473247083	8880975	1754	319364298	2447483	154989435							4.57324e+08	8.58215e+06	3.08619e+08	2.36513e+06	1.49774e+08	19.9409	15.9652	7.46965	19.5476	14.6763	254.887	55.7957	382.109	215.395		0	0	1	1	1	260732	0.00824788	0.0908179
27520	17757	0	0	100	0	36	1490659	2663468	26	658547	61512	0							1.4405e+06	2.57385e+06	636389	59442.3	0	14.1805	14.7609	3.2581	13.3636	10.9928	217.885	10.6152	178.585	120.841		0	0	1	0	0	55403.9	8.1832e-08	0.000286063
27403	17765	0	0	0	100	32	1219034029	7595286	1297	498304802	5802880	293480973	70						1.17802e+09	7.33972e+06	4.81538e+08	5.60763e+06	2.83606e+08	20.8871	15.8088	7.16781	19.9925	15.5396	249.919	51.3775	399.7	241.48		1	1	1	1	1	908263	0.0547266	0.233937
29200	17816	0	0	100	0	32	11800000	18950000	102	7138340	139525	0							1.1403e+07	1.83124e+07	6.89815e+06	134830	0	16.2494	16.7231	4.62497	15.7468	11.8118	279.662	21.3904	247.961	139.518		0	0	1	1	0	111794	5.12779e-06	0.00226446
29200	17819	0	0	100	0	36	88872894	6707649	293	18489269	705416	0							8.58826e+07	6.48195e+06	1.78672e+07	681681	0	18.2685	15.6845	5.68017	16.6985	13.4323	246.005	32.2644	278.839	180.427		0	0	1	1	0	293115	0.000290874	0.017055
29200	17830	0	0	100	0	32	8323678	14817286	101	3176898	91857	0							8.04361e+06	1.43187e+07	3.07e+06	88766.3	0	15.9004	16.4771	4.61512	14.9372	11.3938	271.494	21.2993	223.12	129.818		0	0	1	1	0	79639.7	2.55151e-06	0.00159734
29200	17842	0	0	100	0	32	3985000	3930000	51	2541729	18900	0							3.85092e+06	3.79777e+06	2.45621e+06	18264.1	0	15.1638	15.1499	3.93183	14.7141	9.81269	229.52	15.4593	216.506	96.2889		0	0	1	0	0	75508.1	5.84821e-07	0.000764736
29200	17856	0	0	100	0	36	6976371	241550	23	2249517	347645	0							6.74163e+06	233422	2.17383e+06	335948	0	15.7238	12.3606	3.13549	14.592	12.7247	152.785	9.83132	212.926	161.918		0	0	1	0	0	293115	1.79236e-06	0.00133879
29300	17868	0	0	100	0	32	406362252	11800000	44	147838270	70073488	128964932	4.07						3.92689e+08	1.1403e+07	1.42864e+08	6.77157e+07	1.24626e+08	19.7885	16.2494	3.78419	18.7774	18.0308	264.042	14.3201	352.591	325.111		1	0	1	0	1	8.92476e+06	0.00608126	0.0779824
29300	17881	0	0	100	0	36	57084414	27017629	204	40414146	5604679	40414146	63.64						5.51637e+07	2.61086e+07	3.90543e+07	5.4161e+06	3.90543e+07	17.8258	17.0778	5.31812	17.4805	15.5049	291.65	28.2824	305.567	240.401		1	0	1	1	1	270410	0.000120006	0.0109547
29300	17883	0	0	90	10	32	1743492320	40589015	428	899412804	35534951	899412804							1.68483e+09	3.92233e+07	8.6915e+08	3.43393e+07	8.6915e+08	21.2449	17.4848	6.05912	20.583	17.3518	305.718	36.713	423.661	301.085		0	0	1	1	1	3.93651e+06	0.111946	0.334583
29300	17892	0	0	100	0	32	580285302	76792780	37	310751080	426917	0							5.6076e+08	7.42089e+07	3.00295e+08	412552	0	20.1448	18.1224	3.61092	19.5203	12.9301	328.421	13.0387	381.041	167.188		0	0	1	0	0	1.51557e+07	0.0124008	0.111359
29300	17896	0	0	0	100	32	389320690	61682000	690	201480480	1556979	201480480	100						3.76221e+08	5.96066e+07	1.94701e+08	1.50459e+06	1.94701e+08	19.7457	17.9033	6.53669	19.087	14.224	320.527	42.7283	364.313	202.323		1	1	1	1	1	545248	0.00558189	0.0747121
29300	17899	0	0	100	0	32	3021132	3639395	36	1672728	154747	0							2.91948e+06	3.51694e+06	1.61645e+06	149540	0	14.8869	15.0731	3.58352	14.2957	11.9153	227.198	12.8416	204.368	141.975		0	0	1	0	0	81096.6	3.36129e-07	0.000579766
30912	17903	0	0	100	0	36	186203843	159867523	501	101011004	4527134	54112021							1.79939e+08	1.54488e+08	9.76122e+07	4.37481e+06	5.22913e+07	19.0081	18.8556	6.21661	18.3965	15.2914	355.535	38.6462	338.432	233.826		0	0	1	1	1	359159	0.00127686	0.0357332
30912	17910	0	0	100	0	36	13008253	6907000	35	5938530	412131	0							1.25706e+07	6.6746e+06	5.73871e+06	398264	0	16.3469	15.7138	3.55535	15.5627	12.8949	246.924	12.6405	242.199	166.278		0	0	1	0	0	359159	6.23167e-06	0.00249633
30912	17915	0	0	100	0	32	24529848	5717690	66	11330246	2751604	9633952	60						2.37045e+07	5.5253e+06	1.0949e+07	2.65902e+06	9.30979e+06	16.9812	15.5248	4.18965	16.2088	14.7935	241.021	17.5532	262.724	218.847		1	0	1	0	1	359159	2.21593e-05	0.00470737
30912	17917	0	0	0	100	36	44228059	19830331	119	22287164	1456324	22287164	33.96						4.27399e+07	1.91631e+07	2.15373e+07	1.40732e+06	2.15373e+07	17.5706	16.7685	4.77912	16.8853	14.1572	281.182	22.84	285.113	200.426		1	1	1	1	1	359159	7.20381e-05	0.00848753
30921	17923	0	0	100	0	36	3694909	3548000	37	1344160	84842	0							3.57059e+06	3.42862e+06	1.29893e+06	81987.3	0	15.0882	15.0477	3.61092	14.0771	11.3143	226.432	13.0387	198.163	128.014		0	0	1	0	0	96502.3	5.02775e-07	0.000709067
30922	17926	0	0	100	0	32	1007500	4004300	26	357750	50825	0							973600	3.86957e+06	345713	49114.9	0	13.7888	15.1687	3.2581	12.7534	10.8019	230.088	10.6152	162.648	116.681		0	0	1	0	0	37446.2	3.73815e-08	0.000193343
30912	17935	0	0	40	60	36	72557669	68039152	224	44260869	3696348	18429730	26.93						7.01163e+07	6.57498e+07	4.27716e+07	3.57198e+06	1.78096e+07	18.0657	18.0014	5.41165	17.5714	15.0886	324.049	29.2859	308.754	227.667		1	1	1	1	1	313019	0.00019388	0.0139241
30912	17947	0	0	100	0	32	47201373	1495892170	127	23240534	3856358	19642835							4.56132e+07	1.44556e+09	2.24586e+07	3.7266e+06	1.89819e+07	17.6357	21.0918	4.84419	16.9272	15.131	444.862	23.4661	286.529	228.947		0	0	1	1	1	359159	8.20495e-05	0.00905812
21012	21592	0	0	100	0	33	1363000	989400	20	827200	38858	0							1.31714e+06	956109	799367	37550.5	0	14.091	13.7706	2.99573	13.5916	10.5334	189.63	8.97441	184.731	110.953		0	0	1	0	0	65856.9	6.84161e-08	0.000261565
20114	22596	0	0	100	0	33	15019114	808380	65	11261514	1603053	7693304							1.45138e+07	781180	1.08826e+07	1.54911e+06	7.43444e+06	16.4906	13.5686	4.17439	16.2027	14.2532	184.106	17.4255	262.527	203.154		0	0	1	0	1	223289	8.30721e-06	0.00288222
20118	22597	0	0	65	35	33	287280222	82313638	358	179309862	24635932	23155990	1.46						2.77614e+08	7.9544e+07	1.73277e+08	2.3807e+07	2.23769e+07	19.4417	18.1918	5.88053	18.9704	16.9855	330.942	34.5807	359.876	288.507		1	1	1	1	1	775458	0.00303933	0.0551301
20221	22623	0	0	100	0	33	84387474	835900	58	52163271	1085111	0							8.15481e+07	807774	5.04081e+07	1.0486e+06	0	18.2167	13.602	4.06044	17.7357	13.863	185.015	16.4872	314.554	192.182		0	0	1	0	0	1.406e+06	0.000262254	0.0161943
21012	22631	0	0	100	0	33	54417958	41632913	395	28962119	563891	12785241							5.25869e+07	4.02321e+07	2.79876e+07	544918	1.23551e+07	17.778	17.5102	5.97889	17.1473	13.2084	306.606	35.7471	294.029	174.462		0	0	1	1	1	133131	0.000109056	0.010443
21012	22634	0	0	100	0	33	99708078	55388727	655	35961675	3418078	0							9.63532e+07	5.3525e+07	3.47517e+07	3.30307e+06	0	18.3835	17.7957	6.48464	17.3637	15.0104	316.686	42.0505	301.499	225.311		0	0	1	1	0	147104	0.000366123	0.0191343
21012	22637	56.57	0	43.43	0	33	704108613	158399072	1126	98765469	7086260	94735883							6.80417e+08	1.53069e+08	9.54423e+07	6.84783e+06	9.15483e+07	20.3382	18.8464	7.02643	18.374	15.7394	355.187	49.3707	337.605	247.73		0	0	1	1	1	604278	0.0182577	0.135121
21012	22644	0	0	100	0	33	19253274	12569968	115	13713466	508357	11626429							1.86055e+07	1.2147e+07	1.3252e+07	491252	1.12352e+07	16.739	16.3126	4.74493	16.3997	13.1047	266.101	22.5144	268.949	171.733		0	0	1	1	1	161787	1.36514e-05	0.00369477
21012	22645	0	0	25	75	33	85448784	43476224	569	33082864	1213670	0							8.25737e+07	4.20134e+07	3.19697e+07	1.17283e+06	0	18.2292	17.5535	6.34388	17.2803	13.9749	308.125	40.2448	298.609	195.299		0	1	1	1	0	145121	0.000268892	0.0163979
21011	22646	0	0	60	40	33	970771940	117125147	1735	123883835	10184498	55905041	8.13						9.38108e+08	1.13184e+08	1.19715e+08	9.84182e+06	5.4024e+07	20.6594	18.5445	7.45876	18.6006	16.1022	343.899	55.6331	345.983	259.279		1	1	1	1	1	540696	0.0347057	0.186295
21012	22653	0	0	100	0	33	176247399	15326927	307	39914541	10215419	37515964							1.70317e+08	1.48112e+07	3.85715e+07	9.8717e+06	3.62537e+07	18.9532	16.5109	5.72685	17.468	16.1052	272.61	32.7968	305.132	259.377		0	0	1	1	1	554779	0.00114396	0.0338225
21012	22655	0	0	100	0	33	112143264	13075763	413	62518747	1171466	50408570							1.0837e+08	1.26358e+07	6.04152e+07	1.13205e+06	4.87125e+07	18.5011	16.352	6.02345	17.9168	13.9395	267.389	36.2819	321.01	194.311		0	0	1	1	1	262397	0.000463141	0.0215207
21022	22660	0	0	100	0	33	816141900	162495887	3387	350122062	15463645	0	20						7.88681e+08	1.57028e+08	3.38341e+08	1.49433e+07	0	20.4859	18.8719	8.1277	19.6396	16.5198	356.15	66.0595	385.713	272.903		1	0	1	1	0	232855	0.02453	0.156621
21022	22661	0	0	100	0	33	51282837	16195030	468	23059668	1423761	0							4.95573e+07	1.56501e+07	2.22838e+07	1.37586e+06	0	17.7186	16.566	6.14847	16.9194	14.1346	274.432	37.8037	286.265	199.787		0	0	1	1	0	105892	9.68525e-05	0.00984136
21022	22666	0	0	100	0	33	1196853	2683666	28	421508	55059	0							1.15658e+06	2.59337e+06	407325	53206.4	0	13.961	14.7685	3.3322	12.9174	10.8819	218.108	11.1036	166.858	118.416		0	0	1	0	0	41306.5	5.27531e-08	0.00022968
21022	22668	0	0	100	0	33	810300	957000	50	287800	72807	0							783036	924799	278116	70357.2	0	13.5709	13.7373	3.91202	12.5358	11.1613	188.714	15.3039	157.146	124.576		0	0	1	0	0	15660.7	2.41801e-08	0.0001555
21022	22675	0	0	100	0	33	1054610	125000	29	405600	102990	0							1.01913e+06	120794	391953	99524.7	0	13.8345	11.7018	3.3673	12.8789	11.5082	136.933	11.3387	165.866	132.438		0	0	1	0	0	35142.2	4.09591e-08	0.000202384
20231	22696	0	0	100	0	33	10492287	4980827	66	5083773	95931	0							1.01392e+07	4.81324e+06	4.91272e+06	92703.2	0	16.1319	15.3869	4.18965	15.4073	11.4372	236.756	17.5532	237.386	130.809		0	0	1	0	0	153625	4.05422e-06	0.00201351
20294	22729	0	0	100	0	33	205660421	13206238	83	378510	6333654	0	77.27						1.9874e+08	1.27619e+07	365774	6.12054e+06	0	19.1075	16.362	4.41884	12.8098	15.6272	267.714	19.5262	164.09	244.208		1	0	1	0	0	2.39446e+06	0.00155764	0.039467
20294	22744	0	0	0.1	99.9	33	8435139	9373773	23	4350658	313065	0	36.86						8.15132e+06	9.05837e+06	4.20427e+06	302531	0	15.9137	16.0192	3.13549	15.2516	12.6199	256.615	9.83132	232.612	159.263		1	1	1	0	0	354405	2.6203e-06	0.00161873
20121	23404	0	0	100	0	33	1460000	12140000	48	50400	383250	0	90.91						1.41087e+06	1.17315e+07	48704.2	370355	0	14.1597	16.2778	3.8712	10.7935	12.8222	264.966	14.9862	116.5	164.409		1	0	1	0	0	29393.2	7.85005e-08	0.000280179
28199	23539	0	0	33	67	33	108488443	55871322	303	55878407	1528182	24335738	14.18						1.04838e+08	5.39914e+07	5.39982e+07	1.47676e+06	2.35169e+07	18.4679	17.8043	5.71373	17.8045	14.2054	316.994	32.6467	316.999	201.792		1	1	1	1	1	346000	0.000433445	0.0208193
28140	23576	0	0	100	0	33	2635000	3850000	50	1224000	30000	0							2.54634e+06	3.72046e+06	1.18282e+06	28990.6	0	14.7502	15.1294	3.91202	13.9834	10.2747	228.897	15.3039	195.536	105.57		0	0	1	0	0	50926.8	2.55698e-07	0.000505666
26410	23627	0	0	100	0	33	853038771	523400000	2227	147600000	3190886	0	5.45						8.24336e+08	5.05789e+08	1.42634e+08	3.08352e+06	0	20.5301	20.0416	7.70841	18.7758	14.9416	401.667	59.4196	352.53	223.251		1	0	1	1	0	370155	0.0267981	0.163701
29200	23675	0	0	100	0	33	380925665	216830849	2335	127165876	7150192	0							3.68109e+08	2.09535e+08	1.22887e+08	6.90961e+06	0	19.7239	19.1604	7.75577	18.6268	15.7484	367.121	60.1519	346.957	248.013		0	0	1	1	0	157648	0.00534376	0.073101
28199	23709	0	0	100	0	33	5044794	401008	81	3351252	87272	0							4.87505e+06	387515	3.23849e+06	84335.5	0	15.3996	12.8675	4.39445	14.9906	11.3426	165.573	19.3112	224.719	128.654		0	0	1	0	0	60185.8	9.37246e-07	0.000968114
26490	23807	0	0	100	0	33	436168066	285469313	1647	220691789	434149	171417945	49.34						4.21492e+08	2.75864e+08	2.13266e+08	419541	1.6565e+08	19.8593	19.4354	7.40671	19.1781	12.9469	377.735	54.8594	367.798	167.623		1	0	1	1	1	255915	0.00700607	0.0837023
20112	24230	0	0	100	0	34	3450226	19143697	42	2119025	229721	2119025							3.33413e+06	1.84996e+07	2.04773e+06	221991	2.04773e+06	15.0197	16.7333	3.73767	14.5322	12.3104	280.002	13.9702	211.186	151.546		0	0	1	0	1	79384.2	4.38391e-07	0.000662111
21012	24239	0	0	100	0	34	64484010	1584846	390	18178561	1397054	18178561							6.23143e+07	1.53152e+06	1.75669e+07	1.35005e+06	1.75669e+07	17.9477	14.2418	5.96615	16.6815	14.1156	202.828	35.5949	278.273	199.252		0	0	1	1	1	159780	0.000153134	0.0123747
27401	24333	0	0	0	100	34	266711410	13133717	604	43952348	2963911	27095713	41.22						2.57737e+08	1.26918e+07	4.24735e+07	2.86418e+06	2.6184e+07	19.3675	16.3565	6.40357	17.5644	14.8678	267.534	41.0058	308.508	221.051		1	1	1	1	1	426717	0.00261969	0.0511829
20119	25139	0	0	100	0	35	9902250	2136483	63	3567354	833455	0	90.91						9.56907e+06	2.0646e+06	3.44732e+06	805411	0	16.074	14.5404	4.14313	15.0531	13.5991	211.425	17.1656	226.596	184.936		1	0	1	0	0	151890	3.61106e-06	0.00190028
20114	25143	0	0	100	0	35	7349400	397702	85	1509302	1223181	0							7.10211e+06	384320	1.45852e+06	1.18202e+06	0	15.7759	12.8592	4.44265	14.1929	13.9827	165.36	19.7372	201.439	195.517		0	0	1	0	0	83554.3	1.98916e-06	0.00141038
20299	29512	0	0	100	0	35	4160429	1946386	194	2449995	529260	800000							4.02044e+06	1.8809e+06	2.36756e+06	511452	773082	15.2069	14.4473	5.26786	14.6774	13.145	208.723	27.7503	215.425	172.791		0	0	1	1	1	20723.9	6.37445e-07	0.000798402
20114	29515	0	0	100	0	35	229238875	57168336	330	85147180	68883690	70491922	9						2.21526e+08	5.52448e+07	8.22822e+07	6.65659e+07	6.81201e+07	19.216	17.8273	5.79909	18.2257	18.0137	317.812	33.6295	332.175	324.494		1	0	1	1	1	671290	0.00193528	0.0439918
20115	29521	0	0	100	0	35	72570199	40567297	128	25671434	10849715	24138901							7.01284e+07	3.92023e+07	2.48077e+07	1.04847e+07	2.33267e+07	18.0658	17.4842	4.85203	17.0267	16.1654	305.699	23.5422	289.907	261.321		0	0	1	1	1	547878	0.000193947	0.0139265
20116	29537	0	0	100	0	35	83027642	8989786	44	55240195	1523197	37581140							8.0234e+07	8.6873e+06	5.33815e+07	1.47195e+06	3.63166e+07	18.2005	15.9774	3.78419	17.793	14.2021	255.276	14.3201	316.59	201.7		0	0	1	0	1	1.8235e+06	0.00025387	0.0159333
27202	29541	0	0	100	0	35	166384795	1154325	205	70412150	1906338	36931015							1.60786e+08	1.11548e+06	6.8043e+07	1.84219e+06	3.56884e+07	18.8956	13.9248	5.32301	18.0356	14.4265	193.9	28.3344	325.285	208.123		0	0	1	1	1	784324	0.00101952	0.0319299
20299	29543	0	0	100	0	35	10036543	3262059	90	4652699	1147	1178462							9.69884e+06	3.1523e+06	4.49615e+06	1108.41	1.13881e+06	16.0875	14.9636	4.49981	15.3187	7.01068	223.911	20.2483	234.664	49.1496		0	0	1	0	1	107765	3.70967e-06	0.00192605
20115	29550	0	0	100	0	35	11906048	146671856	21	3898301	363140	1505547							1.15054e+07	1.41737e+08	3.76713e+06	350921	1.45489e+06	16.2583	18.7695	3.04452	15.1418	12.7683	352.293	9.26912	229.275	163.03		0	0	1	0	1	547878	5.22038e-06	0.00228481
20299	29551	0	0	100	0	35	57096778	417602476	512	13654716	9771647	223234	6						5.51756e+07	4.03551e+08	1.31953e+07	9.44286e+06	215723	17.826	19.8158	6.23832	16.3954	16.0608	392.666	38.9167	268.808	257.948		1	0	1	1	1	107765	0.000120058	0.0109571
20119	29552	0	0	100	0	35	533681255	5893250	522	228278325	9026236	187292255							5.15724e+08	5.69496e+06	2.20597e+08	8.72253e+06	1.8099e+08	20.0611	15.5551	6.25767	19.2118	15.9814	241.961	39.1584	369.095	255.406		0	0	1	1	1	987978	0.0104889	0.102415
20212	29584	0	0	100	0	35	1710220	1252166	38	841898	72922	0							1.65268e+06	1.21003e+06	813570	70468.4	0	14.3179	14.0062	3.63759	13.6092	11.1629	196.172	13.232	185.21	124.611		0	0	1	0	0	43491.5	1.07714e-07	0.000328197
20211	29594	100	0	0	0	35	178639874	41715719	170	12183088	11607	1658150							1.72629e+08	4.03121e+07	1.17732e+07	11216.5	1.60236e+06	18.9667	17.5122	5.1358	16.2813	9.32514	306.676	26.3764	265.082	86.9582		0	0	1	1	1	1.01547e+06	0.00117523	0.0342816
20221	29611	0	0	70	30	35	160884853	10016181	289	131165000	770606	0							1.55471e+08	9.67916e+06	1.26752e+08	744677	0	18.862	16.0855	5.66643	18.6577	13.5207	258.743	32.1084	348.111	182.809		0	1	1	1	0	537964	0.000953228	0.0308744
20221	29617	0	0	100	0	35	19274191	3490000	164	15136789	326193	0							1.86257e+07	3.37257e+06	1.46275e+07	315217	0	16.7401	15.0312	5.09987	16.4984	12.661	225.937	26.0086	272.198	160.301		0	0	1	1	0	113571	1.3681e-05	0.00369879
20221	29621	0	0	100	0	35	1970460	2545000	31	613912	125896	0							1.90416e+06	2.45937e+06	593255	121660	0	14.4596	14.7154	3.43399	13.2934	11.709	216.543	11.7923	176.714	137.1		0	0	1	0	0	61424.5	1.42989e-07	0.000378139
20221	29622	0	0	100	0	35	154225384	1990028	106	90328963	5391020	0							1.49036e+08	1.92307e+06	8.72896e+07	5.20963e+06	0	18.8197	14.4694	4.66344	18.2847	15.466	209.364	21.7477	334.332	239.198		0	0	1	1	0	1.406e+06	0.000875948	0.0295964
20115	29624	0	0	100	0	35	118521436	6110204	83	104460711	490397	104099993							1.14534e+08	5.90461e+06	1.00946e+08	473896	1.00597e+08	18.5564	15.5912	4.41884	18.4301	13.0687	243.087	19.5262	339.668	170.792		0	0	1	0	1	1.37992e+06	0.000517321	0.0227447
21012	29625	0	0	100	0	35	12728391	12505807	303	7849022	372665	68767							1.23001e+07	1.2085e+07	7.58492e+06	360126	66453.2	16.3251	16.3075	5.71373	15.8417	12.7942	265.934	32.6467	250.959	163.692		0	0	1	1	1	40594.4	5.96642e-06	0.00244262
21012	29626	0	0	100	0	35	25834309	9809405	45	9089030	352272	1766454							2.49651e+07	9.47934e+06	8.78321e+06	340419	1.70702e+06	17.033	16.0646	3.80666	15.9884	12.7379	258.072	14.4907	255.627	162.255		0	0	1	0	1	554779	2.45788e-05	0.0049577
21012	29641	0	0	100	0	35	35593937	4010511	62	16521902	3631741	16521902							3.43963e+07	3.87557e+06	1.5966e+07	3.50954e+06	1.5966e+07	17.3535	15.1702	4.12713	16.586	15.071	230.135	17.0332	275.094	227.135		0	0	1	0	1	554779	4.66572e-05	0.00683061
21012	29644	0	0	3.45	96.55	35	126301067	382074582	220	64995690	6517237	64539868	46.16						1.22051e+08	3.69219e+08	6.28088e+07	6.29795e+06	6.23683e+07	18.62	19.7269	5.39363	17.9556	15.6557	389.151	29.0912	322.404	245.102		1	1	1	1	1	554779	0.000587463	0.0242376
21012	29649	0	0	18	82	35	116886646	106100000	143	67924710	5808250	1451980	6.28						1.12954e+08	1.0253e+08	6.56392e+07	5.61282e+06	1.40312e+06	18.5425	18.4457	4.96284	17.9997	15.5406	340.243	24.6298	323.989	241.509		1	1	1	1	1	789886	0.000503149	0.022431
21012	29653	0	0	100	0	35	12056011	1620148	21	5412999	708850	0							1.16504e+07	1.56563e+06	5.23087e+06	684999	0	16.2708	14.2638	3.04452	15.4701	13.4372	203.456	9.26912	239.324	180.558		0	0	1	0	0	554779	5.35271e-06	0.00231359
21012	29656	0	0	10	90	35	203803995	211156761	355	56535575	8913212	56535575	2.24						1.96947e+08	2.04052e+08	5.46333e+07	8.61331e+06	5.46333e+07	19.0984	19.1339	5.87212	17.8162	15.9688	366.106	34.4818	317.415	255.003		1	1	1	1	1	554779	0.00152965	0.0391107
21012	29661	0	0	100	0	35	56645050	8716942	219	39277839	1828566	0	0.52						5.47391e+07	8.42364e+06	3.79562e+07	1.76704e+06	0	17.8181	15.9466	5.38907	17.4519	14.3848	254.293	29.0421	304.57	206.923		0	0	1	1	0	249950	0.000118165	0.0108704
21022	29669	0	0	100	0	35	8862881	4074549	105	4055142	131646	0							8.56467e+06	3.93745e+06	3.9187e+06	127216	0	15.9632	15.186	4.65396	15.1813	11.7536	230.616	21.6593	230.471	138.148		0	0	1	1	0	81568.3	2.89279e-06	0.00170082
21022	29670	0	0	100	0	35	2603037	353195	24	669006	112101	0							2.51545e+06	341311	646496	108329	0	14.738	12.7405	3.17805	13.3793	11.5929	162.322	10.1	179.006	134.396		0	0	1	0	0	104810	2.49533e-07	0.000499532
20232	29696	0	0	100	0	35	849361315	13754650	293	78311878	2598447	4388755	0.05						8.20783e+08	1.32918e+07	7.56769e+07	2.51102e+06	4.24108e+06	20.5258	16.4027	5.68017	18.142	14.7362	269.047	32.2644	329.132	217.156		0	0	1	1	1	2.80131e+06	0.0265676	0.162996
20232	29721	0	0	100	0	35	12340042	2158110	37	3205634	823267	0							1.19248e+07	2.0855e+06	3.09777e+06	795566	0	16.2941	14.5505	3.61092	14.9462	13.5868	211.718	13.0387	223.389	184.601		0	0	1	0	0	322293	5.60789e-06	0.0023681
20232	29724	0	0	100	0	35	12673556	117469	38	3955192	394056	0							1.22471e+07	113516	3.82211e+06	380797	0	16.3208	11.6397	3.63759	15.1563	12.85	135.483	13.232	229.714	165.123		0	0	1	0	0	322293	5.91512e-06	0.0024321
21012	29727	0	0	100	0	35	133764312	19383463	233	69996217	4661075	0							1.29263e+08	1.87313e+07	6.7641e+07	4.50424e+06	0	18.6774	16.7457	5.45104	18.0297	15.3205	280.419	29.7138	325.071	234.719		0	0	1	1	0	554779	0.000658942	0.0256699
20291	29729	0	0	100	0	35	48739385	1379630	43	25845927	1484288	0							4.70994e+07	1.33321e+06	2.49763e+07	1.43435e+06	0	17.6678	14.1031	3.7612	17.0334	14.1762	198.897	14.1466	290.138	200.965		0	0	1	0	0	1.09534e+06	8.74836e-05	0.00935327
20291	29733	0	0	100	0	35	494194695	27499711	436	215571131	47350819	0	1						4.77566e+08	2.65744e+07	2.08318e+08	4.57576e+07	0	19.9842	17.0955	6.07764	19.1546	17.6389	292.255	36.9377	366.898	311.13		0	0	1	1	0	1.09534e+06	0.0089942	0.0948378
20293	29741	0	0	100	0	35	9205874	2264984	44	7393000	97148	0							8.89612e+06	2.18877e+06	7.14424e+06	93879.2	0	16.0011	14.5989	3.78419	15.7818	11.4498	213.126	14.3201	249.066	131.097		0	0	1	0	0	202185	3.12102e-06	0.00176664
20294	29742	100	0	0	0	35	11108335	2412000	96	2438324	507364	0							1.07346e+07	2.33084e+06	2.35628e+06	490293	0	16.189	14.6617	4.56435	14.6726	13.1028	214.967	20.8333	215.285	171.682		0	0	1	0	0	111818	4.54427e-06	0.00213173
20294	29745	100	0	0	0	35	12475459	40092140	44	5693768	1173099	0							1.20557e+07	3.87431e+07	5.50219e+06	1.13363e+06	0	16.305	17.4725	3.78419	15.5207	13.9409	305.287	14.3201	240.891	194.35		0	0	1	0	0	273993	5.73165e-06	0.00239409
20115	29746	0	0	100	0	35	20362831	11631485	51	10068849	179512	6360272	4.24						1.96777e+07	1.12401e+07	9.73006e+06	173472	6.14627e+06	16.795	16.235	3.93183	16.0907	12.0638	263.575	15.4593	258.912	145.535		1	0	1	0	1	385837	1.52701e-05	0.0039077
20295	29750	0	0	100	0	35	52448654	19433825	227	4902661	4240935	4902661							5.06839e+07	1.87799e+07	4.7377e+06	4.09824e+06	4.7377e+06	17.7411	16.7483	5.42495	15.3711	15.2261	280.506	29.4301	236.27	231.833		0	0	1	1	1	223277	0.000101306	0.0100651
20119	29753	100	0	0	0	35	9859757	8121344	59	3870312	245696	0							9.528e+06	7.84808e+06	3.74009e+06	237429	0	16.0697	15.8758	4.07754	15.1346	12.3776	252.04	16.6263	229.057	153.206		0	0	1	0	0	161492	3.58013e-06	0.00189212
30912	29844	0	0	100	0	35	17468225	1359000	47	6514136	3513848	675739							1.68805e+07	1.31327e+06	6.29495e+06	3.39562e+06	653002	16.6417	14.088	3.85015	15.6553	15.038	198.473	14.8236	245.087	226.141		0	0	1	0	1	359159	1.12374e-05	0.00335222
20131	30151	0	0	100	0	35	145591130	325325	55	77218968	18738532	0							1.40692e+08	314379	7.46208e+07	1.8108e+07	0	18.7621	12.6584	4.00733	18.1279	16.7119	160.234	16.0587	328.622	279.286		0	0	1	0	0	2.55804e+06	0.000780614	0.0279395
20121	30671	0	0	100	0	35	113600000	67500000	219	22133075	2170700	0							1.09778e+08	6.52288e+07	2.13884e+07	2.09766e+06	0	18.514	17.9934	5.38907	16.8784	14.5563	323.763	29.0421	284.879	211.887		0	0	1	1	0	501268	0.000475251	0.0218003
20118	30678	0	0	100	0	35	863050051	7550801	398	512488482	173881650	136586987							8.34011e+08	7.29674e+06	4.95245e+08	1.68031e+08	1.31991e+08	20.5418	15.8029	5.98645	20.0206	18.9397	249.733	35.8376	400.823	358.711		0	0	1	1	1	2.0955e+06	0.0274308	0.165622
20121	30716	0	0	100	0	35	99295685	891500	92	23897271	11243680	0							9.59546e+07	861503	2.30932e+07	1.08654e+07	0	18.3794	13.6664	4.52179	16.955	16.2011	186.771	20.4466	287.474	262.475		0	0	1	0	0	1.04299e+06	0.000363101	0.0190552
28210	31080	0	0	100	0	35	45685279	16348708	67	30752636	2696329	5801964	4.38						4.41481e+07	1.57986e+07	2.97179e+07	2.6056e+06	5.60674e+06	17.6031	16.5754	4.20469	17.2073	14.7732	274.745	17.6794	296.09	218.247		1	0	1	0	1	658927	7.68633e-05	0.00876717
28130	31082	0	0	100	0	35	12691893	134789	81	9092511	135556	0							1.22648e+07	130254	8.78657e+06	130995	0	16.3222	11.7772	4.39445	15.9887	11.7829	138.703	19.3112	255.64	138.837		0	0	1	0	0	151418	5.93225e-06	0.00243562
28210	31085	0	0	26	74	35	321160693	69507162	471	197932230	7398969	17290060	15.08						3.10354e+08	6.71684e+07	1.91272e+08	7.15001e+06	1.67083e+07	19.5532	18.0227	6.15486	19.0692	15.7826	324.818	37.8823	363.635	249.091		1	1	1	1	1	658927	0.00379849	0.0616319
28299	31090	0	0	100	0	35	16704724	1740364	65	11443100	107198	2911820							1.61427e+07	1.68181e+06	1.10581e+07	103591	2.81384e+06	16.597	14.3354	4.17439	16.2187	11.5482	205.503	17.4255	263.045	133.361		0	0	1	0	1	248349	1.02765e-05	0.0032057
28210	31096	0	0	100	0	35	1009255	1020150	33	413113	115946	0							975296	985825	399213	112045	0	13.7905	13.8012	3.49651	12.8972	11.6267	190.474	12.2256	166.339	135.179		0	0	1	0	0	29554.4	3.75118e-08	0.00019368
28199	31112	0	0	100	0	35	5828044	1772907	23	1740787	508496	0							5.63195e+06	1.71325e+06	1.68221e+06	491386	0	15.544	14.3539	3.13549	14.3356	13.105	206.035	9.83132	205.51	171.741		0	0	1	0	0	244867	1.25087e-06	0.00111842
28299	31131	0	0	65	35	35	12592858	2966289	91	5853773	350860	0							1.21691e+07	2.86648e+06	5.65681e+06	339054	0	16.3144	14.8686	4.51086	15.5484	12.7339	221.075	20.3479	241.752	162.153		0	1	1	0	0	133727	5.84003e-06	0.00241662
28210	31141	0	0	100	0	35	13637397	695000	20	7030408	2414018	0							1.31785e+07	671615	6.79385e+06	2.33279e+06	0	16.3941	13.4174	2.99573	15.7315	14.6626	180.028	8.97441	247.481	214.991		0	0	1	0	0	658927	6.84904e-06	0.00261707
26410	31167	0	0	100	0	35	218378544	89814363	1053	125019037	12629030	107879275	38.66						2.11031e+08	8.67923e+07	1.20812e+08	1.22041e+07	1.04249e+08	19.1675	18.279	6.9594	18.6098	16.3173	334.123	48.4332	346.323	266.254		1	0	1	1	1	200409	0.00175625	0.0419076
26490	31168	0	0	100	0	35	5296516	570000	20	2407867	131207	0							5.1183e+06	550821	2.32685e+06	126792	0	15.4483	13.2192	2.99573	14.66	11.7503	174.746	8.97441	214.916	138.07		0	0	1	0	0	255915	1.03311e-06	0.00101642
26490	31175	0	0	100	0	35	98651355	14500018	954	48514911	5424507	43965881	36.36						9.5332e+07	1.40121e+07	4.68825e+07	5.24199e+06	4.24865e+07	18.3729	16.4554	6.86066	17.6632	15.4722	270.781	47.0687	311.987	239.389		1	0	1	1	1	99928.7	0.000358404	0.0189316
27201	31205	0	0	100	0	35	159266189	2053354	36	51248319	13925535	48088941							1.53907e+08	1.98426e+06	4.95239e+07	1.3457e+07	4.64709e+07	18.8519	14.5008	3.58352	17.718	16.415	210.272	12.8416	313.926	269.452		0	0	1	0	1	4.2752e+06	0.000934144	0.0305638
30111	31268	0	0	100	0	35	252600	163500	29	64420	7200	0							244101	157999	62252.4	6957.74	0	12.4053	11.9703	3.3673	11.039	8.84761	143.289	11.3387	121.858	78.2802		0	0	1	0	0	8417.26	2.34981e-09	4.84749e-05
29200	31304	0	0	100	0	35	66796994	9205256	299	44755296	397111	0							6.45495e+07	8.89552e+06	4.32494e+07	383749	0	17.9829	16.0011	5.70044	17.5825	12.8577	256.034	32.4951	309.144	165.322		0	0	1	1	0	215884	0.000164316	0.0128186
29200	31313	0	0	100	0	35	9099614	1020000	30	3089042	753806	0							8.79344e+06	985680	2.9851e+06	728442	0	15.9895	13.8011	3.4012	14.9091	13.4987	190.47	11.5681	222.283	182.214		0	0	1	0	0	293115	3.04939e-06	0.00174625
29200	31320	0	0	100	0	35	9099614	250000	30	2952072	514436	0							8.79344e+06	241588	2.85274e+06	497127	0	15.9895	12.395	3.4012	14.8638	13.1166	153.636	11.5681	220.932	172.045		0	0	1	0	0	293115	3.04939e-06	0.00174625
29200	31328	0	0	100	0	35	14559382	2199000	48	6392999	137903	0							1.40695e+07	2.12501e+06	6.17789e+06	133263	0	16.4595	14.5693	3.8712	15.6365	11.8001	212.264	14.9862	244.5	139.242		0	0	1	0	0	293115	7.80643e-06	0.002794
29200	31336	0	0	100	0	35	90996137	28411413	300	37919710	506330	3983284	7.58						8.79344e+07	2.74554e+07	3.66438e+07	489293	3.84926e+06	18.2921	17.1281	5.70378	17.4168	13.1007	293.371	32.5331	303.343	171.629		1	0	1	1	1	293115	0.000304939	0.0174625
29300	31347	0	0	100	0	35	1359600	10348000	73	176250	48777	0							1.31385e+06	9.99982e+06	170320	47135.8	0	14.0885	16.1181	4.29046	12.0454	10.7608	259.792	18.408	145.092	115.795		0	0	1	0	0	17998	6.80752e-08	0.000260912
29300	31349	0	0	100	0	35	11220916	1099272	129	5335766	2637739	598075							1.08434e+07	1.06228e+06	5.15623e+06	2.54899e+06	577951	16.1991	13.8759	4.85981	15.4557	14.7512	192.541	23.6178	238.879	217.598		0	0	1	1	1	84057.1	4.63685e-06	0.00215333
29300	31351	0	0	100	0	35	956200	2455000	22	374700	27180	0							924026	2.3724e+06	362092	26265.5	0	13.7365	14.6794	3.09104	12.7997	10.176	215.485	9.55454	163.831	103.551		0	0	1	0	0	42001.2	3.36716e-08	0.000183498
29300	31354	0	0	100	0	35	851735276	173214	524	351422902	102640071	0	50						8.23077e+08	167386	3.39598e+08	9.91865e+07	0	20.5286	12.0281	6.26149	19.6433	18.4125	144.674	39.2063	385.858	339.021		1	0	1	1	0	1.57076e+06	0.0267163	0.163451
29300	31355	0	0	100	0	35	1730973	1589996	54	904196	72273	0							1.67273e+06	1.5365e+06	873772	69841.2	0	14.33	14.245	3.98898	13.6806	11.154	202.92	15.912	187.158	124.411		0	0	1	0	0	30976.5	1.10344e-07	0.00033218
26110	31362	0	0	90	10	35	469572604	10166653	33	162035434	953881	0							4.53773e+08	9.82457e+06	1.56583e+08	921785	0	19.9331	16.1004	3.49651	18.8691	13.7341	259.223	12.2256	356.043	188.625		0	0	1	0	0	1.37507e+07	0.0081203	0.0901127
29300	31364	0	0	100	0	35	12413123	1381300	22	6116784	79475	0							1.19955e+07	1.33482e+06	5.91097e+06	76800.9	0	16.3	14.1043	3.09104	15.5923	11.249	198.932	9.55454	243.12	126.539		0	0	1	0	0	545248	5.67451e-06	0.00238212
29300	31365	0	0	14	86	35	226511357	28425845	690	135357924	25890838	120808513	28.18						2.1889e+08	2.74694e+07	1.30803e+08	2.50197e+07	1.16744e+08	19.2041	17.1286	6.53669	18.6892	17.0352	293.388	42.7283	349.286	290.197		1	1	1	1	1	317232	0.0018895	0.0434684
30912	31369	0	0	100	0	35	3094667	504000	130	1631000	63757	0							2.99054e+06	487042	1.57612e+06	61611.7	0	14.911	13.0961	4.86753	14.2705	11.0286	171.508	23.6929	203.647	121.63		0	0	1	1	0	23004.2	3.52691e-07	0.000593878
29300	31372	0	0	100	0	35	3247651	1673205	41	1543958	186068	0							3.13838e+06	1.61691e+06	1.49201e+06	179807	0	14.9592	14.296	3.71357	14.2156	12.0996	204.376	13.7906	202.084	146.401		0	0	1	0	0	76545.8	3.88423e-07	0.000623236
30922	31414	0	0	100	0	35	2574477	1135000	94	655614	31502	0							2.48785e+06	1.09681e+06	633554	30442	0	14.7269	13.9079	4.54329	13.3591	10.3236	193.43	20.6415	178.466	106.576		0	0	1	0	0	26466.5	2.44087e-07	0.000494052
28299	31435	0	0	100	0	35	3321193	786250	24	1207466	719284	0	90						3.20944e+06	759795	1.16684e+06	695082	0	14.9816	13.5408	3.17805	13.9698	13.4518	183.353	10.1	195.156	180.951		1	0	1	0	0	133727	4.06214e-07	0.000637349
26520	31444	0	0	100	0	35	1227291	2726400	25	387640	106228	0							1.186e+06	2.63466e+06	374597	102654	0	13.9861	14.7843	3.21888	12.8336	11.5391	218.575	10.3612	164.701	133.151		0	0	1	0	0	47439.8	5.54704e-08	0.000235522
26520	31446	0	0	100	0	35	6704402	1776730	49	3196046	694644	0	2.2						6.47882e+06	1.71695e+06	3.08851e+06	671271	0	15.684	14.3561	3.89182	14.9432	13.4169	206.096	15.1463	223.299	180.014		1	0	1	0	0	132221	1.65534e-06	0.0012866
20291	32962	0	0	76.47	23.53	61	202676820	1714430	109	70036019	3287276	15185921	8.94						1.95857e+08	1.65674e+06	6.76795e+07	3.17667e+06	1.4675e+07	19.0929	14.3204	4.69135	18.0303	14.9713	205.073	22.0087	325.091	224.141		1	1	0	1	1	1.79686e+06	0.00151278	0.0388944
20291	33442	0	0	100	0	63	142750439	21991255	41	97064713	1640783	0	5.45						1.37947e+08	2.12513e+07	9.37987e+07	1.58557e+06	0	18.7424	16.8719	3.71357	18.3567	14.2765	284.662	13.7906	336.967	203.817		1	0	0	0	0	3.36457e+06	0.00075045	0.0273943
20119	34498	0	0	100	0	73	36805604	109922	36	15846493	4118707	0							3.55672e+07	106223	1.53133e+07	3.98012e+06	0	17.3869	11.5733	3.58352	16.5442	15.1968	133.941	12.8416	273.712	230.943		0	0	0	0	0	987978	4.98878e-05	0.00706313
20294	34500	0	0	100	0	73	16541714	1065500	146	1647316	407387	0	4.38						1.59851e+07	1.02965e+06	1.59189e+06	393679	0	16.5872	13.8447	4.98361	14.2804	12.8833	191.677	24.8363	203.931	165.979		1	0	0	1	0	109487	1.00769e-05	0.00317442
30111	34587	0	0	100	0	73	10576012	1225000	42	1546450	71982	0							1.02202e+07	1.18378e+06	1.49442e+06	69560	0	16.1399	13.9842	3.73767	14.2172	11.1499	195.559	13.9702	202.13	124.321		0	0	0	0	0	243337	4.11918e-06	0.00202958
29300	35114	0	0	100	0	31	9103472	9076795	52	6012224	270361	0							8.79716e+06	8.77138e+06	5.80993e+06	261264	0	15.9899	15.987	3.95124	15.5751	12.4733	255.584	15.6123	242.583	155.583		0	0	1	0	0	169176	3.05197e-06	0.00174699
20231	35163	0	0	2	98	31	654583012	299497633	455	190068291	2227094	115468198	3.26						6.32558e+08	2.8942e+08	1.83673e+08	2.15216e+06	1.11583e+08	20.2653	19.4834	6.1203	19.0287	14.582	379.603	37.458	362.09	212.634		1	1	1	1	1	1.39024e+06	0.0157796	0.125617
20113	35561	0	0	9.5	90	32	62862666	36691330	26	7172201	38498	6077951	70						6.07475e+07	3.54568e+07	6.93088e+06	37202.6	5.87344e+06	17.9222	17.3838	3.2581	15.7515	10.5241	302.197	10.6152	248.11	110.757		1	1	1	0	1	2.33644e+06	0.00014553	0.0120636
20221	35573	0	0	100	0	32	181869557	90020000	125	85766018	37008664	0							1.7575e+08	8.69911e+07	8.28802e+07	3.57634e+07	0	18.9846	18.2813	4.82831	18.2329	17.3924	334.207	23.3126	332.439	302.497		0	0	1	1	0	1.406e+06	0.00121811	0.0349014
21012	35577	0	0	100	0	36	189451601	10950000	330	64180770	27693650	25240419							1.83077e+08	1.05816e+07	6.20213e+07	2.67618e+07	2.43911e+07	19.0254	16.1746	5.79909	17.943	17.1025	261.618	33.6295	321.951	292.495		0	0	1	1	1	554779	0.00132179	0.0363565
20221	35584	0	0	100	0	32	26265408	4657721	107	22790981	190430	22790981							2.53816e+07	4.501e+06	2.20241e+07	184023	2.20241e+07	17.0495	15.3198	4.67283	16.9076	12.1228	234.697	21.8353	285.869	146.963		0	0	1	1	1	237212	2.54059e-05	0.00504043
28250	35729	0	0	100	0	36	13124930	5743571	105	6457816	390857	1473529	55.14						1.26833e+07	5.55031e+06	6.24053e+06	377706	1.42395e+06	16.3558	15.5294	4.65396	15.6466	12.8419	241.161	21.6593	244.815	164.914		1	0	1	1	1	120793	6.34396e-06	0.00251872
28130	35731	0	0	15	85	32	798280184	54070614	1513	268950866	20339095	0	5.33						7.7142e+08	5.22513e+07	2.59901e+08	1.96547e+07	0	20.4637	17.7716	7.32185	19.3758	16.7938	315.829	53.6095	375.422	282.033		1	1	1	1	0	509861	0.0234681	0.153193
27120	35744	0	0	100	0	32	1373125750	2866185	2737	326496325	845089	230978004							1.32692e+09	2.76975e+06	3.15511e+08	816654	2.23206e+08	21.0061	14.8343	7.91462	19.5697	13.613	220.055	62.6412	382.973	185.313		0	0	1	1	1	484810	0.0694364	0.263508
26410	35763	0	0	100	0	32	35680054	5355545	93	3688047	240032	0							3.44795e+07	5.17534e+06	3.56395e+06	231956	0	17.3559	15.4594	4.5326	15.0864	12.3543	238.994	20.5445	227.599	152.629		0	0	1	0	0	370747	4.68832e-05	0.00684713
27310	35770	0	0	57	43	32	894389126	205610261	648	615095395	11016357	212643217	28.15						8.64295e+08	1.98692e+08	5.94399e+08	1.06457e+07	2.05488e+08	20.5774	19.1073	6.47389	20.2031	16.1807	365.088	41.9113	408.164	261.814		1	1	1	1	1	1.33379e+06	0.0294591	0.171637
30922	35786	0	0	100	0	36	9984966	6225000	211	3579934	142365	3521247							9.649e+06	6.01555e+06	3.45948e+06	137575	3.40277e+06	16.0824	15.6099	5.35186	15.0566	11.8319	243.668	28.6424	226.702	139.994		0	0	1	1	1	45729.8	3.67164e-06	0.00191615
21012	35935	0	0	2	98	35	11481915	63950319	20	1997357	2714152	1908905							1.10956e+07	6.17986e+07	1.93015e+06	2.62283e+06	1.84468e+06	16.2221	17.9394	2.99573	14.4731	14.7798	321.822	8.97441	209.471	218.441		0	1	1	0	1	554779	4.85507e-06	0.00220342
20291	36174	0	0	100	0	35	22669481	243288150	20	13525718	260530	6895163							2.19067e+07	2.35102e+08	1.30706e+07	251764	6.66316e+06	16.9023	19.2755	2.99573	16.3859	12.4362	371.546	8.97441	268.497	154.66		0	0	1	0	1	1.09534e+06	1.89256e-05	0.00435036
30912	36273	0	0	100	0	35	8548280	3308500	23	4640459	258895	0							8.26065e+06	3.19718e+06	4.48432e+06	250184	0	15.927	14.9778	3.13549	15.3161	12.43	224.334	9.83132	234.583	154.504		0	0	1	0	0	359159	2.69106e-06	0.00164045
27320	36281	0	0	100	0	35	36500000	549000	84	12500000	267000	0							3.52719e+07	530528	1.20794e+07	258016	0	17.3786	13.1816	4.43082	16.307	12.4608	173.755	19.6321	265.919	155.271		0	0	1	0	0	419903	4.90628e-05	0.00700448
30111	36338	0	0	100	0	64	8255806	860662	60	3673049	499450	519319							7.97802e+06	831703	3.54946e+06	482645	501845	15.8922	13.6312	4.09434	15.0823	13.087	185.81	16.7637	227.476	171.271		0	0	0	0	1	132967	2.51007e-06	0.00158432
21012	36588	0	0	100	0	13	2349755	6187750	63	409522	168988	303317	2.84						2.27069e+06	5.97955e+06	395743	163302	293111	14.6356	15.6039	4.14313	12.8885	12.0034	243.48	17.1656	166.114	144.081		1	0	0	0	1	36042.7	2.03335e-07	0.000450927
27120	37062	0	0	100	0	31	6400000	27700000	195	1056025	978404	0							6.18466e+06	2.6768e+07	1.02049e+06	945483	0	15.6376	17.1027	5.273	13.8358	13.7595	292.503	27.8045	191.429	189.323		0	0	1	1	0	31716.2	1.50843e-06	0.00122818
20118	37647	0	0	0	100	32	140950385	92290939	65	24343602	5544674	13700250	29						1.36208e+08	8.91856e+07	2.35245e+07	5.35811e+06	1.32393e+07	18.7297	18.3062	4.17439	16.9736	15.4941	335.118	17.4255	288.102	240.068		1	1	1	0	1	2.0955e+06	0.000731643	0.0270489
20221	37670	0	0	100	0	32	8828188	1459912	25	6823803	51648	0							8.53114e+06	1.41079e+06	6.5942e+06	49910.2	0	15.9592	14.1597	3.21888	15.7017	10.818	200.496	10.3612	246.543	117.029		0	0	1	0	0	341246	2.87018e-06	0.00169416
20112	37696	0	0	0	100	32	65109513	292524801	43	2202948	276151	0							6.29187e+07	2.82682e+08	2.12882e+06	266859	0	17.9574	19.4598	3.7612	14.5711	12.4945	378.685	14.1466	212.316	156.112		0	1	1	0	0	1.46323e+06	0.000156119	0.0124948
28199	38097	0	0	100	0	36	12889716	967115	36	3570858	167573	0							1.2456e+07	934574	3450708	161935	0	16.3377	13.7478	3.58352	15.0541	11.9949	189.003	12.8416	226.626	143.879		0	0	1	0	0	346000	6.11862e-06	0.00247358
28199	38101	0	0	100	0	32	7160953	1860000	20	3724557	511698	0							6.92001e+06	1.79742e+06	3.59924e+06	494481	0	15.7499	14.4019	2.99573	15.0962	13.1113	207.414	8.97441	227.896	171.905		0	0	1	0	0	346000	1.88846e-06	0.00137421
26410	38108	0	0	40	60	32	51793627	13075300	135	6836915	38434	2668319							5.00509e+07	1.26354e+07	6.60687e+06	37140.8	2.57854e+06	17.7286	16.352	4.90527	15.7036	10.5225	267.388	24.0617	246.604	110.722		0	1	1	1	1	370747	9.87914e-05	0.00993939
26410	38113	0	0	100	0	36	143103874	11926183	373	12818190	7506287	0							1.38289e+08	1.15249e+07	1.23869e+07	7.25372e+06	0	18.7449	16.26	5.92158	16.3321	15.797	264.388	35.0651	266.739	249.546		0	0	1	1	0	370747	0.00075417	0.0274622
28113	38118	0	0	0	100	32	724640815	131224284	427	31032452	39994556	0							7.00259e+08	1.26809e+08	2.99883e+07	3.86488e+07	0	20.367	18.6582	6.05678	17.2163	17.47	348.128	36.6846	296.402	305.202		0	1	1	1	0	1.63995e+06	0.019338	0.139061
27510	38130	0	0	100	0	36	183336186	33938500	191	109190177	11210363	0							1.77167e+08	3.27966e+07	1.05516e+08	1.08332e+07	0	18.9926	17.3058	5.25227	18.4744	16.1981	299.492	27.5864	341.303	262.379		0	0	1	1	0	927578	0.00123784	0.0351829
27310	38140	0	0	100	0	32	436152722	50790749	316	283206418	18698278	0							4.21477e+08	4.90818e+07	2.73677e+08	1.80691e+07	0	19.8593	17.709	5.75574	19.4275	16.7097	313.609	33.1286	377.426	279.215		0	0	1	1	0	1.33379e+06	0.00700557	0.0836993
27403	38142	0	0	50	50	32	656901000	33398671	641	335457067	1906135	153527219	43.59						6.34798e+08	3.22749e+07	3.2417e+08	1.842e+06	1.48361e+08	20.2688	17.2898	6.46303	19.5968	14.4264	298.937	41.7707	384.034	208.12		1	1	1	1	1	990325	0.0158916	0.126062
29200	38151	0	0	100	0	36	81896524	3789149	270	32235564	1056798	0							7.91409e+07	3.66165e+06	3.11509e+07	1.02124e+06	0	18.1867	15.1134	5.59842	17.2544	13.8365	228.416	31.3423	297.713	191.449		0	0	1	1	0	293115	0.000247	0.0157162
29300	38153	0	0	100	0	36	95355357	86464782	169	22338382	360899	0							9.21469e+07	8.35555e+07	2.15868e+07	348756	0	18.3389	18.241	5.1299	16.8876	12.7621	332.735	26.3159	285.191	162.872		0	0	1	1	0	545248	0.000334855	0.018299
29300	38162	0	0	100	0	36	24826247	766058	44	10709326	2512710	0							2.39909e+07	740282	1.0349e+07	2.42816e+06	0	16.9932	13.5148	3.78419	16.1524	14.7026	182.649	14.3201	260.9	216.168		0	0	1	0	0	545248	2.26981e-05	0.00476425
20221	38735	0	0	100	0	33	39283824	653955	27	23385118	3037028	0							3.7962e+07	631951	2.25983e+07	2.93484e+06	0	17.4521	13.3566	3.29584	16.9334	14.8922	178.398	10.8625	286.739	221.777		0	0	1	0	0	1.406e+06	5.68321e-05	0.00753871
21022	38737	0	0	100	0	33	20050886	11307639	76	1538228	219252	787654	16.98						1.93762e+07	1.09272e+07	1.48647e+06	211875	761152	16.7796	16.2068	4.33073	14.2119	12.2638	262.659	18.7553	201.979	150.4		1	0	1	0	1	254950	1.48059e-05	0.00384784
21022	38740	0	0	100	0	33	804067	4228200	28	66282	20108	0							777012	4.08593e+06	64051.8	19431.4	0	13.5632	15.2231	3.3322	11.0674	9.87465	231.742	11.1036	122.488	97.5086		0	0	1	0	0	27750.4	2.38095e-08	0.000154303
28192	38906	0	0	100	0	33	9627980	7104799	79	5912625	899040	78400							9.30402e+06	6.86574e+06	5.71368e+06	868790	75762	16.046	15.7421	4.36945	15.5584	13.6749	247.812	19.0921	242.063	187.002		0	0	1	0	1	117772	3.41379e-06	0.00184764
28192	38954	0	0	100	0	33	10434000	4785000	76	7560000	905800	0							1.00829e+07	4.624e+06	7.30563e+06	875322	0	16.1264	15.3468	4.33073	15.8042	13.6823	235.523	18.7553	249.771	187.207		0	0	1	0	0	132670	4.0093e-06	0.00200232
26110	38962	0	0	100	0	33	707500	496900	22	329436	12022	0							683694	480181	318351	11617.5	0	13.4353	13.0819	3.09104	12.6709	9.36027	171.137	9.55454	160.552	87.6146		0	0	1	0	0	31077	1.8434e-08	0.000135772
29200	38966	0	0	100	0	33	2298560	1554000	61	504060	23366	0							2.22122e+06	1.50171e+06	487100	22579.8	0	14.6136	14.2221	4.11087	13.0962	10.0248	202.269	16.8993	171.511	100.497		0	0	1	0	0	36413.4	1.94571e-07	0.000441102
27530	39585	0	0	100	0	35	7410386	1108000	83	2880772	203708	0							7.16105e+06	1.07072e+06	2.78384e+06	196854	0	15.7842	13.8838	4.41884	14.8393	12.1902	192.761	19.5262	220.206	148.601		0	0	1	0	0	86277.7	2.02231e-06	0.00142208
27530	39591	0	0	100	0	35	12142319	1092000	136	4250217	826261	0							1.17338e+07	1.05526e+06	4.10721e+06	798459	0	16.278	13.8693	4.91265	15.2283	13.5904	192.357	24.1342	231.9	184.7		0	0	1	1	0	86277.7	5.42963e-06	0.00233016
29300	39618	0	0	51	49	35	690815837	113443388	28	341428862	17408723	264092902							6.67572e+08	1.09626e+08	3.29941e+08	1.6823e+07	2.55207e+08	20.3192	18.5126	3.3322	19.6144	16.6383	342.716	11.1036	384.726	276.832		0	1	1	0	1	2.38418e+07	0.0175748	0.13257
27900	39627	0	0	100	0	35	6107672	1393050	49	2257252	126331	0							5.90216e+06	1.34618e+06	2.1813e+06	122080	0	15.5908	14.1128	3.89182	14.5954	11.7124	199.171	15.1463	213.027	137.181		0	0	1	0	0	120452	1.37378e-06	0.00117208
29300	39633	0	0	100	0	35	1056338	1633617	23	293085	69177	0							1.02079e+06	1.57865e+06	283223	66849.4	0	13.8361	14.2721	3.13549	12.554	11.1102	203.692	9.83132	157.603	123.436		0	0	1	0	0	44382.4	4.10934e-08	0.000202715
21012	40527	0	0	5	95	31	12056011	26754472	21	4621971	925158	2952764	0.59						1.16504e+07	2.58543e+07	4.46645e+06	894029	2.85341e+06	16.2708	17.068	3.04452	15.3121	13.7035	291.316	9.26912	234.461	187.786		0	1	1	0	1	554779	5.35271e-06	0.00231359
27310	40590	0	0	100	0	31	5935824	1782000	22	4131201	107742	0							5.7361e+06	1.72204e+06	3.9922e+06	104117	0	15.5623	14.359	3.09104	15.1999	11.5533	206.181	9.55454	231.036	133.478		0	0	1	0	0	260732	1.29756e-06	0.00113911
20116	40993	0	0	100	0	32	520280155	1765500	77	423663662	14063641	0							5.02774e+08	1.7061e+06	4.09408e+08	1.35904e+07	0	20.0357	14.3497	4.34381	19.8302	16.4249	205.914	18.8686	393.238	269.777		0	0	1	0	0	6.52953e+06	0.00996876	0.0998437
20118	40994	0	0	100	0	32	112760308	11889598	52	60997319	8243158	0	6						1.08966e+08	1.14895e+07	5.89449e+07	7.9658e+06	0	18.5065	16.2569	3.95124	17.8921	15.8907	264.288	15.6123	320.128	252.513		1	0	1	0	0	2.0955e+06	0.000468251	0.0216391
20119	40997	0	0	100	0	32	360581000	27893500	391	311778000	2222847	193061000	33.91						3.48448e+08	2.6955e+07	3.01287e+08	2.14805e+06	1.86565e+08	19.669	17.1097	5.96871	19.5236	14.5801	292.741	35.6255	381.17	212.579		1	0	1	1	1	891172	0.0047882	0.0691968
21012	41014	0	0	100	0	32	43282705	16193912	217	843384	619155	251395							4.18264e+07	1.5649e+07	815006	598322	242936	17.549	16.5659	5.3799	13.611	13.3019	274.43	28.9433	185.258	176.94		0	0	1	1	1	192748	6.89915e-05	0.00830611
21012	41015	0	0	100	0	36	88984843	2961956	155	47807630	2257458	10549632							8.59907e+07	2.86229e+06	4.6199e+07	2.1815e+06	1.01947e+07	18.2698	14.8671	5.04343	17.6485	14.5955	221.032	25.4361	311.468	213.029		0	0	1	1	1	554779	0.000291607	0.0170765
21012	41016	0	0	100	0	32	33377731	19315782	258	19601737	1258201	0							3.22547e+07	1.86659e+07	1.89422e+07	1.21587e+06	0	17.2892	16.7422	5.55296	16.7569	14.011	280.301	30.8354	280.794	196.307		0	0	1	1	0	125018	4.1028e-05	0.00640531
29300	41187	0	0	100	0	36	30468576	3407800	54	10195387	4126228	0							2.94434e+07	3.29314e+06	9.85234e+06	3.98739e+06	0	17.198	15.0074	3.98898	16.1032	15.1986	225.221	15.912	259.314	230.999		0	0	1	0	0	545248	3.41878e-05	0.00584703
30912	41205	0	0	100	0	36	16724896	3771070	45	8468448	925773	0							1.61621e+07	3.64418e+06	8.18351e+06	894623	0	16.5982	15.1086	3.80666	15.9176	13.7042	228.271	14.4907	253.371	187.804		0	0	1	0	0	359159	1.03013e-05	0.00320957
27120	41214	0	0	100	0	36	57465576	3307000	130	12647000	97504	11431800							5.5532e+07	3.19573e+06	1.22215e+07	94223.2	1.10471e+07	17.8325	14.9773	4.86753	16.3187	11.4534	224.32	23.6929	266.3	131.181		0	0	1	1	1	427169	0.000121614	0.0110279
29200	41241	0	0	100	0	32	4517500	600000	46	2358532	216045	748612							4.3655e+06	579812	2.27917e+06	208776	723423	15.2892	13.2705	3.82864	14.6393	12.249	176.105	14.6585	214.31	150.038		0	0	1	0	1	94902.1	7.51559e-07	0.000866925
28299	41243	0	0	100	0	36	23109970	6410277	167	11659434	416393	0	0.01						2.23324e+07	6.19459e+06	1.12671e+07	402382	0	16.9215	15.6392	5.11799	16.2374	12.9052	244.584	26.1939	263.653	166.543		0	0	1	1	0	133727	1.96682e-05	0.00443489
20232	41681	0	0	100	0	33	46601625	6985396	480	29553252	6764310	0	1.82						4.50336e+07	6.75036e+06	2.85589e+07	6.53671e+06	0	17.6229	15.7251	6.17379	17.1675	15.6929	247.279	38.1156	294.722	246.269		1	0	1	1	0	93820	7.99777e-05	0.00894302
20116	42661	0	0	35	65	35	205243010	37877769	103	129176705	8533177	111522288	21.17						1.98337e+08	3.66033e+07	1.2483e+08	8.24606e+06	1.0777e+08	19.1055	17.4156	4.63473	18.6425	15.9252	303.305	21.4807	347.542	253.613		1	1	1	1	1	1.9256e+06	0.00155133	0.0393869
20131	42671	0	0	10	90	35	221383192	5430307	50	13755079	2442601	0							2.13934e+08	5.24759e+06	1.32923e+07	2.36041e+06	0	19.1812	15.4733	3.91202	16.4027	14.6743	239.422	15.3039	269.048	215.336		0	1	1	0	0	4.27868e+06	0.00180491	0.0424842
21011	42686	0	0	100	0	35	26374618	3045523	130	7019356	424887	0							2.54872e+07	2.94305e+06	6.78317e+06	410591	0	17.0537	14.895	4.86753	15.73	12.9254	221.86	23.6929	247.432	167.065		0	0	1	1	0	196055	2.56176e-05	0.00506139
27330	42920	0	0	100	0	35	20064222	582000	335	2415180	838804	0							1.93891e+07	562417	2.33392e+06	810580	0	16.7802	13.24	5.81413	14.6631	13.6055	175.298	33.8041	215.005	185.11		0	0	1	1	0	57878	1.48256e-05	0.0038504
27120	42921	0	0	100	0	35	2700000	1700000	86	109500	105500	0							2.60915e+06	1.6428e+06	105816	101950	0	14.7745	14.3119	4.45435	11.5695	11.5322	204.831	19.8412	133.852	132.993		0	0	1	0	0	30339	2.68469e-07	0.00051814
29300	42936	0	0	100	0	35	12413123	3749417	22	6561917	60773	80596	3.23						1.19955e+07	3.62326e+06	6.34113e+06	58728.1	77884.2	16.3	15.1029	3.09104	15.6626	10.9807	228.097	9.55454	245.316	120.575		1	0	1	0	1	545248	5.67451e-06	0.00238212
29200	42941	0	0	100	0	35	47796797	1769937	384	10039074	390661	0							4.61886e+07	1.71038e+06	9.70129e+06	377516	0	17.6482	14.3522	5.95064	16.0878	12.8414	205.986	35.4101	258.816	164.901		0	0	1	1	0	120283	8.41326e-05	0.00917238
30912	42952	0	0	100	0	35	1007500	445000	30	597300	48790	0							973600	430027	577202	47148.3	0	13.7888	12.9716	3.4012	13.2659	10.7611	168.262	11.5681	175.985	115.8		0	0	1	0	0	32453.3	3.73815e-08	0.000193343
30912	42954	0	0	100	0	35	5087000	3500000	68	1111750	51760	0							4.91584e+06	3.38223e+06	1.07434e+06	50018.4	0	15.408	15.034	4.21951	13.8872	10.8201	226.023	17.8042	192.855	117.076		0	0	1	0	0	72291.7	9.52994e-07	0.000976214
30912	42955	0	0	100	0	35	2698500	115000	46	1219500	105270	0							2.6077e+06	111131	1.17847e+06	101728	0	14.774	11.6185	3.82864	13.9797	11.5301	134.989	14.6585	195.433	132.942		0	0	1	0	0	56689.2	2.68171e-07	0.000517852
20114	43114	0	0	100	0	61	14778000	47396520	193	143950	870350	0							1.42808e+07	4.58018e+07	139106	841065	0	16.4744	17.6398	5.26269	11.843	13.6424	311.164	27.6959	140.257	186.116		0	0	0	1	0	73993.6	8.04263e-06	0.00283595
27113	43229	0	0	100	0	73	24874658	2537878	117	12288253	234800	6211781							2.40377e+07	2.45249e+06	1.18748e+07	226900	6.00277e+06	16.9951	14.7126	4.76217	16.2899	12.3323	216.461	22.6783	265.362	152.085		0	0	0	1	1	205450	2.27867e-05	0.00477354
20221	43537	0	0	100	0	31	3125000	892000	25	589592	86000	0							3.01985e+06	861987	569754	83106.3	0	14.9207	13.667	3.21888	13.253	11.3279	186.787	10.3612	175.641	128.321		0	0	1	0	0	120794	3.59639e-07	0.000599699
20232	43541	0	0	100	0	31	1049206	101970	30	384300	39636	0							1.0139e+06	98539	371369	38302.4	0	13.8293	11.4982	3.4012	12.825	10.5533	132.209	11.5681	164.479	111.371		0	0	1	0	0	33796.8	4.05404e-08	0.000201346
30912	43596	0	0	100	0	31	18211554	1826000	49	9797637	550414	0							1.75988e+07	1.76456e+06	9.46797e+06	531894	0	16.6833	14.3834	3.89182	16.0634	13.1842	206.883	15.1463	258.034	173.823		0	0	1	0	0	359159	1.22141e-05	0.00349486
29200	43825	0	0	100	0	32	8323678	14817286	101	3149898	91857	0							8.04361e+06	1.43187e+07	3.04391e+06	88766.3	0	15.9004	16.4771	4.61512	14.9287	11.3938	271.494	21.2993	222.865	129.818		0	0	1	1	0	79639.7	2.55151e-06	0.00159734
20118	43872	0	0	0	100	32	262384563	71008600	121	201051966	9558875	177073536	12.65						2.53556e+08	6.86193e+07	1.94287e+08	9.23724e+06	1.71115e+08	19.3511	18.0441	4.79579	19.0848	16.0388	325.589	22.9996	364.231	257.242		1	1	1	1	1	2.0955e+06	0.00253538	0.0503526
21012	43881	0	0	0	100	32	107266333	208545609	139	51252614	6933793	47089693	41.82						1.03657e+08	2.01529e+08	4.95281e+07	6.70049e+06	4.55052e+07	18.4566	19.1214	4.93447	17.7181	15.7177	365.63	24.349	313.929	247.046		1	1	1	1	1	745735	0.000423734	0.0205848
28112	44029	0	0	40	60	32	297761751	222650140	73	175283411	4034688	175283411	50						2.87743e+08	2.15159e+08	1.69386e+08	3.89893e+06	1.69386e+08	19.4776	19.1869	4.29046	18.9477	15.1762	368.137	18.408	359.015	230.317		1	1	1	0	1	3.94168e+06	0.00326516	0.0571416
28221	44032	0	0	100	0	32	394482960	57976114	336	99073090	7701654	0	0.38						3.8121e+08	5.60254e+07	9.57395e+07	7.44251e+06	0	19.7589	17.8413	5.81711	18.3771	15.8227	318.313	33.8388	337.719	250.358		0	0	1	1	0	1.13455e+06	0.0057309	0.0757027
28291	44033	0	0	100	0	36	17448707	22475263	120	3542092	1207110	0							1.68616e+07	2.1719e+07	3.42291e+06	1.16649e+06	0	16.6405	16.8937	4.78749	15.046	13.9695	285.397	22.9201	226.382	195.147		0	0	1	1	0	140513	1.12123e-05	0.00334847
28160	44035	0	0	19	81	32	38877600	10350000	51	17963201	292564	1444300	32.79						3.75695e+07	1.00017e+07	1.73588e+07	282720	1.3957e+06	17.4417	16.1183	3.93183	16.6696	12.5522	259.799	15.4593	277.876	157.558		1	1	1	0	1	736656	5.56629e-05	0.00746075
29300	44044	0	0	15	85	32	152407131	250110803	181	52677478	7930418	1228704	30.24						1.47279e+08	2.41695e+08	5.0905e+07	7.66358e+06	1.18736e+06	18.8078	19.3032	5.1985	17.7455	15.852	372.613	27.0244	314.902	251.286		1	1	1	1	1	813696	0.000855416	0.0292475
26310	44059	0	0	100	0	32	9515853	19960826	115	4764940	952629	3923559							9.19567e+06	1.92892e+07	4.60461e+06	920576	3.79154e+06	16.0342	16.7751	4.74493	15.3426	13.7328	281.402	22.5144	235.394	188.589		0	0	1	1	1	79962.3	3.33474e-06	0.00182613
27113	44074	0	0	40	60	36	1006285639	11725000	860	767174941	46727325	0	100						9.72427e+08	1.13305e+07	7.41362e+08	4.51551e+07	0	20.6953	16.243	6.75693	20.424	17.6256	263.835	45.6561	417.14	310.662		1	1	1	1	0	1.13073e+06	0.0372914	0.19311
28192	44127	0	0	100	0	36	14400000	4016700	106	5353694	225060	0	18.18						1.39155e+07	3.88155e+06	5.17356e+06	217487	0	16.4485	15.1717	4.66344	15.4591	12.2899	230.182	21.7477	238.983	151.042		1	0	1	1	0	131278	7.63645e-06	0.00276341
21012	44390	0	0	100	0	33	2356120	2811220	23	49155	182813	49155							2.27684e+06	2.71663e+06	47501.1	176662	47501.1	14.6383	14.8149	3.13549	10.7685	12.082	219.481	9.83132	115.961	145.975		0	0	1	0	1	98993.2	2.04438e-07	0.000452148
27900	44432	0	0	2	98	33	49993466	4027859	165	36274827	1339992	2356410	36.76						4.83113e+07	3.89233e+06	3.50543e+07	1.2949e+06	2.27712e+06	17.6932	15.1745	5.10595	17.3724	14.0739	230.266	26.0707	301.801	198.076		1	1	1	1	1	292796	9.20435e-05	0.00959393
27530	44812	0	0	100	0	35	78300099	648000	877	17248317	6950847	0							7.56655e+07	626197	1.6668e+07	6.71697e+06	0	18.1418	13.3474	6.77651	16.629	15.7201	178.154	45.921	276.524	247.123		0	0	1	1	0	86277.7	0.000225783	0.0150261
28199	44821	0	0	100	0	35	4079872	4968660	28	2645650	63098	47370							3.9426e+06	4.80148e+06	2.55663e+06	60974.9	45776.1	15.1873	15.3844	3.3322	14.7542	11.0182	236.681	11.1036	217.686	121.401		0	0	1	0	1	140807	6.12999e-07	0.000782942
30111	44829	0	0	100	0	35	99279907	57933796	265	53603479	3713381	0	46.78						9.59394e+07	5.59845e+07	5.17999e+07	3.58844e+06	0	18.3792	17.8406	5.57973	17.7629	15.0932	318.286	31.1334	315.521	227.805		1	0	1	1	0	362035	0.000362986	0.0190522
30912	44832	0	0	100	0	35	359000	624644	20	53505	31911	0							346921	603626	51704.7	30837.3	0	12.7569	13.3107	2.99573	10.8533	10.3365	177.175	8.97441	117.794	106.843		0	0	1	0	0	17346	4.7463e-09	6.88934e-05
20118	45011	0	0	100	0	12	197909843	20350208	133	156871613	3321817	2177380	39.4						1.91251e+08	1.96655e+07	1.51593e+08	3.21005e+06	2.10412e+06	19.0691	16.7944	4.89035	18.8367	14.9818	282.051	23.9155	354.822	224.454		1	0	0	1	1	1.43798e+06	0.00144245	0.0379796
27900	45194	0	0	100	0	31	57827870	8303590	256	22234665	600225	1019426							5.58821e+07	8.0242e+06	2.14865e+07	580029	985125	17.8388	15.898	5.54518	16.8829	13.2708	252.746	30.749	285.034	176.115		0	0	1	1	1	218290	0.000123152	0.0110974
28299	45220	0	0	100	0	31	18681712	7716297	135	9036354	219079	2621489	52.32						1.80531e+07	7.45666e+06	8.7323e+06	211708	2.53328e+06	16.7088	15.8246	4.90527	15.9825	12.263	250.419	24.0617	255.442	150.38		1	0	1	1	1	133727	1.28529e-05	0.00358509
26520	45226	0	0	100	0	31	3170450	4027000	37	1219250	867075	0							3.06377e+06	3.8915e+06	1.17823e+06	837900	0	14.9352	15.1743	3.61092	13.9795	13.6387	230.26	13.0387	195.427	186.013		0	0	1	0	0	82804.7	3.70176e-07	0.000608421
28113	45450	0	0	100	0	32	18541968	1009611	34	5042342	472016	0							1.79181e+07	975640	4.87268e+06	456134	0	16.7013	13.7908	3.52636	15.3992	13.0305	190.188	12.4352	237.134	169.795		0	0	1	0	0	527002	1.26613e-05	0.00355827
20118	45458	0	0	0	100	32	5427674062	8881518	2503	4305060554	51624862	2051851107							5.24505e+09	8.58268e+06	4.16021e+09	4.98878e+07	1.98281e+09	22.3806	15.9653	7.82525	22.1488	17.7253	254.889	61.2345	490.571	314.186		0	1	1	1	1	2.0955e+06	1.08491	1.04159
20293	45486	0	0	0	100	32	22677844	74856464	144	14737802	1444	9655453	3.16						2.19148e+07	7.23377e+07	1.42419e+07	1395.41	9.33057e+06	16.9027	18.0969	4.96981	16.4717	7.24095	327.496	24.699	271.317	52.4313		1	1	1	1	1	152186	1.89396e-05	0.00435196
28113	45638	0	0	0	100	32	15815208	90587981	29	5143389	549137	5143389	37.67						1.52831e+07	8.75399e+07	4.97033e+06	530660	4.97033e+06	16.5423	18.2876	3.3673	15.419	13.1819	334.437	11.3387	237.745	173.762		1	1	1	0	1	527002	9.2112e-06	0.003035
20118	45643	0	0	0	100	32	479231310	17400077	221	360631763	9884168	194271981							4.63106e+08	1.68146e+07	3.48497e+08	9.55159e+06	1.87735e+08	19.9535	16.6378	5.39816	19.6691	16.0722	276.815	29.1402	386.875	258.316		0	1	1	1	1	2.0955e+06	0.00845779	0.0919662
28113	45655	0	0	100	0	36	119977440	1161972	220	29357028	1146623	0							1.15941e+08	1.12287e+06	2.83692e+07	1.10804e+06	0	18.5686	13.9314	5.39363	17.1608	13.9181	194.084	29.0912	294.494	193.714		0	0	1	1	0	527002	0.00053011	0.0230241
26410	45684	0	0	0	100	32	1274123235	140344572	3321	202990587	1145673	141181094	99						1.23125e+09	1.35622e+08	1.9616e+08	1.10712e+06	1.36431e+08	20.9313	18.7254	8.10802	19.0944	13.9173	350.64	65.74	364.598	193.691		1	1	1	1	1	370747	0.0597846	0.244509
26310	45709	0	0	3	97	32	1317463317	1839746	225	275514629	2676961	0							1.27313e+09	1.77784e+06	2.66244e+08	2.58689e+06	0	20.9647	14.3909	5.4161	19.3999	14.766	207.098	29.3341	376.357	218.034		0	1	1	1	0	5.65837e+06	0.063921	0.252826
27202	45721	0	0	50	50	32	114787555	214202166	2414	1648458	38891792	744419	34.08						1.10925e+08	2.06995e+08	1.59299e+06	3.75832e+07	719371	18.5244	19.1482	7.78904	14.2811	17.4421	366.654	60.6692	203.951	304.226		1	1	1	1	1	45950.8	0.00048524	0.0220282
27403	45728	0	0	0	100	32	19737637	23402840	21	8875698	198087	0							1.90735e+07	2.26154e+07	8.57705e+06	191422	0	16.7638	16.9341	3.04452	15.9646	12.1622	286.765	9.26912	254.868	147.92		0	1	1	0	0	908263	1.43469e-05	0.00378773
29300	45730	0	0	5	95	32	22814944886	696172405	5888	3419090803	264072631	3320497777	23.08						2.20473e+10	6.72748e+08	3.30405e+09	2.55187e+08	3.20877e+09	23.8165	20.3269	8.68067	21.9184	19.3575	413.182	75.3541	480.417	374.713		1	1	1	1	1	3.74444e+06	19.1693	4.37827
29100	45731	0	0	32	68	32	22113847706	5194972360	8886	1867271619	13712946	1220804508							2.13698e+10	5.02018e+09	1.80444e+09	1.32515e+07	1.17973e+09	23.7852	22.3367	9.09223	21.3135	16.3996	498.93	82.6687	454.266	268.948		0	1	1	1	1	2.40488e+06	18.0092	4.24373
29300	45734	0	0	45	55	32	3624751276	705397502	2230	1706580682	21495563	460941275	15.15						3.50279e+09	6.81663e+08	1.64916e+09	2.07723e+07	4.45432e+08	21.9768	20.34	7.70976	21.2235	16.8491	413.717	59.4404	450.438	283.893		1	1	1	1	1	1.57076e+06	0.483864	0.695603
29200	45984	0	0	100	0	33	5099426	1104805	41	2633236	134345	0							4.92784e+06	1.06763e+06	2.54463e+06	129825	0	15.4104	13.881	3.71357	14.7495	11.7739	192.681	13.7906	217.548	138.626		0	0	1	0	0	120191	9.57655e-07	0.000978599
20118	46243	0	0	0	100	35	156129657	71900000	72	26210634	78873899	0	40						1.50876e+08	6.94808e+07	2.53287e+07	7.622e+07	0	18.832	18.0566	4.27667	17.0474	18.1491	326.039	18.2899	290.616	329.391		1	1	1	0	0	2.0955e+06	0.000897713	0.0299619
21022	46260	0	0	100	0	35	2603037	3207000	24	1172222	193279	0							2.51545e+06	3.09909e+06	1.13278e+06	186776	0	14.738	14.9466	3.17805	13.9402	12.1377	223.401	10.1	194.329	147.323		0	0	1	0	0	104810	2.49533e-07	0.000499532
20121	46305	0	0	100	0	35	803520	1108000	22	409531	139952	0							776484	1.07072e+06	395751	135243	0	13.5625	13.8838	3.09104	12.8885	11.8148	192.761	9.55454	166.114	139.59		0	0	1	0	0	35294.7	2.37772e-08	0.000154198
28192	46537	0	0	100	0	12	21246268	1544828	233	7805211	933989	0							2.05314e+07	1.49285e+06	7.54259e+06	902563	0	16.8375	14.2162	5.45104	15.8361	13.713	202.1	29.7138	250.781	188.046		0	0	0	1	0	88117.5	1.66239e-05	0.00407724
20291	46794	0	0	100	0	32	30603800	133459103	27	12007424	4062001	0	30						2.95741e+07	1.28969e+08	1.16034e+07	3.92533e+06	0	17.2024	18.6751	3.29584	16.2668	15.183	348.759	10.8625	264.609	230.522		1	0	1	0	0	1.09534e+06	3.44919e-05	0.00587298
20131	47050	0	0	77	23	36	630012525	190940920	238	396399515	14307337	8379915	55						6.08814e+08	1.84516e+08	3.83062e+08	1.38259e+07	8.09795e+06	20.227	19.0332	5.47227	19.7637	16.4421	362.265	29.9457	390.604	270.341		1	1	1	1	1	2.55804e+06	0.0146172	0.120902
20211	47057	0	0	100	0	36	111387216	4726510	106	6838861	1458373	4874910							1.07639e+08	4.56748e+06	6.60875e+06	1.4093e+06	4.71088e+06	18.4943	15.3345	4.66344	15.7039	14.1586	235.146	21.7477	246.613	200.466		0	0	1	1	1	1.01547e+06	0.000456917	0.0213756
20131	47063	0	0	73.33	26.67	36	150885353	181598	57	97504871	1982615	45302949	34.25						1.45808e+08	175488	9.42241e+07	1.91591e+06	4.37786e+07	18.7978	12.0753	4.04305	18.3612	14.4657	145.813	16.3463	337.133	209.256		1	1	1	0	1	2.55804e+06	0.000838418	0.0289555
20131	47066	0	0	5	95	32	397066718	216955096	150	234281643	5747909	234281643	63						3.83706e+08	2.09655e+08	2.26399e+08	5.55451e+06	2.26399e+08	19.7654	19.161	5.01064	19.2378	15.5301	367.143	25.1065	370.093	241.185		1	1	1	1	1	2.55804e+06	0.00580622	0.0761986
20221	47070	0	0	100	0	32	43648694	1946866	30	26285087	2075300	0							4.218e+07	1.88136e+06	2.54007e+07	2.00547e+06	0	17.5575	14.4475	3.4012	17.0503	14.5114	208.73	11.5681	290.712	210.58		0	0	1	0	0	1.406e+06	7.01631e-05	0.00837634
20221	47072	0	0	100	0	36	45103650	2780000	31	26022604	4425517	0							4.3586e+07	2.68646e+06	2.5147e+07	4.27661e+06	0	17.5902	14.8037	3.43399	17.0402	15.2687	219.151	11.7923	290.37	233.132		0	0	1	0	0	1.406e+06	7.49187e-05	0.00865556
20221	47073	0	0	100	0	36	1083540	2090000	26	361446	67982	154841							1.04708e+06	2.01968e+06	349284	65694.6	149631	13.8615	14.5184	3.2581	12.7636	11.0928	210.785	10.6152	162.911	123.05		0	0	1	0	1	40272.4	4.32371e-08	0.000207935
20232	47078	0	0	100	0	32	70038074	5200000	210	22037376	1256743	0	80						6.76815e+07	5.02503e+06	2.12959e+07	1.21446e+06	0	18.0303	15.4299	5.34711	16.874	14.0098	238.083	28.5916	284.733	196.275		1	0	1	1	0	322293	0.000180649	0.0134406
28299	47194	0	0	100	0	36	4981790	3280000	36	2654172	389149	0							4.81417e+06	3.16964e+06	2.56487e+06	376055	0	15.3871	14.9691	3.58352	14.7574	12.8375	224.075	12.8416	217.781	164.801		0	0	1	0	0	133727	9.13981e-07	0.000956024
26110	47211	0	0	0	100	32	10476666	8000000	88	3677439	51608	0							1.01242e+07	7.73082e+06	3.5537e+06	49871.5	0	16.1304	15.8607	4.47734	15.0835	10.8172	251.563	20.0465	227.512	117.012		0	1	1	0	0	115047	4.04215e-06	0.00201051
29200	47221	0	0	100	0	32	6696390	1859000	50	4847001	126000	0							6.47107e+06	1.79645e+06	4.68391e+06	121760	0	15.6829	14.4013	3.91202	15.3596	11.7098	207.398	15.3039	235.919	137.12		0	0	1	0	0	129421	1.65138e-06	0.00128506
28199	47239	0	0	100	0	36	14679954	2650000	41	7968392	628169	0							1.4186e+07	2.56083e+06	7.70028e+06	607033	0	16.4678	14.7558	3.71357	15.8568	13.3163	217.735	13.7906	251.437	177.325		0	0	1	0	0	346000	7.93626e-06	0.00281714
21022	47629	0	0	100	0	35	898800	7500	27	184635	5940	0							868558	7247.64	178423	5740.13	0	13.6746	8.88843	3.29584	12.0919	8.65524	79.0042	10.8625	146.214	74.9131		0	0	1	0	0	32168.8	2.97504e-08	0.000172483
21022	47746	0	0	100	0	35	15618224	580500	144	3730556	465300	0							1.50927e+07	560968	3.60503e+06	449644	0	16.5297	13.2374	4.96981	15.0978	13.0162	175.229	24.699	227.945	169.422		0	0	1	1	0	104810	8.98318e-06	0.00299719
21012	48551	0	0	100	0	33	63684673	3050462	381	49180702	788782	29421900							6.15419e+07	2.94782e+06	4.75259e+07	762242	2.84319e+07	17.9352	14.8966	5.9428	17.6768	13.544	221.908	35.3169	312.469	183.44		0	0	1	1	1	161527	0.000149361	0.0122213
26490	48580	0	0	100	0	33	6783700	2025000	109	4623875	140443	0							6.55545e+06	1.95686e+06	4.46829e+06	135717	0	15.6958	14.4869	4.69135	15.3125	11.8183	209.869	22.0087	234.473	139.673		0	0	1	1	0	60141.7	1.69473e-06	0.00130182
26120	48847	0	0	0	100	35	2794720	38270987	23	1223348	16415	664521	99.14						2.70069e+06	3.69833e+07	1.18219e+06	15862.7	642162	14.809	17.426	3.13549	13.9829	9.67172	303.665	9.83132	195.521	93.5423		1	1	1	0	1	117421	2.87636e-07	0.000536317
29200	48848	0	0	100	0	35	3660000	4970000	35	1105000	46330	0							3.53685e+06	4.80277e+06	1.06782e+06	44771.1	0	15.0787	15.3847	3.55535	13.8811	10.7093	236.689	12.6405	192.686	114.69		0	0	1	0	0	101053	4.9332e-07	0.000702367
30912	48851	0	0	100	0	35	1101600	210000	21	747680	34707	0							1.06453e+06	202934	722523	33539.2	0	13.878	12.2206	3.04452	13.4905	10.4205	149.344	9.26912	181.994	108.586		0	0	1	0	0	50692.1	4.46904e-08	0.000211401
20118	49341	0	0	100	0	32	54211687	228199	25	43110847	376699	0	4						5.23876e+07	220521	4.16603e+07	364024	0	17.7742	12.3037	3.21888	17.5451	12.805	151.382	10.3612	307.829	163.967		1	0	1	0	0	2.0955e+06	0.000108231	0.0104034
21012	49342	0	0	100	0	32	11481915	3150000	20	5734345	655796	0							1.10956e+07	3.04401e+06	5.5414e+06	633730	0	16.2221	14.9287	2.99573	15.5278	13.3594	222.866	8.97441	241.111	178.473		0	0	1	0	0	554779	4.85507e-06	0.00220342
20221	49349	0	0	100	0	32	4889411	1375000	30	3577770	76747	0							4.7249e+06	1.32873e+06	3.45739e+06	74164.7	0	15.3684	14.0997	3.4012	15.056	11.214	198.803	11.5681	226.684	125.755		0	0	1	0	0	157497	8.80399e-07	0.000938296
30912	49419	0	0	0	100	32	41254744	355376	111	17797303	4462786	16481912							3.98666e+07	343419	1.71985e+07	4.31262e+06	1.59273e+07	17.5011	12.7467	4.70953	16.6603	15.2771	162.478	22.1797	277.567	233.388		0	1	1	1	1	359159	6.26779e-05	0.00791694
27310	49428	0	0	0	100	32	215848156	153330450	800	7808671	2861056	0							2.08585e+08	1.48171e+08	7.54593e+06	2.76479e+06	0	19.1559	18.8139	6.68461	15.8365	14.8325	353.962	44.684	250.795	220.002		0	1	1	1	0	260732	0.00171579	0.0414221
27310	49432	0	0	0	100	32	535732570	23380944	32	373132152	72946	373132152	12						5.17707e+08	2.25942e+07	3.60577e+08	70491.6	3.60577e+08	20.0649	16.9332	3.46574	19.7032	11.1632	286.733	12.0113	388.217	124.618		1	1	1	0	1	1.61783e+07	0.0105697	0.102809
27310	49436	0	0	0	100	32	78784577	7300	292	54018619	2135518	17957786	89						7.61337e+07	7054.37	5.2201e+07	2.06366e+06	1.73536e+07	18.148	8.8614	5.67675	17.7706	14.54	78.5245	32.2255	315.795	211.411		1	1	1	1	1	260732	0.000228586	0.015119
28221	49443	0	0	0	100	32	16025617	3687404	97	2856092	858312	0	80						1.54864e+07	3.56333e+06	2759992	829432	0	16.5555	15.0862	4.57471	14.8307	13.6285	227.594	20.928	219.951	185.736		1	1	1	0	0	159654	9.45793e-06	0.00307537
28263	49445	0	0	0	100	32	3861509	2345000	44	1342163	183764	0							3.73158e+06	2.2661e+06	1.297e+06	177581	0	15.1323	14.6336	3.78419	14.0756	12.0872	214.141	14.3201	198.122	146.1		0	1	1	0	0	84808.6	5.49137e-07	0.000741038
26120	49461	0	0	0	100	32	23815875	6729695	196	27433	1162638	0							2.30145e+07	6.50326e+06	26510	1.12352e+06	0	16.9516	15.6878	5.27811	10.1853	13.932	246.108	27.8585	103.74	194.1		0	1	1	1	0	117421	2.08881e-05	0.00457035
26120	49469	0	0	0	100	32	6926045	37453786	57	3234288	74164	3234288	100						6.693e+06	3.61936e+07	3.12546e+06	71668.6	3.12546e+06	15.7166	17.4044	4.04305	14.9551	11.1798	302.913	16.3463	223.655	124.988		1	1	1	0	1	117421	1.7666e-06	0.00132913
26120	49472	0	0	0	100	32	188207093	58040307	155	74243464	317267	30909628							1.81874e+08	5.60874e+07	7.17454e+07	306592	2.98696e+07	19.0188	17.8424	5.04343	18.0886	12.6333	318.352	25.4361	327.199	159.6		0	1	1	1	1	1.17338e+06	0.00130448	0.0361176
28221	49492	0	0	0	100	32	7683177	6150087	91	1113471	521892	408782	7.08						7.42466e+06	5.94315e+06	1.07601e+06	504332	395028	15.8203	15.5978	4.51086	13.8888	13.131	243.29	20.3479	192.898	172.423		1	1	1	0	1	81589.7	2.17394e-06	0.00147443
29200	49717	0	0	100	0	33	1677000	210500	21	1207200	21842	0							1.62057e+06	203417	1.16658e+06	21107.1	0	14.2983	12.223	3.04452	13.9696	9.95736	149.402	9.26912	195.149	99.1491		0	0	1	0	0	77170.2	1.0357e-07	0.000321822
20121	49908	0	0	100	0	35	970000	3455000	46	234500	16425	0							937362	3.33875e+06	226610	15872.3	0	13.7508	15.0211	3.82864	12.331	9.67233	225.634	14.6585	152.053	93.554		0	0	1	0	0	20377.4	3.46505e-08	0.000186147
20129	49912	0	0	100	0	35	14225310	2425800	103	10315800	917226	0							1.37467e+07	2.34418e+06	9.9687e+06	886364	0	16.4363	14.6674	4.63473	16.115	13.6949	215.134	21.4807	259.692	187.55		0	0	1	1	0	133463	7.4523e-06	0.00272989
21022	49915	0	0	100	0	35	2603037	149750	24	550277	127429	0							2.51545e+06	144711	531762	123141	0	14.738	11.8825	3.17805	13.184	11.7211	141.194	10.1	173.817	137.384		0	0	1	0	0	104810	2.49533e-07	0.000499532
20115	50676	0	0	0	100	32	18142550	3200768	32	7323325	1832313	0							1.75321e+07	3.09307e+06	7.07691e+06	1.77066e+06	0	16.6795	14.9447	3.46574	15.7723	14.3869	223.343	12.0113	248.767	206.982		0	1	1	0	0	547878	1.21217e-05	0.00348162
20118	50677	0	0	0	100	32	16418588	1795000	45	9957642	647574	0	22.61						1.58661e+07	1.7346e+06	9.62259e+06	625785	0	16.5797	14.3663	3.80666	16.0796	13.3468	206.39	14.4907	258.554	178.136		1	1	1	0	0	352581	9.92746e-06	0.00315079
20118	50679	0	0	100	0	32	65054024	527418	30	50004017	357083	0							6.28651e+07	509672	4.83215e+07	345068	0	17.9565	13.1415	3.4012	17.6934	12.7515	172.7	11.5681	313.056	162.601		0	0	1	0	0	2.0955e+06	0.000155853	0.0124841
20221	50685	0	0	8.7	91	32	244432684	130436470	168	151664608	24199	55999594	100						2.36208e+08	1.26048e+08	1.46561e+08	23384.8	5.41154e+07	19.2802	18.6522	5.12396	18.803	10.0598	347.903	26.255	353.551	101.2		1	1	1	1	1	1.406e+06	0.00220032	0.0469075
28113	50742	0	0	49	51	32	28736682	259297	30	20635725	170354	0							2.77698e+07	250572	1.99414e+07	164622	0	17.1395	12.4315	3.4012	16.8083	12.0114	154.542	11.5681	282.519	144.274		0	1	1	0	0	925659	3.04116e-05	0.00551467
27310	50753	0	0	65	35	32	245680964	8352841	178	136328778	6273017	82982108							2.37414e+08	8.07179e+06	1.31742e+08	6.06195e+06	8.019e+07	19.2853	15.9039	5.18178	18.6964	15.6175	252.934	26.8509	349.554	243.908		0	1	1	1	1	1.33379e+06	0.00222285	0.0471471
26120	50762	0	0	0	100	32	3280758	83169323	27	1495081	3451	1196065	100						3.17037e+06	8.03709e+07	1.44478e+06	3334.88	1.15582e+06	14.9694	18.2022	3.29584	14.1835	8.11219	331.319	10.8625	201.171	65.8077		1	1	1	0	1	117421	3.96383e-07	0.00062959
26110	50771	0	0	10	90	32	104593490	6209	131	30886712	61705	30886712	100						1.01074e+08	6000.08	2.98475e+07	59628.8	2.98475e+07	18.4314	8.69953	4.8752	17.2116	10.9959	75.6818	23.7675	296.24	120.91		1	1	1	1	1	771559	0.00040288	0.0200719
30912	50775	0	0	0	100	32	26388169	12694573741	71	12883036	119924	0							2.55003e+07	1.22674e+10	1.24496e+07	115889	0	17.0542	23.2302	4.26268	16.3372	11.6604	539.643	18.1704	266.904	135.965		0	1	1	0	0	359159	2.5644e-05	0.00506399
29200	50782	0	0	100	0	32	44856944	2673643	41	29669	146827	0							4.33476e+07	2.58368e+06	28670.7	141887	0	17.5848	14.7647	3.71357	10.2636	11.8628	217.997	13.7906	105.342	140.726		0	0	1	0	0	1.05726e+06	7.41013e-05	0.00860821
29300	50786	0	0	9.1	90.9	32	1336725370	23620623	1092	436618013	859647	0	7.73						1.29175e+09	2.28259e+07	4.21927e+08	830722	0	20.9793	16.9434	6.99577	19.8603	13.6301	287.079	48.9407	394.433	185.778		1	1	1	1	0	1.18292e+06	0.0658038	0.256523
26110	50787	0	0	0	100	32	1839271121	135977848	259	152486013	1669907	152486013	80						1.77738e+09	1.31403e+08	1.47355e+08	1.61372e+06	1.47355e+08	21.2984	18.6938	5.55683	18.8084	14.2941	349.457	30.8783	353.754	204.32		1	1	1	1	1	6.86249e+06	0.124583	0.352963
29300	50788	0	0	100	0	32	2310000	1320000	53	1041750	52200	0							2.23227e+06	1.27559e+06	1.0067e+06	50443.6	0	14.6185	14.0589	3.97029	13.8222	10.8286	197.653	15.7632	191.053	117.259		0	0	1	0	0	42118.4	1.96513e-07	0.000443297
29300	50802	0	0	100	0	32	22005082	2346637	39	9505324	511541	694473							2.12647e+07	2.26768e+06	9.18549e+06	494329	671106	16.8726	14.6343	3.66356	16.0331	13.111	214.162	13.4217	257.061	171.897		0	0	1	0	1	545248	1.78325e-05	0.00422286
30912	50807	0	0	20	80	32	1962504826	1581105380	1264	802034618	20833248	455842311							1.89647e+09	1.52791e+09	7.75048e+08	2.01323e+07	4.40504e+08	21.3633	21.1472	7.14204	20.4684	16.8178	447.203	51.0087	418.957	282.84		0	1	1	1	1	1.50037e+06	0.141837	0.376612
21012	50937	0	0	100	0	33	112220765	16924388	451	70713815	3249727	18562313							1.08445e+08	1.63549e+07	6.83345e+07	3.14038e+06	1.79377e+07	18.5018	16.61	6.11147	18.0399	14.9599	275.893	37.35	325.439	223.797		0	0	1	1	1	240454	0.000463781	0.0215356
29200	50951	0	0	100	0	33	25345750	13712608	128	5626200	445065	0							2.44929e+07	1.32512e+07	5.43689e+06	430090	0	17.0139	16.3996	4.85203	15.5087	12.9717	268.947	23.5422	240.52	168.266		0	0	1	1	0	191351	2.36579e-05	0.00486394
[truncated: 236 more rows]

## Sheet: High Medium High13
DISIC13	PSID13	DPUSAT13	DPEMDA13	DDMSTK13	DASING13	DPROVI13	OUTPUT13	CAP13	LABOR13	MAT13	ENERGI13	IMPOR13	PRESENTASE EKSPOR13		IHPB	0.948677			OUT13'	CAP13'	MAT13'	ENERGI13'	IMPOR13'	LNOUT13'	LNCAP13'	LNLABOR13'	LNMAT13'	LNENERGI13'	(LNCAP13')2	(LNLABOR13')2	(LNMAT13')2	(LNENERGI13')2		D EKSPOR	D FDI	D LOC	D SIZE	D IMPOR	LP	HHI		4970550000
[truncated: 684 more rows]

[truncated: 8 more sheets: High Medium High14, High Medium High15, IHPB, Data SFA, OUTPUT TRANSLOG, OUTPUT COBB, hasil, desk.stat]
