# Supplementary material for: Determinants of exports performance: Evidence from Indonesian low-, medium-, and high-technology manufacturing industries
Source: PLoS One. 2024 Jan 2;19(1):e0296431. doi: 10.1371/journal.pone.0296431 (PMC10760681; doi:10.1371/journal.pone.0296431)
Supplement: S2 Data — (XLSX) [file pone.0296431.s003.xlsx]

## Sheet: Low10
DISIC10	PSID10	DPUSAT10	DPEMDA10	DDMSTK10	DASING10	DPROVI10	OUTPUT10	CAP10	LABOR10	MAT10	ENERGI10	IMPOR10	PRESENTASE EKSPOR10				HHI	4902705000	LNOUT10	LNCAP10	LNLABOR10	LNMAT10	LNENERGI10	(LNCAP10)2	(LNLABOR10)2	(LNMAT10)2	(LNENERGI10)2		D EKSPOR	D FDI	D LOC	D SIZE	D IMPOR	LP	HHI
10771	1785	0	0	100	0	11	827462	100000	26	94050	20702	0	0				0.000168777		13.6261	11.5129	3.2581	11.4516	9.93799	132.547	10.6152	131.139	98.7636		0	0	0	0	0	31825.5	2.84855e-08
10320	1952	0	0	100	0	12	3547712	298112	42	2206770	287456	0	80				0.000723623		15.0818	12.6052	3.73767	14.607	12.5688	158.892	13.9702	213.366	157.975		1	0	0	0	0	84469.3	5.23631e-07
10219	1960	0	0	100	0	12	111152039	1224835	548	30466026	3955731	0	40				0.0226716		18.5264	14.0183	6.30628	17.2321	15.1907	196.513	39.7691	296.946	230.757		1	0	0	1	0	202832	0.000514
10293	2007	0	0	100	0	12	31558959	3026817	166	17602935	214564	0	100				0.00643705		17.2674	14.923	5.11199	16.6836	12.2764	222.697	26.1324	278.342	150.709		1	0	0	1	0	190114	4.14356e-05
10293	2013	0	0	100	0	12	2262650	2870000	29	1818250	90744	0	100				0.000461511		14.632	14.8698	3.3673	14.4134	11.4158	221.112	11.3387	207.746	130.32		1	0	0	0	0	78022.4	2.12992e-07
10299	2019	0	0	100	0	12	2523500	4689000	25	1151650	260169	0	0				0.000514716		14.7412	15.3607	3.21888	13.9567	12.4691	235.952	10.3612	194.79	155.478		0	0	0	0	0	100940	2.64932e-07
10431	2025	0	0	100	0	12	22288205	21175000	186	11255363	659607	0	0				0.0045461		16.9196	16.8683	5.22575	16.2364	13.3994	284.541	27.3084	263.619	179.544		0	0	0	1	0	119829	2.06671e-05
10423	2027	0	0	100	0	12	5685230	3798000	23	3954216	551817	0	0				0.00115961		15.5534	15.15	3.13549	15.1903	13.221	229.522	9.83132	230.745	174.794		0	0	0	0	0	247184	1.3447e-06
10423	2049	0	0	100	0	12	3714055	1606251	28	2537418	320840	0	0				0.000757552		15.1276	14.2894	3.3322	14.7467	12.6787	204.187	11.1036	217.464	160.749		0	0	0	0	0	132645	5.73885e-07
10431	2050	0	0	100	0	12	565221347	18755950	155	414192898	1415067	0	79				0.115288		20.1527	16.747	5.04343	19.8418	14.1627	280.463	25.4361	393.699	200.582		1	0	0	1	0	3.64659e+06	0.0132912
10431	2053	0	0	100	0	12	240377565	10779534	105	156734783	902371	0	0				0.0490296		19.2977	16.1932	4.65396	18.8701	13.7128	262.218	21.6593	356.079	188.04		0	0	0	1	0	2.28931e+06	0.0024039
10431	2069	100	0	0	0	12	232057920	233460713	221	209941132	1882605	0	0				0.0473326		19.2625	19.2685	5.39816	19.1623	14.4482	371.276	29.1402	367.195	208.75		0	0	0	1	0	1.05004e+06	0.00224038
10423	2077	0	0	100	0	12	5718107	2615390	32	3969625	464572	0	27				0.00116632		15.5591	14.7769	3.46574	15.1942	13.0489	218.357	12.0113	230.863	170.273		1	0	0	0	0	178691	1.36029e-06
10431	2080	100	0	0	0	12	134629390	53626648	131	117532300	1843035	0	0				0.0274602		18.718	17.7976	4.8752	18.5822	14.4269	316.753	23.7675	345.299	208.136		0	0	0	1	0	1.02771e+06	0.000754064
10431	2082	0	0	100	0	12	210963584	17068200	163	131735482	462427	0	0				0.04303		19.1672	16.6527	5.09375	18.6963	13.0442	277.313	25.9463	349.552	170.152		0	0	0	1	0	1.29426e+06	0.00185158
10431	2091	0	0	100	0	12	25757705	793675	205	15467456	673314	0	0				0.00525377		17.0642	13.5844	5.32301	16.5542	13.42	184.537	28.3344	274.043	180.096		0	0	0	1	0	125647	2.76021e-05
10431	2100	100	0	0	0	12	411091275	92752554	147	322043158	948049	0	74				0.0838499		19.8343	18.3454	4.99043	19.5902	13.7622	336.555	24.9044	383.776	189.397		1	0	0	1	0	2.79654e+06	0.0070308
10431	2117	0	0	100	0	12	103947392	14203382	120	86330999	741191	0	0				0.021202		18.4594	16.469	4.78749	18.2737	13.516	271.228	22.9201	333.928	182.683		0	0	0	1	0	866228	0.000449527
10431	2122	100	0	0	0	12	34038331	95831889	268	19623581	1646260	0	0				0.00694277		17.343	18.3781	5.59099	16.7922	14.314	337.755	31.2591	281.979	204.891		0	0	0	1	0	127009	4.8202e-05
10431	2123	100	0	0	0	12	106579188	148599949	1145	68352000	2145605	0	0				0.0217389		18.4844	18.8168	7.04316	18.0402	14.5789	354.071	49.6061	325.448	212.545		0	0	0	1	0	93082.3	0.000472578
10431	2124	0	0	100	0	12	357909131	13481172	230	311588720	1751012	0	0				0.0730024		19.6958	16.4168	5.43808	19.5572	14.3757	269.511	29.5727	382.484	206.661		0	0	0	1	0	1.55613e+06	0.00532935
10431	2127	0	0	100	0	12	833034439	12175501	255	559711693	3687387	0	0				0.169913		20.5406	16.3149	5.54126	20.1429	15.1204	266.177	30.7056	405.738	228.627		0	0	0	1	0	3.2668e+06	0.0288705
10631	2171	0	0	100	0	12	44943700	1465450	67	35983200	832161	0	0				0.00916712		17.6209	14.1977	4.20469	17.3986	13.6318	201.574	17.6794	302.71	185.825		0	0	0	0	0	670801	8.40361e-05
10631	2178	0	0	100	0	12	11655700	4550000	24	10500000	334200	0	0				0.0023774		16.2713	15.3306	3.17805	16.1669	12.7195	235.028	10.1	261.368	161.786		0	0	0	0	0	485654	5.65204e-06
10631	2180	0	0	100	0	12	43925676	10808086	53	36099357	702687	0	0				0.00895948		17.598	16.1958	3.97029	17.4018	13.4627	262.304	15.7632	302.822	181.243		0	0	0	0	0	828786	8.02722e-05
10631	2181	0	0	100	0	12	5907700	2450000	23	4620000	175380	0	0				0.00120499		15.5918	14.7116	3.13549	15.3459	12.0747	216.431	9.83132	235.497	145.799		0	0	0	0	0	256857	1.452e-06
10631	2182	0	0	100	0	12	7845746	641000	33	6760000	214673	0	0				0.00160029		15.8755	13.3708	3.49651	15.7265	12.2769	178.778	12.2256	247.324	150.722		0	0	0	0	0	237750	2.56093e-06
10631	2184	0	0	100	0	12	15230250	2006000	25	13041600	110614	0	0				0.0031065		16.5388	14.5117	3.21888	16.3837	11.6138	210.588	10.3612	268.424	134.88		0	0	0	0	0	609210	9.65034e-06
10631	2186	0	0	100	0	12	28423400	2137000	31	23029200	610476	0	0				0.00579749		17.1627	14.5749	3.43399	16.9523	13.322	212.428	11.7923	287.38	177.476		0	0	0	0	0	916884	3.36109e-05
10631	2202	0	0	100	0	12	5626886	629500	22	4831680	27335	0	0				0.00114771		15.5431	13.3527	3.09104	15.3907	10.2159	178.294	9.55454	236.874	104.365		0	0	0	0	0	255768	1.31724e-06
10631	2205	0	0	100	0	12	14642184	3355000	28	12750500	257235	0	0				0.00298655		16.4994	15.026	3.3322	16.3611	12.4577	225.78	11.1036	267.685	155.195		0	0	0	0	0	522935	8.91949e-06
10631	2209	0	0	100	0	12	6037638	1240000	22	5254200	30734	0	0				0.00123149		15.6135	14.0306	3.09104	15.4745	10.3331	196.858	9.55454	239.461	106.773		0	0	0	0	0	274438	1.51657e-06
10631	2210	0	0	100	0	12	4794122	542000	20	4130322	30317	0	0				0.000977852		15.3829	13.203	2.99573	15.2339	10.3195	174.32	8.97441	232.071	106.491		0	0	0	0	0	239706	9.56195e-07
10631	2212	0	0	100	0	12	5572599	543000	21	4843734	28214	0	0				0.00113664		15.5334	13.2049	3.04452	15.3932	10.2476	174.368	9.26912	236.95	105.013		0	0	0	0	0	265362	1.29195e-06
10761	2215	0	0	100	0	12	1310267000	114307000	1583	622353000	19346057	297959000	40				0.267254		20.9935	18.5544	7.36708	20.249	16.778	344.266	54.2738	410.023	281.501		1	0	0	1	1	827711	0.0714246
10614	2226	0	0	100	0	12	3005294	1397500	21	2539309	49940	0	0				0.000612987		14.9159	14.1502	3.04452	14.7474	10.8186	200.228	9.26912	217.486	117.042		0	0	0	0	0	143109	3.75753e-07
10618	2241	0	0	100	0	12	8424950	1365250	29	3290411	27432	0	0				0.00171843		15.9467	14.1268	3.3673	15.0065	10.2195	199.568	11.3387	225.196	104.437		0	0	0	0	0	290516	2.953e-06
10740	2248	0	0	100	0	12	4782256	269330	53	3772681	562778	0	0				0.000975432		15.3804	12.5037	3.97029	15.1433	13.2406	156.342	15.7632	229.319	175.315		0	0	0	0	0	90231.2	9.51468e-07
10740	2258	0	0	100	0	12	1079000	1333000	33	655500	64240	0	0				0.000220083		13.8915	14.1029	3.49651	13.3932	11.0704	198.893	12.2256	179.377	122.553		0	0	0	0	0	32697	4.84363e-08
10740	2263	0	0	100	0	12	451659108	47384491	649	300968382	11148342	0	0				0.0921245		19.9284	17.6738	6.47543	19.5225	16.2268	312.363	41.9312	381.129	263.309		0	0	0	1	0	695931	0.00848692
10710	2285	0	0	100	0	12	3180000	2175000	75	2224500	224250	0	0				0.000648622		14.9724	14.5925	4.31749	14.615	12.3205	212.942	18.6407	213.599	151.795		0	0	0	0	0	42400	4.2071e-07
10710	2289	0	0	100	0	12	140219220	99793020	1065	103502040	8589000	0	28				0.0286004		18.7587	18.4186	6.97073	18.4551	15.966	339.245	48.5911	340.591	254.913		1	0	0	1	0	131661	0.000817982
10710	2302	0	0	100	0	12	248227462	40768783	1856	151249441	10095875	19723056	0				0.0506307		19.3299	17.5234	7.52618	18.8344	16.1276	307.071	56.6434	354.736	260.101		0	0	0	1	1	133743	0.00256347
10710	2303	0	0	100	0	12	2234800	780000	57	855250	28750	0	0				0.00045583		14.6197	13.567	4.04305	13.6591	10.2664	184.065	16.3463	186.572	105.399		0	0	0	0	0	39207	2.07781e-07
10793	2305	0	0	100	0	12	4815000	1895000	29	2611500	16950	0	0				0.000982111		15.3872	14.4547	3.3673	14.7754	9.73802	208.939	11.3387	218.313	94.8291		0	0	0	0	0	166034	9.64542e-07
10710	2309	0	0	100	0	12	1028110	620900	20	638362	35635	0	0				0.000209703		13.8432	13.3389	2.99573	13.3667	10.4811	177.927	8.97441	178.668	109.853		0	0	0	0	0	51405.5	4.39752e-08
10621	2349	0	0	100	0	12	60095918	36588921	197	48237086	1285679	0	66				0.0122577		17.9115	17.4153	5.2832	17.6916	14.0668	303.291	27.9122	312.994	197.875		1	0	0	1	0	305055	0.000150251
10621	2352	0	0	100	0	12	5888482	588904	48	3933831	1141606	0	0				0.00120107		15.5885	13.286	3.8712	15.1851	13.9479	176.518	14.9862	230.588	194.545		0	0	0	0	0	122677	1.44256e-06
10621	2353	0	0	100	0	12	3124247	334636	33	1570800	481813	0	10				0.00063725		14.9547	12.7208	3.49651	14.2671	13.0853	161.819	12.2256	203.55	171.225		1	0	0	0	0	94674.2	4.06087e-07
10621	2360	0	0	100	0	12	9282305	1502790	54	3855141	3437278	0	0				0.0018933		16.0436	14.2228	3.98898	15.1649	15.0502	202.289	15.912	229.975	226.508		0	0	0	0	0	171895	3.5846e-06
10771	2407	0	0	100	0	12	9734691	815836	195	1238207	878885	0	0				0.00198558		16.0912	13.612	5.273	14.0292	13.6864	185.286	27.8045	196.818	187.318		0	0	0	1	0	49921.5	3.94251e-06
10799	2415	0	0	100	0	12	799800	750000	35	170000	112900	0	0				0.000163134		13.5921	13.5278	3.55535	12.0436	11.6343	183.002	12.6405	145.047	135.356		0	0	0	0	0	22851.4	2.66128e-08
10794	2445	0	0	100	0	12	2596500	774000	27	1646300	52428	0	0				0.000529606		14.7697	13.5593	3.29584	14.314	10.8672	183.855	10.8625	204.892	118.096		0	0	0	0	0	96166.7	2.80482e-07
11040	2448	0	0	100	0	12	1182000	500000	58	241010	150046	216450	0				0.000241091		13.9827	13.1224	4.06044	12.3926	11.9187	172.196	16.4872	153.576	142.055		0	0	0	0	1	20379.3	5.81251e-08
10794	2455	0	0	100	0	12	3974250	1597000	73	1903475	23760	0	0				0.000810624		15.1953	14.2836	4.29046	14.4592	10.0758	204.022	18.408	209.068	101.521		0	0	0	0	0	54441.8	6.57111e-07
10794	2473	0	0	100	0	12	14305000	1544862	50	9372662	103500	0	0				0.00291778		16.4761	14.2504	3.91202	16.0533	11.5473	203.075	15.3039	257.709	133.341		0	0	0	0	0	286100	8.51342e-06
10794	2474	0	0	100	0	12	1821200	1100000	52	682500	140250	0	0				0.000371468		14.415	13.9108	3.95124	13.4335	11.8512	193.511	15.6123	180.459	140.451		0	0	0	0	0	35023.1	1.37989e-07
10801	2499	0	0	100	0	12	657567499	92740758	211	565216662	6858089	264495164	0				0.134123		20.3041	18.3453	5.35186	20.1527	15.7409	336.551	28.6424	406.132	247.777		0	0	0	1	1	3.11643e+06	0.0179891
10431	2502	0	0	100	0	12	426795362	111795084	241	279954302	19152507	0	83				0.087053		19.8718	18.5322	5.4848	19.4501	16.7679	343.442	30.083	378.308	281.164		1	0	0	1	0	1.77094e+06	0.00757823
10801	2503	0	0	100	0	12	425408225	2152930	196	221918598	11402074	50338531	0				0.0867701		19.8686	14.5823	5.27811	19.2178	16.2493	212.645	27.8585	369.325	264.04		0	0	0	1	1	2.17045e+06	0.00752905
10801	2504	0	0	0	100	12	259798855	3091965	92	231264227	2774781	59056256	0				0.0529909		19.3754	14.9443	4.52179	19.2591	14.8361	223.333	20.4466	370.912	220.109		0	1	0	0	1	2.8239e+06	0.00280804
11040	2526	0	0	100	0	12	223590953	20000000	262	36410060	4288259	0	0				0.0456056		19.2253	16.8112	5.56834	17.4104	15.2714	282.618	31.0065	303.12	233.215		0	0	0	1	0	853401	0.00207987
12012	2562	0	0	100	0	12	1885386777	340454502	2461	1361550460	17672846	940174005	85				0.384561		21.3574	19.6458	7.80832	21.0319	16.6875	385.957	60.9699	442.34	278.474		1	0	0	1	1	766106	0.147887
12091	2565	0	0	100	0	12	33898369	13020722	207	22692000	833446	2023000	0				0.00691422		17.3389	16.3821	5.33272	16.9375	13.6333	268.372	28.4379	286.88	185.868		0	0	0	1	1	163760	4.78064e-05
12012	2568	0	0	100	0	12	6644079	274403	22	5138300	175311	174492	31				0.00135519		15.7092	12.5224	3.09104	15.4522	12.0743	156.809	9.55454	238.771	145.789		1	0	0	0	1	302004	1.83653e-06
13921	2591	0	0	100	0	12	4644911	1028000	59	2739781	191110	0	0				0.000947418		15.3513	13.8431	4.07754	14.8234	12.1606	191.632	16.6263	219.733	147.88		0	0	0	0	0	78727.3	8.97601e-07
14111	2620	0	0	100	0	12	1918000	460000	25	1196000	3200	0	0				0.000391213		14.4668	13.039	3.21888	13.9945	8.07091	170.015	10.3612	195.846	65.1395		0	0	0	0	0	76720	1.53047e-07
14111	2624	0	0	100	0	12	1700000	495000	22	945000	12000	0	0				0.000346747		14.3461	13.1123	3.09104	13.7589	9.39266	171.933	9.55454	189.308	88.2221		0	0	0	0	0	77272.7	1.20234e-07
14111	2626	0	0	100	0	12	828160	1630000	23	597852	24857	0	0				0.000168919		13.627	14.3041	3.13549	13.3011	10.1209	204.607	9.83132	176.919	102.433		0	0	0	0	0	36007	2.85336e-08
14111	2631	0	0	100	0	12	1572000	690000	27	900000	301000	0	0				0.000320639		14.2679	13.4444	3.29584	13.7102	12.6149	180.753	10.8625	187.968	159.135		0	0	0	0	0	58222.2	1.0281e-07
13912	2647	0	0	100	0	12	1338800	365000	22	828800	12000	0	0				0.000273074		14.1073	12.8077	3.09104	13.6277	9.39266	164.036	9.55454	185.715	88.2221		0	0	0	0	0	60854.5	7.45693e-08
15201	2711	0	0	100	0	12	13500000	17830000	171	9471930	248000	0	60				0.00275358		16.4182	16.6964	5.14166	16.0638	12.4212	278.77	26.4367	258.047	154.286		1	0	0	1	0	78947.4	7.58221e-06
16221	2872	0	0	100	0	12	6830200	7500000	127	2520000	2165000	0	0				0.00139315		15.7369	15.8304	4.84419	14.7398	14.5879	250.602	23.4661	217.261	212.808		0	0	0	1	0	53781.1	1.94086e-06
16221	2908	0	0	100	0	12	10406070	926000	191	5167000	1104241	3800000	85				0.00212252		16.1579	13.7386	5.25227	15.4578	13.9147	188.75	27.5864	238.944	193.618		1	0	0	1	1	54482	4.50507e-06
16211	2920	0	0	100	0	12	105041367	37771257	1862	36832662	16986639	332103	70				0.0214252		18.4699	17.4471	7.52941	17.4219	16.6479	304.4	56.692	303.522	277.154		1	0	0	1	1	56413.2	0.000459039
16299	2958	0	0	100	0	12	4091200	8307959	28	2050000	1214585	400000	80				0.000834478		15.2243	15.9327	3.3322	14.5334	14.0099	253.852	11.1036	211.218	196.278		1	0	0	0	1	146114	6.96354e-07
31001	2998	0	0	100	0	12	26748358	3565000	231	14674861	434807	0	100				0.00545584		17.102	15.0867	5.44242	16.5016	12.9827	227.608	29.6199	272.304	168.549		1	0	0	1	0	115794	2.97662e-05
31001	3024	0	0	100	0	12	7962500	4075000	105	3232275	955739	0	90				0.0016241		15.8903	15.2204	4.65396	14.9887	13.7702	231.66	21.6593	224.661	189.62		1	0	0	1	0	75833.3	2.63771e-06
31001	3032	0	0	100	0	12	5090392	2975401	60	2612489	272319	0	100				0.00103828		15.4429	14.9059	4.09434	14.7758	12.5147	222.186	16.7637	218.325	156.618		1	0	0	0	0	84839.9	1.07803e-06
31001	3040	0	0	100	0	12	1860658	1644000	29	846767	11508	0	0				0.000379517		14.4364	14.3126	3.3673	13.6492	9.3508	204.852	11.3387	186.3	87.4374		0	0	0	0	0	64160.6	1.44033e-07
31002	3048	0	0	100	0	12	6141900	1871700	60	3600040	300908	0	100				0.00125276		15.6306	14.4424	4.09434	15.0965	12.6146	208.582	16.7637	227.903	159.127		1	0	0	0	0	102365	1.5694e-06
16221	3055	0	0	100	0	12	12240000	38334460	458	4914900	533400	3600000	100				0.00249658		16.3202	17.4619	6.12687	15.4078	13.187	304.917	37.5385	237.4	173.898		1	0	0	1	1	26724.9	6.23292e-06
17022	3065	0	0	100	0	12	302607807	65366798	693	208566432	7666890	28958157	0				0.0617226		19.5279	17.9955	6.54103	19.1558	15.8524	323.839	42.7851	366.943	251.299		0	0	0	1	1	436664	0.00380968
10761	3070	0	0	100	0	12	592898	335000	35	44105	32769	0	0				0.000120933		13.2928	12.7219	3.55535	10.6943	10.3972	161.846	12.6405	114.369	108.103		0	0	0	0	0	16939.9	1.46247e-08
17022	3081	0	0	100	0	12	39423129	9687135	136	29010689	728616	0	0				0.0080411		17.4899	16.0863	4.91265	17.1832	13.4989	258.769	24.1342	295.261	182.22		0	0	0	1	0	289876	6.46592e-05
17022	3099	0	0	100	0	12	331840193	86273393	1178	234306342	4554184	0	0				0.0676851		19.6202	18.273	7.07157	19.2721	15.3316	333.904	50.0071	371.415	235.057		0	0	0	1	0	281698	0.00458128
15201	3375	0	0	100	0	12	42054959	6585648	390	23635383	7660531	0	0				0.00857791		17.5545	15.7004	5.96615	16.9783	15.8516	246.503	35.5949	288.261	251.273		0	0	0	1	0	107833	7.35805e-05
25940	3638	0	0	100	0	12	4500000	160000	82	1495000	110900	0	0				0.000917861		15.3196	11.9829	4.40672	14.2176	11.6164	143.591	19.4192	202.141	134.94		0	0	0	0	0	54878	8.42468e-07
10772	3802	0	0	66	34	13	40550434	11677209	242	29357490	208930	0	100				0.00827103		17.5181	16.2731	5.48894	17.1951	12.2498	264.815	30.1284	295.67	150.056		1	1	0	1	0	167564	6.841e-05
10740	3806	0	0	100	0	13	2740500	1090000	29	1518715	70196	0	0				0.000558977		14.8237	13.9017	3.3673	14.2334	11.159	193.257	11.3387	202.589	124.524		0	0	0	0	0	94500	3.12455e-07
10794	3812	0	0	100	0	13	1728000	975000	47	1020720	43170	0	0				0.000352458		14.3625	13.7902	3.85015	13.836	10.6729	190.169	14.8236	191.435	113.911		0	0	0	0	0	36766	1.24227e-07
10761	3819	0	0	100	0	13	1744025	5152791	32	666816	97241	0	0				0.000355727		14.3717	15.455	3.46574	13.4103	11.4849	238.859	12.0113	179.835	131.904		0	0	0	0	0	54500.8	1.26542e-07
13121	3845	0	0	100	0	13	1227900	1449400	25	410462	23392	307462	9				0.000250454		14.0208	14.1867	3.21888	12.925	10.0601	201.261	10.3612	167.057	101.207		1	0	0	0	1	49116	6.2727e-08
13121	3879	0	0	100	0	13	2805905	2502281	40	1079310	174500	0	0				0.000572318		14.8472	14.7327	3.68888	13.8918	12.0697	217.053	13.6078	192.983	145.677		0	0	0	0	0	70147.6	3.27548e-07
16211	4321	0	0	100	0	14	15945969	27503093	610	10041482	414024	0	0				0.00325248		16.5847	17.1298	6.41346	16.1222	12.9337	293.43	41.1325	259.926	167.28		0	0	0	1	0	26140.9	1.05787e-05
10422	4558	0	0	100	0	15	198083422	1260124	107	125117921	17492782	0	100				0.0404029		19.1042	14.0467	4.67283	18.6448	16.6773	197.31	21.8353	347.627	278.132		1	0	0	1	0	1.85125e+06	0.00163239
10423	4562	0	0	100	0	15	206509046	88796499	91	1642639	2493342	0	60				0.0421215		19.1459	18.3019	4.51086	14.3118	14.7291	334.958	20.3479	204.828	216.947		1	0	0	0	0	2.26933e+06	0.00177422
10761	4573	0	0	100	0	15	38984625	637525	206	17623519	1918184	0	0				0.00795166		17.4787	13.3653	5.32788	16.6847	14.4669	178.633	28.3863	278.381	209.291		0	0	0	1	0	189246	6.32288e-05
16101	4595	0	0	100	0	15	1044000	500000	28	267680	24728	0	100				0.000212944		13.8586	13.1224	3.3322	12.4975	10.1157	172.196	11.1036	156.189	102.327		1	0	0	0	0	37285.7	4.5345e-08
16213	4702	0	0	100	0	15	20454600	5398000	1021	3820665	1832300	0	96				0.0041721		16.8337	15.5015	6.92854	15.1559	14.4211	240.298	48.0046	229.702	207.968		1	0	0	1	0	20033.9	1.74065e-05
10293	4772	0	0	100	0	16	70595703	2706472	414	51795607	2223386	0	100				0.0143993		18.0725	14.8112	6.02587	17.7628	14.6145	219.37	36.3111	315.518	213.585		1	0	0	1	0	170521	0.000207341
10710	4812	0	0	55	45	16	293639512	7916911	1567	183317801	13664690	32183015	0				0.0598934		19.4979	15.8845	7.35692	19.0267	16.4303	252.318	54.1242	362.017	269.956		0	1	0	1	1	187390	0.00358722
10761	4821	100	0	0	0	16	56532476	75875117	850	10016850	4226398	0	9				0.0115309		17.8503	18.1446	6.74524	16.1198	15.2569	329.226	45.4982	259.847	232.772		1	0	0	1	0	66508.8	0.000132961
10771	4834	0	0	100	0	16	20058199	3692523	204	9711799	2279408	0	0				0.00409125		16.8141	15.1218	5.31812	16.0889	14.6394	228.669	28.2824	258.851	214.313		0	0	0	1	0	98324.5	1.67383e-05
16212	4993	0	0	100	0	16	12868907	1526713	134	9075086	762666	731936	0				0.00262486		16.3703	14.2386	4.89784	16.021	13.5446	202.739	23.9888	256.674	183.456		0	0	0	1	1	96036.6	6.88988e-06
31001	5060	0	0	100	0	16	996710	345000	31	327280	82883	0	0				0.000203298		13.8122	12.7513	3.43399	12.6986	11.3252	162.596	11.7923	161.254	128.26		0	0	0	0	0	32151.9	4.13301e-08
25951	5248	0	0	100	0	16	11044027	85179	82	9050551	316934	0	0				0.00225264		16.2174	11.3525	4.40672	16.0183	12.6664	128.879	19.4192	256.587	160.439		0	0	0	0	0	134683	5.07438e-06
10432	5320	100	0	0	0	18	125352282	210770555	495	82200000	6779326	0	0				0.025568		18.6466	19.1663	6.20456	18.2247	15.7294	367.346	38.4965	332.138	247.414		0	0	0	1	0	253237	0.000653722
10631	5337	0	0	100	0	18	10818320	3236000	28	9555000	172960	0	0				0.0022066		16.1968	14.9898	3.3322	16.0726	12.0608	224.696	11.1036	258.328	145.463		0	0	0	0	0	386369	4.86909e-06
10631	5340	0	0	100	0	18	48248482	1443000	33	38858400	389949	0	0				0.0098412		17.6919	14.1822	3.49651	17.4754	12.8738	201.136	12.2256	305.391	165.734		0	0	0	0	0	1.46208e+06	9.68491e-05
10631	5341	0	0	100	0	18	23951589	1989000	43	19272400	341718	0	0				0.00488538		16.9915	14.5031	3.7612	16.7742	12.7417	210.341	14.1466	281.373	162.352		0	0	0	0	0	557014	2.3867e-05
10612	5368	0	0	100	0	18	83319238	13097500	411	65921035	578488	0	92				0.0169945		18.2382	16.3879	6.01859	18.004	13.2682	268.564	36.2235	324.143	176.044		1	0	0	1	0	202723	0.000288815
10761	5376	0	0	100	0	18	259876319	2986398	161	247471193	974212	0	99				0.0530067		19.3757	14.9096	5.0814	19.3268	13.7894	222.296	25.8207	373.525	190.147		1	0	0	1	0	1.61414e+06	0.00280971
10740	5388	0	0	100	0	18	378000	1400000	26	190000	42728	0	0				7.71003e-05		12.8426	14.152	3.2581	12.1548	10.6626	200.279	10.6152	147.739	113.691		0	0	0	0	0	14538.5	5.94446e-09
10621	5423	0	0	100	0	18	3265750	1130150	28	1554000	1135798	0	0				0.000666112		14.999	13.9379	3.3322	14.2563	13.9428	194.264	11.1036	203.243	194.403		0	0	0	0	0	116634	4.43705e-07
10621	5440	0	0	100	0	18	19231800	1300500	34	13887000	1853330	0	0				0.00392269		16.7721	14.0783	3.52636	16.4465	14.4325	198.197	12.4352	270.486	208.297		0	0	0	0	0	565641	1.53875e-05
10621	5448	0	0	100	0	18	43632446	1363650	98	25347700	2984630	0	0				0.00889967		17.5913	14.1257	4.58497	17.0482	14.909	199.535	21.0219	290.641	222.278		0	0	0	0	0	445229	7.92041e-05
10621	5466	0	0	100	0	18	10621761	2950000	29	7116174	1174625	0	0				0.00216651		16.1784	14.8973	3.3673	15.7779	13.9765	221.93	11.3387	248.942	195.341		0	0	0	0	0	366268	4.69377e-06
10771	5487	0	0	100	0	18	2105424	600000	33	1198260	125992	0	0				0.000429441		14.56	13.3047	3.49651	13.9964	11.744	177.015	12.2256	195.899	137.921		0	0	0	0	0	63800.7	1.8442e-07
11050	5524	0	0	0	100	18	59516519	28734437	142	34372	1507038	0	0				0.0121395		17.9018	17.1736	4.95583	10.445	14.2257	294.933	24.5602	109.098	202.369		0	1	0	1	0	419130	0.000147368
10130	5685	0	0	100	0	30	100031208	32568914	267	54252105	10133802	41802767	0				0.0204033		18.421	17.2989	5.58725	17.8092	16.1314	299.251	31.2173	317.166	260.222		0	0	1	1	1	374649	0.000416293
10520	5690	0	0	5	95	30	56376681	728798655	1782	3326033	102761	1770786	5				0.0114991		17.8476	20.4069	7.48549	15.0173	11.5402	416.442	56.0326	225.519	133.175		1	1	1	1	1	31636.7	0.000132229
10520	5691	0	0	100	0	30	498288053	278600000000	930	355817296	826525	0	25				0.101635		20.0267	26.353	6.83518	19.6899	13.625	694.483	46.7197	387.693	185.64		1	0	1	1	0	535794	0.0103297
10520	5697	0	0	0	100	30	48338088	930528900	475	4449119	29345157	4449119	0				0.00985947		17.6937	20.6513	6.16331	15.3082	17.1946	426.475	37.9864	234.341	295.656		0	1	1	1	1	101764	9.72092e-05
10432	5735	0	0	100	0	30	933823175	47806164	239	575993526	11524664	0	0				0.190471		20.6548	17.6827	5.47646	20.1716	16.26	312.677	29.9917	406.894	264.388		0	0	1	1	0	3.90721e+06	0.0362792
10432	5742	0	0	100	0	30	13686890	18706398	112	8035192	449643	0	0				0.0027917		16.4319	16.7444	4.7185	15.8993	13.0162	280.374	22.2642	252.789	169.422		0	0	1	1	0	122204	7.7936e-06
10710	5789	0	0	90	10	30	366063518	141903561	1570	218734002	3037334	0	10				0.0746656		19.7183	18.7707	7.35883	19.2034	14.9265	352.338	54.1524	368.769	222.8		1	0	1	1	0	233161	0.00557496
10750	5833	0	0	100	0	30	48264426	4869000	207	23234846	5158585	0	0				0.00984445		17.6922	15.3984	5.33272	16.9612	15.4562	237.111	28.4379	287.681	238.893		0	0	1	1	0	233161	9.69132e-05
10771	5968	0	0	0	100	30	80921069	229895776	823	42398691	1281825	2724863	0				0.0165054		18.209	19.2531	6.71296	17.5626	14.0638	370.683	45.0638	308.446	197.79		0	1	1	1	1	98324.5	0.000272428
10794	6053	0	0	100	0	30	3454000	6886000	70	371570	93250	0	0				0.000704509		15.055	15.745	4.2485	12.8255	11.443	247.905	18.0497	164.493	130.943		0	0	1	0	0	49342.9	4.96333e-07
10772	6105	0	0	100	0	30	3758185	1759269	29	1393843	95796	0	0				0.000766553		15.1394	14.3804	3.3673	14.1476	11.47	206.796	11.3387	200.154	131.56		0	0	1	0	0	129593	5.87604e-07
11040	6116	0	0	100	0	30	168031776	89609576	508	72594848	10542240	0	0				0.0342733		18.9397	18.311	6.23048	18.1004	16.1709	335.292	38.8189	327.625	261.498		0	0	1	1	0	330771	0.00117466
13121	6168	0	0	20	80	30	447646248	35226442	748	201071646	66246214	0	0				0.091306		19.9195	17.3773	6.6174	19.1192	18.0089	301.971	43.79	365.543	324.32		0	1	1	1	0	598458	0.00833678
13941	6397	0	0	100	0	30	54146225	10890077	640	31399473	3601109	1462274	0				0.0110442		17.8072	16.2034	6.46147	17.2623	15.0968	262.549	41.7506	297.987	227.912		0	0	1	1	1	84603.5	0.000121973
14301	6419	0	0	100	0	30	9726600	965478	153	4566539	424103	0	0				0.00198393		16.0904	13.7804	5.03044	15.3343	12.9577	189.899	25.3053	235.14	167.903		0	0	1	1	0	63572.5	3.93596e-06
14301	6434	0	0	100	0	30	115320607	7590275	1814	57729123	2154020	35207118	18				0.0235218		18.5632	15.8424	7.50329	17.8713	14.5828	250.981	56.2994	319.382	212.659		1	0	1	1	1	63572.6	0.000553277
14111	6518	0	0	100	0	30	4013763	2730100	25	1946939	71328	0	0				0.000818683		15.2052	14.8198	3.21888	14.4818	11.175	219.628	10.3612	209.722	124.882		0	0	1	0	0	160551	6.70242e-07
14303	6546	0	0	0	100	30	57256001	11790000	632	35512313	1052338	4748275	100				0.0116785		17.863	16.2828	6.44889	17.3854	13.8665	265.128	41.5882	302.252	192.281		1	1	1	1	1	90594.9	0.000136386
15201	6594	0	0	100	0	30	5939800	5019000	131	1882000	300680	0	0				0.00121154		15.5972	15.4287	4.8752	14.4478	12.6138	238.046	23.7675	208.74	159.108		0	0	1	1	0	45342	1.46782e-06
13942	6602	0	0	100	0	30	3362183	1884000	39	1632548	67438	0	0				0.000685781		15.0281	14.4489	3.66356	14.3057	11.119	208.771	13.4217	204.652	123.631		0	0	1	0	0	86209.8	4.70296e-07
14111	6632	0	0	100	0	30	12683492	847000	79	653806	5463481	0	0				0.00258704		16.3558	13.6495	4.36945	13.3906	15.5136	186.308	19.0921	179.307	240.672		0	0	1	0	0	160551	6.69277e-06
14111	6655	0	0	100	0	30	1485451	3064000	37	801002	42341	0	0				0.000302986		14.2112	14.9352	3.61092	13.5936	10.6535	223.061	13.0387	184.786	113.497		0	0	1	0	0	40147.3	9.18005e-08
14111	6754	0	0	100	0	30	52889975	2562438	604	18060270	1138853	18060270	35				0.0107879		17.7837	14.7565	6.40357	16.7092	13.9455	217.753	41.0058	279.198	194.478		1	0	1	1	1	87566.2	0.000116379
14111	6766	0	0	100	0	30	4655965	3442000	29	1404618	896234	0	0				0.000949673		15.3537	15.0516	3.3673	14.1553	13.706	226.55	11.3387	200.372	187.853		0	0	1	0	0	160551	9.01878e-07
14111	6852	0	0	100	0	30	2509298	418460	29	1096266	43695	0	0				0.000511819		14.7355	12.9443	3.3673	13.9074	10.685	167.556	11.3387	193.416	114.169		0	0	1	0	0	86527.5	2.61959e-07
14111	7081	0	0	100	0	30	16054995	3358793	223	7836841	285888	0	0				0.00327472		16.5915	15.0271	5.40717	15.8743	12.5634	225.814	29.2375	251.995	157.838		0	0	1	1	0	71995.5	1.07238e-05
14111	7218	0	0	100	0	30	204701929	8797106	1275	96021713	3134167	0	0				0.0417529		19.1371	15.9899	7.1507	18.3801	14.9579	255.678	51.1325	337.828	223.738		0	0	1	1	0	160551	0.0017433
14301	7443	0	0	100	0	30	2352184	3260600	37	1191607	29944	0	0				0.000479773		14.6709	14.9974	3.61092	13.9908	10.3071	224.923	13.0387	195.743	106.236		0	0	1	0	0	63572.5	2.30182e-07
14111	7667	0	0	100	0	30	8027527	4610000	50	3666121	354700	0	0				0.00163737		15.8984	15.3437	3.91202	15.1146	12.779	235.43	15.3039	228.452	163.304		0	0	1	0	0	160551	2.68097e-06
14301	7670	0	0	100	0	30	3057612	5002000	52	1662000	82493	0	0				0.000623658		14.9331	15.4253	3.95124	14.3235	11.3205	237.941	15.6123	205.164	128.153		0	0	1	0	0	58800.2	3.8895e-07
14111	7685	0	0	100	0	30	16055053	375811	100	202825	7062690	0	0				0.00327473		16.5915	12.8368	4.60517	12.2201	15.7703	164.785	21.2076	149.331	248.704		0	0	1	1	0	160551	1.07239e-05
14111	7751	0	0	100	0	30	3692662	3491000	23	1437554	410405	0	0				0.000753189		15.1219	15.0657	3.13549	14.1785	12.9249	226.975	9.83132	201.029	167.053		0	0	1	0	0	160551	5.67293e-07
15112	7853	0	0	100	0	30	3164100	6599000	41	1387900	307735	0	0				0.000645378		14.9674	15.7024	3.71357	14.1433	12.637	246.566	13.7906	200.033	159.694		0	0	1	0	0	77173.2	4.16513e-07
15111	7857	0	0	100	0	30	1347000	1885000	21	593800	57145	0	0				0.000274746		14.1134	14.4494	3.04452	13.2943	10.9533	208.786	9.26912	176.738	119.976		0	0	1	0	0	64142.9	7.54855e-08
15121	7868	0	0	100	0	30	625550	61000	22	119700	24750	0	0				0.000127593		13.3464	11.0186	3.09104	11.6927	10.1166	121.41	9.55454	136.72	102.345		0	0	1	0	0	28434.1	1.62799e-08
15201	7954	0	0	100	0	30	2980713	2970000	38	1384096	70229	0	0				0.000607973		14.9077	14.9041	3.63759	14.1406	11.1595	222.131	13.232	199.955	124.535		0	0	1	0	0	78439.8	3.69631e-07
14301	7965	0	0	100	0	30	1335024	852000	21	672533	23157	0	0				0.000272304		14.1045	13.6553	3.04452	13.4188	10.0501	186.468	9.26912	180.064	101.004		0	0	1	0	0	63572.6	7.41492e-08
16212	8132	0	0	100	0	30	184849326	45660000	605	108695989	6479464	0	0				0.0377035		19.0351	17.6367	6.40523	18.5041	15.6841	311.054	41.027	342.4	245.993		0	0	1	1	0	305536	0.00142156
31001	8179	0	0	0.1	99.9	30	25753342	2148000	453	4042502	540424	550450	100				0.00525288		17.0641	14.58	6.11589	15.2124	13.2001	212.578	37.4041	231.416	174.243		1	1	1	1	1	56850.6	2.75928e-05
31001	8295	0	0	100	0	30	13757856	48398325	242	2365887	110164	0	0				0.00280618		16.4371	17.695	5.48894	14.6767	11.6097	313.112	30.1284	215.404	134.786		0	0	1	1	0	56850.6	7.87463e-06
16212	8299	0	0	100	0	30	1532040	2264100	39	486460	62990	0	0				0.000312489		14.2421	14.6327	3.66356	13.0949	11.0507	214.116	13.4217	171.477	122.119		0	0	1	0	0	39283.1	9.76492e-08
31001	8304	0	0	100	0	30	14496914	50249192	255	2456540	156537	0	0				0.00295692		16.4894	17.7325	5.54126	14.7143	11.961	314.442	30.7056	216.51	143.067		0	0	1	1	0	56850.6	8.74338e-06
17022	8360	0	0	25	75	30	78964657	1688133	227	58863551	1088040	2927453	0				0.0161063		18.1845	14.3391	5.42495	17.8907	13.8999	205.611	29.4301	320.078	193.207		0	1	1	1	1	347862	0.000259414
18111	8416	0	0	100	0	30	6259305	13275000	71	2916572	447502	0	0				0.0012767		15.6496	16.4014	4.26268	14.8859	13.0114	269.006	18.1704	221.591	169.297		0	0	1	0	0	88159.2	1.62997e-06
18111	8427	0	0	100	0	30	31359939	7083872	107	22636088	1643748	0	0				0.00639646		17.261	15.7733	4.67283	16.9351	14.3125	248.798	21.8353	286.796	204.847		0	0	1	1	0	293084	4.09147e-05
18111	8522	0	0	100	0	30	33264056	26505253	66	4918557	454947	0	0				0.00678484		17.32	17.0929	4.18965	15.4085	13.0279	292.166	17.5532	237.423	169.727		0	0	1	0	0	504001	4.6034e-05
18111	8532	0	0	100	0	30	1859100	1972500	39	650100	153079	0	0				0.000379199		14.4356	14.4948	3.66356	13.3849	11.9387	210.1	13.4217	179.155	142.533		0	0	1	0	0	47669.2	1.43792e-07
17022	8619	0	0	100	0	30	1986000	4053000	28	958000	116500	0	0				0.000405083		14.5016	15.215	3.3322	13.7726	11.6656	231.495	11.1036	189.685	136.087		0	0	1	0	0	70928.6	1.64092e-07
17022	8668	0	0	100	0	30	1270888	2925000	23	627752	59642	0	0				0.000259222		14.0552	14.8888	3.13549	13.3499	10.9961	221.677	9.83132	178.22	120.915		0	0	1	0	0	55256	6.71959e-08
18111	8689	0	0	100	0	30	94903808	174141927	512	30831738	723088	0	0				0.0193574		18.3684	18.9754	6.23832	17.2441	13.4913	360.065	38.9167	297.357	182.015		0	0	1	1	0	185359	0.00037471
15209	9048	0	0	100	0	30	27420000	4908000	167	22167000	1038113	0	0				0.00559283		17.1268	15.4064	5.11799	16.9141	13.8529	237.356	26.1939	286.087	191.903		0	0	1	1	0	164192	3.12798e-05
25992	9509	0	0	100	0	30	2403100	1812000	59	899000	58251	0	0				0.000490158		14.6923	14.4099	4.07754	13.709	10.9725	207.646	16.6263	187.938	120.396		0	0	1	0	0	40730.5	2.40255e-07
25999	9531	0	0	100	0	30	20570258	6453892	103	12039175	1345874	0	0				0.0041957		16.8394	15.6802	4.63473	16.3037	14.1126	245.868	21.4807	265.81	199.164		0	0	1	1	0	199711	1.76039e-05
25111	9556	0	0	100	0	30	9152080	4015523	34	4732599	204720	0	12				0.00186674		16.0295	15.2057	3.52636	15.37	12.2294	231.213	12.4352	236.236	149.558		1	0	1	0	0	269179	3.48472e-06
25993	9622	0	0	100	0	30	48941368	2567400	924	8222504	9133156	5137426	0				0.00998252		17.7061	14.7584	6.82871	15.9224	16.0274	217.81	46.6313	253.522	256.878		0	0	1	1	1	52966.8	9.96508e-05
25993	9635	0	0	100	0	30	23432134	1172750	274	15091933	1325504	0	0				0.00477943		16.9696	13.9749	5.61313	16.5297	14.0973	195.297	31.5072	273.23	198.734		0	0	1	1	0	85518.7	2.28429e-05
25111	9644	0	0	100	0	30	1801500	150000	25	149500	116152	0	0				0.00036745		14.4041	11.9184	3.21888	11.9151	11.6627	142.048	10.3612	141.968	136.018		0	0	1	0	0	72060	1.3502e-07
31004	9661	0	0	100	0	30	2597100	3095000	42	1469000	82900	0	0				0.000529728		14.7699	14.9453	3.73767	14.2001	11.3254	223.362	13.9702	201.643	128.264		0	0	1	0	0	61835.7	2.80612e-07
25112	9681	0	0	100	0	30	5323433	450633	57	2851519	185743	202697	0				0.00108582		15.4876	13.0184	4.04305	14.8634	12.1321	169.479	16.3463	220.92	147.188		0	0	1	0	1	93393.6	1.179e-06
25112	9686	0	0	100	0	30	11749835	741693	45	9049334	398585	108501	0				0.0023966		16.2793	13.5167	3.80666	16.0182	12.8957	182.701	14.4907	256.583	166.298		0	0	1	0	1	261107	5.7437e-06
25120	9722	0	0	100	0	30	21303595	8168974	123	2919500	767357	0	0				0.00434527		16.8744	15.9159	4.81218	14.8869	13.5507	253.314	23.1571	221.62	183.622		0	0	1	1	0	173200	1.88814e-05
25952	9741	0	0	100	0	30	816003050	288158474	1384	325300883	26064427	314505684	6				0.166439		20.5199	19.479	7.23273	19.6003	17.0761	379.432	52.3124	384.17	291.593		1	0	1	1	1	589598	0.0277021
25910	9756	0	0	100	0	30	34904040	12062033	345	22578375	1836276	10802855	0				0.00711934		17.3681	16.3056	5.84354	16.9325	14.4233	265.872	34.147	286.71	208.03		0	0	1	1	1	101171	5.0685e-05
25940	9763	0	30	30	40	30	31504602	20268000	95	21833633	351089	0	0				0.00642596		17.2656	16.8246	4.55388	16.899	12.7688	283.066	20.7378	285.575	163.042		0	1	1	0	0	331627	4.1293e-05
25920	9811	0	0	100	0	30	93358199	42063215	164	46991701	856502	0	0				0.0190422		18.352	17.5547	5.09987	17.6655	13.6606	308.167	26.0086	312.069	186.612		0	0	1	1	0	569257	0.000362605
25910	9892	0	0	100	0	30	412681867	37450000	141	115533035	7924814	0	0				0.0841743		19.8382	17.4385	4.94876	18.5651	15.8855	304.102	24.4902	344.662	252.349		0	0	1	1	0	2.92682e+06	0.00708532
10130	10366	0	0	100	0	30	11239462	1225000	30	5429661	1693788	0	0				0.0022925		16.2349	14.0185	3.4012	15.5074	14.3425	196.517	11.5681	240.479	205.707		0	0	1	0	0	374649	5.25557e-06
10510	10373	0	0	100	0	30	178182381	38166118	221	162848181	1301312	0	0				0.0363437		18.9983	17.4575	5.39816	18.9083	14.0789	304.763	29.1402	357.525	198.215		0	0	1	1	0	806255	0.00132086
10531	10381	0	0	100	0	30	1339517	1583214	33	184410	229726	0	0				0.00027322		14.1078	14.275	3.49651	12.1249	12.3446	203.775	12.2256	147.014	152.39		0	0	1	0	0	40591.4	7.46492e-08
10732	10382	0	0	50	50	30	84837110	37200000	497	68799130	4717843	0	26				0.0173041		18.2562	17.4318	6.20859	18.0467	15.3669	303.868	38.5466	325.683	236.14		1	1	1	1	0	170698	0.000299433
10320	10403	0	0	80	20	30	7727977	3652609	205	2954082	302000	0	100				0.00157627		15.8604	15.111	5.32301	14.8987	12.6182	228.341	28.3344	221.971	159.219		1	0	1	1	0	37697.4	2.48462e-06
10293	10443	0	0	100	0	30	21432178	1899155	51	18778594	368841	0	100				0.0043715		16.8804	14.4569	3.93183	16.7482	12.8181	209.003	15.4593	280.503	164.304		1	0	1	0	0	420239	1.911e-05
10423	10458	0	0	100	0	30	1380600	1731000	20	900250	150702	0	0				0.0002816		14.138	14.3642	2.99573	13.7104	11.9231	206.331	8.97441	187.976	142.159		0	0	1	0	0	69030	7.92984e-08
10611	10514	0	0	100	0	30	3173100	1070000	24	2910600	26505	0	0				0.000647214		14.9702	13.8832	3.17805	14.8839	10.1851	192.742	10.1	221.53	103.736		0	0	1	0	0	132212	4.18886e-07
10631	10554	0	0	100	0	30	8122454	1470000	31	6340951	183276	0	0				0.00165673		15.9101	14.2008	3.43399	15.6625	12.1187	201.662	11.7923	245.315	146.864		0	0	1	0	0	262015	2.74475e-06
10631	10556	0	0	100	0	30	2382654	2050000	25	1680000	39492	0	0				0.000485988		14.6837	14.5334	3.21888	14.3343	10.5839	211.218	10.3612	205.472	112.018		0	0	1	0	0	95306.2	2.36184e-07
10710	10582	0	0	100	0	30	74611672	9440264	320	42148844	2550981	3903994	30				0.0152185		18.1278	16.0605	5.76832	17.5567	14.752	257.939	33.2735	308.238	217.621		1	0	1	1	1	233161	0.000231602
10618	10584	0	0	100	0	30	5623945	363000	47	2640995	35213	0	0				0.00114711		15.5425	12.8022	3.85015	14.7867	10.4692	163.895	14.8236	218.646	109.604		0	0	1	0	0	119658	1.31586e-06
10618	10585	0	0	100	0	30	4831843	573836	39	3542287	83895	0	0				0.000985546		15.3907	13.2601	3.66356	15.0803	11.3373	175.83	13.4217	227.415	128.535		0	0	1	0	0	123893	9.71302e-07
10618	10587	0	0	100	0	30	7381203	290000	20	5630035	420776	91837	0				0.00150554		15.8144	12.5776	2.99573	15.5436	12.9499	158.197	8.97441	241.604	167.699		0	0	1	0	1	369060	2.26664e-06
10740	10622	0	0	100	0	30	384820000	230978	506	307614075	10039029	0	0				0.0784914		19.7683	12.3501	6.22654	19.5444	16.122	152.524	38.7698	381.982	259.919		0	0	1	1	0	760514	0.00616089
10740	10653	0	0	100	0	30	2455298	2323000	27	1797578	95000	82250	0				0.000500805		14.7138	14.6584	3.29584	14.402	11.4616	214.868	10.8625	207.416	131.369		0	0	1	0	1	90937	2.50805e-07
10740	10654	0	0	100	0	30	468000	125700	26	272099	16440	0	0				9.54575e-05		13.0562	11.7417	3.2581	12.5139	9.70747	137.866	10.6152	156.598	94.235		0	0	1	0	0	18000	9.11214e-09
10740	10662	0	0	100	0	30	5943617	130000	36	3668360	238065	0	80				0.00121231		15.5978	11.7753	3.58352	15.1153	12.3803	138.657	12.8416	228.471	153.272		1	0	1	0	0	165100	1.4697e-06
10740	10675	0	0	100	0	30	4032000	2405000	43	3342200	31980	0	0				0.000822403		15.2098	14.6931	3.7612	15.0221	10.3729	215.886	14.1466	225.665	107.596		0	0	1	0	0	93767.4	6.76347e-07
10740	10688	0	0	100	0	30	3797311	545000	23	2368474	133809	0	0				0.000774534		15.1498	13.2085	3.13549	14.6778	11.8042	174.466	9.83132	215.437	139.338		0	0	1	0	0	165100	5.99903e-07
10740	10699	0	0	100	0	30	1850000	1765000	27	900000	294530	0	0				0.000377343		14.4307	14.3837	3.29584	13.7102	12.5931	206.89	10.8625	187.968	158.587		0	0	1	0	0	68518.5	1.42388e-07
10740	10729	0	0	100	0	30	1800000	129750	79	988740	35505	0	0				0.000367144		14.4033	11.7734	4.36945	13.8042	10.4774	138.612	19.0921	190.556	109.777		0	0	1	0	0	22784.8	1.34795e-07
10740	10734	0	0	100	0	30	4951680	2700000	63	3490360	605000	0	0				0.00100999		15.4152	14.8088	4.14313	15.0655	13.313	219.299	17.1656	226.97	177.236		0	0	1	0	0	78598.1	1.02008e-06
10740	10735	0	0	100	0	30	3797311	265000	23	2178689	323554	0	0				0.000774534		15.1498	12.4875	3.13549	14.5942	12.6871	155.937	9.83132	212.992	160.963		0	0	1	0	0	165100	5.99903e-07
10740	10761	0	0	100	0	30	20802658	1230000	126	275780	13482344	0	0				0.0042431		16.8506	14.0225	4.83628	12.5274	16.4169	196.631	23.3896	156.935	269.514		0	0	1	1	0	165100	1.80039e-05
10740	10763	0	0	100	0	30	2464000	7410650	39	1882700	51830	0	0				0.00050258		14.7173	15.8184	3.66356	14.4482	10.8557	250.223	13.4217	208.751	117.847		0	0	1	0	0	63179.5	2.52586e-07
10740	10764	0	0	100	0	30	1435353000	61946944	1062	672000000	34279997	0	0				0.292768		21.0847	17.9418	6.96791	20.3258	17.3501	321.908	48.5518	413.137	301.025		0	0	1	1	0	1.35156e+06	0.0857128
10710	10781	0	0	100	0	30	10025943	1095000	43	5642767	482517	0	0				0.00204498		16.1207	13.9063	3.7612	15.5459	13.0868	193.384	14.1466	241.675	171.264		0	0	1	0	0	233161	4.18195e-06
10710	10787	0	0	100	0	30	13523366	2213300	58	6557990	1681641	0	0				0.00275835		16.4199	14.61	4.06044	15.6962	14.3353	213.452	16.4872	246.371	205.5		0	0	1	0	0	233161	7.60848e-06
10792	10801	0	0	100	0	30	1685651	66265	44	284050	27606	0	0				0.000343821		14.3377	11.1014	3.78419	12.5569	10.2258	123.241	14.3201	157.676	104.567		0	0	1	0	0	38310.2	1.18213e-07
10710	10809	0	0	100	0	30	10492266	66000	45	4167445	2221132	159674	0				0.0021401		16.1661	11.0974	3.80666	15.2428	14.6135	123.153	14.4907	232.343	213.555		0	0	1	0	1	233161	4.58002e-06
10710	10810	0	0	100	0	30	3228200	2962000	36	1943600	253740	0	0				0.000658453		14.9874	14.9014	3.58352	14.4801	12.4441	222.051	12.8416	209.672	154.855		0	0	1	0	0	89672.2	4.3356e-07
10710	10811	0	0	100	0	30	12158500	1552339	202	7991500	620300	0	0				0.00247996		16.3135	14.2553	5.30827	15.8939	13.338	203.213	28.1777	252.616	177.901		0	0	1	1	0	60190.6	6.15019e-06
10710	10813	0	0	100	0	30	5129552	900000	22	3002166	107731	0	0				0.00104627		15.4505	13.7102	3.09104	14.9148	11.5874	187.968	9.55454	222.453	134.268		0	0	1	0	0	233161	1.09468e-06
10710	10816	0	0	100	0	30	4896391	535000	21	2790261	152616	0	0				0.000998712		15.404	13.19	3.04452	14.8416	11.9357	173.977	9.26912	220.274	142.46		0	0	1	0	0	233161	9.97426e-07
10710	10820	0	0	100	0	30	2619709	357914	30	199954	276094	0	0				0.00053434		14.7786	12.788	3.4012	12.2058	12.5285	163.534	11.5681	148.983	156.963		0	0	1	0	0	87323.6	2.85519e-07
10710	10836	0	0	100	0	30	13510000	7341000	157	8820980	1419166	0	0				0.00275562		16.4189	15.809	5.05625	15.9926	14.1656	249.924	25.5656	255.765	200.664		0	0	1	1	0	86051	7.59345e-06
10710	10853	0	0	100	0	30	8160652	3513990	35	4902447	82798	0	0				0.00166452		15.9148	15.0723	3.55535	15.4052	11.3242	227.173	12.6405	237.322	128.237		0	0	1	0	0	233161	2.77063e-06
10710	10856	0	0	100	0	30	5362714	125000	23	2447426	684734	0	0				0.00109383		15.495	11.7361	3.13549	14.7105	13.4368	137.735	9.83132	216.4	180.547		0	0	1	0	0	233161	1.19646e-06
10710	10892	0	0	100	0	30	6489600	105000	70	4232133	475638	0	0				0.00132368		15.6857	11.5617	4.2485	15.2582	13.0724	133.673	18.0497	232.813	170.888		0	0	1	0	0	92708.6	1.75212e-06
10710	10905	0	0	100	0	30	1501250	1565000	32	707810	110700	0	0				0.000306209		14.2218	14.2634	3.46574	13.4699	11.6146	203.444	12.0113	181.439	134.898		0	0	1	0	0	46914.1	9.37637e-08
10710	10918	0	0	100	0	30	16554465	2075000	71	8046154	1662236	0	0				0.0033766		16.6222	14.5455	4.26268	15.9007	14.3237	211.571	18.1704	252.832	205.168		0	0	1	0	0	233161	1.14014e-05
10710	10930	0	0	100	0	30	2477520	575000	26	1692000	250960	0	0				0.000505337		14.7228	13.2621	3.2581	14.3414	12.433	175.884	10.6152	205.676	154.581		0	0	1	0	0	95289.2	2.55366e-07
10710	10938	0	0	100	0	30	455810	212900	24	274569	24108	0	0				9.29711e-05		13.0298	12.2686	3.17805	12.523	10.0903	150.518	10.1	156.824	101.814		0	0	1	0	0	18992.1	8.64363e-09
10710	10953	0	0	100	0	30	6598168	3650000	149	1857811	50220	0	70				0.00134582		15.7023	15.1102	5.00395	14.4349	10.8242	228.319	25.0395	208.367	117.163		1	0	1	1	0	44283	1.81124e-06
10792	10958	0	0	100	0	30	2118000	1271000	41	1487400	72120	0	0				0.000432006		14.566	14.0553	3.71357	14.2125	11.1861	197.552	13.7906	201.996	125.129		0	0	1	0	0	51658.5	1.8663e-07
10710	10966	0	0	100	0	30	1182512	6527429	23	510869	41474	0	0				0.000241196		13.9832	15.6915	3.13549	13.1439	10.6328	246.224	9.83132	172.761	113.057		0	0	1	0	0	51413.6	5.81754e-08
10721	10982	0	0	100	0	30	48804228	81763585	3377	1879090	1599736	0	0				0.00995455		17.7033	18.2193	8.12474	14.4463	14.2853	331.944	66.0114	208.696	204.071		0	0	1	1	0	14451.9	9.90931e-05
10721	10983	100	0	0	0	30	365836224	220767319	1155	188306823	10345894	0	0				0.0746193		19.7177	19.2126	7.05186	19.0536	16.1521	369.125	49.7287	363.039	260.89		0	0	1	1	0	316741	0.00556803
11040	10991	0	0	100	0	30	939724966	81453335	341	235937329	4418888	123555461	15				0.191675		20.6611	18.2155	5.83188	19.2791	15.3014	331.806	34.0109	371.683	234.133		1	0	1	1	1	2.75579e+06	0.0367392
10723	10996	0	0	100	0	30	21730000	9650000	662	4046200	826000	0	0				0.00443225		16.8942	16.0825	6.49527	15.2133	13.6244	258.646	42.1885	231.444	185.623		0	0	1	1	0	32824.8	1.96448e-05
10623	11002	0	0	100	0	30	92104223	6093170	154	76155309	8353318	0	41				0.0187864		18.3384	15.6227	5.03695	18.1483	15.9382	244.068	25.3709	329.36	254.025		1	0	1	1	0	598079	0.000352929
10729	11005	0	0	100	0	30	2177475	1979000	34	1133430	141836	17430	0				0.000444137		14.5937	14.4981	3.52636	13.9408	11.8624	210.195	12.4352	194.345	140.717		0	0	1	0	1	64043.4	1.97258e-07
10732	11014	0	0	100	0	30	78141700	13262425	128	56679330	2358094	0	0				0.0159385		18.174	16.4004	4.85203	17.8529	14.6734	268.975	23.5422	318.727	215.308		0	0	1	1	0	610482	0.000254035
10732	11037	0	0	100	0	30	242361365	3875613	397	138852864	15672099	0	0				0.0494342		19.3059	15.1702	5.98394	18.7489	16.5674	230.135	35.8075	351.522	274.478		0	0	1	1	0	610482	0.00244374
10732	11039	0	0	0	100	30	814383026	104581197	1334	387944432	50349458	220610443	0				0.166109		20.5179	18.4655	7.19594	19.7764	17.7345	340.974	51.7815	391.105	314.512		0	1	1	1	1	610482	0.0275922
10621	11066	0	0	100	0	30	19762500	22615000	23	17850000	58408	0	0				0.00403094		16.7993	16.9341	3.13549	16.6975	10.9752	286.765	9.83132	278.807	120.455		0	0	1	0	0	859239	1.62485e-05
10621	11078	0	0	100	0	30	7560000	4575000	42	6000000	204050	0	0				0.00154201		15.8384	15.3361	3.73767	15.6073	12.2261	235.196	13.9702	243.587	149.478		0	0	1	0	0	180000	2.37778e-06
10621	11093	0	0	100	0	30	854700	1487000	21	425750	67325	0	0				0.000174332		13.6585	14.2123	3.04452	12.9616	11.1173	201.989	9.26912	168.003	123.594		0	0	1	0	0	40700	3.03918e-08
10621	11101	0	0	100	0	30	348563	361000	39	164250	45266	0	0				7.10961e-05		12.7616	12.7966	3.66356	12.0091	10.7203	163.754	13.4217	144.22	114.925		0	0	1	0	0	8937.51	5.05465e-09
10621	11102	0	0	100	0	30	1432600	122500	45	554400	60110	0	0				0.000292206		14.175	11.7159	3.80666	13.2256	11.0039	137.262	14.4907	174.918	121.087		0	0	1	0	0	31835.6	8.53844e-08
10621	11125	0	0	100	0	30	991750	1140000	22	636750	123912	0	0				0.000202286		13.8072	13.9465	3.09104	13.3641	11.7273	194.506	9.55454	178.6	137.53		0	0	1	0	0	45079.5	4.09197e-08
10621	11146	0	0	100	0	30	2443379	3070000	38	1815564	93292	0	0				0.000498374		14.7089	14.9372	3.63759	14.4119	11.4435	223.12	13.232	207.703	130.953		0	0	1	0	0	64299.4	2.48376e-07
10621	11193	0	0	100	0	30	853120	2300000	45	372000	37885	0	0				0.00017401		13.6567	14.6484	3.80666	12.8266	10.5423	214.576	14.4907	164.523	111.14		0	0	1	0	0	18958.2	3.02795e-08
10621	11195	0	0	100	0	30	9528932	475000	66	5272400	87336	0	0				0.00194361		16.0698	13.0711	4.18965	15.478	11.3775	170.853	17.5532	239.568	129.448		0	0	1	0	0	144378	3.77761e-06
10621	11198	0	0	100	0	30	13551902	832900	37	10320975	238950	0	0				0.00276417		16.422	13.6327	3.61092	16.1497	12.384	185.85	13.0387	260.812	153.364		0	0	1	0	0	366268	7.64063e-06
10761	11233	0	0	100	0	30	5518937	1626772	87	1467226	452158	0	0				0.00112569		15.5237	14.3021	4.46591	14.1989	13.0218	204.55	19.9443	201.608	169.567		0	0	1	0	0	63436.1	1.26718e-06
10761	11241	0	0	100	0	30	1374620	1610000	52	483200	262110	0	0				0.00028038		14.1337	14.2917	3.95124	13.0882	12.4765	204.254	15.6123	171.301	155.664		0	0	1	0	0	26435	7.86129e-08
10761	11253	100	0	0	0	30	31076928	3214693	91	9558277	3274113	0	79				0.00633873		17.252	14.9832	4.51086	16.0729	15.0016	224.498	20.3479	258.339	225.047		1	0	1	0	0	341505	4.01795e-05
10761	11256	100	0	0	0	30	14596058	314542	113	5831263	4254720	0	80				0.00297714		16.4963	12.6589	4.72739	15.5787	15.2635	160.247	22.3482	242.697	232.976		1	0	1	1	0	129169	8.86339e-06
10761	11262	0	0	100	0	30	528100	312000	24	360000	35940	0	0				0.000107716		13.177	12.6508	3.17805	12.7939	10.4896	160.042	10.1	163.683	110.032		0	0	1	0	0	22004.2	1.16027e-08
10761	11269	0	0	100	0	30	7168745	1180000	91	3819765	857366	0	0				0.0014622		15.7852	13.981	4.51086	15.1557	13.6616	195.469	20.3479	229.695	186.64		0	0	1	0	0	78777.4	2.13803e-06
10761	11275	0	0	100	0	30	1092000	8668300	80	151774	123111	0	0				0.000222734		13.9035	15.9752	4.38203	11.9301	11.7208	255.206	19.2022	142.328	137.378		0	0	1	0	0	13650	4.96105e-08
10710	11277	0	0	100	0	30	1762500	590000	26	1150200	24075	0	0				0.000359495		14.3822	13.2879	3.2581	13.9554	10.0889	176.568	10.6152	194.754	101.786		0	0	1	0	0	67788.5	1.29237e-07
10761	11281	100	0	0	0	30	5425083	9421126	42	1490314	1214978	0	70				0.00110655		15.5065	16.0585	3.73767	14.2145	14.0102	257.874	13.9702	202.052	196.287		1	0	1	0	0	129169	1.22445e-06
10761	11282	100	0	0	0	30	27874381	10097571	431	7200067	10195502	0	20				0.00568551		17.1432	16.1278	6.06611	15.7896	16.1375	260.106	36.7977	249.311	260.418		1	0	1	1	0	64673.7	3.2325e-05
10761	11287	0	0	100	0	30	3330000	4140000	34	1508143	306759	0	10				0.000679217		15.0185	15.2362	3.52636	14.2264	12.6338	232.142	12.4352	202.39	159.613		1	0	1	0	0	97941.2	4.61336e-07
10761	11290	0	0	100	0	30	37509731	30379967	334	18658697	5243755	0	98				0.00765082		17.4401	17.2293	5.81114	16.7418	15.4725	296.849	33.7694	280.289	239.4		1	0	1	1	0	112305	5.85351e-05
10761	11299	0	0	100	0	30	9550000	5272717	77	2660500	2042221	0	0				0.0019479		16.0721	15.4781	4.34381	14.794	14.5295	239.57	18.8686	218.863	211.108		0	0	1	0	0	124026	3.79433e-06
10761	11305	0	0	100	0	30	4583760	37815000	1586	2791675	423386	0	70				0.000934945		15.338	17.4482	7.36897	14.8422	12.956	304.44	54.3017	220.289	167.859		1	0	1	1	0	2890.14	8.74122e-07
10391	11308	0	0	100	0	30	967800	896200	21	231140	78728	0	0				0.000197401		13.7828	13.7059	3.04452	12.3508	11.2738	187.852	9.26912	152.542	127.098		0	0	1	0	0	46085.7	3.89672e-08
10761	11311	0	0	100	0	30	33365312	34331780	125	13071056	14020950	0	98				0.00680549		17.323	17.3516	4.82831	16.3859	16.4561	301.077	23.3126	268.498	270.802		1	0	1	1	0	266922	4.63147e-05
10761	11314	100	0	0	0	30	33470034	8673375	1171	5866373	2124153	0	68				0.00682685		17.3262	15.9758	7.06561	15.5847	14.5689	255.225	49.9229	242.884	212.252		1	0	1	1	0	28582.4	4.66059e-05
10761	11323	100	0	0	0	30	23532941	21282311	122	13068674	1231333	0	70				0.00479999		16.9739	16.8734	4.80402	16.3857	14.0236	284.711	23.0786	268.492	196.662		1	0	1	1	0	192893	2.30399e-05
10761	11324	0	0	100	0	30	4910225	63850	45	2520155	1109129	0	0				0.00100153		15.4068	11.0643	3.80666	14.7398	13.9191	122.419	14.4907	217.263	193.741		0	0	1	0	0	109116	1.00307e-06
10761	11333	0	0	100	0	30	12180500	3100000	119	6027500	1964417	0	0				0.00248444		16.3153	14.9469	4.77912	15.6118	14.4907	223.41	22.84	243.73	209.981		0	0	1	1	0	102357	6.17247e-06
10761	11334	0	0	100	0	30	1050600	822000	21	475000	134850	0	0				0.00021429		13.8649	13.6195	3.04452	13.0711	11.8119	185.491	9.26912	170.853	139.521		0	0	1	0	0	50028.6	4.59201e-08
10761	11344	0	0	100	0	30	3240000	2067000	23	1944000	535160	0	0				0.00066086		14.9911	14.5416	3.13549	14.4803	13.1903	211.458	9.83132	209.678	173.985		0	0	1	0	0	140870	4.36736e-07
10761	11345	0	0	100	0	30	18341948	40067500	142	10089736	2775776	0	90				0.00374119		16.7247	17.5061	4.95583	16.127	14.8364	306.463	24.5602	260.081	220.12		1	0	1	1	0	129169	1.39965e-05
10761	11361	0	0	100	0	30	2712542	1148500	21	1652767	200627	0	0				0.000553275		14.8134	13.954	3.04452	14.318	12.2092	194.713	9.26912	205.004	149.065		0	0	1	0	0	129169	3.06113e-07
10761	11369	0	0	100	0	30	3875060	3225000	30	2681996	31638	0	0				0.000790392		15.1701	14.9864	3.4012	14.8021	10.3621	224.593	11.5681	219.101	107.373		0	0	1	0	0	129169	6.2472e-07
10761	11374	0	0	100	0	30	35650548	44093951	276	11711183	1803601	2043071	0				0.00727161		17.3893	17.6018	5.6204	16.2761	14.4053	309.825	31.5889	264.91	207.513		0	0	1	1	1	129169	5.28763e-05
10312	11423	0	0	100	0	30	7461932	1896943	79	3473007	505821	0	0				0.001522		15.8253	14.4558	4.36945	15.0605	13.1339	208.969	19.0921	226.82	172.5		0	0	1	0	0	94454.8	2.31649e-06
10312	11428	0	0	100	0	30	30450200	1373600	203	2901500	519200	0	0				0.0062109		17.2316	14.1329	5.31321	14.8807	13.16	199.74	28.2302	221.436	173.187		0	0	1	1	0	150001	3.85753e-05
10771	11433	0	0	100	0	30	2376500	388000	45	1351250	151650	0	0				0.000484732		14.6811	12.8688	3.80666	14.1165	11.9293	165.605	14.4907	199.277	142.309		0	0	1	0	0	52811.1	2.34966e-07
10312	11444	0	0	100	0	30	1618455	1508000	50	938900	87985	0	0				0.000330115		14.297	14.2263	3.91202	13.7525	11.3849	202.387	15.3039	189.13	129.616		0	0	1	0	0	32369.1	1.08976e-07
10771	11447	0	0	100	0	30	3539682	5689044	36	1465449	180778	0	0				0.000721986		15.0795	15.5541	3.58352	14.1977	12.105	241.929	12.8416	201.574	146.532		0	0	1	0	0	98324.5	5.21263e-07
10392	11471	0	0	100	0	30	981000	90000	38	436000	120900	0	0				0.000200094		13.7963	11.4076	3.63759	12.9854	11.7027	130.133	13.232	168.621	136.954		0	0	1	0	0	25815.8	4.00375e-08
10794	11521	0	0	100	0	30	1125284	1206800	34	684252	17262	0	0				0.000229523		13.9335	14.0035	3.52636	13.4361	9.75626	196.098	12.4352	180.528	95.1847		0	0	1	0	0	33096.6	5.26808e-08
10794	11523	0	0	100	0	30	2612934	1582000	58	1679563	81380	0	0				0.000532958		14.776	14.2742	4.06044	14.334	11.3069	203.753	16.4872	205.465	127.846		0	0	1	0	0	45050.6	2.84044e-07
10794	11524	0	0	100	0	30	3569448	655000	88	2293485	108296	0	0				0.000728057		15.0879	13.3924	4.47734	14.6456	11.5926	179.356	20.0465	214.493	134.389		0	0	1	0	0	40561.9	5.30067e-07
10794	11536	0	0	100	0	30	1076600	296000	21	637780	47700	0	0				0.000219593		13.8893	12.5981	3.04452	13.3657	10.7727	158.712	9.26912	178.643	116.051		0	0	1	0	0	51266.7	4.82211e-08
10794	11555	0	0	100	0	30	4138823	24000	65	2454167	163988	0	0				0.000844192		15.2359	10.0858	4.17439	14.7133	12.0075	101.724	17.4255	216.481	144.181		0	0	1	0	0	63674.2	7.1266e-07
10710	11578	0	0	100	0	30	762000	361000	31	472560	14640	0	0				0.000155424		13.5437	12.7966	3.43399	13.0659	9.59151	163.754	11.7923	170.718	91.9971		0	0	1	0	0	24580.6	2.41567e-08
10794	11582	0	0	100	0	30	1337158	174000	21	790715	65750	0	0				0.000272739		14.1061	12.0668	3.04452	13.5807	11.0936	145.608	9.26912	184.435	123.068		0	0	1	0	0	63674.2	7.43865e-08
10794	11585	0	0	100	0	30	769900	100000	31	251355	39640	0	0				0.000157036		13.554	11.5129	3.43399	12.4346	10.5876	132.547	11.7923	154.62	112.097		0	0	1	0	0	24835.5	2.46602e-08
10794	11587	0	0	100	0	30	1704478	533500	38	1018279	80892	0	0				0.000347661		14.3488	13.1872	3.63759	13.8336	11.3009	173.903	13.232	191.369	127.71		0	0	1	0	0	44854.7	1.20868e-07
10710	11588	0	0	100	0	30	16030728	439209	97	8187298	894655	0	0				0.00326977		16.59	12.9927	4.57471	15.9181	13.7042	168.811	20.928	253.386	187.805		0	0	1	0	0	165265	1.06914e-05
10794	11591	0	0	100	0	30	1337158	116000	21	818094	29749	0	0				0.000272739		14.1061	11.6613	3.04452	13.6147	10.3006	135.987	9.26912	185.361	106.101		0	0	1	0	0	63674.2	7.43865e-08
10794	11602	0	0	100	0	30	1273484	153500	20	791434	18696	0	0				0.000259751		14.0573	11.9415	2.99573	13.5816	9.83606	142.598	8.97441	184.46	96.7482		0	0	1	0	0	63674.2	6.74707e-08
10794	11603	0	0	100	0	30	15851000	2657711	90	8798954	231150	0	0				0.00323311		16.5787	14.793	4.49981	15.9901	12.3508	218.832	20.2483	255.685	152.543		0	0	1	0	0	176122	1.0453e-05
10794	11604	0	0	100	0	30	7391250	4160000	40	5478447	101400	9920	0				0.00150759		15.8158	15.241	3.68888	15.5163	11.5268	232.289	13.6078	240.757	132.868		0	0	1	0	1	184781	2.27282e-06
10794	11620	0	0	100	0	30	1224000	886000	25	772600	40646	0	0				0.000249658		14.0176	13.6945	3.21888	13.5575	10.6127	187.539	10.3612	183.806	112.628		0	0	1	0	0	48960	6.23292e-08
10794	11624	0	0	100	0	30	4430000	560000	28	583600	164889	0	0				0.000903583		15.3039	13.2357	3.3322	13.277	12.013	175.184	11.1036	176.278	144.313		0	0	1	0	0	158214	8.16462e-07
10794	11625	0	0	100	0	30	1728000	292000	24	417744	48720	0	0				0.000352458		14.3625	12.5845	3.17805	12.9426	10.7938	158.37	10.1	167.512	116.507		0	0	1	0	0	72000	1.24227e-07
10794	11630	0	0	100	0	30	1027500	1699500	21	276560	109380	0	0				0.000209578		13.8426	14.3458	3.04452	12.5302	11.6026	205.803	9.26912	157.005	134.62		0	0	1	0	0	48928.6	4.3923e-08
10794	11634	0	0	100	0	30	492612	541000	23	195363	18144	0	0				0.000100478		13.1075	13.2012	3.13549	12.1826	9.8061	174.271	9.83132	148.416	96.1595		0	0	1	0	0	21417.9	1.00957e-08
10312	11657	0	0	100	0	30	8821993	10197000	87	2374428	241945	187722	25				0.00179941		15.9928	16.1376	4.46591	14.6803	12.3965	260.422	19.9443	215.51	153.672		1	0	1	0	1	101402	3.23789e-06
10312	11659	0	0	100	0	30	12591936	5432250	42	6894720	56652	0	0				0.00256837		16.3486	15.5079	3.73767	15.7463	10.9447	240.494	13.9702	247.945	119.786		0	0	1	0	0	299808	6.5965e-06
10792	11672	0	0	100	0	30	1029000	723500	47	375881	68200	0	0				0.000209884		13.8441	13.4919	3.85015	12.837	11.1302	182.03	14.8236	164.789	123.881		0	0	1	0	0	21893.6	4.40514e-08
10792	11673	0	0	100	0	30	21528986	784083	228	13528795	572158	0	0				0.00439125		16.8849	13.5723	5.42935	16.4203	13.2572	184.207	29.4778	269.627	175.753		0	0	1	1	0	94425.4	1.9283e-05
10792	11674	0	0	100	0	30	895701	535000	25	486102	41272	0	0				0.000182695		13.7054	13.19	3.21888	13.0942	10.6279	173.977	10.3612	171.457	112.953		0	0	1	0	0	35828	3.33776e-08
10792	11690	0	0	100	0	30	895701	573000	25	479286	21753	0	0				0.000182695		13.7054	13.2586	3.21888	13.0801	9.98751	175.792	10.3612	171.088	99.7503		0	0	1	0	0	35828	3.33776e-08
10792	11696	0	0	100	0	30	895701	1150000	25	464303	51914	0	0				0.000182695		13.7054	13.9553	3.21888	13.0483	10.8573	194.75	10.3612	170.258	117.882		0	0	1	0	0	35828	3.33776e-08
10710	11697	0	0	100	0	30	10354080	1250000	163	7227000	797096	0	0				0.00211191		16.1529	14.0387	5.09375	15.7933	13.5887	197.084	25.9463	249.429	184.654		0	0	1	1	0	63522	4.46017e-06
10792	11702	0	0	100	0	30	752389	1660000	21	353262	41951	0	0				0.000153464		13.531	14.3223	3.04452	12.775	10.6443	205.129	9.26912	163.2	113.3		0	0	1	0	0	35828	2.35512e-08
10774	11723	0	0	100	0	30	1252800	392500	46	729900	72780	704700	0				0.000255532		14.0409	12.8803	3.82864	13.5007	11.1952	165.902	14.6585	182.268	125.332		0	0	1	0	1	27234.8	6.52968e-08
10772	11724	0	0	100	0	30	5398439	828300	24	4827773	248526	3841866	0				0.00110111		15.5016	13.6271	3.17805	15.3899	12.4233	185.699	10.1	236.849	154.338		0	0	1	0	1	224935	1.21245e-06
10774	11734	0	0	100	0	30	1687500	1107000	60	1342675	12339	0	0				0.000344198		14.3388	13.9172	4.09434	14.1102	9.42052	193.687	16.7637	199.097	88.7462		0	0	1	0	0	28125	1.18472e-07
10801	11741	0	0	0	100	30	203800740	27000000	134	149129578	499786	99118772	0				0.041569		19.1327	17.1113	4.89784	18.8203	13.1219	292.798	23.9888	354.205	172.185		0	1	1	1	1	1.5209e+06	0.00172799
10801	11743	0	0	100	0	30	797106926	136070332	540	750202979	8214656	313410945	0				0.162585		20.4965	18.7287	6.29157	20.4359	15.9214	350.764	39.5838	417.624	253.492		0	0	1	1	1	1.47612e+06	0.0264339
10801	11745	0	0	100	0	30	61134855	6294765	335	37144416	4857292	20470642	0				0.0124696		17.9286	15.6552	5.81413	17.4303	15.396	245.086	33.8041	303.816	237.037		0	0	1	1	1	182492	0.000155491
10802	11750	0	0	1	99	30	227891633	14710353	82	204123039	1696219	119455766	1				0.0464828		19.2444	16.5041	4.40672	19.1342	14.3439	272.384	19.4192	366.119	205.748		1	1	1	0	1	2.77917e+06	0.00216065
10802	11754	0	0	100	0	30	665269137	138740488	346	527954715	7746456	144778862	0				0.135694		20.3157	18.7481	5.84644	20.0845	15.8627	351.492	34.1808	403.388	251.627		0	0	1	1	1	1.92274e+06	0.0184129
10801	11758	0	0	100	0	30	62356943	3408562	41	43822969	1493424	0	0				0.0127189		17.9484	15.0418	3.71357	17.5957	14.2166	226.256	13.7906	309.608	202.111		0	0	1	0	0	1.5209e+06	0.00016177
10631	11773	0	0	100	0	30	369039	1285000	27	102986	26317	0	0				7.52725e-05		12.8187	14.0663	3.29584	11.5423	10.178	197.86	10.8625	133.226	103.591		0	0	1	0	0	13668.1	5.66595e-09
11010	11779	0	0	100	0	30	32226822	3544581	227	10124718	555317	0	0				0.00657327		17.2883	15.0809	5.42495	16.1305	13.2273	227.434	29.4301	260.193	174.961		0	0	1	1	0	141968	4.32079e-05
11010	11780	0	0	17.5	82.5	30	403541104	528879000	273	139620031	12359315	121468275	3				0.0823099		19.8158	20.0863	5.60947	18.7544	16.3299	403.458	31.4662	351.729	266.666		1	1	1	1	1	1.47817e+06	0.00677492
11040	11795	0	0	100	0	30	904500	2675000	50	108000	21750	0	0				0.00018449		13.7151	14.7995	3.91202	11.5899	9.98737	219.024	15.3039	134.325	99.7475		0	0	1	0	0	18090	3.40366e-08
11040	11802	0	0	0	100	30	915120000	202601557	242	817835267	2195290	0	0				0.186656		20.6346	19.1268	5.48894	20.5222	14.6018	365.833	30.1284	421.16	213.213		0	1	1	1	0	3.78149e+06	0.0348405
11010	11838	0	0	100	0	30	2524293	577771	52	903008	177600	0	0				0.000514878		14.7415	13.2669	3.95124	13.7135	12.0873	176.012	15.6123	188.06	146.103		0	0	1	0	0	48544.1	2.65099e-07
12091	11862	0	0	100	0	30	1541097	853000	35	611175	13416	0	0				0.000314336		14.248	13.6565	3.55535	13.3231	9.5042	186.5	12.6405	177.506	90.3299		0	0	1	0	0	44031.3	9.88072e-08
13112	11876	0	0	100	0	30	58249774	6556040	249	37610856	3521447	36752796	0				0.0118812		17.8803	15.6959	5.51745	17.4428	15.0744	246.361	30.4423	304.251	227.237		0	0	1	1	1	233935	0.000141162
13112	11880	0	0	100	0	30	190344838	115787000	1388	91131295	22545621	722986	60				0.0388245		19.0643	18.5673	7.23562	18.3278	16.9311	344.743	52.3542	335.909	286.661		1	0	1	1	1	137136	0.00150734
13131	11883	0	0	0	100	30	877046110	443781783	595	577818440	26623664	479233394	19				0.17889		20.5921	19.9108	6.38856	20.1748	17.0973	396.442	40.8137	407.021	292.318		1	1	1	1	1	1.47403e+06	0.0320017
13112	11884	0	0	100	0	30	34388421	25151750	147	22265241	295268	385694	2				0.00701417		17.3532	17.0404	4.99043	16.9185	12.5956	290.377	24.9044	286.237	158.65		1	0	1	1	1	233935	4.91986e-05
13131	11885	0	0	49.58	50.42	30	1032241336	154067582	2721	610338456	86705732	394115961	63				0.210545		20.755	18.8529	7.90875	20.2295	18.278	355.432	62.5484	409.234	334.086		1	1	1	1	1	379361	0.0443293
13112	11891	0	0	22	78	30	787858334	715794312	2381	592947237	97135310	34877579	50				0.160699		20.4848	20.3889	7.77528	20.2006	18.3916	415.707	60.4549	408.065	338.252		1	1	1	1	1	330894	0.0258241
13112	11899	0	0	100	0	30	99656240	104339887	426	63303164	6076203	0	0				0.0203268		18.4172	18.4632	6.05444	17.9634	15.6199	340.888	36.6562	322.685	243.981		0	0	1	1	0	233935	0.000413178
13112	11904	0	0	100	0	30	71640837	228926660	399	35028560	6538847	3409700	21				0.0146125		18.0872	19.2489	5.98896	17.3717	15.6933	370.521	35.8677	301.775	246.279		1	0	1	1	1	179551	0.000213526
13112	11910	0	0	5	95	30	283904239	84979968	509	182379005	1282289	77916498	75				0.0579077		19.4641	18.2579	6.23245	19.0216	14.0642	333.352	38.8434	361.821	197.801		1	1	1	1	1	557769	0.0033533
13112	11911	0	0	100	0	30	285166565	258750000	1219	178860384	14818307	177351286	20				0.0581651		19.4686	19.3714	7.10579	19.0021	16.5114	375.25	50.4922	361.08	272.625		1	0	1	1	1	233935	0.00338318
13112	11933	0	0	27	73	30	337167713	173841297	961	218296027	27136283	218296027	80				0.0687718		19.6361	18.9737	6.86797	19.2014	17.1164	360	47.1691	368.692	292.971		1	1	1	1	1	350851	0.00472956
13112	11937	0	0	100	0	30	74161185	73381089	325	52838738	6537069	52838738	27				0.0151266		18.1218	18.1112	5.78383	17.7828	15.693	328.015	33.4526	316.226	246.27		1	0	1	1	1	228188	0.000228814
13121	11943	0	0	27	73	30	1690139725	37893945	1241	1422934215	10170012	0	36				0.344736		21.2481	17.4503	7.12367	21.076	16.135	304.513	50.7467	444.197	260.337		1	1	1	1	0	1.36192e+06	0.118843
18111	11947	0	0	0	100	30	13160489	23267770	71	6225121	167824	0	0				0.00268433		16.3927	16.9626	4.26268	15.6441	12.0307	287.729	18.1704	244.738	144.737		0	1	1	0	0	185359	7.20564e-06
13111	11949	0	0	100	0	30	305020121	34228124	1228	152964150	24107403	21776693	2				0.0622147		19.5359	17.3486	7.11314	18.8457	16.998	300.972	50.5968	355.161	288.933		1	0	1	1	1	248388	0.00387066
13112	11956	0	0	100	0	30	287505913	237240841	1229	168439496	29395473	63603287	52				0.0586423		19.4768	19.2846	7.11396	18.9421	17.1964	371.895	50.6084	358.803	295.714		1	0	1	1	1	233935	0.00343892
13112	11957	0	0	100	0	30	28241860	16310063	282	17053039	2175743	0	0				0.00576046		17.1563	16.6073	5.64191	16.6518	14.5929	275.802	31.8311	277.284	212.952		0	0	1	1	0	100148	3.3183e-05
13112	11962	0	0	100	0	30	154396992	414385624	660	85752638	21789268	0	0				0.0314922		18.855	19.8423	6.49224	18.267	16.8969	393.717	42.1492	333.682	285.506		0	0	1	1	0	233935	0.000991759
13121	11965	0	0	25.43	74.57	30	377093257	358976883	822	214984439	33261314	145078057	27				0.0769153		19.748	19.6988	6.71174	19.1861	17.3199	388.041	45.0475	368.106	299.979		1	1	1	1	1	458751	0.00591597
13121	11976	0	0	100	0	30	6856803	2775000	50	3830280	196856	0	0				0.00139858		15.7408	14.8362	3.91202	15.1584	12.1902	220.112	15.3039	229.779	148.602		0	0	1	0	0	137136	1.95601e-06
13112	11979	0	0	20	80	30	14737895	14150000	63	6111834	780603	0	0				0.00300607		16.5059	16.4652	4.14313	15.6257	13.5678	271.104	17.1656	244.164	184.086		0	1	1	0	0	233935	9.03648e-06
13113	11983	0	0	100	0	30	194993981	10017460	625	135736529	10144327	0	43				0.0397727		19.0885	16.1198	6.43775	18.7262	16.1324	259.849	41.4446	350.672	260.255		1	0	1	1	0	311990	0.00158187
13113	11987	0	0	0	100	30	130723965	40868703	419	96767669	905842	5536293	0				0.0266636		18.6886	17.5259	6.03787	18.3878	13.7166	307.156	36.4559	338.112	188.146		0	1	1	1	1	311990	0.00071095
13112	11992	0	0	100	0	30	14458743	40904344	500	1908342	3400000	0	0				0.00294914		16.4868	17.5267	6.21461	14.4617	15.0393	307.187	38.6214	209.142	226.18		0	0	1	1	0	28917.5	8.6974e-06
13113	11997	0	0	100	0	30	33694960	364076	108	22432240	2097374	0	0				0.00687273		17.3329	12.8051	4.68213	16.926	14.5562	163.971	21.9224	286.49	211.883		0	0	1	1	0	311990	4.72344e-05
13131	11998	0	0	40	60	30	86494313	15006776	228	53736406	8494147	3335352	30				0.0176422		18.2756	16.524	5.42935	17.7996	15.9549	273.043	29.4778	316.826	254.558		1	1	1	1	1	379361	0.000311246
13131	12000	0	0	100	0	30	3546875	2065000	31	2936700	136700	0	0				0.000723453		15.0816	14.5406	3.43399	14.8928	11.8255	211.43	11.7923	221.795	139.843		0	0	1	0	0	114415	5.23384e-07
13121	12065	0	0	100	0	30	7118000	1936000	36	1747200	118152	0	0				0.00145185		15.7781	14.4761	3.58352	14.3735	11.6797	209.558	12.8416	206.598	136.416		0	0	1	0	0	197722	2.10787e-06
13132	12093	0	0	100	0	30	8831250	6032500	59	4003200	3059675	0	0				0.0018013		15.9938	15.6127	4.07754	15.2026	14.9338	243.756	16.6263	231.119	223.019		0	0	1	0	0	149682	3.24469e-06
13121	12104	0	0	100	0	30	83133012	129773155	230	57667785	5673372	0	0				0.0169566		18.236	18.6813	5.43808	17.8702	15.5513	348.991	29.5727	319.344	241.843		0	0	1	1	0	361448	0.000287525
13911	12107	0	0	100	0	30	2202771	7130486	50	626775	101991	0	0				0.000449297		14.6052	15.7799	3.91202	13.3483	11.5326	249.005	15.3039	178.178	133.002		0	0	1	0	0	44055.4	2.01868e-07
13121	12138	0	0	0	100	30	11930836	112226417	87	5107866	1939228	2632067	0				0.00243352		16.2946	18.536	4.46591	15.4463	14.4778	343.584	19.9443	238.588	209.607		0	1	1	0	1	137136	5.92202e-06
13121	12145	0	0	100	0	30	28387162	14961564	207	14907521	1205282	0	0				0.0057901		17.1614	16.521	5.33272	16.5174	14.0022	272.943	28.4379	272.824	196.062		0	0	1	1	0	137136	3.35253e-05
13133	12153	0	0	100	0	30	220658120	13039075	737	66390299	23783818	0	44				0.0450074		19.2121	16.3835	6.60259	18.0111	16.9845	268.418	43.5942	324.398	288.474		1	0	1	1	0	299400	0.00202567
13121	12162	0	0	95	5	30	65413896	424387874	477	30952198	7935156	0	0				0.0133424		17.9962	19.8662	6.16752	17.248	15.8868	394.664	38.0383	297.492	252.391		0	0	1	1	0	137136	0.00017802
13132	12186	0	0	100	0	30	23934485	1089763	336	6848550	5717482	0	100				0.00488189		16.9908	13.9015	5.81711	15.7395	15.559	193.251	33.8388	247.733	242.084		1	0	1	1	0	71233.6	2.38329e-05
13121	12199	0	0	100	0	30	5622578	400000	41	3073114	228844	0	0				0.00114683		15.5423	12.8992	3.71357	14.9382	12.3408	166.39	13.7906	223.15	152.295		0	0	1	0	0	137136	1.31522e-06
13132	12208	0	0	100	0	30	5812106	2975100	51	3875473	841207	0	0				0.00118549		15.5755	14.9058	3.93183	15.1702	13.6426	222.183	15.4593	230.134	186.12		0	0	1	0	0	113963	1.40539e-06
13121	12211	0	0	31	69	30	119308364	329369915	870	39029994	32230010	28354103	0				0.0243352		18.5972	19.6127	6.76849	17.4798	17.2884	384.658	45.8125	305.545	298.889		0	1	1	1	1	137136	0.000592203
13131	12212	0	0	3	97	30	334474827	356670625	2439	156814669	37876695	92746982	3				0.0682225		19.6281	19.6923	7.79934	18.8706	17.4498	387.788	60.8298	356.099	304.497		1	1	1	1	1	137136	0.00465431
13121	12236	0	0	100	0	30	14536421	9104000	106	6934735	1736383	0	0				0.00296498		16.4922	16.0242	4.66344	15.7521	14.3673	256.776	21.7477	248.127	206.42		0	0	1	1	0	137136	8.7911e-06
13112	12244	0	0	100	0	30	314876289	65694030	1346	223135730	1611627	0	70				0.064225		19.5677	18.0005	7.20489	19.2233	14.2928	324.019	51.9105	369.535	204.283		1	0	1	1	0	233935	0.00412485
13133	12250	0	0	100	0	30	29880070	36961416	182	22421328	4711545	0	0				0.00609461		17.2127	17.4254	5.20401	16.9255	15.3655	303.644	27.0817	286.473	236.099		0	0	1	1	0	164176	3.71443e-05
13133	12254	0	0	100	0	30	176646257	108589914	590	50079817	9289861	0	85				0.0360304		18.9897	18.5031	6.38012	17.7291	16.0444	342.364	40.706	314.322	257.424		1	0	1	1	0	299400	0.00129819
13133	12255	0	0	100	0	30	565268021	70339426	1888	191430641	48002477	3202905	10				0.115297		20.1528	18.0688	7.54327	19.07	17.6868	326.483	56.901	363.666	312.822		1	0	1	1	1	299400	0.0132934
13121	12264	0	0	100	0	30	10970884	4738000	80	6150408	250793	0	0				0.00223772		16.2108	15.3711	4.38203	15.632	12.4324	236.272	19.2022	244.36	154.564		0	0	1	0	0	137136	5.00739e-06
13121	12289	0	0	100	0	30	20570408	5710621	150	11004478	1108458	0	0				0.00419573		16.8394	15.5578	5.01064	16.2138	13.9185	242.046	25.1065	262.888	193.724		0	0	1	1	0	137136	1.76041e-05
13131	12300	0	0	100	0	30	119498721	15581539	315	64715136	30081915	0	0				0.024374		18.5988	16.5616	5.75257	17.9855	17.2194	274.287	33.0921	323.478	296.509		0	0	1	1	0	379361	0.000594094
13121	12310	0	0	100	0	30	25507305	15189353	186	11606768	3011848	0	0				0.0052027		17.0545	16.5361	5.22575	16.2671	14.9181	273.443	27.3084	264.619	222.549		0	0	1	1	0	137136	2.70681e-05
13121	12323	0	0	100	0	30	56911461	22130000	415	32204492	1582411	0	0				0.0116082		17.857	16.9124	6.02828	17.2876	14.2745	286.031	36.3401	298.862	203.76		0	0	1	1	0	137136	0.00013475
13121	12335	0	0	100	0	30	5224800	4477000	63	3456000	358968	0	0				0.0010657		15.4689	15.3145	4.14313	15.0556	12.791	234.533	17.1656	226.672	163.609		0	0	1	0	0	82933.3	1.13571e-06
13121	12350	0	0	100	0	30	4799762	4933000	35	2841416	22323	0	0				0.000979003		15.3841	15.4115	3.55535	14.8598	10.0134	237.513	12.6405	220.814	100.268		0	0	1	0	0	137136	9.58447e-07
13132	12378	0	0	100	0	30	7871276	827000	32	5873576	322367	0	0				0.0016055		15.8787	13.6256	3.46574	15.586	12.6834	185.656	12.0113	242.923	160.87		0	0	1	0	0	245977	2.57762e-06
13121	12383	0	0	100	0	30	1702950	6438000	98	274462	80400	0	0				0.000347349		14.3479	15.6777	4.58497	12.5226	11.2948	245.791	21.0219	156.815	127.572		0	0	1	0	0	17377	1.20651e-07
13121	12385	0	0	100	0	30	6781615	7130000	39	4800000	468620	0	0				0.00138324		15.7297	15.7798	3.66356	15.3841	13.0575	249.003	13.4217	236.671	170.5		0	0	1	0	0	173888	1.91335e-06
13991	12397	0	0	100	0	30	3780000	630000	96	1850000	305616	1325000	0				0.000771003		15.1452	13.3535	4.56435	14.4307	12.6301	178.315	20.8333	208.245	159.519		0	0	1	0	1	39375	5.94446e-07
13121	12402	0	0	100	0	30	24267131	4277051	283	17047877	2068593	0	89				0.00494974		17.0046	15.2688	5.64545	16.6515	14.5424	233.135	31.8711	277.274	211.481		1	0	1	1	0	85749.6	2.45e-05
14111	12408	0	0	100	0	30	24885333	5530000	155	11847800	724147	0	0				0.00507584		17.0298	15.5257	5.04343	16.2877	13.4927	241.047	25.4361	265.288	182.054		0	0	1	1	0	160551	2.57641e-05
13911	12413	0	0	100	0	30	32932459	7251227	291	21187739	271969	0	0				0.0067172		17.31	15.7967	5.67332	16.8689	12.5134	249.535	32.1866	284.561	156.586		0	0	1	1	0	113170	4.51208e-05
13121	12414	0	0	100	0	30	14303520	6966000	172	8302000	747312	0	0				0.00291748		16.476	15.7566	5.14749	15.932	13.5242	248.269	26.4967	253.829	182.905		0	0	1	1	0	83160	8.51166e-06
13121	12416	0	0	100	0	30	6308258	1841000	46	3766606	995	3766606	0				0.00128669		15.6574	14.4258	3.82864	15.1417	6.90274	208.104	14.6585	229.271	47.6479		0	0	1	0	1	137136	1.65557e-06
14111	12418	0	0	100	0	30	96330320	29200000	600	41347707	7267782	0	0				0.0196484		18.3833	17.1897	6.39693	17.5375	15.799	295.485	40.9207	307.565	249.607		0	0	1	1	0	160551	0.00038606
13113	12430	0	0	100	0	30	13727576	2317000	44	9335072	910856	0	43				0.0028		16.4349	14.6558	3.78419	16.0493	13.7221	214.792	14.3201	257.58	188.297		1	0	1	0	0	311990	7.84e-06
13121	12432	0	0	100	0	30	866100	3213000	31	412996	52056	0	0				0.000176658		13.6718	14.9827	3.43399	12.9312	10.8601	224.482	11.7923	167.216	117.941		0	0	1	0	0	27938.7	3.12079e-08
14111	12448	0	0	100	0	30	4816516	645000	30	2025676	62557	0	0				0.00098242		15.3876	13.377	3.4012	14.5214	11.0438	178.944	11.5681	210.871	121.966		0	0	1	0	0	160551	9.65149e-07
13132	12453	0	0	100	0	30	20170145	16265000	82	3079690	10905851	0	0				0.00411408		16.8197	16.6045	4.40672	14.9403	16.2048	275.71	19.4192	223.214	262.596		0	0	1	0	0	245977	1.69257e-05
13121	12457	0	0	100	0	30	17428775	5810000	247	4340250	4873445	0	0				0.00355493		16.6736	15.5751	5.50939	15.2834	15.3993	242.583	30.3534	233.584	237.139		0	0	1	1	0	70561.8	1.26375e-05
13121	12462	0	0	100	0	30	3154129	62500	23	1551959	148709	0	0				0.000643345		14.9642	11.0429	3.13549	14.255	11.9097	121.946	9.83132	203.206	141.842		0	0	1	0	0	137136	4.13892e-07
13121	12463	0	0	100	0	30	3405601	267000	41	1537800	85120	0	0				0.000694637		15.0409	12.495	3.71357	14.2459	11.3518	156.125	13.7906	202.945	128.864		0	0	1	0	0	83063.4	4.82521e-07
13121	12469	0	0	100	0	30	91322933	155296858	681	41840124	16813397	0	4				0.0186271		18.3299	18.8608	6.52356	17.5494	16.6377	355.732	42.5569	307.98	276.813		1	0	1	1	0	134101	0.000346967
13111	12471	0	0	0	100	30	221147835	84145820	321	83607441	21036279	1525343	75				0.0451073		19.2143	18.2481	5.77144	18.2416	16.8618	332.992	33.3095	332.758	284.319		1	1	1	1	1	688934	0.00203467
13999	12472	0	0	100	0	30	11417605	2029360	44	7373127	1707291	0	0				0.00232884		16.2507	14.5232	3.78419	15.8134	14.3504	210.924	14.3201	250.062	205.935		0	0	1	0	0	259491	5.42349e-06
13131	12473	0	0	100	0	30	56209687	4156263	201	39706420	7025186	184416	0				0.011465		17.8446	15.2401	5.3033	17.497	15.765	232.261	28.125	306.146	248.536		0	0	1	1	1	279650	0.000131447
13121	12482	0	0	100	0	30	6993939	405000	51	3426534	697404	0	0				0.00142655		15.7606	12.9116	3.93183	15.0471	13.4551	166.711	15.4593	226.414	181.04		0	0	1	0	0	137136	2.03504e-06
13121	12508	0	0	100	0	30	3438182	1305000	55	2742500	275580	0	0				0.000701283		15.0505	14.0817	4.00733	14.8244	12.5266	198.295	16.0587	219.762	156.917		0	0	1	0	0	62512.4	4.91797e-07
13121	12510	0	0	100	0	30	124245262	181572954	906	53057618	20866059	53057618	10				0.0253422		18.6378	19.0172	6.80904	17.7869	16.8536	361.653	46.363	316.373	284.045		1	0	1	1	1	137136	0.000642226
13121	12512	0	0	100	0	30	20000000	5500000	208	5700000	8317972	0	0				0.00407938		16.8112	15.5203	5.33754	15.556	15.9339	240.878	28.4893	241.988	253.89		0	0	1	1	0	96153.8	1.66413e-05
13121	12528	0	0	100	0	30	410806961	610427000	3630	176352731	34569635	43056255	81				0.0837919		19.8336	20.2297	8.19699	18.988	17.3585	409.24	67.1906	360.544	301.317		1	0	1	1	1	113170	0.00702108
13133	12533	0	0	100	0	30	16370015	26868850	258	5225956	1318800	0	6				0.00333898		16.611	17.1065	5.55296	15.4691	14.0922	292.632	30.8354	239.295	198.591		1	0	1	1	0	63449.7	1.11488e-05
13132	12535	0	0	100	0	30	219411818	54292297	892	95990350	52774613	850740	31				0.0447532		19.2065	17.8099	6.79347	18.3798	17.7815	317.192	46.1512	337.816	316.183		1	0	1	1	1	245977	0.00200285
13121	12536	0	0	100	0	30	74633952	85087825	516	51097755	4123794	48571303	10				0.015223		18.1281	18.2592	6.24611	17.7493	15.2323	333.398	39.0138	315.036	232.022		1	0	1	1	1	144639	0.00023174
13121	12557	0	0	100	0	30	4069278	1491000	67	2765220	157666	0	0				0.000830007		15.219	14.215	4.20469	14.8326	11.9682	202.065	17.6794	220.007	143.239		0	0	1	0	0	60735.5	6.88911e-07
13121	12560	0	0	100	0	30	18924775	7259658	138	10793107	410505	0	0				0.00386007		16.756	15.7978	4.92725	16.1944	12.9251	249.572	24.2778	262.259	167.059		0	0	1	1	0	137136	1.49001e-05
13121	12562	0	0	100	0	30	32226972	4708456	235	14219677	4125397	0	0				0.0065733		17.2883	15.3649	5.45959	16.4701	15.2327	236.079	29.8071	271.265	232.034		0	0	1	1	0	137136	4.32083e-05
13121	12565	0	0	100	0	30	7542483	1712000	55	4089424	185834	0	0				0.00153843		15.8361	14.3532	4.00733	15.2239	12.1326	206.014	16.0587	231.768	147.2		0	0	1	0	0	137136	2.36678e-06
13121	12566	0	0	100	0	30	17517300	14345000	227	9652500	713628	0	0				0.00357299		16.6787	16.4789	5.42495	16.0827	13.4781	271.555	29.4301	258.654	181.66		0	0	1	1	0	77168.7	1.27662e-05
13121	12570	0	0	100	0	30	79401773	10300000	579	46321419	349272	0	0				0.0161955		18.19	16.1477	6.3613	17.6511	12.7636	260.747	40.4662	311.562	162.91		0	0	1	1	0	137136	0.000262294
13121	12572	0	0	100	0	30	5845500	1080000	115	3615000	506220	0	28				0.0011923		15.5812	13.8925	4.74493	15.1006	13.1347	193.001	22.5144	228.028	172.521		1	0	1	1	0	50830.4	1.42158e-06
13121	12573	0	0	100	0	30	104367747	72762001	164	34822818	4559222	0	33				0.0212878		18.4634	18.1027	5.09987	17.3658	15.3327	327.708	26.0086	301.57	235.091		1	0	1	1	0	636389	0.00045317
13121	12578	0	0	100	0	30	57207349	5719548	282	41866558	1446579	0	0				0.0116685		17.8622	15.5594	5.64191	17.55	14.1847	242.095	31.8311	308.002	201.206		0	0	1	1	0	202863	0.000136155
13121	12585	0	0	100	0	30	3291000	2350000	60	1840800	158004	0	0				0.000671262		15.0067	14.6699	4.09434	14.4257	11.9704	215.207	16.7637	208.101	143.29		0	0	1	0	0	54850	4.50593e-07
13121	12587	0	0	100	0	30	36889598	28253380	269	17554648	4478618	0	0				0.00752434		17.4234	17.1567	5.59471	16.6808	15.3148	294.353	31.3008	278.25	234.544		0	0	1	1	0	137136	5.66156e-05
13121	12591	0	0	100	0	30	6582530	820000	48	3687361	239815	0	0				0.00134263		15.6999	13.6171	3.8712	15.1204	12.3876	185.424	14.9862	228.627	153.453		0	0	1	0	0	137136	1.80266e-06
13121	12602	0	0	100	0	30	4711319	1330000	70	3623445	181761	0	0				0.000960963		15.3655	14.1007	4.2485	15.1029	12.1104	198.829	18.0497	228.099	146.663		0	0	1	0	0	67304.6	9.2345e-07
13121	12603	0	0	100	0	30	4569062	1240000	109	3266250	194550	0	0				0.000931947		15.3348	14.0306	4.69135	14.9992	12.1784	196.858	22.0087	224.975	148.315		0	0	1	1	0	41918	8.68526e-07
13121	12608	0	0	100	0	30	3556950	1265000	54	2415000	135368	0	0				0.000725508		15.0844	14.0506	3.98898	14.6972	11.8158	197.419	15.912	216.008	139.612		0	0	1	0	0	65869.4	5.26361e-07
13121	12614	0	0	100	0	30	13302197	2425000	97	7016374	926304	0	0				0.00271324		16.4034	14.7013	4.57471	15.7638	13.739	216.129	20.928	248.496	188.759		0	0	1	0	0	137136	7.36165e-06
13924	12622	0	0	100	0	30	39668925	4894000	225	27696890	6448237	0	0				0.00809123		17.4961	15.4035	5.4161	17.1368	15.6793	237.268	29.3341	293.671	245.841		0	0	1	1	0	176306	6.5468e-05
13121	12629	0	0	100	0	30	3318281016	99161739	24197	971826384	320235681	0	100				0.676827		21.9227	18.4123	10.094	20.6947	19.5846	339.011	101.889	428.27	383.555		1	0	1	1	0	137136	0.458094
13121	12634	0	0	100	0	30	5406000	2470000	38	3942867	305973	0	0				0.00110266		15.503	14.7197	3.63759	15.1874	12.6313	216.67	13.232	230.658	159.549		0	0	1	0	0	142263	1.21585e-06
13921	12638	0	0	100	0	30	3700183	18110568	47	1415069	886865	0	0				0.000754723		15.1239	16.712	3.85015	14.1627	13.6954	279.291	14.8236	200.582	187.565		0	0	1	0	0	78727.3	5.69606e-07
13134	12640	0	0	100	0	30	1211455	235000	20	729065	30970	0	0				0.000247099		14.0073	12.3673	2.99573	13.4995	10.3408	152.951	8.97441	182.237	106.932		0	0	1	0	0	60572.8	6.10581e-08
13121	12642	0	0	100	0	30	726000	1804000	23	253440	105702	0	0				0.000148082		13.4953	14.4055	3.13549	12.4429	11.5684	207.519	9.83132	154.825	133.827		0	0	1	0	0	31565.2	2.19281e-08
13921	12644	0	0	100	0	30	4959820	12970723	63	2283191	999191	0	85				0.00101165		15.4169	16.3782	4.14313	14.6411	13.8147	268.246	17.1656	214.361	190.846		1	0	1	0	0	78727.3	1.02344e-06
13121	12646	0	0	100	0	30	39033706	23426656	410	28659781	3015812	0	85				0.00796167		17.4799	16.9694	6.01616	17.171	14.9194	287.96	36.1941	294.843	222.588		1	0	1	1	0	95204.2	6.33881e-05
13112	12649	0	0	2.98	97.02	30	322612245	107262396	290	241543729	18097372	124744735	68				0.0658029		19.592	18.4908	5.66988	19.3026	16.7113	341.909	32.1475	372.589	279.267		1	1	1	1	1	1.11246e+06	0.00433002
13121	12655	0	0	100	0	30	45608001	442635	283	27247178	2138673	0	0				0.00930262		17.6356	13.0005	5.64545	17.1205	14.5757	169.013	31.8711	293.11	212.451		0	0	1	1	0	161159	8.65387e-05
13132	12672	0	0	0	100	30	13282778	1807167	54	4549717	5517100	0	0				0.00270928		16.402	14.4073	3.98898	15.3306	15.5234	207.569	15.912	235.027	240.975		0	1	1	0	0	245977	7.34017e-06
13121	12681	0	0	100	0	30	9591500	34745000	128	3106250	339787	0	0				0.00195637		16.0764	17.3635	4.85203	14.9489	12.7361	301.493	23.5422	223.47	162.208		0	0	1	1	0	74933.6	3.82738e-06
13121	12684	0	0	100	0	30	1760978	482500	31	1266840	50369	0	0				0.000359185		14.3814	13.0867	3.43399	14.052	10.8271	171.263	11.7923	197.46	117.227		0	0	1	0	0	56805.7	1.29014e-07
13121	12689	0	0	100	0	30	14983074	3440124	79	6413353	4720331	0	0				0.00305608		16.5224	15.051	4.36945	15.6739	15.3674	226.533	19.0921	245.671	236.157		0	0	1	0	0	189659	9.33964e-06
13121	12697	0	0	100	0	30	3016993	556950	22	1673274	81528	0	0				0.000615373		14.9198	13.2302	3.09104	14.3303	11.3087	175.039	9.55454	205.357	127.887		0	0	1	0	0	137136	3.78684e-07
14301	12699	0	0	0	100	30	26595987	17219197	404	9039666	362084	1247887	100				0.00542476		17.0963	16.6615	6.00141	16.0171	12.7996	277.607	36.017	256.549	163.831		1	1	1	1	1	65831.7	2.9428e-05
13121	12710	0	0	100	0	30	2489752	2151200	68	187200	155136	0	0				0.000507832		14.7277	14.5815	4.21951	12.1399	11.9521	212.621	17.8042	147.378	142.852		0	0	1	0	0	36614	2.57894e-07
13132	12726	0	0	100	0	30	17767684	4514153	157	11237840	519884	0	0				0.00362406		16.6929	15.3227	5.05625	16.2348	13.1614	234.786	25.5656	263.569	173.221		0	0	1	1	0	113170	1.31338e-05
13121	12728	0	0	100	0	30	6316000	3237000	79	1547000	231773	0	0				0.00128827		15.6586	14.9902	4.36945	14.2518	12.3535	224.705	19.0921	203.115	152.609		0	0	1	0	0	79949.4	1.65964e-06
13122	12731	0	0	100	0	30	35136764	28264727	681	11664815	2917093	3754150	19				0.00716681		17.3748	17.1571	6.52356	16.2721	14.8861	294.367	42.5569	264.781	221.596		1	0	1	1	1	51595.8	5.13632e-05
13132	12746	0	0	100	0	30	10372114	40898	161	4043199	471400	222684	70				0.00211559		16.1546	10.6188	5.0814	15.2125	13.0635	112.76	25.8207	231.422	170.654		1	0	1	1	1	64423.1	4.47572e-06
13121	12751	0	0	100	0	30	4525490	2195000	33	2151311	376077	0	0				0.00092306		15.3252	14.6017	3.49651	14.5816	12.8375	213.209	12.2256	212.623	164.803		0	0	1	0	0	137136	8.52039e-07
13132	12772	0	0	100	0	30	45188710	10800000	490	39082179	706192	0	0				0.0092171		17.6264	16.1951	6.19441	17.4812	13.4676	262.28	38.3707	305.592	181.377		0	0	1	1	0	92221.9	8.49549e-05
13121	12783	0	0	79.5	20.5	30	106280439	80666235	775	49118118	6190503	0	0				0.0216779		18.4816	18.2058	6.65286	17.7097	15.6385	331.452	44.2606	313.635	244.564		0	1	1	1	0	137136	0.000469932
13132	12786	0	0	100	0	30	6060000	3475000	59	1500000	3110000	0	0				0.00123605		15.6172	15.0611	4.07754	14.221	14.9501	226.837	16.6263	202.236	223.506		0	0	1	0	0	102712	1.52783e-06
13112	12797	0	0	40	60	30	58712790	8799979	263	34947123	3179706	29705055	0				0.0119756		17.8882	15.9903	5.57215	17.3693	14.9723	255.688	31.0489	301.694	224.17		0	1	1	1	1	223243	0.000143415
13132	12799	0	0	100	0	30	8063026	8645415	231	1849555	194813	0	0				0.00164461		15.9028	15.9725	5.44242	14.4305	12.1798	255.122	29.6199	208.238	148.347		0	0	1	1	0	34904.9	2.70473e-06
13121	12814	0	0	100	0	30	15456449	3063782	139	7278251	1853382	0	0				0.00315264		16.5535	14.9352	4.93447	15.8004	14.4325	223.059	24.349	249.653	208.298		0	0	1	1	0	111197	9.93912e-06
13133	12817	0	0	68	32	30	173352852	143500638	579	54047315	23537784	0	0				0.0353586		18.9708	18.7819	6.3613	17.8054	16.9741	352.758	40.4662	317.031	288.121		0	1	1	1	0	299400	0.00125023
13121	12824	0	0	100	0	30	2879857	526562	21	1489783	175902	0	0				0.000587402		14.8733	13.1741	3.04452	14.2141	12.0777	173.558	9.26912	202.042	145.87		0	0	1	0	0	137136	3.45041e-07
13134	12825	0	0	100	0	30	11880489	2211890	114	10320050	445571	0	0				0.00242325		16.2904	14.6094	4.7362	16.1496	13.0071	213.433	22.4316	260.81	169.185		0	0	1	1	0	104215	5.87215e-06
13132	12830	0	0	100	0	30	13847187	17755917	227	6051442	365705	0	0				0.0028244		16.4436	16.6922	5.42495	15.6158	12.8096	278.631	29.4301	243.853	164.085		0	0	1	1	0	61000.8	7.97722e-06
13121	12888	0	0	100	0	30	10626069	5777649	137	7099448	193881	0	0				0.00216739		16.1788	15.5695	4.91998	15.7755	12.175	242.41	24.2062	248.867	148.231		0	0	1	1	0	77562.5	4.69758e-06
13121	12890	0	0	100	0	30	15359238	3272000	112	8734101	354968	0	0				0.00313281		16.5472	15.0009	4.7185	15.9827	12.7798	225.027	22.2642	255.448	163.323		0	0	1	1	0	137136	9.81449e-06
13921	12896	0	0	100	0	30	1140005	1825500	50	362500	7800	0	0				0.000232526		13.9465	14.4174	3.91202	12.8008	8.96188	207.86	15.3039	163.86	80.3153		0	0	1	0	0	22800.1	5.40682e-08
13132	12905	0	0	100	0	30	7379321	106000	30	5874348	21522	0	0				0.00150515		15.8142	11.5712	3.4012	15.5861	9.97683	133.893	11.5681	242.927	99.5372		0	0	1	0	0	245977	2.26549e-06
14303	12915	0	0	100	0	30	28050000	3907500	120	15860510	744900	0	1				0.00572133		17.1495	15.1784	4.78749	16.5793	13.521	230.384	22.9201	274.875	182.818		1	0	1	1	0	233750	3.27336e-05
13921	12937	0	0	100	0	30	2956770	2200000	54	698413	181111	0	0				0.00060309		14.8996	14.604	3.98898	13.4566	12.1069	213.276	15.912	181.079	146.576		0	0	1	0	0	54755	3.63717e-07
13911	12978	0	0	100	0	30	14989756	122434	300	5373365	1545623	0	10				0.00305745		16.5229	11.7153	5.70378	15.497	14.2509	137.249	32.5331	240.156	203.089		1	0	1	1	0	49965.9	9.34798e-06
13991	13006	0	0	100	0	30	4412500	6833100	62	1307890	38575	384950	0				0.000900013		15.3	15.7373	4.12713	14.0839	10.5604	247.662	17.0332	198.357	111.521		0	0	1	0	1	71169.4	8.10024e-07
13921	13012	0	0	100	0	30	732701980	592945661	4210	162000000	84036084	0	45				0.149449		20.4122	20.2006	8.34522	18.9031	18.2468	408.065	69.6427	357.327	332.944		1	0	1	1	0	174038	0.0223349
13121	13019	0	0	100	0	30	10285204	1310000	75	5708762	267836	0	0				0.00209786		16.1462	14.0855	4.31749	15.5575	12.4981	198.402	18.6407	242.036	156.203		0	0	1	0	0	137136	4.40103e-06
13121	13020	0	0	100	0	30	15776671	12877315	149	8372441	1241851	0	8				0.00321795		16.574	16.371	5.00395	15.9405	14.0321	268.009	25.0395	254.098	196.9		1	0	1	1	0	105884	1.03552e-05
13133	13022	0	0	100	0	30	152394821	25734014	509	51050167	18731108	0	0				0.0310838		18.842	17.0633	6.23245	17.7483	16.7457	291.157	38.8434	315.003	280.418		0	0	1	1	0	299400	0.000966204
14111	13074	0	0	100	0	30	101180435	687898	702	56581221	206362	47309928	100				0.0206377		18.4324	13.4414	6.55393	17.8512	12.2374	180.671	42.954	318.665	149.754		1	0	1	1	1	144132	0.000425914
14301	13080	0	0	100	0	30	30577728	45581179	783	11329742	2070983	0	0				0.00623691		17.2358	17.635	6.66313	16.2429	14.5435	310.993	44.3973	263.833	211.514		0	0	1	1	0	39052	3.8899e-05
13133	13088	0	0	100	0	30	126047583	1064257740	421	54479399	3360711	0	0				0.0257098		18.6522	20.7855	6.04263	17.8133	15.0277	432.039	36.5134	317.315	225.831		0	0	1	1	0	299400	0.000660994
13911	13102	0	0	100	0	30	29084680	6470000	257	17315854	1848855	0	0				0.00593237		17.1857	15.6827	5.54908	16.6671	14.4301	245.947	30.7922	277.793	208.227		0	0	1	1	0	113170	3.51931e-05
14303	13105	0	0	100	0	30	10674100	4047500	82	8330650	255190	0	0				0.00217719		16.1833	15.2136	4.40672	15.9355	12.4498	231.454	19.4192	253.939	154.997		0	0	1	0	0	130172	4.74014e-06
13911	13112	0	0	100	0	30	44023115	31770521	389	23330542	2313348	0	70				0.00897935		17.6002	17.274	5.96358	16.9653	14.6542	298.393	35.5643	287.821	214.746		1	0	1	1	0	113170	8.06288e-05
13911	13115	0	0	100	0	30	20908077	28214951	85	14793393	1959278	0	0				0.0042646		16.8556	17.1554	4.44265	16.5097	14.4881	294.306	19.7372	272.57	209.905		0	0	1	0	0	245977	1.81868e-05
13911	13140	0	0	100	0	30	38150913	12266258	101	32879370	770938	0	0				0.0077816		17.4571	16.3224	4.61512	17.3084	13.5554	266.42	21.2993	299.579	183.748		0	0	1	1	0	377732	6.05534e-05
13121	13165	0	0	100	0	30	129526102	21759000	151	115960513	1124330	0	0				0.0264193		18.6794	16.8955	5.01728	18.5688	13.9327	285.459	25.1731	344.799	194.12		0	0	1	1	0	857789	0.00069798
13911	13177	0	0	100	0	30	9845787	3882000	87	4992317	600904	0	0				0.00200824		16.1026	15.1719	4.46591	15.4234	13.3062	230.185	19.9443	237.882	177.055		0	0	1	0	0	113170	4.03301e-06
14301	13186	0	0	100	0	30	36363499	7040020	572	16132626	343340	0	100				0.00741703		17.4091	15.7671	6.34914	16.5964	12.7465	248.602	40.3116	275.439	162.473		1	0	1	1	0	63572.6	5.50123e-05
13911	13203	0	0	100	0	30	31234909	34765000	276	18638130	1859250	3798292	3				0.00637095		17.257	17.3641	5.6204	16.7407	14.4357	301.513	31.5889	280.252	208.389		1	0	1	1	1	113170	4.05891e-05
13930	13254	0	0	100	0	30	81063330	86010056	729	39021549	8135098	37160391	18				0.0165344		18.2107	18.27	6.59167	17.4796	15.9117	333.792	43.4502	305.537	253.182		1	0	1	1	1	111198	0.000273387
13930	13255	0	0	100	0	30	17448547	22397111	62	12592009	721308	322905	0				0.00355896		16.6748	16.9244	4.12713	16.3486	13.4888	286.437	17.0332	267.276	181.948		0	0	1	0	1	281428	1.26662e-05
13929	13258	0	0	45	55	30	22343752	15708567	101	8973455	1167912	0	0				0.00455743		16.9221	16.5697	4.61512	16.0098	13.9707	274.556	21.2993	256.313	195.181		0	1	1	1	0	221225	2.07702e-05
13991	13266	0	0	100	0	30	10238400	325325	150	6887000	350475	0	0				0.00208832		16.1417	12.6926	5.01064	15.7451	12.767	161.102	25.1065	247.91	162.997		0	0	1	1	0	68256	4.36107e-06
13113	13273	0	0	100	0	30	17898692	69537	108	10260950	635694	0	0				0.00365078		16.7002	11.1496	4.68213	16.1439	13.3625	124.314	21.9224	260.624	178.556		0	0	1	1	0	165729	1.33282e-05
13133	13294	0	0	100	0	30	24954928	8108775	205	18887311	1761142	0	20				0.00509003		17.0326	15.9085	5.32301	16.754	14.3815	253.079	28.3344	280.697	206.827		1	0	1	1	0	121731	2.59084e-05
13121	13296	0	0	100	0	30	67163699	13338704	175	45394401	6463093	13563594	44				0.0136993		18.0226	16.4062	5.16479	17.6309	15.6816	269.163	26.675	310.849	245.913		1	0	1	1	1	383793	0.000187671
13930	13297	0	0	100	0	30	20729545	1198215	85	13523238	2256927	0	0				0.00422819		16.8471	13.9963	4.44265	16.4199	14.6295	195.898	19.7372	269.614	214.023		0	0	1	0	0	243877	1.78776e-05
17022	13299	0	0	100	0	30	13033855	1133079	93	1998784	43917	1664871	30				0.0026585		16.3831	13.9404	4.5326	14.508	10.6901	194.336	20.5445	210.484	114.277		1	0	1	0	1	140149	7.06764e-06
13121	13302	0	0	100	0	30	48759141	20657003	179	27895297	6828118	3780049	6				0.00994535		17.7024	16.8436	5.18739	17.144	15.7366	283.706	26.909	293.916	247.639		1	0	1	1	1	272397	9.89101e-05
13121	13356	0	0	100	0	30	2879857	2096000	21	1316161	155692	0	0				0.000587402		14.8733	14.5555	3.04452	14.0902	11.9556	211.864	9.26912	198.535	142.937		0	0	1	0	0	137136	3.45041e-07
14111	13362	0	0	100	0	30	87339490	9000000	544	43016427	334898	0	0				0.0178146		18.2853	16.0127	6.29895	17.5771	12.7216	256.408	39.6768	308.954	161.839		0	0	1	1	0	160551	0.000317358
14111	13380	0	0	100	0	30	3497415	3875564	39	1563215	80796	0	0				0.000713364		15.0675	15.1702	3.66356	14.2623	11.2997	230.135	13.4217	203.412	127.683		0	0	1	0	0	89677.3	5.08889e-07
13121	13411	0	0	100	0	30	2978000	1515750	46	2035000	51877	0	0				0.00060742		14.9068	14.2314	3.82864	14.526	10.8566	202.533	14.6585	211.005	117.866		0	0	1	0	0	64739.1	3.68959e-07
14111	13435	0	0	100	0	30	10435785	3383000	65	4671041	544908	0	0				0.00212858		16.1608	15.0343	4.17439	15.3569	13.2084	226.029	17.4255	235.834	174.461		0	0	1	0	0	160551	4.53084e-06
13121	13442	0	0	100	0	30	9050979	945000	66	4944614	401396	0	0				0.00184612		16.0184	13.7589	4.18965	15.4138	12.9027	189.308	17.5532	237.586	166.48		0	0	1	0	0	137136	3.40816e-06
13121	13444	0	0	100	0	30	7695200	279574000	60	2507400	2143980	0	0				0.00156958		15.8561	19.4488	4.09434	14.7348	14.5782	378.255	16.7637	217.113	212.523		0	0	1	0	0	128253	2.46359e-06
14111	13463	0	0	100	0	30	1421110	732500	40	1024300	82637	0	0				0.000289862		14.1669	13.5042	3.68888	13.8395	11.3222	182.364	13.6078	191.532	128.193		0	0	1	0	0	35527.8	8.40202e-08
14111	13505	0	0	51	49	30	333945108	47093000	2080	108671408	3816412	18186711	0				0.0681145		19.6265	17.6676	7.64012	18.5038	15.1548	312.145	58.3715	342.392	229.669		0	1	1	1	1	160551	0.00463958
13121	13516	0	0	100	0	30	36977625	2424250	95	18863080	230427	0	0				0.00754229		17.4258	14.701	4.55388	16.7527	12.3477	216.12	20.7378	280.654	152.465		0	0	1	0	0	389238	5.68861e-05
14111	13521	0	0	100	0	30	10275234	8537802	64	4358822	483700	0	0				0.00209583		16.1452	15.96	4.15888	15.2877	13.0892	254.722	17.2963	233.714	171.328		0	0	1	0	0	160551	4.3925e-06
13121	13531	0	0	100	0	30	2919400	1824000	52	1364000	146322	0	0				0.000595467		14.8869	14.4165	3.95124	14.1259	11.8936	207.837	15.6123	199.542	141.457		0	0	1	0	0	56142.3	3.54581e-07
14111	13555	0	0	100	0	30	5109895	6901235	50	2376187	97767	0	0				0.00104226		15.4467	15.7472	3.91202	14.681	11.4903	247.975	15.3039	215.532	132.028		0	0	1	0	0	102198	1.08631e-06
13121	13569	0	0	100	0	30	4388354	1685000	32	2487138	75149	0	0				0.000895088		15.2945	14.3373	3.46574	14.7266	11.2272	205.557	12.0113	216.874	126.051		0	0	1	0	0	137136	8.01183e-07
14111	13586	0	0	100	0	30	306651517	16591742	1910	142916282	3254021	110299733	100				0.0625474		19.5412	16.6244	7.55486	18.7778	14.9954	276.371	57.0759	352.605	224.862		1	0	1	1	1	160551	0.00391218
14111	13595	0	0	100	0	30	17178907	2700000	107	8345259	351786	0	0				0.00350397		16.6592	14.8088	4.67283	15.9372	12.7708	219.299	21.8353	253.994	163.093		0	0	1	1	0	160551	1.22778e-05
14111	13610	0	0	100	0	30	6213668	7465384	45	4199463	70163	0	0				0.0012674		15.6423	15.8258	3.80666	15.2505	11.1586	250.456	14.4907	232.577	124.514		0	0	1	0	0	138082	1.60629e-06
14111	13612	0	0	100	0	30	3518700	1000000	40	2773325	10200	0	0				0.000717706		15.0736	13.8155	3.68888	14.8356	9.23014	190.868	13.6078	220.094	85.1955		0	0	1	0	0	87967.5	5.15102e-07
14111	13618	0	0	100	0	30	433486438	24802000	2700	218677780	1453845	0	74				0.0884178		19.8874	17.0264	7.90101	19.2031	14.1897	289.899	62.4259	368.759	201.348		1	0	1	1	0	160551	0.00781771
14111	13627	0	0	68	32	30	587775500	277506274	3661	246302047	558805	223123584	31				0.119888		20.1919	19.4414	8.20549	19.3221	13.2336	377.966	67.3301	373.342	175.127		1	1	1	1	1	160551	0.0143731
14301	13633	0	0	100	0	30	1156500	393000	22	833250	7525	0	0				0.00023589		13.9609	12.8816	3.09104	13.6331	8.92599	165.935	9.55454	185.861	79.6732		0	0	1	0	0	52568.2	5.56442e-08
14111	13634	0	0	100	0	30	133910092	12192049	1299	86217598	417996	26846083	43				0.0273135		18.7127	16.3163	7.16935	18.2724	12.9432	266.221	51.3996	333.88	167.527		1	0	1	1	1	103087	0.000746028
13121	13636	0	0	100	0	30	12342245	1525000	90	5989807	1381918	0	0				0.00251744		16.3285	14.2375	4.49981	15.6056	14.139	202.707	20.2483	243.534	199.911		0	0	1	0	0	137136	6.33748e-06
14111	13664	0	0	100	0	30	1312000	680000	21	857400	27600	0	0				0.000267607		14.0871	13.4298	3.04452	13.6617	10.2256	180.361	9.26912	186.641	104.562		0	0	1	0	0	62476.2	7.16137e-08
13121	13681	0	0	100	0	30	739225	2569000	24	365500	33700	0	0				0.000150779		13.5134	14.759	3.17805	12.809	10.4253	217.829	10.1	164.071	108.686		0	0	1	0	0	30801	2.27343e-08
14301	13689	0	0	100	0	30	2581100	320000	107	623605	191100	0	0				0.000526464		14.7637	12.6761	4.67283	13.3433	12.1606	160.683	21.8353	178.043	147.879		0	0	1	1	0	24122.4	2.77165e-07
14111	13690	0	0	100	0	30	940000	1250000	42	391860	31220	0	0				0.000191731		13.7536	14.0387	3.73767	12.8787	10.3488	197.084	13.9702	165.86	107.098		0	0	1	0	0	22381	3.67607e-08
14111	13712	0	0	100	0	30	1360360	2314000	29	548592	30078	0	0				0.000277471		14.1233	14.6545	3.3673	13.2151	10.3115	214.754	11.3387	174.639	106.328		0	0	1	0	0	46909	7.69903e-08
13121	13715	0	0	100	0	30	41140815	9409290	300	23163979	1408436	0	0				0.00839145		17.5325	16.0572	5.70378	16.9581	14.158	257.834	32.5331	287.577	200.449		0	0	1	1	0	137136	7.04165e-05
14111	13719	0	0	100	0	30	260625167	37226	4887	149954493	6714	127461319	100				0.0531595		19.3786	10.5248	8.49433	18.8258	8.81195	110.771	72.1537	354.412	77.6505		1	0	1	1	1	53330.3	0.00282593
13924	13728	0	0	100	0	30	866401	1683000	26	356255	33203	0	0				0.000176719		13.6721	14.3361	3.2581	12.7834	10.4104	205.523	10.6152	163.415	108.376		0	0	1	0	0	33323.1	3.12296e-08
14111	13730	0	0	100	0	30	36713502	12168722	570	18815898	1196537	0	80				0.00748842		17.4187	16.3144	6.34564	16.7502	13.9949	266.159	40.2671	280.57	195.858		1	0	1	1	0	64409.7	5.60764e-05
14111	13739	0	0	100	0	30	55463447	31052748	875	12126572	1670175	0	100				0.0113128		17.8312	17.2512	6.77422	16.3109	14.3284	297.604	45.8901	266.046	205.304		1	0	1	1	0	63386.8	0.00012798
14111	13742	0	0	68	31	30	714610420	112092501	4451	319037298	3673953	281085371	0				0.145758		20.3872	18.5348	8.40088	19.5808	15.1168	343.54	70.5749	383.408	228.517		0	1	1	1	1	160551	0.0212455
14111	13755	0	0	100	0	30	4212000	3060200	160	1404570	46447	0	0				0.000859118		15.2534	14.934	5.07517	14.1552	10.7461	223.024	25.7574	200.371	115.478		0	0	1	1	0	26325	7.38083e-07
14111	13772	0	0	100	0	30	1246000	2681000	44	365000	22708	0	0				0.000254145		14.0354	14.8017	3.78419	12.8077	10.0305	219.09	14.3201	164.036	100.61		0	0	1	0	0	28318.2	6.45899e-08
14111	13817	0	0	0	100	30	81754594	45894351	1474	16559643	188776	16559643	100				0.0166754		18.2192	17.6419	7.29574	16.6225	12.1483	311.235	53.2278	276.307	147.582		1	1	1	1	1	55464.4	0.000278069
14111	13819	0	0	25	75	30	97883600	5208325	649	17132476	2244417	17132476	100				0.0199652		18.3993	15.4658	6.47543	16.6565	14.624	239.19	41.9312	277.439	213.86		1	1	1	1	1	150822	0.00039861
14111	13820	0	0	0	100	30	251261583	31638883	1565	112217387	14001788	112217387	0				0.0512496		19.342	17.2699	7.35564	18.5359	16.4547	298.249	54.1055	343.581	270.757		0	1	1	1	1	160551	0.00262652
14111	13822	0	0	0	100	30	174150000	4058000	580	50433260	87590	26712400	100				0.0355212		18.9754	15.2162	6.36303	17.7362	11.3804	231.533	40.4881	314.571	129.514		1	1	1	1	1	300259	0.00126176
14111	13834	0	0	100	0	30	6422021	156560	40	2758418	473713	0	0				0.00130989		15.6752	11.9612	3.68888	14.8302	13.0684	143.07	13.6078	219.934	170.782		0	0	1	0	0	160551	1.71582e-06
14111	13842	0	0	100	0	30	5200000	1202500	50	278201	183500	0	0				0.00106064		15.4642	13.9999	3.91202	12.5361	12.12	195.998	15.3039	157.154	146.894		0	0	1	0	0	104000	1.12496e-06
14111	13848	0	0	100	0	30	17546024	10231950	276	8884577	196329	0	58				0.00357885		16.6803	16.141	5.6204	15.9998	12.1875	260.533	31.5889	255.994	148.536		1	0	1	1	0	63572.6	1.28081e-05
14111	13856	0	0	100	0	30	7706426	132500	48	1762287	462351	0	0				0.00157187		15.8576	11.7943	3.8712	14.3821	13.0441	139.106	14.9862	206.845	170.148		0	0	1	0	0	160551	2.47078e-06
14111	13879	0	0	100	0	30	8990830	17500	56	4143362	192102	0	0				0.00183385		16.0117	9.76996	4.02535	15.237	12.1658	95.452	16.2035	232.167	148.006		0	0	1	0	0	160551	3.36301e-06
13132	13880	0	0	100	0	30	191370397	35525187	778	111925891	24978949	6419793	0				0.0390336		19.0697	17.3858	6.65673	18.5333	17.0335	302.264	44.312	343.485	290.142		0	0	1	1	1	245977	0.00152362
14301	13918	0	0	100	0	30	18245322	2668742	287	9410505	86100	382273	0				0.00372148		16.7194	14.7971	5.65948	16.0573	11.3633	218.955	32.0297	257.838	129.124		0	0	1	1	1	63572.6	1.38494e-05
14111	13920	0	0	100	0	30	156561053	12973656	1334	46146599	1512786	46015622	2				0.0319336		18.869	16.3784	7.19594	17.6473	14.2295	268.253	51.7815	311.428	202.478		1	0	1	1	1	117362	0.00101976
14111	13936	0	0	100	0	30	13004593	574645	81	6582429	19710	0	0				0.00265253		16.3808	13.2615	4.39445	15.6999	9.88888	175.868	19.3112	246.487	97.79		0	0	1	0	0	160551	7.03594e-06
14111	13942	0	0	100	0	30	6422021	4078000	40	2903972	317380	0	0				0.00130989		15.6752	15.2211	3.68888	14.8816	12.6679	231.682	13.6078	221.462	160.475		0	0	1	0	0	160551	1.71582e-06
14111	13948	0	0	0	100	30	436055246	82800000	2716	189448866	13610406	189448866	100				0.0889418		19.8933	18.2319	7.90692	19.0596	16.4263	332.404	62.5193	363.269	269.825		1	1	1	1	1	160551	0.00791064
14111	13971	0	0	100	0	30	1300000	113306	20	918200	39564	0	0				0.00026516		14.0779	11.6378	2.99573	13.7302	10.5857	135.439	8.97441	188.518	112.057		0	0	1	0	0	65000	7.03097e-08
13999	13979	0	0	100	0	30	1079058	5800	26	759300	12072	0	0				0.000220094		13.8916	8.66561	3.2581	13.5402	9.39864	75.0929	10.6152	183.336	88.3345		0	0	1	0	0	41502.2	4.84416e-08
14111	13980	0	0	100	0	30	4174314	3028811	26	1907836	161132	0	0				0.000851431		15.2445	14.9237	3.2581	14.4615	11.99	222.716	10.6152	209.134	143.76		0	0	1	0	0	160551	7.24934e-07
14111	13985	0	0	0	100	30	313715741	32366453	1954	156466552	2965257	140328432	100				0.0639883		19.564	17.2926	7.57763	18.8684	14.9025	299.035	57.4205	356.015	222.084		1	1	1	1	1	160551	0.0040945
14111	13997	0	0	0	100	30	85138568	18627801	669	51547470	7548788	0	74				0.0173656		18.2598	16.7402	6.50578	17.758	15.8369	280.233	42.3252	315.347	250.807		1	1	1	1	0	127262	0.000301565
14111	14026	0	0	0	100	30	56032136	8039204	349	24157229	1230537	2874462	52				0.0114288		17.8414	15.8998	5.85507	17.0001	14.023	252.805	34.2819	289.003	196.643		1	1	1	1	1	160551	0.000130618
13924	14027	0	0	100	0	30	5265052	2955000	158	2258595	118170	0	0				0.00107391		15.4766	14.899	5.0626	14.6303	11.6799	221.98	25.6299	214.044	136.42		0	0	1	1	0	33323.1	1.15328e-06
14111	14043	0	0	100	0	30	3930000	675000	28	2015000	39520	0	0				0.000801598		15.1841	13.4225	3.3322	14.5161	10.5846	180.163	11.1036	210.718	112.033		0	0	1	0	0	140357	6.4256e-07
13133	14047	0	0	40	60	30	18202326	6293000	74	235768	14257472	0	0				0.00371271		16.7171	15.6549	4.30407	12.3706	16.4728	245.077	18.525	153.032	271.353		0	1	1	0	0	245977	1.37842e-05
14111	14056	0	0	99.6	0.4	30	860466570	119127619	4855	445576394	3257400	310399945	100				0.175509		20.573	18.5957	8.48776	19.9149	14.9964	345.8	72.0421	396.602	224.893		1	0	1	1	1	177233	0.0308032
14131	14078	0	0	0	100	30	40518664	5832653	369	12041786	880619	6613186	91				0.00826455		17.5173	15.579	5.9108	16.3039	13.6884	242.705	34.9375	265.817	187.372		1	1	1	1	1	109807	6.83028e-05
15112	14097	0	0	100	0	30	124075240	14539942	432	44139838	26301419	0	0				0.0253075		18.6364	16.4924	6.06843	17.6029	17.0851	272	36.8258	309.861	291.902		0	0	1	1	0	287211	0.00064047
15111	14098	0	0	100	0	30	5316029	1555899	57	3673539	238147	0	0				0.00108431		15.4862	14.2576	4.04305	15.1167	12.3806	203.278	16.3463	228.514	153.28		0	0	1	0	0	93263.7	1.17572e-06
15112	14104	0	0	100	0	30	5000887	2965831	37	2159093	584970	0	0				0.00102003		15.4251	14.9027	3.61092	14.5852	13.2793	222.09	13.0387	212.728	176.34		0	0	1	0	0	135159	1.04045e-06
15112	14113	0	0	100	0	30	13011158	12059941	75	9075156	1480087	0	20				0.00265387		16.3813	16.3054	4.31749	16.0211	14.2076	265.866	18.6407	256.674	201.856		1	0	1	0	0	173482	7.04304e-06
15121	14122	0	0	100	0	30	17084768	1809770	243	6980926	1090442	0	0				0.00348476		16.6537	14.4087	5.49306	15.7587	13.9021	207.611	30.1737	248.336	193.268		0	0	1	1	0	70307.7	1.21436e-05
15121	14126	0	0	100	0	30	8106411	250000	288	2272500	111700	2100000	0				0.00165346		15.9082	12.4292	5.66296	14.6364	11.6236	154.485	32.0691	214.224	135.107		0	0	1	1	1	28147.3	2.73392e-06
15121	14128	0	0	100	0	30	339000	311000	27	118360	18859	0	0				6.91455e-05		12.7338	12.6475	3.29584	11.6815	9.84475	159.96	10.8625	136.457	96.919		0	0	1	0	0	12555.6	4.7811e-09
13121	14157	0	0	100	0	30	119308364	610427000	870	59341501	9552167	35789137	0				0.0243352		18.5972	20.2297	6.76849	17.8988	16.0723	409.24	45.8125	320.368	258.318		0	0	1	1	1	137136	0.000592203
15203	14164	0	0	100	0	30	11327185	1646850	196	3569969	117278	0	0				0.00231039		16.2427	14.3144	5.27811	15.0881	11.6723	204.901	27.8585	227.65	136.243		0	0	1	1	0	57791.8	5.33792e-06
15201	14192	0	0	100	0	30	557373	1701000	20	128430	28920	0	0				0.000113687		13.231	14.3467	2.99573	11.7631	10.2723	205.829	8.97441	138.371	105.52		0	0	1	0	0	27868.7	1.29247e-08
15201	14217	0	0	100	0	30	521750	1154700	21	117608	11750	0	0				0.000106421		13.1649	13.9594	3.04452	11.6751	9.37161	194.863	9.26912	136.308	87.827		0	0	1	0	0	24845.2	1.13254e-08
15201	14226	0	0	100	0	30	2475000	143000	59	885400	43200	0	0				0.000504823		14.7218	11.8706	4.07754	13.6938	10.6736	140.911	16.6263	187.52	113.926		0	0	1	0	0	41949.2	2.54847e-07
13999	14235	0	0	100	0	30	63901285	24994000	175	54591804	805006	0	0				0.0130339		17.9729	17.0341	5.16479	17.8154	13.5986	290.162	26.675	317.388	184.922		0	0	1	1	0	365150	0.000169882
15201	14236	0	0	100	0	30	4621977	3000	51	1974199	314462	0	0				0.00094274		15.3463	8.00637	3.93183	14.4957	12.6586	64.1019	15.4593	210.125	160.241		0	0	1	0	0	90627	8.88759e-07
15201	14255	0	0	100	0	30	5175021	1659013	60	2710690	291685	0	32				0.00105554		15.4594	14.3217	4.09434	14.8127	12.5834	205.112	16.7637	219.416	158.343		1	0	1	0	0	86250.4	1.11417e-06
15202	14303	0	0	100	0	30	46129142	2675000	509	17614120	2402514	17614120	0				0.00940892		17.647	14.7995	6.23245	16.6842	14.692	219.024	38.8434	278.363	215.856		0	0	1	1	1	90627	8.85277e-05
15202	14321	0	0	10	90	30	835309033	3350000	9217	389607890	27467882	0	0				0.170377		20.5433	15.0245	9.1288	19.7807	17.1285	225.735	83.3351	391.274	293.386		0	1	1	1	0	90627	0.0290284
15202	14329	0	0	0	100	30	1376785178	29560000000	16985	679934162	153187169	455619999	25				0.280822		21.043	24.1097	9.74009	20.3375	18.8472	581.277	94.8693	413.614	355.216		1	1	1	1	1	81058.9	0.0788607
15202	14346	0	0	20	80	30	464368965	41223383	4609	68039118	9941755	0	98				0.0947169		19.9562	17.5345	8.43577	18.0356	16.1123	307.459	71.1622	325.283	259.605		1	1	1	1	0	100753	0.00897129
15203	14350	0	0	100	0	30	10204900	20611600	115	6586589	171403	0	0				0.00208148		16.1384	16.8414	4.74493	15.7005	12.0518	283.632	22.5144	246.507	145.245		0	0	1	1	0	88738.3	4.33257e-06
15209	14366	0	0	100	0	30	55101214	3825000	608	18565565	8244331	1330522	0				0.0112389		17.8247	15.1571	6.41017	16.7368	15.925	229.737	41.0903	280.121	253.607		0	0	1	1	1	90627	0.000126314
16102	14383	0	0	100	0	30	235571799	30469898	2257	147046503	7655525	1925000	27				0.0480494		19.2775	17.2322	7.72179	18.8063	15.8509	296.95	59.6261	353.675	251.252		1	0	1	1	1	104374	0.00230874
16299	14400	0	0	0	100	30	20248292	23000393	111	10525432	1049206	0	70				0.00413002		16.8236	16.951	4.70953	16.1693	13.8635	287.337	22.1797	261.446	192.198		1	1	1	1	0	182417	1.70571e-05
16221	14405	0	0	100	0	30	11140000	11570000	140	6000000	238200	0	100				0.00227222		16.2261	16.2639	4.94164	15.6073	12.3809	264.515	24.4198	243.587	153.286		1	0	1	1	0	79571.4	5.16296e-06
31001	14455	0	0	100	0	30	8527597	7157500	150	1289999	67907	0	100				0.00173937		15.9588	15.7837	5.01064	14.0702	11.1259	249.124	25.1065	197.969	123.786		1	0	1	1	0	56850.6	3.02539e-06
16221	14464	0	0	100	0	30	7298588	1536500	30	1713252	591211	0	0				0.00148869		15.8032	14.245	3.4012	14.3539	13.2899	202.921	11.5681	206.035	176.622		0	0	1	0	0	243286	2.21619e-06
16213	14472	0	0	100	0	30	13993772	7269330	115	9229575	480418	7534031	0				0.0028543		16.4541	15.7992	4.74493	16.0379	13.0824	249.614	22.5144	257.215	171.149		0	0	1	1	1	121685	8.14701e-06
16212	14487	0	0	100	0	30	27498247	19608554	90	17087285	948206	2618194	67				0.00560879		17.1296	16.7915	4.49981	16.6538	13.7623	281.954	20.2483	277.351	189.402		1	0	1	0	1	305536	3.14585e-05
16211	14512	0	0	100	0	30	143000000	7525000	1345	122400000	900875	0	80				0.0291676		18.7784	15.8337	7.20415	18.6228	13.7111	250.707	51.8998	346.809	187.995		1	0	1	1	0	106320	0.000850747
16291	14536	0	0	100	0	30	2050000	2353500	37	315000	130330	0	20				0.000418137		14.5334	14.6714	3.61092	12.6603	11.7778	215.25	13.0387	160.284	138.717		1	0	1	0	0	55405.4	1.74838e-07
16299	14615	0	0	100	0	30	604034	1000000	26	225049	26515	0	0				0.000123204		13.3114	13.8155	3.2581	12.3241	10.1855	190.868	10.6152	151.883	103.744		0	0	1	0	0	23232.1	1.51793e-08
16299	14638	0	0	100	0	30	1045444	725000	45	384088	52844	0	0				0.000213238		13.86	13.4939	3.80666	12.8586	10.8751	182.086	14.4907	165.344	118.268		0	0	1	0	0	23232.1	4.54705e-08
31001	14671	0	0	100	0	30	351780595	82897824	1705	168843120	4072390	29402948	38				0.0717523		19.6785	18.2331	7.44132	18.9445	15.2197	332.447	55.3732	358.893	231.641		1	0	1	1	1	206323	0.0051484
31001	14716	0	0	100	0	30	5302165	5011770	52	560000	102711	0	0				0.00108148		15.4836	15.4273	3.95124	13.2357	11.5397	238.002	15.6123	175.184	133.164		0	0	1	0	0	101965	1.16959e-06
31001	14722	0	0	100	0	30	43945548	14134628	773	7734958	225894	0	60				0.00896353		17.5985	16.4641	6.65028	15.8613	12.3278	271.068	44.2262	251.58	151.975		1	0	1	1	0	56850.6	8.03449e-05
31001	14724	0	0	100	0	30	428000	280000	26	130541	52575	0	0				8.72987e-05		12.9669	12.5425	3.2581	11.7794	10.87	157.315	10.6152	138.755	118.157		0	0	1	0	0	16461.5	7.62107e-09
31001	14744	0	0	100	0	30	71630648	21383349	391	27496459	2775493	0	100				0.0146104		18.087	16.8781	5.96871	17.1296	14.8363	284.871	35.6255	293.422	220.117		1	0	1	1	0	183199	0.000213465
31001	14747	0	0	100	0	30	50517000	20223534	338	20918000	1070421	17282600	73				0.0103039		17.7378	16.8224	5.82305	16.8561	13.8836	282.992	33.9079	284.129	192.753		1	0	1	1	1	149459	0.00010617
31001	14775	0	0	100	0	30	4661753	458500	82	658924	183810	0	0				0.000950853		15.3549	13.0357	4.40672	13.3984	12.1217	169.93	19.4192	179.516	146.935		0	0	1	0	0	56850.6	9.04122e-07
31001	14776	0	0	100	0	30	8868701	526509	156	1440667	154126	0	0				0.00180894		15.998	13.174	5.04986	14.1806	11.9455	173.555	25.501	201.09	142.696		0	0	1	1	0	56850.6	3.27227e-06
31004	14790	0	0	100	0	30	16873737	480523	147	11716508	353232	0	0				0.00344172		16.6413	13.0826	4.99043	16.2765	12.7749	171.155	24.9044	264.925	163.198		0	0	1	1	0	114787	1.18454e-05
16294	14792	0	0	100	0	30	697832	2879300	49	248551	43040	0	0				0.000142336		13.4557	14.8731	3.89182	12.4234	10.6699	221.208	15.1463	154.341	113.846		0	0	1	0	0	14241.5	2.02596e-08
31002	14813	0	0	100	0	30	4680704	17891716	89	1088903	86810	0	100				0.000954719		15.359	16.6998	4.48864	13.9007	11.3715	278.885	20.1479	193.229	129.31		1	0	1	0	0	52592.2	9.11488e-07
31002	14832	0	0	100	0	30	6424123	493367	113	934676	84432	0	100				0.00131032		15.6756	13.109	4.72739	13.748	11.3437	171.846	22.3482	189.006	128.68		1	0	1	1	0	56850.6	1.71694e-06
31001	14858	0	0	100	0	30	1919488	2457000	76	284415	142949	0	0				0.000391516		14.4676	14.7145	4.33073	12.5582	11.8702	216.515	18.7553	157.708	140.903		0	0	1	0	0	25256.4	1.53285e-07
31002	14879	0	0	100	0	30	16969738	2336025	155	8419166	1065732	0	75				0.0034613		16.6469	14.664	5.04343	15.946	13.8792	215.032	25.4361	254.276	192.631		1	0	1	1	0	109482	1.19806e-05
16103	14899	0	0	100	0	30	1500000	7090020	24	550000	57660	0	100				0.000305954		14.221	15.7742	3.17805	13.2177	10.9623	248.825	10.1	174.707	120.172		1	0	1	0	0	62500	9.36076e-08
31002	14919	0	0	100	0	30	10346262	19050000000	205	1909042	358811	0	78				0.00211032		16.1521	23.6703	5.32301	14.4621	12.7906	560.285	28.3344	209.153	163.598		1	0	1	1	0	50469.6	4.45344e-06
31002	14925	0	0	5	95	30	71789519	2769625	568	41130788	2572650	0	17				0.0146428		18.0892	14.8342	6.34212	17.5323	14.7604	220.054	40.2225	307.38	217.871		1	1	1	1	0	126390	0.000214413
31002	14936	0	0	100	0	30	114189916	8924036	1043	42626792	4739854	0	100				0.0232912		18.5534	16.0043	6.94986	17.568	15.3715	256.136	48.3005	308.634	236.284		1	0	1	1	0	109482	0.00054248
31001	14951	0	0	100	0	30	12109187	9200000	213	1808514	385097	0	0				0.0024699		16.3095	16.0347	5.36129	14.408	12.8613	257.112	28.7435	207.591	165.412		0	0	1	1	0	56850.6	6.1004e-06
17021	14962	0	0	100	0	30	547784438	2869030	320	312772493	58018937	99047787	30				0.111731		20.1214	14.8695	5.76832	19.561	17.8763	221.102	33.2735	382.632	319.561		1	0	1	1	1	1.71183e+06	0.0124838
17021	14965	0	0	100	0	30	806270220	114862755	471	456983303	91887326	239840034	13				0.164454		20.5079	18.5592	6.15486	19.9402	18.3361	344.446	37.8823	397.61	336.212		1	0	1	1	1	1.71183e+06	0.0270452
17021	14979	0	0	100	0	30	54778444	2500000	32	34256659	1166001	0	0				0.0111731		17.8188	14.7318	3.46574	17.3494	13.9691	217.026	12.0113	301.001	195.135		0	0	1	0	0	1.71183e+06	0.000124838
17021	14981	0	0	100	0	30	71881365	4141476	423	37512067	12681812	7346396	14				0.0146616		18.0905	15.2366	6.04737	17.4402	16.3557	232.153	36.5707	304.16	267.508		1	0	1	1	1	169932	0.000214962
17091	14998	0	0	100	0	30	3000500	152620	37	2289600	46150	0	0				0.000612009		14.9143	11.9357	3.61092	14.6439	10.7397	142.461	13.0387	214.443	115.34		0	0	1	0	0	81094.6	3.74555e-07
17091	15002	0	0	100	0	30	15311854	350000	83	3944446	2516945	0	0				0.00312314		16.5441	12.7657	4.41884	15.1878	14.7386	162.963	19.5262	230.67	217.225		0	0	1	0	0	184480	9.75403e-06
17021	15013	0	0	100	0	30	342365274	61576246	200	184847689	48733185	0	0				0.0698319		19.6514	17.9358	5.29832	19.035	17.7019	321.692	28.0722	362.333	313.356		0	0	1	1	0	1.71183e+06	0.0048765
17022	15017	0	0	100	0	30	5080163	5989967	86	2646435	134478	0	0				0.0010362		15.4409	15.6056	4.45435	14.7887	11.8092	243.535	19.8412	218.706	139.456		0	0	1	0	0	59071.7	1.0737e-06
17021	15034	0	0	100	0	30	42795659	111754	25	27904941	466808	0	0				0.00872899		17.5719	11.6241	3.21888	17.1443	13.0537	135.119	10.3612	293.928	170.398		0	0	1	0	0	1.71183e+06	7.61953e-05
17091	15035	0	0	100	0	30	14219200	4995565	160	6098135	2400393	1560600	18				0.00290028		16.4701	15.4241	5.07517	15.6235	14.6911	237.902	25.7574	244.094	215.83		1	0	1	1	1	88870	8.4116e-06
17019	15046	0	0	100	0	30	3587070	1252790	42	1880386	107499	0	0				0.000731651		15.0928	14.0409	3.73767	14.447	11.5852	197.146	13.9702	208.715	134.218		0	0	1	0	0	85406.4	5.35313e-07
17022	15062	0	0	100	0	30	42439155	6767198	122	30681780	991866	0	0				0.00865627		17.5636	15.7276	4.80402	17.2392	13.8073	247.357	23.0786	297.189	190.643		0	0	1	1	0	347862	7.49311e-05
17022	15063	0	0	100	0	30	80008243	1277485	230	58679841	1394144	0	0				0.0163192		18.1976	14.0604	5.43808	17.8876	14.1478	197.695	29.5727	319.966	200.16		0	0	1	1	0	347862	0.000266316
17022	15065	0	0	100	0	30	23114978	8484633	106	16244934	218347	0	9				0.00471474		16.956	15.9538	4.66344	16.6033	12.2938	254.523	21.7477	275.669	151.139		1	0	1	1	0	218066	2.22288e-05
17022	15068	0	0	100	0	30	51135703	4415000	147	36276202	2401360	0	0				0.0104301		17.75	15.3005	4.99043	17.4067	14.6915	234.106	24.9044	302.992	215.842		0	0	1	1	0	347862	0.000108787
18111	15074	0	0	100	0	30	40210191	8931876	289	10938684	995743	10241354	1				0.00820163		17.5096	16.0051	5.66643	16.2078	13.8112	256.164	32.1084	262.693	190.75		1	0	1	1	1	139136	6.72668e-05
17022	15079	0	0	100	0	30	105537231	7547434	225	86497734	3127649	0	0				0.0215263		18.4746	15.8367	5.4161	18.2756	14.9558	250.802	29.3341	333.999	223.676		0	0	1	1	0	469054	0.000463383
17099	15084	0	0	45	55	30	54377802	15865798	388	9398931	608896	0	0				0.0110914		17.8115	16.5797	5.96101	16.0561	13.3194	274.886	35.5336	257.799	177.406		0	1	1	1	0	140149	0.000123019
18111	15130	0	0	100	0	30	24525530	5843103	227	12677812	760131	0	0				0.00500245		17.0152	15.5808	5.42495	16.3554	13.5412	242.76	29.4301	267.498	183.365		0	0	1	1	0	108042	2.50245e-05
18111	15134	0	0	100	0	30	3377155	220708	36	1942570	104855	485643	0				0.000688835		15.0325	12.3046	3.58352	14.4795	11.5603	151.403	12.8416	209.657	133.641		0	0	1	0	1	93809.9	4.74494e-07
18111	15147	0	0	100	0	30	2393250	10054000	96	657650	54555	0	0				0.000488149		14.6882	16.1235	4.56435	13.3964	10.907	259.967	20.8333	179.464	118.962		0	0	1	0	0	24929.7	2.38289e-07
18111	15150	0	0	100	0	30	5610184	2885000	23	1927218	799647	0	0				0.0011443		15.5401	14.875	3.13549	14.4716	13.5919	221.267	9.83132	209.427	184.74		0	0	1	0	0	243921	1.30943e-06
18111	15192	0	0	100	0	30	4331000	1252000	65	3165250	77847	0	0				0.00088339		15.2813	14.0403	4.17439	14.9677	11.2625	197.129	17.4255	224.033	126.844		0	0	1	0	0	66630.8	7.80378e-07
17022	15682	0	0	100	0	30	134409175	16667747	160	104784730	3779871	0	0				0.0274153		18.7164	16.629	5.07517	18.4674	15.1452	276.523	25.7574	341.046	229.377		0	0	1	1	0	840057	0.000751599
31009	15723	0	0	100	0	30	695500	875000	27	333100	56600	133100	0				0.00014186		13.4524	13.682	3.29584	12.7162	10.9438	187.197	10.8625	161.702	119.766		0	0	1	0	1	25759.3	2.01244e-08
15201	15810	0	0	100	0	30	8413974	1969843	40	5882533	676261	0	0				0.00171619		15.9454	14.4935	3.68888	15.5875	13.4243	210.061	13.6078	242.97	180.213		0	0	1	0	0	210349	2.94531e-06
15201	15859	0	0	43	57	30	1387397240	212462297	10910	706526393	23026843	354112506	33				0.282986		21.0507	19.1743	9.29744	20.3759	16.9522	367.653	86.4423	415.176	287.376		1	1	1	1	1	127167	0.0800811
15201	15862	0	0	100	0	30	55788761	1864347000	805	23172666	11061710	0	0				0.0113792		17.8371	21.3462	6.69084	16.9585	16.219	455.659	44.7674	287.59	263.056		0	0	1	1	0	69302.8	0.000129486
15201	15864	0	0	100	0	30	9217495	2810406	45	5298604	491272	0	10				0.00188008		16.0366	14.8488	3.80666	15.483	13.1048	220.488	14.4907	239.722	171.735		1	0	1	0	0	204833	3.53471e-06
13132	16591	0	0	100	0	30	6395412	3968000	26	2641100	2321235	0	0				0.00130447		15.6711	15.1938	3.2581	14.7867	14.6576	230.851	10.6152	218.647	214.846		0	0	1	0	0	245977	1.70163e-06
25113	17103	0	0	0	100	30	248295900	71445000	683	52800000	200000	36200000	17				0.0506447		19.3301	18.0844	6.52649	17.782	12.2061	327.047	42.5951	316.2	148.988		1	1	1	1	1	363537	0.00256488
25910	17112	0	0	3.19	96.8	30	445826588	64133877	311	127290009	29762406	127290009	0				0.0909348		19.9154	17.9765	5.73979	18.662	17.2088	323.154	32.9452	348.269	296.141		0	1	1	1	1	1.43353e+06	0.00826914
10618	17131	0	0	100	0	30	314549298	17655858	102	179920278	52090822	0	0				0.0641583		19.5667	16.6866	4.62497	19.008	17.7685	278.442	21.3904	361.305	315.72		0	0	1	1	0	3.08382e+06	0.00411629
25992	17150	0	0	100	0	30	324298	533200	21	164800	25756	0	0				6.61467e-05		12.6894	13.1867	3.04452	12.0125	10.1564	173.888	9.26912	144.3	103.153		0	0	1	0	0	15442.8	4.37539e-09
25992	17154	0	0	100	0	30	3847218	3275000	25	2197751	481461	0	0				0.000784713		15.1629	15.0018	3.21888	14.6029	13.0846	225.055	10.3612	213.246	171.206		0	0	1	0	0	153889	6.15775e-07
25992	17155	0	0	100	0	30	6271389	1175000	40	5100000	179165	0	0				0.00127917		15.6515	13.9768	3.68888	15.4448	12.0961	195.35	13.6078	238.54	146.315		0	0	1	0	0	156785	1.63627e-06
25992	17179	0	0	100	0	30	26161084	22288110	170	10650712	1792754	7978006	38				0.00533605		17.0798	16.9196	5.1358	16.1811	14.3993	286.272	26.3764	261.829	207.339		1	0	1	1	1	153889	2.84734e-05
31004	17182	0	0	100	0	30	21466093	1699000	168	9323268	1614739	7611720	0				0.00437842		16.882	14.3456	5.12396	16.048	14.2947	205.795	26.255	257.539	204.338		0	0	1	1	1	127774	1.91705e-05
25991	17197	0	0	100	0	30	9094108	1300000	72	5291160	544562	0	0				0.00185492		16.0231	14.0779	4.27667	15.4815	13.2077	198.187	18.2899	239.678	174.444		0	0	1	0	0	126307	3.44071e-06
31004	17198	0	0	100	0	30	2180019	1114371	33	822161	106240	0	0				0.000444656		14.5948	13.9238	3.49651	13.6197	11.5735	193.872	12.2256	185.496	133.945		0	0	1	0	0	66061.2	1.97719e-07
31001	17209	0	0	100	0	30	3235954	195000	25	1392800	84203	0	0				0.000660034		14.9898	12.1808	3.21888	14.1468	11.341	148.371	10.3612	200.133	128.618		0	0	1	0	0	129438	4.35645e-07
31004	17214	0	0	100	0	30	235813804	11745103	552	95869201	3588321	0	4				0.0480987		19.2786	16.2789	6.31355	18.3785	15.0932	265.004	39.8609	337.769	227.805		1	0	1	1	0	427199	0.00231349
31001	17226	0	0	0	100	30	14894869	6922948	262	2326802	9842	654717	55				0.00303809		16.5165	15.7504	5.56834	14.66	9.19441	248.074	31.0065	214.916	84.5373		1	1	1	1	1	56850.6	9.23e-06
25952	17234	0	0	100	0	30	10908917	6162370	147	6621413	761300	4603307	26				0.00222508		16.2051	15.634	4.99043	15.7058	13.5428	244.421	24.9044	246.673	183.407		1	0	1	1	1	74210.3	4.95099e-06
25952	17237	0	0	100	0	30	11773819	6414954	135	5083954	360960	5083954	0				0.00240149		16.2814	15.6741	4.90527	15.4416	12.7965	245.679	24.0617	238.443	163.751		0	0	1	1	1	87213.5	5.76718e-06
25111	17240	0	0	100	0	30	8024010	5371350	47	6482365	340775	0	0				0.00163665		15.8979	15.4966	3.85015	15.6846	12.739	240.144	14.8236	246.007	162.282		0	0	1	0	0	170724	2.67862e-06
16221	17248	0	0	0	100	30	246146617	47595020	923	191003182	1384538	75494072	100				0.0502063		19.3214	17.6782	6.82763	19.0678	14.1409	312.52	46.6165	363.581	199.964		1	1	1	1	1	266681	0.00252067
25111	17250	0	0	7	93	30	825801491	690051925	1080	36246813	246148	36246813	0				0.168438		20.5319	20.3523	6.98472	17.4059	12.4137	414.215	48.7863	302.964	154.1		0	1	1	1	1	764631	0.0283713
25119	17255	0	0	100	0	30	1105098	4733411	25	472000	62046	0	0				0.000225406		13.9154	15.3702	3.21888	13.0647	11.0356	236.242	10.3612	170.687	121.785		0	0	1	0	0	44203.9	5.08078e-08
25910	17260	0	0	100	0	30	19916233	3199405	65	2200213	1778088	1340441	0				0.00406229		16.807	14.9785	4.17439	14.6041	14.391	224.355	17.4255	213.279	207.102		0	0	1	0	1	306404	1.65022e-05
25113	17274	0	0	100	0	30	32100000	637433	125	23755000	523811	3420000	0				0.00654741		17.2844	13.3652	4.82831	16.9833	13.1689	178.629	23.3126	288.433	173.42		0	0	1	1	1	256800	4.28685e-05
25113	17285	0	0	100	0	30	5717111	613913	28	407715	192484	0	0				0.00116611		15.559	13.3276	3.3322	12.9183	12.1678	177.625	11.1036	166.883	148.055		0	0	1	0	0	204183	1.35982e-06
25111	17292	0	0	100	0	30	3963850	1965660	20	2951921	77190	0	0				0.000808503		15.1927	14.4913	2.99573	14.898	11.254	209.999	8.97441	221.949	126.653		0	0	1	0	0	198192	6.53677e-07
25910	17304	0	0	75	25	30	444894861	1080436	296	163517112	2048347	30877156	0				0.0907448		19.9133	13.8929	5.69036	18.9124	14.5325	193.012	32.3802	357.68	211.195		0	1	1	1	1	1.50302e+06	0.00823461
25952	17313	0	0	100	0	30	222736055	18181652	492	154395434	796805	0	0				0.0454313		19.2215	16.7159	6.19848	18.855	13.5884	279.422	38.4211	355.512	184.644		0	0	1	1	0	452716	0.002064
25952	17315	0	0	100	0	30	4154500	865000	90	2650000	59000	0	0				0.000847389		15.2397	13.6705	4.49981	14.7901	10.9853	186.882	20.2483	218.746	120.677		0	0	1	0	0	46161.1	7.18069e-07
25952	17319	0	0	100	0	30	11922427	410000	41	780285	2336783	0	0				0.00243181		16.2939	12.9239	3.71357	13.5674	14.6643	167.028	13.7906	184.075	215.041		0	0	1	0	0	290791	5.91368e-06
25993	17321	0	0	100	0	30	14515200	5560000	320	8064000	479223	0	0				0.00296065		16.4907	15.5311	5.76832	15.9029	13.0799	241.215	33.2735	252.903	171.084		0	0	1	1	0	45360	8.76546e-06
25952	17325	0	0	100	0	30	15016450	610000	47	10871956	285768	0	0				0.00306289		16.5247	13.3212	3.85015	16.2017	12.5629	177.455	14.8236	262.495	157.827		0	0	1	0	0	319499	9.3813e-06
25910	17328	0	0	100	0	30	23296000	3369520	140	18871807	1088511	0	0				0.00475166		16.9638	15.0303	4.94164	16.7532	13.9003	225.909	24.4198	280.669	193.219		0	0	1	1	0	166400	2.25783e-05
25934	17330	0	0	100	0	30	46267294	29406466	370	8021854	629668	4833693	0				0.0094371		17.6499	17.1967	5.9135	15.8977	13.3529	295.727	34.9695	252.736	178.301		0	0	1	1	1	125047	8.90588e-05
25932	17340	0	0	100	0	30	2509530	426200	21	1082207	131136	0	0				0.000511866		14.7356	12.9627	3.04452	13.8945	11.784	168.031	9.26912	193.057	138.862		0	0	1	0	0	119501	2.62007e-07
25934	17342	0	0	100	0	30	14838555	567711	196	4360878	154720	0	0				0.00302661		16.5127	13.2494	5.27811	15.2882	11.9494	175.546	27.8585	233.729	142.787		0	0	1	1	0	75706.9	9.16034e-06
25940	17350	0	0	100	0	30	19209375	20763865	223	8755545	2004340	0	0				0.00391812		16.7709	16.8487	5.40717	15.9852	14.5108	283.88	29.2375	255.527	210.564		0	0	1	1	0	86140.7	1.53516e-05
25940	17353	0	0	100	0	30	83238474	5296097	251	48240123	2005781	36639940	0				0.0169781		18.2372	15.4825	5.52545	17.6917	14.5115	239.707	30.5306	312.996	210.585		0	0	1	1	1	331627	0.000288255
25940	17367	0	0	100	0	30	238771718	71276417	720	163203255	4466293	0	0				0.048702		19.291	18.0821	6.57925	18.9105	15.3121	326.961	43.2865	357.607	234.459		0	0	1	1	0	331627	0.00237189
25940	17368	0	0	100	0	30	50738990	471135	153	29651661	5989171	0	0				0.0103492		17.7422	13.0629	5.03044	17.205	15.6055	170.639	25.3053	296.013	243.53		0	0	1	1	0	331627	0.000107106
25940	17371	0	0	100	0	30	15918115	650538	48	10882880	326243	0	0				0.0032468		16.583	13.3856	3.8712	16.2027	12.6954	179.173	14.9862	262.528	161.173		0	0	1	0	0	331627	1.05417e-05
25120	17372	0	0	95	5	30	48282909	124127645	207	33020890	4081101	12207333	0				0.00984822		17.6926	18.6368	5.33272	17.3127	15.2219	347.331	28.4379	299.728	231.706		0	0	1	1	1	233251	9.69874e-05
25951	17375	0	0	100	0	30	311781684	223000000	179	259015557	2647041	159637021	0				0.0635938		19.5578	19.2227	5.18739	19.3724	14.789	369.512	26.909	375.29	218.713		0	0	1	1	1	1.7418e+06	0.00404417
25951	17380	0	0	100	0	30	681042673	7193049	391	502515214	8755638	349403497	2				0.138912		20.3391	15.7886	5.96871	20.0351	15.9852	249.281	35.6255	401.407	255.527		1	0	1	1	1	1.7418e+06	0.0192964
25951	17383	0	0	100	0	30	69764606	5201438	73	54486368	538392	0	69				0.0142298		18.0606	15.4644	4.29046	17.8135	13.1963	239.149	18.408	317.319	174.143		1	0	1	0	0	955680	0.000202488
25992	17399	0	0	100	0	30	12772765	4888000	83	6872929	1707508	0	0				0.00260525		16.3628	15.4023	4.41884	15.7431	14.3505	237.231	19.5262	247.845	205.938		0	0	1	0	0	153889	6.78732e-06
25934	17435	0	0	20	80	30	52519631	38600211	420	16345688	387919	0	0				0.0107124		17.7767	17.4688	6.04025	16.6095	12.8686	305.158	36.4847	275.875	165.6		0	1	1	1	0	125047	0.000114755
25999	17437	0	0	100	0	30	10988256	1857765	110	3777155	2479920	0	0				0.00224126		16.2123	14.4349	4.70048	15.1445	14.7237	208.366	22.0945	229.355	216.788		0	0	1	1	0	99893.2	5.02326e-06
25951	17450	0	0	0	100	30	754732373	71833700	441	502273476	35260791	273242064	0				0.153942		20.4419	18.0899	6.08904	20.0347	17.3783	327.243	37.0765	401.387	302.005		0	1	1	1	1	1.71141e+06	0.0236981
25111	17472	0	0	100	0	30	15292620	1369000	20	635010	40912	0	0				0.00311922		16.5429	14.1296	2.99573	13.3614	10.6192	199.645	8.97441	178.527	112.767		0	0	1	0	0	764631	9.72954e-06
25991	17653	0	0	100	0	30	4041750	4555000	59	1906732	466737	0	0				0.000824392		15.2122	15.3317	4.07754	14.4609	13.0535	235.062	16.6263	209.118	170.394		0	0	1	0	0	68504.2	6.79622e-07
31004	17904	0	0	100	0	30	17495200	5822000	201	7492080	200114	0	0				0.00356848		16.6774	15.5772	5.3033	15.8294	12.2066	242.648	28.125	250.569	149.002		0	0	1	1	0	87040.8	1.2734e-05
15121	18006	0	0	0	100	30	153555021	8855520	730	117212024	1416258	0	0				0.0313205		18.8496	15.9966	6.59304	18.5795	14.1635	255.89	43.4682	345.198	200.606		0	1	1	1	0	210349	0.000980972
25992	18122	0	0	0	100	30	27084417	8118730	176	1924225	2956120	0	0				0.00552438		17.1145	15.9097	5.17048	14.47	14.8994	253.118	26.7339	209.382	221.992		0	1	1	1	0	153889	3.05188e-05
10311	18152	0	0	100	0	30	1420500	1242000	35	864450	5722	0	0				0.000289738		14.1665	14.0322	3.55535	13.6698	8.65207	196.904	12.6405	186.865	74.8584		0	0	1	0	0	40585.7	8.39481e-08
10213	18176	0	0	100	0	30	12672436	14354000	540	9326020	597267	0	94				0.00258478		16.3549	16.4795	6.29157	16.0483	13.3001	271.575	39.5838	257.549	176.893		1	0	1	1	0	23467.5	6.68111e-06
10213	18194	0	0	35	65	30	13790466	8988385	252	7289157	107299	0	0				0.00281283		16.4395	16.0114	5.52943	15.8019	11.5834	256.366	30.5746	249.7	134.175		0	1	1	1	0	54724.1	7.912e-06
10214	18212	0	0	100	0	30	7800000	335500	66	6424000	89703	0	0				0.00159096		15.8696	12.7234	4.18965	15.6756	11.4043	161.884	17.5532	245.723	130.057		0	0	1	0	0	118182	2.53115e-06
10214	18219	0	0	100	0	30	1702420	124138	26	1354962	76760	53360	0				0.000347241		14.3476	11.7291	3.2581	14.1193	11.2484	137.573	10.6152	199.354	126.527		0	0	1	0	1	65477.7	1.20576e-07
10214	18222	0	0	100	0	30	1490024	456250	30	1154250	54440	0	0				0.000303919		14.2143	13.0308	3.4012	13.959	10.9049	169.802	11.5681	194.853	118.916		0	0	1	0	0	49667.5	9.23666e-08
10214	18223	0	0	100	0	30	2583175	155500	36	1445070	84845	0	0				0.000526888		14.7645	11.9544	3.58352	14.1837	11.3486	142.908	12.8416	201.176	128.79		0	0	1	0	0	71754.9	2.77611e-07
10214	18224	0	0	100	0	30	2665854	347000	36	2207750	158644	0	0				0.000543752		14.796	12.7571	3.58352	14.6075	11.9744	162.743	12.8416	213.379	143.387		0	0	1	0	0	74051.5	2.95666e-07
10423	18239	0	0	100	0	30	7223929	2174769	48	5248865	600975	0	0				0.00147346		15.7929	14.5924	3.8712	15.4735	13.3063	212.939	14.9862	239.43	177.058		0	0	1	0	0	150499	2.17108e-06
10631	18271	0	0	100	0	30	18160750	2900000	25	17556000	28465	0	0				0.00370423		16.7148	14.8802	3.21888	16.6809	10.2564	221.421	10.3612	278.253	105.194		0	0	1	0	0	726430	1.37213e-05
10631	18291	0	0	100	0	30	2148608	550000	32	1894400	17634	0	0				0.000438249		14.5803	13.2177	3.46574	14.4544	9.77758	174.707	12.0113	208.93	95.6012		0	0	1	0	0	67144	1.92063e-07
10618	18336	0	0	100	0	30	3962282	340000	77	2833952	102524	0	0				0.000808183		15.1923	12.7367	4.34381	14.8572	11.5379	162.224	18.8686	220.736	133.122		0	0	1	0	0	51458.2	6.53159e-07
10740	18338	0	0	100	0	30	914760	1715000	52	698544	19725	0	0				0.000186583		13.7264	14.3549	3.95124	13.4568	9.88964	206.064	15.6123	181.084	97.805		0	0	1	0	0	17591.5	3.48131e-08
10740	18354	0	0	100	0	30	10018000	653476	175	5558485	872683	0	0				0.00204336		16.1199	13.3901	5.16479	15.5308	13.6793	179.294	26.675	241.207	187.124		0	0	1	1	0	57245.7	4.17533e-06
10740	18355	0	0	100	0	30	675840	890000	37	517017	8772	0	0				0.00013785		13.4237	13.699	3.61092	13.1558	9.07932	187.662	13.0387	173.076	82.4341		0	0	1	0	0	18265.9	1.90027e-08
10710	18359	0	0	100	0	30	631680	1538000	33	483289	30770	0	0				0.000128843		13.3561	14.246	3.49651	13.0884	10.3343	202.948	12.2256	171.305	106.798		0	0	1	0	0	19141.8	1.66006e-08
10740	18367	0	0	100	0	30	4590000	962000	63	3300000	159825	0	0				0.000936218		15.3394	13.7768	4.14313	15.0094	11.9818	189.799	17.1656	225.283	143.564		0	0	1	0	0	72857.1	8.76504e-07
10740	18382	0	0	100	0	30	3156000	1281000	61	989050	20838	0	0				0.000643726		14.9648	14.0632	4.11087	13.8045	9.94453	197.772	16.8993	190.564	98.8937		0	0	1	0	0	51737.7	4.14384e-07
10740	18384	0	0	100	0	30	1290000	2995000	32	945700	52750	0	0				0.00026312		14.0702	14.9125	3.46574	13.7597	10.8733	222.381	12.0113	189.329	118.229		0	0	1	0	0	40312.5	6.92322e-08
10740	18387	0	0	100	0	30	1424504	552528	83	468418	325716	0	0				0.000290555		14.1693	13.2223	4.41884	13.0571	12.6938	174.828	19.5262	170.488	161.132		0	0	1	0	0	17162.7	8.4422e-08
10740	18392	0	0	100	0	30	1464960	885000	27	1050696	64800	0	0				0.000298806		14.1973	13.6933	3.29584	13.865	11.0791	187.508	10.8625	192.237	122.746		0	0	1	0	0	54257.8	8.92853e-08
10740	18394	0	0	100	0	30	793800	444000	21	584881	41092	0	0				0.000161911		13.5846	13.0036	3.04452	13.2792	10.6236	169.093	9.26912	176.336	112.86		0	0	1	0	0	37800	2.6215e-08
10740	18405	0	0	100	0	30	3223062	5010000	42	1480605	186600	0	0				0.000657405		14.9858	15.4269	3.73767	14.208	12.1367	237.991	13.9702	201.866	147.3		0	0	1	0	0	76739.6	4.32181e-07
10740	18412	0	0	100	0	30	3678750	192000	76	2530375	50830	0	0				0.000750351		15.1181	12.1653	4.33073	14.7439	10.8362	147.993	18.7553	217.382	117.424		0	0	1	0	0	48404.6	5.63027e-07
10740	18413	0	0	100	0	30	1584000	1295000	52	916800	49050	0	0				0.000323087		14.2755	14.074	3.95124	13.7286	10.8006	198.078	15.6123	188.476	116.653		0	0	1	0	0	30461.5	1.04385e-07
10740	18423	0	0	100	0	30	1156482	942474	45	703230	46545	0	0				0.000235887		13.9609	13.7563	3.80666	13.4634	10.7482	189.235	14.4907	181.264	115.523		0	0	1	0	0	25699.6	5.56424e-08
10794	18428	0	0	100	0	30	1838475	1241850	54	1118367	45077	0	0				0.000374992		14.4244	14.0321	3.98898	13.9274	10.7161	196.9	15.912	193.972	114.835		0	0	1	0	0	34045.8	1.40619e-07
10740	18429	0	0	100	0	30	5840000	3023500	43	2693573	150106	0	0				0.00119118		15.5802	14.9219	3.7612	14.8064	11.9191	222.664	14.1466	219.229	142.065		0	0	1	0	0	135814	1.41891e-06
10740	18432	0	0	100	0	30	897600	670000	43	665280	18660	0	0				0.000183083		13.7075	13.415	3.7612	13.408	9.83414	179.963	14.1466	179.773	96.7103		0	0	1	0	0	20874.4	3.35192e-08
10740	18440	0	0	100	0	30	3962411	2501000	24	2487158	60827	0	0				0.000808209		15.1924	14.7322	3.17805	14.7267	11.0158	217.038	10.1	216.874	121.348		0	0	1	0	0	165100	6.53202e-07
10740	18447	0	0	100	0	30	706560	1375000	51	523817	14040	0	0				0.000144116		13.4682	14.134	3.93183	13.1689	9.54967	199.769	15.4593	173.42	91.1961		0	0	1	0	0	13854.1	2.07695e-08
10740	18455	0	0	100	0	30	1601088	1170000	38	822870	202387	0	0				0.000326572		14.2862	13.9725	3.63759	13.6206	12.2179	195.231	13.232	185.519	149.278		0	0	1	0	0	42133.9	1.0665e-07
10740	18458	0	0	100	0	30	13089966	3349170	57	11798940	477288	0	0				0.00266995		16.3874	15.0242	4.04305	16.2835	13.0759	225.727	16.3463	265.153	170.979		0	0	1	0	0	229649	7.12862e-06
10740	18460	0	0	100	0	30	1439300	61500	42	864280	9273	0	0				0.000293573		14.1797	11.0268	3.73767	13.6697	9.13486	121.59	13.9702	186.859	83.4457		0	0	1	0	0	34269	8.61849e-08
10740	18463	0	0	100	0	30	8345815	6154800	280	1262468	326480	0	0				0.00170229		15.9373	15.6327	5.63479	14.0486	12.6961	244.383	31.7509	197.363	161.192		0	0	1	1	0	29806.5	2.89778e-06
10710	18473	0	0	100	0	30	818736	286000	24	496825	4608	0	0				0.000166997		13.6155	12.5637	3.17805	13.116	8.43555	157.848	10.1	172.029	71.1585		0	0	1	0	0	34114	2.78879e-08
10710	18474	0	0	100	0	30	3895715	1230778	117	2024580	123955	0	0				0.000794605		15.1754	14.0232	4.76217	14.5209	11.7277	196.649	22.6783	210.856	137.538		0	0	1	1	0	33296.7	6.31397e-07
10794	18491	0	0	100	0	30	491400	694500	22	247551	33112	0	0				0.00010023		13.105	13.4509	3.09104	12.4194	10.4077	180.928	9.55454	154.241	108.319		0	0	1	0	0	22336.4	1.00461e-08
10710	18494	0	0	100	0	30	771630	1600000	30	408316	35107	0	0				0.000157389		13.5563	14.2855	3.4012	12.9198	10.4662	204.076	11.5681	166.921	109.54		0	0	1	0	0	25721	2.47712e-08
10710	18525	0	0	100	0	30	5752275	3770830	111	2630010	1251334	0	0				0.00117329		15.5651	15.1428	4.70953	14.7825	14.0397	229.305	22.1797	218.522	197.114		0	0	1	1	0	51822.3	1.3766e-06
10772	18533	0	0	100	0	30	461166000	146463000	590	293600000	17300000	0	0				0.0940636		19.9493	18.8023	6.38012	19.4977	16.6662	353.526	40.706	380.161	277.763		0	0	1	1	0	781637	0.00884796
10794	18548	0	0	100	0	30	1074768	1613000	47	393900	33027	0	0				0.000219219		13.8876	14.2936	3.85015	12.8839	10.4051	204.307	14.8236	165.994	108.266		0	0	1	0	0	22867.4	4.80571e-08
10793	18574	0	0	100	0	30	2921755	1700000	24	2162036	68429	0	0				0.000595948		14.8877	14.3461	3.17805	14.5866	11.1336	205.812	10.1	212.768	123.956		0	0	1	0	0	121740	3.55153e-07
10721	18584	0	0	100	0	30	108316396	30883796	1255	85258397	1598127	0	0				0.0220932		18.5006	17.2457	7.13489	18.2612	14.2843	297.416	50.9067	333.471	204.042		0	0	1	1	0	86307.9	0.000488109
10721	18585	100	0	0	0	30	144524614	4284019	286	97765190	11677582	0	0				0.0294785		18.789	15.2704	5.65599	18.3981	16.2732	233.185	31.9902	338.489	264.816		0	0	1	1	0	505331	0.000868985
10721	18592	100	0	0	0	30	11069790	4408690	636	1034786	939445	0	0				0.00225789		16.2197	15.2991	6.4552	13.8497	13.753	234.062	41.6696	191.814	189.146		0	0	1	1	0	17405.3	5.09809e-06
10723	18608	0	0	100	0	30	7667400	1770000	88	5700420	293000	0	0				0.00156391		15.8525	14.3865	4.47734	15.5561	12.5879	206.971	20.0465	241.991	158.456		0	0	1	0	0	87129.5	2.44582e-06
11040	18613	0	0	100	0	30	1887192	2276784	60	581314	189338	0	0				0.000384929		14.4506	14.6383	4.09434	13.273	12.1513	214.279	16.7637	176.174	147.654		0	0	1	0	0	31453.2	1.4817e-07
10732	18631	0	0	100	0	30	6309413	6203500	150	2141780	367570	247385	0				0.00128692		15.6576	15.6406	5.01064	14.5771	12.8147	244.629	25.1065	212.493	164.216		0	0	1	1	1	42062.8	1.65618e-06
10732	18636	0	0	100	0	30	16483015	485000	27	11214395	1173578	0	0				0.00336202		16.6178	13.0919	3.29584	16.2327	13.9756	171.398	10.8625	263.501	195.316		0	0	1	0	0	610482	1.13032e-05
10732	18648	0	0	100	0	30	1271090	1881250	45	416825	97556	0	0				0.000259263		14.0554	14.4474	3.80666	12.9404	11.4882	208.729	14.4907	167.455	131.978		0	0	1	0	0	28246.4	6.72173e-08
10739	18650	0	0	100	0	30	1597750	3020000	83	643380	17188	0	0				0.000325892		14.2841	14.9208	4.41884	13.3745	9.75197	222.629	19.5262	178.877	95.1009		0	0	1	0	0	19250	1.06205e-07
10732	18659	0	0	100	0	30	2052990	348788	57	876872	73770	25959	0				0.000418746		14.5348	12.7622	4.04305	13.6841	11.2087	162.874	16.3463	187.255	125.635		0	0	1	0	1	36017.4	1.75349e-07
10621	18670	0	0	100	0	30	196496	243250	39	128000	4068	0	0				4.00791e-05		12.1884	12.4018	3.66356	11.7598	8.31091	153.806	13.4217	138.293	69.0712		0	0	1	0	0	5038.36	1.60633e-09
10740	18699	0	0	100	0	30	1944000	482900	32	1022027	2128	0	0				0.000396516		14.4803	13.0876	3.46574	13.8373	7.66294	171.284	12.0113	191.471	58.7206		0	0	1	0	0	60750	1.57225e-07
10621	18709	0	0	100	0	30	151000	220700	32	101000	3693	0	0				3.07993e-05		11.925	12.3046	3.46574	11.5229	8.21419	151.402	12.0113	132.777	67.473		0	0	1	0	0	4718.75	9.48598e-10
10621	18716	0	0	100	0	30	1308430	1828000	55	585000	90070	0	0				0.000266879		14.0843	14.4187	4.00733	13.2794	11.4083	207.9	16.0587	176.342	130.15		0	0	1	0	0	23789.6	7.12245e-08
10622	18723	0	0	100	0	30	1008315	100800	21	727320	24816	0	0				0.000205665		13.8238	11.5209	3.04452	13.4971	10.1192	132.731	9.26912	182.172	102.399		0	0	1	0	0	48015	4.22981e-08
10621	18726	0	0	100	0	30	10275000	2560000	91	6745000	1077750	0	0				0.00209578		16.1452	14.7555	4.51086	15.7243	13.8904	217.725	20.3479	247.254	192.943		0	0	1	0	0	112912	4.3923e-06
10622	18732	0	0	100	0	30	2610000	408500	37	1752438	12923	0	0				0.000532359		14.7749	12.9202	3.61092	14.3765	9.46676	166.933	13.0387	206.684	89.6196		0	0	1	0	0	70540.5	2.83406e-07
10621	18738	0	0	100	0	30	28899300	5171450	100	19516839	1078395	0	0				0.00589456		17.1793	15.4587	4.60517	16.7868	13.891	238.97	21.2076	281.796	192.959		0	0	1	1	0	288993	3.47459e-05
10621	18756	0	0	100	0	30	4842500	3950000	30	3825000	524975	0	0				0.00098772		15.3929	15.1892	3.4012	15.1571	13.1711	230.713	11.5681	229.737	173.478		0	0	1	0	0	161417	9.75591e-07
10621	18757	0	0	100	0	30	1272613	697383	22	896000	32295	0	0				0.000259574		14.0566	13.4551	3.09104	13.7057	10.3827	181.039	9.55454	187.846	107.8		0	0	1	0	0	57846	6.73785e-08
10761	18772	0	0	100	0	30	46272654	9100000	334	25248929	3729932	464620	0				0.00943819		17.6501	16.0238	5.81114	17.0443	15.1319	256.762	33.7694	290.508	228.974		0	0	1	1	1	138541	8.90794e-05
10761	18780	0	0	100	0	30	86869886	8032849	1448	72173635	3501525	0	0				0.0177188		18.2799	15.899	7.27794	18.0946	15.0687	252.78	52.9684	327.414	227.066		0	0	1	1	0	59993	0.000313955
10761	18800	0	0	100	0	30	7981119	3215734	292	4099511	1136464	0	0				0.0016279		15.8926	14.9836	5.67675	15.2264	13.9434	224.507	32.2255	231.843	194.419		0	0	1	1	0	27332.6	2.65006e-06
10761	18810	0	50	50	0	30	13048242	587716	348	1424604	1643360	0	84				0.00266144		16.3842	13.284	5.8522	14.1694	14.3123	176.465	34.2483	200.772	204.841		1	0	1	1	0	37494.9	7.08325e-06
10761	18819	100	0	0	0	30	7080413	10378361	158	1842990	781277	0	75				0.00144418		15.7728	16.1552	5.0626	14.4269	13.5687	260.992	25.6299	208.135	184.109		1	0	1	1	0	44812.7	2.08567e-06
10761	18822	100	0	0	0	30	21723058	42201201	721	3555576	1644630	0	56				0.00443083		16.8939	17.558	6.58064	15.084	14.313	308.282	43.3048	227.528	204.863		1	0	1	1	0	30129.1	1.96323e-05
10771	18898	0	0	100	0	30	4110480	1185834	40	3302062	157006	0	0				0.000838411		15.2291	13.986	3.68888	15.0101	11.964	195.607	13.6078	225.302	143.138		0	0	1	0	0	102762	7.02932e-07
10312	18901	0	0	100	0	30	30932408	7358555	370	18602193	1650292	0	0				0.00630925		17.2473	15.8114	5.9135	16.7388	14.3165	250	34.9695	280.187	204.961		0	0	1	1	0	83601.1	3.98067e-05
10771	18905	0	0	100	0	30	8346240	1259595	93	6457086	252171	0	0				0.00170237		15.9373	14.0463	4.5326	15.6807	12.4379	197.299	20.5445	245.884	154.7		0	0	1	0	0	89744.5	2.89808e-06
10392	18926	0	0	100	0	30	5644000	3100000	65	3300000	209810	0	0				0.0011512		15.5461	14.9469	4.17439	15.0094	12.254	223.41	17.4255	225.283	150.159		0	0	1	0	0	86830.8	1.32526e-06
10392	18933	0	0	100	0	30	4313680	1114000	25	2974100	289550	2973600	0				0.000879857		15.2773	13.9235	3.21888	14.9055	12.5761	193.863	10.3612	222.173	158.158		0	0	1	0	1	172547	7.74149e-07
10794	18940	0	0	100	0	30	6348700	2170000	50	2707000	195600	0	0				0.00129494		15.6638	14.5902	3.91202	14.8114	12.1838	212.875	15.3039	219.376	148.446		0	0	1	0	0	126974	1.67686e-06
10793	18945	0	0	100	0	30	6984849	78429	83	3561364	576026	0	10				0.00142469		15.7593	11.2699	4.41884	15.0857	13.2639	127.012	19.5262	227.577	175.931		1	0	1	0	0	84154.8	2.02975e-06
10793	18953	0	0	100	0	30	2002000	1512161	27	1774404	49840	0	0				0.000408346		14.5097	14.2291	3.29584	14.389	10.8166	202.466	10.8625	207.043	116.998		0	0	1	0	0	74148.1	1.66746e-07
10793	18976	0	0	100	0	30	46512000	5487301	207	29328300	3777720	0	38				0.00948701		17.6552	15.5179	5.33272	17.1941	15.1446	240.807	28.4379	295.636	229.36		1	0	1	1	0	224696	9.00033e-05
10793	18986	0	0	100	0	30	446129945	137673044	3283	193712670	9033838	42516128	36				0.0909967		19.9161	18.7404	8.09651	19.0819	16.0165	351.202	65.5535	364.118	256.528		1	0	1	1	1	135891	0.0082804
10794	18993	0	0	100	0	30	1079566	462000	26	615415	88684	0	0				0.000220198		13.8921	13.0433	3.2581	13.3301	11.3928	170.128	10.6152	177.69	129.797		0	0	1	0	0	41521.8	4.84872e-08
10794	18998	0	0	100	0	30	782146	1950000	20	346000	55000	0	0				0.000159534		13.5698	14.4833	2.99573	12.7542	10.9151	209.767	8.97441	162.669	119.139		0	0	1	0	0	39107.3	2.5451e-08
10794	19001	0	0	100	0	30	4169880	2241744	65	2973595	167926	0	0				0.000850526		15.2434	14.6228	4.17439	14.9053	12.0313	213.825	17.4255	222.167	144.752		0	0	1	0	0	64152	7.23395e-07
10794	19009	0	0	100	0	30	472257	415200	33	289992	10080	0	0				9.63258e-05		13.0653	12.9365	3.49651	12.5776	9.21831	167.353	12.2256	158.196	84.9772		0	0	1	0	0	14310.8	9.27866e-09
10794	19035	0	0	100	0	30	998980	2300000	30	669600	126000	0	0				0.000203761		13.8145	14.6484	3.4012	13.4144	11.744	214.576	11.5681	179.947	137.922		0	0	1	0	0	33299.3	4.15185e-08
10794	19058	0	0	100	0	30	10631250	2302159	51	5245321	158863	0	0				0.00216845		16.1793	14.6494	3.93183	15.4728	11.9758	214.604	15.4593	239.409	143.42		0	0	1	0	0	208456	4.70216e-06
10794	19093	0	0	100	0	30	484100	380000	32	245927	38352	0	0				9.87414e-05		13.09	12.8479	3.46574	12.4128	10.5546	165.069	12.0113	154.077	111.399		0	0	1	0	0	15128.1	9.74987e-09
10794	19099	0	0	100	0	30	613922	34000	21	353232	9397	0	0				0.000125221		13.3276	10.4341	3.04452	12.7749	9.14815	108.871	9.26912	163.198	83.6886		0	0	1	0	0	29234.4	1.56803e-08
10794	19113	0	0	100	0	30	370000	1713000	28	170225	8500	0	0				7.54685e-05		12.8213	14.3538	3.3322	12.0449	9.04782	206.03	11.1036	145.079	81.8631		0	0	1	0	0	13214.3	5.6955e-09
10772	19124	0	0	100	0	30	26511222	5624020	258	12857492	467506	0	0				0.00540747		17.0931	15.5426	5.55296	16.3694	13.0552	241.571	30.8354	267.958	170.437		0	0	1	1	0	102757	2.92407e-05
10792	19137	0	0	100	0	30	1836303	1506964	70	567359	36072	0	1				0.000374549		14.4233	14.2256	4.2485	13.2487	10.4933	202.368	18.0497	175.529	110.109		1	0	1	0	0	26232.9	1.40287e-07
10792	19147	0	0	100	0	30	2523000	860000	50	1404000	52358	0	0				0.000514614		14.741	13.6647	3.91202	14.1548	10.8659	186.724	15.3039	200.359	118.067		0	0	1	0	0	50460	2.64827e-07
10794	19148	0	0	100	0	30	5025000	1870000	84	2635400	87196	0	0				0.00102494		15.4299	14.4414	4.43082	14.7845	11.3759	208.555	19.6321	218.583	129.411		0	0	1	0	0	59821.4	1.05051e-06
10794	19149	0	0	100	0	30	11634500	4275000	207	6990000	1220000	0	0				0.00237308		16.2695	15.2683	5.33272	15.76	14.0144	233.121	28.4379	248.377	196.402		0	0	1	1	0	56205.3	5.6315e-06
10774	19160	0	0	100	0	30	1303125	430000	41	866794	56609	0	0				0.000265797		14.0803	12.9715	3.71357	13.6726	10.9439	168.261	13.7906	186.939	119.769		0	0	1	0	0	31783.5	7.06481e-08
10779	19180	0	0	100	0	30	3804000	930000	27	2012000	134220	0	0				0.000775898		15.1516	13.7429	3.29584	14.5146	11.8072	188.868	10.8625	210.675	139.411		0	0	1	0	0	140889	6.02018e-07
10774	19191	0	0	100	0	30	1892000	616000	27	1181250	130872	337500	0				0.000385909		14.4531	13.331	3.29584	13.9821	11.782	177.716	10.8625	195.499	138.815		0	0	1	0	1	70074.1	1.48926e-07
10774	19193	0	0	100	0	30	752400	190000	30	482125	57761	44200	0				0.000153466		13.531	12.1548	3.4012	13.086	10.9641	147.739	11.5681	171.242	120.211		0	0	1	0	1	25080	2.35519e-08
10774	19202	0	0	100	0	30	972168	309700	26	554105	86904	0	0				0.000198292		13.7873	12.6434	3.2581	13.2251	11.3726	159.855	10.6152	174.904	129.335		0	0	1	0	0	37391.1	3.93198e-08
10774	19203	0	0	100	0	30	8635000	1305000	77	5901100	396012	1170400	0				0.00176127		15.9713	14.0817	4.34381	15.5906	12.8892	198.295	18.8686	243.068	166.131		0	0	1	0	1	112143	3.10208e-06
10774	19207	0	0	100	0	30	11153000	1220000	54	7448400	383010	2601000	0				0.00227487		16.2272	14.0144	3.98898	15.8235	12.8558	196.402	15.912	250.383	165.272		0	0	1	0	1	206537	5.17502e-06
10774	19209	0	0	100	0	30	2842180	596925	70	2020800	227463	1530000	0				0.000579717		14.8601	13.2995	4.2485	14.519	12.3347	176.878	18.0497	210.801	152.146		0	0	1	0	1	40602.6	3.36071e-07
10774	19214	0	0	100	0	30	2496507	292760	31	1581000	294609	637500	0				0.00050921		14.7304	12.5871	3.43399	14.2736	12.5934	158.435	11.7923	203.735	158.594		0	0	1	0	1	80532.5	2.59295e-07
10774	19217	0	0	100	0	30	2672700	401400	45	1461475	132392	759850	0				0.000545148		14.7986	12.9027	3.80666	14.195	11.7935	166.48	14.4907	201.497	139.087		0	0	1	0	1	59393.3	2.97186e-07
10774	19221	0	0	100	0	30	8722600	1574700	52	6923520	398472	2448000	0				0.00177914		15.9814	14.2696	3.95124	15.7504	12.8954	203.621	15.6123	248.076	166.291		0	0	1	0	1	167742	3.16534e-06
11020	19251	0	0	100	0	30	59734887	7622435	279	34333203	2476639	0	6				0.0121841		17.9054	15.8466	5.63121	17.3516	14.7224	251.115	31.7105	301.079	216.749		1	0	1	1	0	214104	0.000148451
11040	19265	0	0	73	27	30	126130000	11806000	409	87775047	5093600	0	0				0.0257266		18.6528	16.2841	6.01372	18.2903	15.4435	265.173	36.1648	334.535	238.502		0	1	1	1	0	308386	0.000661859
11040	19269	0	0	100	0	30	60861903	54424193	184	122610	14525043	0	0				0.0124139		17.9241	17.8123	5.21494	11.7168	16.4914	317.279	27.1956	137.283	271.966		0	0	1	1	0	330771	0.000154106
11040	19270	0	0	100	0	30	180242496	134202188	218	23406474	5344928	0	0				0.0367639		19.0098	18.7149	5.3845	16.9685	15.4917	350.246	28.9928	287.931	239.991		0	0	1	1	0	826800	0.00135158
11050	19280	0	0	100	0	30	16950402	7068942	82	870	436150	0	0				0.00345736		16.6458	15.7712	4.40672	6.76849	12.9857	248.731	19.4192	45.8125	168.629		0	0	1	0	0	206712	1.19533e-05
12091	19343	0	0	100	0	30	175000	73500	34	75000	12024	0	0				3.56946e-05		12.0725	11.205	3.52636	11.2252	9.39466	125.553	12.4352	126.006	88.2596		0	0	1	0	0	5147.06	1.2741e-09
12091	19361	0	0	100	0	30	238345	87200	26	132163	36744	0	0				4.8615e-05		12.3815	11.376	3.2581	11.7918	10.5117	129.412	10.6152	139.046	110.496		0	0	1	0	0	9167.12	2.36342e-09
12091	19366	0	0	100	0	30	171890	57500	31	126000	24090	0	0				3.50602e-05		12.0546	10.9595	3.43399	11.744	10.0896	120.112	11.7923	137.922	101.799		0	0	1	0	0	5544.84	1.22922e-09
12091	19375	0	0	100	0	30	2630000	34000	26	1943800	13229	0	0				0.000536439		14.7825	10.4341	3.2581	14.4802	9.49017	108.871	10.6152	209.675	90.0633		0	0	1	0	0	101154	2.87766e-07
12091	19390	0	0	100	0	30	1361250	250000	44	937500	38052	0	0				0.000277653		14.1239	12.4292	3.78419	13.751	10.5467	154.485	14.3201	189.089	111.233		0	0	1	0	0	30937.5	7.70911e-08
12091	19422	0	0	100	0	30	245800	104100	24	120680	30867	0	0				5.01356e-05		12.4123	11.5531	3.17805	11.7009	10.3374	133.474	10.1	136.911	106.863		0	0	1	0	0	10241.7	2.51358e-09
12091	19454	0	0	100	0	30	260633	127250	36	157899	44481	0	0				5.31611e-05		12.4709	11.7539	3.58352	11.9697	10.7028	138.154	12.8416	143.274	114.55		0	0	1	0	0	7239.81	2.8261e-09
12091	19465	0	0	100	0	30	165500	104500	31	105000	20476	0	0				3.37569e-05		12.0167	11.5569	3.43399	11.5617	9.92701	133.563	11.7923	133.673	98.5455		0	0	1	0	0	5338.71	1.13953e-09
12091	19473	0	0	100	0	30	114000	71000	22	85600	15271	0	0				2.32525e-05		11.644	11.1704	3.09104	11.3574	9.63371	124.779	9.55454	128.991	92.8084		0	0	1	0	0	5181.82	5.40677e-10
12091	19481	0	0	100	0	30	677802	650000	28	453750	71552	0	0				0.000138251		13.4266	13.3847	3.3322	13.0253	11.1782	179.151	11.1036	169.658	124.952		0	0	1	0	0	24207.2	1.91132e-08
12091	19510	0	0	100	0	30	550000	307000	52	386500	4968	0	100				0.000112183		13.2177	12.6346	3.95124	12.8649	8.51077	159.633	15.6123	165.505	72.4333		1	0	1	0	0	10576.9	1.2585e-08
12091	19528	0	0	100	0	30	1440000	2060000	54	785250	70050	0	30				0.000293715		14.1802	14.5382	3.98898	13.5738	11.157	211.36	15.912	184.247	124.478		1	0	1	0	0	26666.7	8.62687e-08
12091	19540	0	0	100	0	30	1313972	503000	118	658200	19200	0	0				0.00026801		14.0886	13.1283	4.77068	13.3973	9.86267	172.353	22.7594	179.487	97.2722		0	0	1	1	0	11135.4	7.18291e-08
12091	19561	0	0	100	0	30	185520	189500	26	139680	26499	0	0				3.78403e-05		12.1309	12.1521	3.2581	11.8471	10.1849	147.675	10.6152	140.354	103.731		0	0	1	0	0	7135.38	1.43189e-09
12091	19574	0	0	100	0	30	190750	36600	29	82500	15007	0	0				3.89071e-05		12.1587	10.5078	3.3673	11.3206	9.61627	110.414	11.3387	128.155	92.4727		0	0	1	0	0	6577.59	1.51376e-09
12091	19577	0	0	100	0	30	427112	470000	34	178350	37290	0	0				8.71176e-05		12.9648	13.0605	3.52636	12.0915	10.5265	170.576	12.4352	146.204	110.807		0	0	1	0	0	12562.1	7.58948e-09
12091	19593	0	0	100	0	30	264583	201150	23	122947	35230	0	0				5.39667e-05		12.4859	12.2118	3.13549	11.7195	10.4697	149.128	9.83132	137.347	109.614		0	0	1	0	0	11503.6	2.91241e-09
12091	19594	0	0	100	0	30	243080	413000	22	91200	23166	0	0				4.95808e-05		12.4011	12.9312	3.09104	11.4208	10.0504	167.216	9.55454	130.435	101.011		0	0	1	0	0	11049.1	2.45825e-09
12091	19605	0	0	100	0	30	317800	62500	35	198000	37951	0	0				6.48214e-05		12.6692	11.0429	3.55535	12.196	10.5441	121.946	12.6405	148.743	111.177		0	0	1	0	0	9080	4.20181e-09
12091	19621	0	0	100	0	30	211404	295000	30	146250	29382	0	0				4.31199e-05		12.2615	12.5947	3.4012	11.8931	10.2881	158.627	11.5681	141.445	105.846		0	0	1	0	0	7046.8	1.85932e-09
12091	19636	0	0	100	0	30	450820	640000	37	298375	52270	0	0				9.19533e-05		13.0188	13.3692	3.61092	12.6061	10.8642	178.736	13.0387	158.914	118.03		0	0	1	0	0	12184.3	8.45541e-09
12091	19651	0	0	100	0	30	11612682	265000	28	6118529	2716969	0	0				0.00236863		16.2676	12.4875	3.3322	15.6268	14.815	155.937	11.1036	244.198	219.485		0	0	1	0	0	414739	5.6104e-06
12011	19700	0	0	100	0	30	9887351	2230274	89	2312652	156114	0	0				0.00201671		16.1068	14.6176	4.48864	14.6539	11.9583	213.675	20.1479	214.737	143.002		0	0	1	0	0	111094	4.06713e-06
12011	19712	0	0	100	0	30	54505686	252324	457	8852447	98080	0	0				0.0111175		17.8138	12.4385	6.12468	15.9962	11.4935	154.716	37.5117	255.879	132.101		0	0	1	1	0	119268	0.000123598
12011	19730	0	0	100	0	30	17511750	1668044	499	7401440	25923	0	0				0.00357185		16.6784	14.3272	6.21261	15.8172	10.1629	205.268	38.5965	250.183	103.284		0	0	1	1	0	35093.7	1.27581e-05
12011	19731	0	0	100	0	30	13836289	3748635	380	3155010	382100	0	0				0.00282217		16.4428	15.1369	5.94017	14.9645	12.8534	229.126	35.2856	223.936	165.211		0	0	1	1	0	36411.3	7.96467e-06
12011	19738	0	0	100	0	30	31182506	2748781	324	14469051	85250	0	0				0.00636027		17.2554	14.8267	5.78074	16.4875	11.3533	219.83	33.417	271.838	128.898		0	0	1	1	0	96242.3	4.0453e-05
12011	19745	0	0	100	0	30	64106692	3744550	388	24883500	330160	0	0				0.0130758		17.9761	15.1358	5.96101	17.0297	12.7073	229.093	35.5336	290.011	161.476		0	0	1	1	0	165223	0.000170976
12011	19761	0	0	100	0	30	2261430509	36987716	5772	904042340	9551762	0	0				0.461262		21.5393	17.4261	8.66077	20.6224	16.0722	303.669	75.009	425.283	258.317		0	0	1	1	0	391793	0.212762
12011	19763	0	0	100	0	30	59494826	77340634	656	32231710	662076	0	0				0.0121351		17.9014	18.1637	6.48616	17.2885	13.4031	329.921	42.0703	298.891	179.644		0	0	1	1	0	90693.3	0.000147261
12011	19770	0	0	100	0	30	27590912	2312000	136	26134980	18235	0	0				0.00562769		17.133	14.6536	4.91265	17.0788	9.8111	214.729	24.1342	291.685	96.2576		0	0	1	1	0	202874	3.16709e-05
12011	19773	0	0	100	0	30	59552571	5593095	152	20410644	149458	0	0				0.0121469		17.9024	15.537	5.02388	16.8316	11.9148	241.4	25.2394	283.302	141.962		0	0	1	1	0	391793	0.000147547
12011	19788	0	0	100	0	30	337558223	52981584	1945	259850177	1367706	0	10				0.0688514		19.6372	17.7855	7.57302	19.3756	14.1286	316.322	57.3506	375.414	199.619		1	0	1	1	0	173552	0.00474052
12011	19799	0	0	100	0	30	43489048	475000	111	10384249	1077192	0	0				0.00887042		17.588	13.0711	4.70953	16.1558	13.8899	170.853	22.1797	261.01	192.928		0	0	1	1	0	391793	7.86843e-05
12019	19814	0	0	100	0	30	482323	630000	56	170036	5675	0	0				9.8379e-05		13.0864	13.3535	4.02535	12.0438	8.64383	178.315	16.2035	145.052	74.7157		0	0	1	0	0	8612.91	9.67842e-09
12099	19849	0	0	100	0	30	164400	155000	20	110000	16400	0	0				3.35325e-05		12.0101	11.9512	2.99573	11.6082	9.70504	142.831	8.97441	134.751	94.1877		0	0	1	0	0	8220	1.12443e-09
12099	19854	0	0	100	0	30	506000	1104700	25	220500	31730	0	0				0.000103208		13.1343	13.9151	3.21888	12.3037	10.365	193.63	10.3612	151.38	107.434		0	0	1	0	0	20240	1.0652e-08
12099	19855	0	0	100	0	30	2369361	1866820	60	1693300	78712	0	0				0.000483276		14.6781	14.4397	4.09434	14.3422	11.2736	208.506	16.7637	205.698	127.093		0	0	1	0	0	39489.3	2.33556e-07
12099	19859	0	0	100	0	30	4507000	615000	87	2006600	81775	0	0				0.000919288		15.3211	13.3294	4.46591	14.512	11.3117	177.672	19.9443	210.597	127.955		0	0	1	0	0	51804.6	8.45091e-07
13121	19863	0	0	100	0	30	1242572991	341608283	8667	825309897	78107852	312036147	45				0.253446		20.9405	19.6492	9.06728	20.5313	18.1736	386.09	82.2155	421.533	330.28		1	0	1	1	1	143368	0.0642351
13112	19866	0	0	100	0	30	818332	2584020	71	301605	235425	0	0				0.000166914		13.615	14.7649	4.26268	12.6169	12.3691	218.001	18.1704	159.185	152.996		0	0	1	0	0	11525.8	2.78604e-08
13121	19869	0	0	50	50	30	586777800	243607000	2272	446300000	34737089	185600000	54				0.119685		20.1902	19.3111	7.72842	19.9165	17.3633	372.917	59.7284	396.667	301.485		1	1	1	1	1	258265	0.0143244
13121	19873	0	0	100	0	30	144081597	116500593	528	100241990	10691000	0	40				0.0293882		18.7859	18.5734	6.2691	18.4231	16.1849	344.971	39.3016	339.411	261.951		1	0	1	1	0	272882	0.000863665
13942	19876	0	0	100	0	30	1774000	1977560	25	173800	9840	0	0				0.000361841		14.3887	14.4974	3.21888	12.0657	9.19421	210.174	10.3612	145.58	84.5335		0	0	1	0	0	70960	1.30929e-07
13113	19878	0	0	40	60	30	2384799064	6248525593	1762	1769510133	200152919	0	33				0.486425		21.5924	22.5556	7.4742	21.294	19.1146	508.756	55.8637	453.433	365.368		1	1	1	1	0	1.35346e+06	0.236609
13112	19881	0	0	100	0	30	139655515	110015268	778	88926861	19015479	37952759	6				0.0284854		18.7547	18.5161	6.65673	18.3033	16.7608	342.847	44.312	335.012	280.923		1	0	1	1	1	179506	0.000811418
13112	19884	0	0	100	0	30	125094240	19276103	585	59009623	10745939	30819319	15				0.0255154		18.6446	16.7744	6.37161	17.8932	16.19	281.38	40.5974	320.167	262.117		1	0	1	1	1	213836	0.000651033
13112	19885	0	0	100	0	30	115129407	28325000	685	95799944	3090618	0	20				0.0234828		18.5616	17.1593	6.52942	18.3778	14.9439	294.44	42.6333	337.743	223.32		1	0	1	1	0	168072	0.000551443
13921	19972	0	0	100	0	30	3057600	852000	92	1875000	93300	0	0				0.000623656		14.9331	13.6553	4.52179	14.4441	11.4436	186.468	20.4466	208.633	130.955		0	0	1	0	0	33234.8	3.88946e-07
13121	19977	0	0	100	0	30	71859291	23098398	524	28815551	7545935	0	0				0.0146571		18.0902	16.9553	6.26149	17.1764	15.8365	287.481	39.2063	295.03	250.795		0	0	1	1	0	137136	0.00021483
13121	19992	0	0	100	0	30	901305	58375	26	419470	14012	0	0				0.000183838		13.7116	10.9746	3.2581	12.9467	9.54767	120.443	10.6152	167.618	91.158		0	0	1	0	0	34665.6	3.37965e-08
13132	20055	0	0	100	0	30	3670000	2101000	51	2677000	370000	0	0				0.000748566		15.1157	14.5579	3.93183	14.8002	12.8213	211.933	15.4593	219.046	164.385		0	0	1	0	0	71960.8	5.60352e-07
13133	20117	0	0	100	0	30	472053453	55868816	1430	61752687	55565178	0	0				0.0962843		19.9726	17.8385	7.26543	17.9386	17.8331	318.213	52.7865	321.795	318.018		0	0	1	1	0	330107	0.00927066
13921	20128	0	0	100	0	30	680981	972722	24	418343	6300	43205	0				0.000138899		13.4313	13.7879	3.17805	12.9441	8.7483	190.105	10.1	167.549	76.5328		0	0	1	0	1	28374.2	1.92929e-08
13121	20156	0	0	100	0	30	103476263	14728393	845	88481816	4275403	0	0				0.021106		18.4549	16.5053	6.73934	18.2983	15.2684	272.425	45.4187	334.828	233.124		0	0	1	1	0	122457	0.000445461
13121	20159	0	0	100	0	30	2160222	687800	64	1255053	222893	0	0				0.000440618		14.5857	13.4413	4.15888	14.0427	12.3144	180.667	17.2963	197.197	151.646		0	0	1	0	0	33753.5	1.94145e-07
13121	20180	0	0	100	0	30	2672410	7285988	160	130972	632252	0	0				0.000545089		14.7985	15.8015	5.07517	11.7827	13.357	249.686	25.7574	138.833	178.411		0	0	1	1	0	16702.6	2.97122e-07
13121	20186	0	0	100	0	30	624505	152400	33	420717	3925	0	0				0.00012738		13.3447	11.9343	3.49651	12.9497	8.27512	142.427	12.2256	167.695	68.4776		0	0	1	0	0	18924.4	1.62256e-08
13121	20187	0	0	100	0	30	47975683	4780729	414	40278701	4166946	0	0				0.00978555		17.6862	15.3801	6.02587	17.5113	15.2427	236.548	36.3111	306.647	232.34		0	0	1	1	0	115883	9.57571e-05
13132	20229	0	0	100	0	30	231173392	16945359	423	120451658	10609640	0	0				0.0471522		19.2587	16.6455	6.04737	18.6068	16.1773	277.073	36.5707	346.211	261.704		0	0	1	1	0	546509	0.00222333
13112	20237	0	0	100	0	30	75043687	22311728	335	64116246	4461001	17047355	0				0.0153066		18.1336	16.9206	5.81413	17.9762	15.3109	286.307	33.8041	323.144	234.423		0	0	1	1	1	224011	0.000234292
13121	20248	0	0	100	0	30	496725119	47310083	2604	261942990	43494391	88502381	80				0.101317		20.0235	17.6722	7.8648	19.3836	17.5881	312.308	61.8551	375.725	309.343		1	0	1	1	1	190755	0.010265
13121	20251	0	0	100	0	30	70544588	4436561	191	31365140	2543270	0	0				0.0143889		18.0718	15.3054	5.25227	17.2612	14.749	234.255	27.5864	297.949	217.532		0	0	1	1	0	369343	0.000207041
13133	20253	0	0	100	0	30	141013670	88286188	1751	105667854	6647525	0	0				0.0287624		18.7644	18.2961	7.46794	18.4758	15.7098	334.747	55.7702	341.356	246.796		0	0	1	1	0	80533.2	0.000827277
13132	20257	0	0	100	0	30	302339406	32035180	1313	118257127	20885111	0	39				0.0616679		19.5271	17.2823	7.18007	18.5884	16.8545	298.679	51.5534	345.528	284.076		1	0	1	1	0	230266	0.00380293
13121	20260	0	0	100	0	30	564808	156688	38	356339	4195	0	0				0.000115203		13.2442	11.962	3.63759	12.7836	8.34165	143.09	13.232	163.421	69.5831		0	0	1	0	0	14863.4	1.32718e-08
13131	20266	0	0	100	0	30	42525392	1131748	601	26126296	4688574	0	57				0.00867386		17.5656	13.9393	6.39859	17.0785	15.3606	194.303	40.942	291.674	235.949		1	0	1	1	0	70757.7	7.52359e-05
13121	20273	0	0	100	0	30	2114057	262500	47	1686232	10418	0	0				0.000431202		14.5641	12.478	3.85015	14.338	9.25129	155.701	14.8236	205.578	85.5864		0	0	1	0	0	44979.9	1.85935e-07
13133	20284	0	0	100	0	30	3151189576	1451242840	10525	1339121651	78112093	218299609	38				0.642745		21.871	21.0957	9.26151	21.0153	18.1737	445.028	85.7755	441.642	330.282		1	0	1	1	1	299400	0.413121
13112	20290	0	0	100	0	30	113934450	232640391	1924	94980598	179900	58305337	100				0.0232391		18.5511	19.265	7.56216	18.3692	12.1002	371.14	57.1863	337.427	146.414		1	0	1	1	1	59217.5	0.000540056
13121	20291	0	0	100	0	30	23861673	1755100	174	12211004	2020115	0	0				0.00486704		16.9878	14.378	5.15906	16.3178	14.5187	206.728	26.6159	266.272	210.792		0	0	1	1	0	137136	2.36881e-05
13121	20292	0	0	100	0	30	27439153	22082895	96	24299981	1775958	0	0				0.00559674		17.1275	16.9103	4.56435	17.006	14.3899	285.959	20.8333	289.204	207.068		0	0	1	0	0	285825	3.13235e-05
13121	20293	0	0	100	0	30	1110325	346550	67	577176	9556	0	0				0.000226472		13.9202	12.7558	4.20469	13.2659	9.16492	162.71	17.6794	175.984	83.9958		0	0	1	0	0	16572	5.12895e-08
13131	20297	0	0	100	0	30	14652704	1388500	525	7821440	1135293	0	0				0.0029887		16.5001	14.1437	6.2634	15.8724	13.9424	200.045	39.2302	251.932	194.391		0	0	1	1	0	27909.9	8.93231e-06
13132	20307	0	0	100	0	30	12978542	3408295	137	6651288	3035526	0	0				0.00264722		16.3788	15.0417	4.91998	15.7103	14.9259	226.253	24.2062	246.814	222.782		0	0	1	1	0	94733.9	7.00778e-06
13121	20308	0	0	100	0	30	276595754	29045692	2153	206971587	3512210	29852626	0				0.056417		19.4381	17.1844	7.67462	19.1481	15.0718	295.303	58.8998	366.649	227.158		0	0	1	1	1	128470	0.00318287
13121	20310	0	0	100	0	30	10970884	574000	80	4608858	1066547	0	0				0.00223772		16.2108	13.2604	4.38203	15.3435	13.8799	175.838	19.2022	235.423	192.653		0	0	1	0	0	137136	5.00739e-06
13121	20324	0	0	100	0	30	54423876	5942973	557	47010085	642914	0	0				0.0111008		17.8123	15.5977	6.32257	17.6659	13.3738	243.289	39.9748	312.083	178.858		0	0	1	1	0	97708.9	0.000123227
13121	20326	0	0	100	0	30	76557037	11274788	307	63852294	1091000	0	0				0.0156153		18.1535	16.2381	5.72685	17.9721	13.9026	263.675	32.7968	322.996	193.282		0	0	1	1	0	249371	0.000243836
13121	20335	0	0	100	0	30	102458945	18540606	718	43442555	3142002	0	0				0.0208985		18.445	16.7355	6.57647	17.587	14.9604	280.076	43.25	309.301	223.813		0	0	1	1	0	142700	0.000436745
13121	20344	0	0	100	0	30	31257621	5100428	436	26061536	1551197	0	0				0.00637559		17.2578	15.4448	6.07764	17.076	14.2545	238.543	36.9377	291.589	203.192		0	0	1	1	0	71691.8	4.06481e-05
13134	20353	0	0	100	0	30	206229651	21001686	1215	145922399	17787878	19177964	59				0.0420645		19.1445	16.8601	7.1025	18.7986	16.694	284.263	50.4455	353.387	278.691		1	0	1	1	1	169736	0.00176942
13134	20356	0	0	100	0	30	9600000	1900000	31	2409400	163640	0	0				0.0019581		16.0773	14.4574	3.43399	14.6949	12.0054	209.015	11.7923	215.94	144.13		0	0	1	0	0	309677	3.83417e-06
13134	20357	0	0	100	0	30	3120000	2500000	56	2083200	164315	0	0				0.000636383		14.9533	14.7318	4.02535	14.5494	12.0095	217.026	16.2035	211.685	144.229		0	0	1	0	0	55714.3	4.04984e-07
13132	20358	0	0	100	0	30	4824298	9253402	153	2138210	127985	435150	0				0.000984007		15.3892	16.0405	5.03044	14.5755	11.7597	257.298	25.3053	212.445	138.29		0	0	1	1	1	31531.4	9.68271e-07
13132	20360	0	0	100	0	30	160250696	43772056	1373	112716558	6306527	0	12				0.0326862		18.8922	17.5945	7.22475	18.5404	15.6571	309.567	52.1971	343.746	245.145		1	0	1	1	0	116716	0.00106839
13112	20370	0	0	0	100	30	805916551	44528516	2096	372137856	37340292	366227275	100				0.164382		20.5075	17.6116	7.64779	19.7348	17.4356	310.17	58.4886	389.461	304		1	1	1	1	1	384502	0.0270214
13121	20382	0	0	100	0	30	69189968	19272211	509	26232817	1964398	6109828	89				0.0141126		18.0524	16.7742	6.23245	17.0825	14.4907	281.373	38.8434	291.813	209.98		1	0	1	1	1	135933	0.000199166
13121	20385	0	0	100	0	30	396410	407500	23	155936	3972	0	0				8.08554e-05		12.8902	12.9178	3.13549	11.9572	8.28703	166.869	9.83132	142.975	68.6748		0	0	1	0	0	17235.2	6.53759e-09
13121	20390	0	0	100	0	30	10356750	410000	90	3150118	42926	0	0				0.00211246		16.1531	12.9239	4.49981	14.963	10.6672	167.028	20.2483	223.89	113.79		0	0	1	0	0	115075	4.46247e-06
13121	20392	0	0	100	0	30	83143436	28730409	1191	27627226	6786810	0	1				0.0169587		18.2361	17.1735	7.08255	17.1343	15.7305	294.928	50.1625	293.585	247.448		1	0	1	1	0	69809.8	0.000287597
13121	20406	0	0	100	0	30	19311192	7385000	680	9420000	1869120	0	0				0.00393889		16.7762	15.815	6.52209	16.0583	14.441	250.113	42.5377	257.87	208.542		0	0	1	1	0	28398.8	1.55148e-05
13132	20412	0	0	100	0	30	96517568	51217254	396	74189525	4641191	0	0				0.0196866		18.3852	17.7516	5.98141	18.1221	15.3505	315.119	35.7773	328.412	235.637		0	0	1	1	0	243731	0.000387562
14131	20414	0	0	100	0	30	644500	494500	30	390220	10200	0	0				0.000131458		13.3762	13.1113	3.4012	12.8745	9.23014	171.906	11.5681	165.752	85.1955		0	0	1	0	0	21483.3	1.72812e-08
13121	20424	0	0	100	0	30	18709713	9107664	463	8651057	4123540	0	0				0.0038162		16.7446	16.0246	6.13773	15.9732	15.2322	256.789	37.6717	255.143	232.021		0	0	1	1	0	40409.7	1.45634e-05
13133	20435	0	0	100	0	30	60777795	1939886	1000	32971346	7905394	0	100				0.0123968		17.9227	14.4781	6.90776	17.3111	15.8831	209.617	47.7171	299.676	252.271		1	0	1	1	0	60777.8	0.00015368
13134	20437	0	0	100	0	30	6218481	3814857	114	4978971	138328	4427	22				0.00126838		15.643	15.1544	4.7362	15.4207	11.8374	229.656	22.4316	237.799	140.124		1	0	1	1	1	54548.1	1.60878e-06
13134	20440	0	0	100	0	30	1124484	1580042	48	504000	14200	0	0				0.00022936		13.9328	14.273	3.8712	13.1303	9.561	203.717	14.9862	172.406	91.4127		0	0	1	0	0	23426.8	5.2606e-08
13133	20441	0	0	100	0	30	2085973025	1372000	154	726776500	729139	0	0				0.425474		21.4585	14.1318	5.03695	20.4041	13.4996	199.707	25.3709	416.329	182.24		0	0	1	1	0	1.35453e+07	0.181028
13131	20447	0	0	100	0	30	1249622374	42801130	641	359897041	10200374	0	66				0.254884		20.9461	17.5721	6.46303	19.7013	16.1379	308.778	41.7707	388.142	260.433		1	0	1	1	0	1.94949e+06	0.064966
13133	20452	0	0	100	0	30	1230500	232750	62	183425	96804	0	0				0.000250984		14.0229	12.3577	4.12713	12.1196	11.4804	152.713	17.0332	146.884	131.801		0	0	1	0	0	19846.8	6.29929e-08
13134	20457	0	0	100	0	30	2541340	819750	51	1099908	133160	28615	0				0.000518355		14.7482	13.6168	3.93183	13.9107	11.7993	185.416	15.4593	193.509	139.224		0	0	1	0	1	49830.2	2.68692e-07
14111	20659	0	0	100	0	30	1574892	390000	26	978556	7720	0	0				0.000321229		14.2697	12.8739	3.2581	13.7938	8.95157	165.737	10.6152	190.27	80.1306		0	0	1	0	0	60572.8	1.03188e-07
13134	20664	0	0	100	0	30	14857817	4173044	295	6210698	1012103	0	100				0.00303053		16.514	15.2442	5.68698	15.6418	13.8275	232.384	32.3417	244.665	191.201		1	0	1	1	0	50365.5	9.18414e-06
13133	20791	0	0	100	0	30	16919853	3427250	104	11414970	1073318	0	0				0.00345113		16.644	15.0473	4.64439	16.2504	13.8863	226.42	21.5704	264.077	192.828		0	0	1	1	0	162691	1.19103e-05
13134	20836	0	0	100	0	30	2643840	253458	51	1538568	34826	0	0				0.000539261		14.7877	12.443	3.93183	14.2464	10.4581	154.827	15.4593	202.959	109.372		0	0	1	0	0	51840	2.90803e-07
13134	20866	0	0	100	0	30	822000	1825000	50	405975	18360	0	0				0.000167663		13.6195	14.4171	3.91202	12.914	9.81793	207.852	15.3039	166.773	96.3917		0	0	1	0	0	16440	2.81107e-08
13134	20879	0	0	100	0	30	712720	66115	47	383444	39750	0	0				0.000145373		13.4768	11.0992	3.85015	12.8569	10.5904	123.191	14.8236	165.301	112.156		0	0	1	0	0	15164.3	2.11333e-08
13134	20881	0	0	100	0	30	931845	2843150	42	282772	11050	0	0				0.000190068		13.7449	14.8604	3.73767	12.5524	9.31019	220.832	13.9702	157.563	86.6796		0	0	1	0	0	22186.8	3.61257e-08
13134	20957	0	0	100	0	30	905000	2478000	37	438000	68700	0	0				0.000184592		13.7157	14.723	3.61092	12.99	11.1375	216.766	13.0387	168.739	124.044		0	0	1	0	0	24459.5	3.40742e-08
13134	20981	0	0	100	0	30	1272028	188000	21	738760	55735	0	0				0.000259454		14.0561	12.1442	3.04452	13.5127	10.9284	147.482	9.26912	182.594	119.429		0	0	1	0	0	60572.8	6.73165e-08
13921	21025	0	0	100	0	30	696875	1323200	20	364770	9523	0	0				0.000142141		13.4544	14.0956	2.99573	12.807	9.16147	198.685	8.97441	164.02	83.9324		0	0	1	0	0	34843.8	2.0204e-08
13921	21039	0	0	100	0	30	3544728	1335545	197	1826087	271360	0	0				0.000723015		15.081	14.1049	5.2832	14.4177	12.5112	198.947	27.9122	207.87	156.53		0	0	1	1	0	17993.5	5.2275e-07
14111	21110	0	0	100	0	30	294475612	42252685	3626	193985595	3641450	46150994	2				0.0600639		19.5007	17.5592	8.19589	19.0833	15.1079	308.325	67.1725	364.172	228.248		1	0	1	1	1	81212.2	0.00360767
14111	21113	0	0	100	0	30	6532607	522028	297	1953022	735756	0	0				0.00133245		15.6923	13.1655	5.69373	14.4849	13.5087	173.33	32.4186	209.812	182.484		0	0	1	1	0	21995.3	1.77542e-06
13930	21123	0	0	100	0	30	49781070	38438243	154	33754953	1608257	1364008	0				0.0101538		17.7231	17.4646	5.03695	17.3346	14.2907	305.011	25.3709	300.49	204.223		0	0	1	1	1	323254	0.0001031
13997	21202	0	0	100	0	30	460565	423750	26	176617	33360	0	0				9.3941e-05		13.0402	12.9569	3.2581	12.0817	10.4151	167.881	10.6152	145.968	108.475		0	0	1	0	0	17714	8.82491e-09
13997	21203	0	0	100	0	30	1288821	87350	26	628421	3419	0	0				0.00026288		14.0692	11.3777	3.2581	13.351	8.1371	129.452	10.6152	178.248	66.2125		0	0	1	0	0	49570	6.91057e-08
13121	21211	0	0	100	0	30	389670	116700	23	158846	233	0	0				7.94806e-05		12.8731	11.6674	3.13549	11.9757	5.45104	136.127	9.83132	143.417	29.7138		0	0	1	0	0	16942.2	6.31717e-09
13121	21282	0	0	100	0	30	2133280	1243850	62	1071615	11974	245440	0				0.000435123		14.5732	14.0337	4.12713	13.8847	9.39049	196.945	17.0332	192.784	88.1814		0	0	1	0	1	34407.7	1.89332e-07
13121	21323	0	0	100	0	30	453935	220200	23	219813	3364	0	0				9.25887e-05		13.0257	12.3023	3.13549	12.3005	8.12089	151.346	9.83132	151.303	65.9488		0	0	1	0	0	19736.3	8.57266e-09
14111	21327	0	0	100	0	30	58933919	12335958	591	27670904	182832	0	43				0.0120207		17.8919	16.328	6.38182	17.1359	12.1163	266.605	40.7276	293.639	146.805		1	0	1	1	0	99719	0.000144497
14111	21335	0	0	100	0	30	3733340	8650	35	1710989	11685	1217292	0				0.000761486		15.1328	9.06531	3.55535	14.3526	9.36606	82.1799	12.6405	205.997	87.7231		0	0	1	0	1	106667	5.79861e-07
13121	21400	0	0	100	0	30	1471106	9260	28	921310	8548	638000	0				0.00030006		14.2015	9.13346	3.3322	13.7336	9.05345	83.4201	11.1036	188.61	81.965		0	0	1	0	1	52539.5	9.0036e-08
13121	21406	0	0	100	0	30	1073000	806000	60	294408	16801	44808	100				0.000218859		13.886	13.5998	4.09434	12.5927	9.72919	184.956	16.7637	158.577	94.6572		1	0	1	0	1	17883.3	4.78992e-08
13121	21407	0	0	100	0	30	1152700	3160000	113	348200	19915	0	0				0.000235115		13.9576	14.9661	4.72739	12.7605	9.89923	223.984	22.3482	162.831	97.9947		0	0	1	1	0	10200.9	5.52791e-08
13121	21414	0	0	100	0	30	4130770	1981150	127	2131671	14484	483228	50				0.000842549		15.234	14.4992	4.84419	14.5724	9.5808	210.226	23.4661	212.355	91.7917		1	0	1	1	1	32525.7	7.09889e-07
13121	21433	0	0	100	0	30	2649500	1337417	69	1584000	8141	0	0				0.000540416		14.7899	14.1063	4.23411	14.2755	9.00467	198.986	17.9277	203.789	81.0841		0	0	1	0	0	38398.6	2.92049e-07
13121	21455	0	0	100	0	30	2784000	5256746	82	940000	165997	0	0				0.00056785		14.8394	15.475	4.40672	13.7536	12.0197	239.476	19.4192	189.162	144.474		0	0	1	0	0	33951.2	3.22453e-07
13134	21461	0	0	100	0	30	5560531	3153750	69	4536338	252480	0	50				0.00113418		15.5312	14.9641	4.23411	15.3276	12.4391	223.924	17.9277	234.936	154.731		1	0	1	0	0	80587.4	1.28636e-06
14111	21463	0	0	0	100	30	299985780	5015971	310	202302865	477721	202302865	100				0.0611878		19.5192	15.4281	5.73657	19.1253	13.0768	238.027	32.9083	365.776	171.002		1	1	1	1	1	967696	0.00374395
13121	21466	0	0	100	0	30	231157136	22707029	2774	167471754	13791124	0	13				0.0471489		19.2586	16.9382	7.92805	18.9363	16.4395	286.902	62.8539	358.584	270.258		1	0	1	1	0	83329.9	0.00222302
14111	21471	0	0	100	0	30	132839121	15503767	2490	74415324	1363843	35110079	100				0.0270951		18.7046	16.5566	7.82004	18.1252	14.1258	274.121	61.153	328.522	199.539		1	0	1	1	1	53349	0.000734143
14111	21478	0	0	100	0	30	4661510	15860	88	2399065	16371	1718613	0				0.000950804		15.3548	9.67156	4.47734	14.6906	9.70327	93.539	20.0465	215.813	94.1534		0	0	1	0	1	52971.7	9.04028e-07
13121	21479	0	0	100	0	30	8088140	2091150	247	4263342	28973	966456	70				0.00164973		15.9059	14.5532	5.50939	15.2656	10.2741	211.796	30.3534	233.037	105.558		1	0	1	1	1	32745.5	2.72161e-06
14111	21494	0	0	100	0	30	691280	760000	68	76950	32655	0	0				0.000141		13.4463	13.5411	4.21951	11.2509	10.3938	183.361	17.8042	126.583	108.03		0	0	1	0	0	10165.9	1.98809e-08
13121	21510	0	0	100	0	30	353580	93900	21	147335	2943	0	0				7.21194e-05		12.7759	11.45	3.04452	11.9005	7.98718	131.102	9.26912	141.621	63.7951		0	0	1	0	0	16837.1	5.2012e-09
14111	21512	0	0	100	0	30	1542250	650000	52	1014715	13124	0	0				0.000314571		14.2488	13.3847	3.95124	13.8301	9.4822	179.151	15.6123	191.272	89.9121		0	0	1	0	0	29658.7	9.89551e-08
13121	21514	0	0	100	0	30	388575	79000	23	158672	2943	0	0				7.92573e-05		12.8702	11.2772	3.13549	11.9746	7.98718	127.175	9.83132	143.391	63.7951		0	0	1	0	0	16894.6	6.28171e-09
13121	21524	0	0	100	0	30	1441800	475000	100	633000	7920	0	30				0.000294083		14.1814	13.0711	4.60517	13.3582	8.97715	170.853	21.2076	178.442	80.5892		1	0	1	1	0	14418	8.64845e-08
13121	21536	0	0	100	0	30	337230	101700	20	140602	1697	0	0				6.87845e-05		12.7285	11.5298	2.99573	11.8537	7.43662	132.936	8.97441	140.51	55.3033		0	0	1	0	0	16861.5	4.7313e-09
13121	21541	0	0	100	0	30	4662240	95468	63	2282741	15563	1623050	0				0.000950953		15.355	11.4665	4.14313	14.6409	9.65265	131.482	17.1656	214.356	93.1737		0	0	1	0	1	74003.8	9.04311e-07
13121	21549	0	0	100	0	30	648000	732500	23	349560	28188	0	0				0.000132172		13.3816	13.5042	3.13549	12.7644	10.2467	182.364	9.83132	162.931	104.994		0	0	1	0	0	28173.9	1.74694e-08
13121	21554	0	0	100	0	30	1145000	322700	41	672000	6003	72000	100				0.000233545		13.9509	12.6845	3.71357	13.418	8.70001	160.896	13.7906	180.043	75.6903		1	0	1	0	1	27926.8	5.45431e-08
13122	21574	0	0	100	0	30	3453144	335700	120	2352598	21205	0	0				0.000704334		15.0548	12.724	4.78749	14.671	9.96199	161.899	22.9201	215.239	99.2413		0	0	1	1	0	28776.2	4.96087e-07
13122	21575	0	0	100	0	30	3339879	707550	99	2386661	12454	0	0				0.000681232		15.0214	13.4696	4.59512	14.6854	9.4298	181.429	21.1151	215.661	88.9211		0	0	1	0	0	33736.2	4.64077e-07
13121	21581	0	0	100	0	30	457265	80300	22	162690	1434	0	0				9.32679e-05		13.033	11.2935	3.09104	11.9996	7.26822	127.544	9.55454	143.99	52.8271		0	0	1	0	0	20784.8	8.6989e-09
13121	21589	0	0	100	0	30	450575	85400	22	162690	2943	0	0				9.19033e-05		13.0183	11.3551	3.09104	11.9996	7.98718	128.938	9.55454	143.99	63.7951		0	0	1	0	0	20480.7	8.44623e-09
14111	21597	0	0	100	0	30	1073320	191500	22	762998	7509	0	0				0.000218924		13.8863	12.1626	3.09104	13.545	8.92386	147.93	9.55454	183.467	79.6352		0	0	1	0	0	48787.3	4.79277e-08
14111	21601	0	0	100	0	30	2398440	419200	35	1585928	38400	0	0				0.000489207		14.6903	12.9461	3.55535	14.2767	10.5558	167.602	12.6405	203.824	111.425		0	0	1	0	0	68526.9	2.39324e-07
13121	21615	0	0	100	0	30	3936000	1283700	60	1806000	187980	0	0				0.000802822		15.1857	14.0653	4.09434	14.4066	12.1441	197.831	16.7637	207.551	147.479		0	0	1	0	0	65600	6.44523e-07
14111	21671	0	0	100	0	30	212782721	35320911	2500	120200635	1624407	73128100	100				0.0434011		19.1758	17.38	7.82405	18.6047	14.3007	302.064	61.2157	346.134	204.509		1	0	1	1	1	85113.1	0.00188365
13134	21674	0	0	100	0	30	393250	108000	21	183007	28100	0	0				8.02108e-05		12.8822	11.5899	3.04452	12.1173	10.2435	134.325	9.26912	146.828	104.93		0	0	1	0	0	18726.2	6.43378e-09
14111	21693	0	0	100	0	30	3692662	160000	23	1799966	67079	0	0				0.000753189		15.1219	11.9829	3.13549	14.4033	11.1136	143.591	9.83132	207.454	123.513		0	0	1	0	0	160551	5.67293e-07
14111	21711	0	0	100	0	30	25015370	5330525	376	5569057	424433	0	42				0.00510236		17.035	15.489	5.92959	15.5327	12.9585	239.908	35.16	241.266	167.923		1	0	1	1	0	66530.2	2.60341e-05
14111	21718	0	0	100	0	30	1701700	745000	30	1237135	8658	0	0				0.000347094		14.3471	13.5211	3.4012	14.0283	9.06624	182.821	11.5681	196.793	82.1967		0	0	1	0	0	56723.3	1.20474e-07
14111	21722	0	0	100	0	30	1658000	785000	20	1204350	6375	0	0				0.000338181		14.3211	13.5734	2.99573	14.0015	8.76014	184.238	8.97441	196.041	76.74		0	0	1	0	0	82900	1.14366e-07
14111	21736	0	0	100	0	30	532820	656500	21	286399	4948	0	0				0.000108679		13.1859	13.3947	3.04452	12.5651	8.50674	179.417	9.26912	157.883	72.3646		0	0	1	0	0	25372.4	1.18111e-08
15112	21793	0	0	100	0	30	79769241	27918537	351	51036599	1640571	3885437	44				0.0162705		18.1946	17.1448	5.86079	17.7481	14.3106	293.944	34.3488	314.993	204.792		1	0	1	1	1	227263	0.000264728
16101	21854	0	0	100	0	30	2117115	3610000	39	1447095	89014	0	36				0.000431826		14.5656	15.0992	3.66356	14.1851	11.3965	227.986	13.4217	201.216	129.881		1	0	1	0	0	54285	1.86474e-07
16101	21869	0	0	10	90	30	43127531	6471831	423	26003406	2015699	977285	0				0.00879668		17.5797	15.683	6.04737	17.0737	14.5165	245.956	36.5707	291.513	210.728		0	1	1	1	1	101956	7.73816e-05
31001	21881	0	0	100	0	30	2330433	892000	80	1370250	35460	0	0				0.000475336		14.6616	13.7012	4.38203	14.1305	10.4762	187.723	19.2022	199.671	109.75		0	0	1	0	0	29130.4	2.25944e-07
16213	21911	0	0	100	0	30	11537000	1960000	166	8399400	621200	0	0				0.00235319		16.2611	14.4885	5.11199	15.9437	13.3394	209.915	26.1324	254.201	177.94		0	0	1	1	0	69500	5.53751e-06
16102	21920	0	0	100	0	30	59227344	4262590	806	39699000	2198763	0	100				0.0120805		17.8969	15.2654	6.69208	17.4968	14.6034	233.032	44.784	306.139	213.259		1	0	1	1	0	73483.1	0.00014594
31001	21953	0	0	100	0	30	47906346	11648425	551	14235006	1512324	12462956	71				0.00977141		17.6848	16.2707	6.31173	16.4712	14.2292	264.735	39.838	271.301	202.469		1	0	1	1	1	86944.4	9.54805e-05
16101	21964	0	0	100	0	30	159380408	14855374	7950	120287000	4282142	0	98				0.0325087		18.8868	16.5139	8.98093	18.6054	15.27	272.708	80.6571	346.161	233.172		1	0	1	1	0	20047.9	0.00105681
16221	21965	0	0	100	0	30	64595697	22605958	676	38817000	2972410	0	100				0.0131755		17.9837	16.9337	6.51619	17.4744	14.9049	286.751	42.4608	305.354	222.156		1	0	1	1	0	95555.8	0.000173594
16212	21969	0	0	100	0	30	77408219	11744015	1240	50795752	3300459	0	74				0.0157889		18.1646	16.2789	7.12287	17.7433	15.0096	265.001	50.7352	314.826	225.287		1	0	1	1	0	62426	0.000249289
31001	21974	0	0	100	0	30	19293460	846136	223	15586934	90433	0	41				0.00393527		16.7753	13.6484	5.40717	16.5619	11.4124	186.28	29.2375	274.298	130.242		1	0	1	1	0	86517.8	1.54863e-05
16293	21979	0	0	100	0	30	294208	250000	74	138000	20910	0	20				6.00093e-05		12.592	12.4292	4.30407	11.835	9.94798	154.485	18.525	140.067	98.9624		1	0	1	0	0	3975.78	3.60112e-09
16221	21983	0	0	100	0	30	2604650	756500	21	1624300	35400	0	0				0.000531268		14.7728	13.5365	3.04452	14.3006	10.4745	183.236	9.26912	204.507	109.714		0	0	1	0	0	124031	2.82246e-07
16211	21985	0	0	100	0	30	1105192371	291182115	7616	599299153	54119714	599299153	100				0.225425		20.8233	19.4895	8.93801	20.2113	17.8067	379.839	79.888	408.495	317.079		1	0	1	1	1	145115	0.0508164
16101	21986	0	0	100	0	30	48591316	9514818	391	34784539	1968227	0	69				0.00991112		17.699	16.0684	5.96871	17.3647	14.4926	258.192	35.6255	301.532	210.037		1	0	1	1	0	124274	9.82304e-05
16212	21988	0	0	100	0	30	23450300	2031032	94	16685200	630961	0	100				0.00478314		16.9704	14.5241	4.54329	16.63	13.355	210.948	20.6415	276.558	178.356		1	0	1	0	0	249471	2.28784e-05
16212	21989	0	0	100	0	30	1900812	654000	44	309474	262817	0	100				0.000387707		14.4578	13.3909	3.78419	12.6426	12.4792	179.315	14.3201	159.836	155.731		1	0	1	0	0	43200.3	1.50317e-07
31001	21990	0	0	100	0	30	16225652	5857500	247	5235426	1126944	0	100				0.00330953		16.6021	15.5832	5.50939	15.471	13.935	242.837	30.3534	239.351	194.185		1	0	1	1	0	65690.9	1.0953e-05
16102	21994	0	0	100	0	30	18697341	3145304	225	12544476	278442	0	100				0.00381368		16.7439	14.9614	5.4161	16.3448	12.537	223.844	29.3341	267.152	157.175		1	0	1	1	0	83099.3	1.45441e-05
16212	21996	0	0	100	0	30	57746318	1159086	189	16647318	4152960	0	0				0.0117785		17.8716	13.9631	5.24175	16.6278	15.2393	194.969	27.4759	276.482	232.237		0	0	1	1	0	305536	0.000138732
16101	22007	0	0	100	0	30	119156263	10558500	1328	77583000	4236647	0	91				0.0243042		18.5959	16.1724	7.19143	18.1669	15.2593	261.548	51.7167	330.035	232.846		1	0	1	1	0	89726.1	0.000590694
31001	22008	0	0	100	0	30	27720580	3950945	937	6690960	1157012	0	100				0.00565414		17.1377	15.1895	6.84268	15.7163	13.9614	230.72	46.8223	247.001	194.919		1	0	1	1	0	29584.4	3.19693e-05
16291	22023	0	0	100	0	30	1513246	207000	23	760145	12648	0	0				0.000308655		14.2298	12.2405	3.13549	13.5413	9.44525	149.829	9.83132	183.366	89.2128		0	0	1	0	0	65793.3	9.52681e-08
16293	22033	0	0	100	0	30	28711153	21967471	192	8804461	764950	0	100				0.00585619		17.1728	16.9051	5.2575	15.9908	13.5476	285.782	27.6413	255.705	183.537		1	0	1	1	0	149537	3.42949e-05
31002	22036	0	0	100	0	30	199238891	21610000	282	193207000	294384	0	80				0.0406386		19.11	16.8887	5.64191	19.0793	12.5926	285.227	31.8311	364.019	158.575		1	0	1	1	0	706521	0.00165149
31001	22060	0	0	100	0	30	554150	458450	22	274152	14120	0	100				0.000113029		13.2252	13.0356	3.09104	12.5214	9.55535	169.927	9.55454	156.786	91.3047		1	0	1	0	0	25188.6	1.27757e-08
31001	22141	0	0	100	0	30	21815414	1254698	246	8023623	447018	0	100				0.00444967		16.8981	14.0424	5.50533	15.8979	13.0104	197.189	30.3087	252.743	169.269		1	0	1	1	0	88680.5	1.97996e-05
31001	22165	0	0	100	0	30	2569200	3372000	102	1310400	51062	0	69				0.000524037		14.7591	15.031	4.62497	14.0858	10.8408	225.931	21.3904	198.411	117.523		1	0	1	1	0	25188.2	2.74615e-07
31001	22171	0	0	100	0	30	9614021	4722985	218	4791985	376967	0	60				0.00196096		16.0787	15.368	5.3845	15.3825	12.8399	236.174	28.9928	236.62	164.863		1	0	1	1	0	44101	3.84537e-06
31001	22185	0	0	100	0	30	503300	1007000	31	170740	23614	0	89				0.000102658		13.1289	13.8225	3.43399	12.0479	10.0696	191.061	11.7923	145.152	101.397		1	0	1	0	0	16235.5	1.05386e-08
31001	22205	0	0	100	0	30	653150	1489000	23	394109	1768	0	0				0.000133222		13.3896	14.2136	3.13549	12.8844	7.4776	202.027	9.83132	166.007	55.9146		0	0	1	0	0	28397.8	1.77482e-08
31001	22219	0	0	100	0	30	4172200	284250	20	1873848	10555	0	100				0.000851		15.244	12.5576	2.99573	14.4435	9.26435	157.694	8.97441	208.615	85.8283		1	0	1	0	0	208610	7.242e-07
16293	22233	0	0	100	0	30	7966393	116051	229	3614643	294762	0	99				0.0016249		15.8907	11.6618	5.43372	15.1005	12.5939	135.997	29.5253	228.025	158.607		1	0	1	1	0	34787.7	2.64029e-06
31001	22234	0	0	100	0	30	6765452	3343665	77	3246279	198383	0	0				0.00137994		15.7273	15.0226	4.34381	14.993	12.198	225.678	18.8686	224.791	148.79		0	0	1	0	0	87863	1.90424e-06
31001	22236	0	0	0	100	30	16145583	27194094	284	2759815	134208	1637962	100				0.0032932		16.5972	17.1185	5.64897	14.8307	11.8071	293.043	31.9109	219.949	139.409		1	1	1	1	1	56850.6	1.08452e-05
16221	22254	0	0	100	0	30	974819	771000	40	297344	28906	0	0				0.000198833		13.79	13.5554	3.68888	12.6026	10.2718	183.75	13.6078	158.827	105.51		0	0	1	0	0	24370.5	3.95345e-08
31001	22276	0	0	100	0	30	698461	388000	37	276588	33840	0	100				0.000142464		13.4566	12.8688	3.61092	12.5303	10.4294	165.605	13.0387	157.008	108.772		1	0	1	0	0	18877.3	2.02961e-08
16293	22286	0	0	100	0	30	14296914	1297701	347	8146443	391000	0	99				0.00291613		16.4756	14.0761	5.84932	15.9131	12.8765	198.137	34.2146	253.226	165.803		1	0	1	1	0	41201.5	8.5038e-06
31001	22293	0	0	100	0	30	10063679	2774156	96	6880978	121392	0	100				0.00205268		16.1244	14.8359	4.56435	15.7443	11.7068	220.103	20.8333	247.882	137.049		1	0	1	0	0	104830	4.21349e-06
31001	22295	0	0	100	0	30	1722030	4535000	50	866195	22944	0	100				0.000351241		14.359	15.3273	3.91202	13.6719	10.0408	234.927	15.3039	186.92	100.818		1	0	1	0	0	34440.6	1.2337e-07
16293	22299	0	0	100	0	30	4185049	446348	54	3154206	68218	0	100				0.00085362		15.247	13.0089	3.98898	14.9642	11.1305	169.23	15.912	223.929	123.887		1	0	1	0	0	77500.9	7.28668e-07
31001	22324	0	0	100	0	30	2334360	2977528	29	1652615	3600	0	73				0.000476137		14.6632	14.9066	3.3673	14.3179	8.18869	222.207	11.3387	205.001	67.0546		1	0	1	0	0	80495.2	2.26707e-07
31001	22338	0	0	100	0	30	14847500	11427663	130	1105455	277308	0	100				0.00302843		16.5133	16.2515	4.86753	13.9158	12.5329	264.113	23.6929	193.649	157.073		1	0	1	1	0	114212	9.17139e-06
31001	22346	0	0	100	0	30	63268579	37252625	824	35907923	733397	0	100				0.0129048		17.9629	17.4332	6.71417	17.3965	13.5054	303.918	45.0801	302.637	182.397		1	0	1	1	0	76782.3	0.000166535
31009	22372	0	0	100	0	30	857690	162898	22	426033	36599	0	97				0.000174942		13.662	12.0009	3.09104	12.9623	10.5078	144.021	9.55454	168.02	110.413		1	0	1	0	0	38985.9	3.06048e-08
17091	22407	0	0	100	0	30	100110	258000	20	32367	935	0	0				2.04193e-05		11.514	12.4607	2.99573	10.3849	6.84055	155.269	8.97441	107.846	46.7931		0	0	1	0	0	5005.5	4.16949e-10
17091	22409	0	0	100	0	30	2642245	1235000	37	2324440	10418	42181	0				0.000538936		14.7871	14.0266	3.61092	14.659	9.25129	196.745	13.0387	214.886	85.5864		0	0	1	0	1	71412	2.90452e-07
17091	22413	0	0	100	0	30	271750	915000	24	65000	5200	0	0				5.54286e-05		12.5126	13.7267	3.17805	11.0821	8.55641	188.422	10.1	122.814	73.2122		0	0	1	0	0	11322.9	3.07233e-09
17022	22420	0	0	100	0	30	1093004	2450000	26	719536	38250	0	0				0.000222939		13.9044	14.7116	3.2581	13.4864	10.5519	216.431	10.6152	181.882	111.343		0	0	1	0	0	42038.6	4.97018e-08
17022	22449	0	0	100	0	30	1170090	1214000	20	740664	54232	29600	0				0.000238662		13.9726	14.0094	2.99573	13.5153	10.901	196.264	8.97441	182.663	118.832		0	0	1	0	1	58504.5	5.69596e-08
18111	22489	0	0	100	0	30	2008196	60082	33	445825	67357	0	0				0.00040961		14.5127	11.0035	3.49651	13.0077	11.1178	121.076	12.2256	169.2	123.605		0	0	1	0	0	60854.4	1.6778e-07
18111	22495	0	0	100	0	30	3798454	1934864	127	1070137	136493	0	0				0.000774767		15.1501	14.4755	4.84419	13.8833	11.824	209.541	23.4661	192.746	139.808		0	0	1	1	0	29909.1	6.00264e-07
17099	22510	0	0	100	0	30	4662899	533413	46	3419532	120374	0	0				0.000951087		15.3551	13.1871	3.82864	15.045	11.6984	173.898	14.6585	226.352	136.852		0	0	1	0	0	101367	9.04566e-07
18111	22526	0	0	100	0	30	2545500	6334000	43	933500	81116	0	0				0.000519203		14.7498	15.6614	3.7612	13.7467	11.3036	245.281	14.1466	188.972	127.772		0	0	1	0	0	59197.7	2.69572e-07
18111	22531	0	0	100	0	30	5454600	862500	50	3277468	65758	0	0				0.00111257		15.512	13.6676	3.91202	15.0026	11.0937	186.803	15.3039	225.077	123.071		0	0	1	0	0	109092	1.23781e-06
17022	22535	0	0	100	0	30	2493368	4766666	24	1603485	102498	0	0				0.00050857		14.7291	15.3772	3.17805	14.2877	11.5376	236.457	10.1	204.138	133.116		0	0	1	0	0	103890	2.58643e-07
18111	22551	0	0	100	0	30	305670702	70527	196	69717357	104705	0	0				0.0623474		19.538	11.1638	5.27811	18.06	11.5589	124.629	27.8585	326.162	133.608		0	0	1	1	0	1.55954e+06	0.00388719
18111	22552	0	0	100	0	30	831549	1401738	20	80359	30741	0	0				0.00016961		13.631	14.1532	2.99573	11.2943	10.3334	200.314	8.97441	127.56	106.778		0	0	1	0	0	41577.4	2.87676e-08
18111	22558	0	0	100	0	30	402000	606000	24	152000	3042	0	0				8.19956e-05		12.9042	13.3146	3.17805	11.9316	8.02027	177.28	10.1	142.364	64.3247		0	0	1	0	0	16750	6.72327e-09
17022	22560	0	0	100	0	30	190329917	56207293	327	126714976	3072483	0	0				0.0388214		19.0643	17.8446	5.78996	18.6575	14.938	318.428	33.5236	348.1	223.144		0	0	1	1	0	582049	0.0015071
17012	22563	0	0	100	0	30	1245400	3275000	33	675600	17260	0	0				0.000254023		14.035	15.0018	3.49651	13.4234	9.75615	225.055	12.2256	180.186	95.1824		0	0	1	0	0	37739.4	6.45277e-08
18111	22573	0	0	100	0	30	25131306	4602708	181	6668790	527436	0	0				0.00512601		17.0396	15.3422	5.1985	15.7129	13.1758	235.382	27.0244	246.897	173.601		0	0	1	1	0	138847	2.6276e-05
17022	22574	0	0	100	0	30	1734000	245000	28	945000	16400	0	0				0.000353682		14.3659	12.409	3.3322	13.7589	9.70504	153.984	11.1036	189.308	94.1877		0	0	1	0	0	61928.6	1.25091e-07
31009	22791	0	0	100	0	30	2525941	2775265	34	1352836	118900	0	0				0.000515214		14.7421	14.8363	3.52636	14.1177	11.686	220.115	12.4352	199.31	136.563		0	0	1	0	0	74292.4	2.65445e-07
31001	23446	0	0	100	0	30	4838193	6210000	83	950118	69333	0	0				0.000986842		15.3921	15.6417	4.41884	13.7643	11.1467	244.662	19.5262	189.457	124.248		0	0	1	0	0	58291.5	9.73856e-07
25920	23460	0	0	100	0	30	12854699	6780155	104	4777729	1581535	0	0				0.00262196		16.3692	15.7295	4.64439	15.3795	14.2739	247.418	21.5704	236.528	203.744		0	0	1	1	0	123603	6.87468e-06
31004	23461	0	0	100	0	30	570864	516391	45	146978	25960	0	80				0.000116439		13.2549	13.1546	3.80666	11.898	10.1643	173.044	14.4907	141.563	103.313		1	0	1	0	0	12685.9	1.35579e-08
25999	23508	0	0	100	0	30	748924	1021300	21	378102	45200	0	0				0.000152757		13.5264	13.8366	3.04452	12.8429	10.7189	191.451	9.26912	164.941	114.894		0	0	1	0	0	35663	2.33348e-08
25119	23547	0	0	100	0	30	2750000	465000	20	1080000	85800	0	0				0.000560915		14.8271	13.0498	2.99573	13.8925	11.3598	170.297	8.97441	193.001	129.044		0	0	1	0	0	137500	3.14625e-07
25113	23578	100	0	0	0	30	31276858	2293691	101	23978981	1439569	6748810	0				0.00637951		17.2584	14.6457	4.61512	16.9927	14.1799	214.496	21.2993	288.751	201.068		0	0	1	1	1	309672	4.06982e-05
25992	23605	0	0	100	0	30	11107450	1685000	123	7093980	744000	0	0				0.00226558		16.2231	14.3373	4.81218	15.7748	13.5198	205.557	23.1571	248.843	182.785		0	0	1	1	0	90304.5	5.13283e-06
25999	23663	0	0	20	80	30	19022264	2342985	77	6859245	525673	4093103	7				0.00387995		16.7611	14.6669	4.34381	15.7411	13.1724	215.119	18.8686	247.782	173.513		1	1	1	0	1	247042	1.5054e-05
25910	23725	0	0	100	0	30	3854711	420000	21	3318378	138366	0	0				0.000786242		15.1648	12.948	3.04452	15.015	11.8377	167.651	9.26912	225.45	140.13		0	0	1	0	0	183558	6.18176e-07
13134	23746	0	0	100	0	30	1482000	154015	48	436190	9100	0	0				0.000302282		14.2089	11.9448	3.8712	12.9858	9.11603	142.678	14.9862	168.632	83.102		0	0	1	0	0	30875	9.13745e-08
31001	23793	0	0	100	0	30	13695223	3265434	350	8048061	598609	0	100				0.0027934		16.4326	14.9989	5.85793	15.9009	13.3024	224.967	34.3154	252.84	176.953		1	0	1	1	0	39129.2	7.80309e-06
17014	23797	0	0	100	0	30	17875706	3180817	252	7735376	791470	3936634	19				0.00364609		16.699	14.9726	5.52943	15.8613	13.5816	224.18	30.5746	251.581	184.461		1	0	1	1	1	70935.3	1.3294e-05
16213	23840	0	0	100	0	30	28192230	32371773	661	12205393	2231301	0	77				0.00575034		17.1546	17.2928	6.49375	16.3174	14.6181	299.041	42.1688	266.257	213.689		1	0	1	1	0	42650.9	3.30664e-05
10520	23853	0	0	0	100	30	1650734435	383192133	983	731503454	56918357	528949547	0				0.336699		21.2245	19.764	6.89061	20.4106	17.8571	390.618	47.4805	416.593	318.877		0	1	1	1	1	1.67928e+06	0.113366
10520	23854	0	0	100	0	30	72399800	21000000	249	49908415	628021	30620000	0				0.0147673		18.0977	16.86	5.51745	17.7257	13.3503	284.261	30.4423	314.2	178.231		0	0	1	1	1	290762	0.000218074
10531	23855	0	0	100	0	30	696390	1289986	21	239358	56433	0	0				0.000142042		13.4537	14.0701	3.04452	12.3857	10.9408	197.969	9.26912	153.406	119.701		0	0	1	0	0	33161.4	2.01759e-08
10710	23875	0	0	100	0	30	3730000	3400000	83	1451610	185900	0	0				0.000760804		15.1319	15.0393	4.41884	14.1882	12.133	226.18	19.5262	201.305	147.209		0	0	1	0	0	44939.8	5.78823e-07
10710	23878	0	0	100	0	30	887850	3560000	60	278820	29706	0	0				0.000181094		13.6966	15.0853	4.09434	12.5383	10.2991	227.565	16.7637	157.21	106.072		0	0	1	0	0	14797.5	3.2795e-08
10721	23885	35	0	65	0	30	112331364	96842288	1385	29551400	13816302	0	0				0.0229121		18.537	18.3886	7.23346	17.2016	16.4414	338.14	52.3229	295.896	270.318		0	0	1	1	0	81105.7	0.000524965
10613	23901	0	0	100	0	30	141198799	2683521	2351	15640000	9172654	0	42				0.0288002		18.7657	14.8026	7.7626	16.5653	16.0317	219.118	60.2579	274.411	257.017		1	0	1	1	0	60059	0.000829451
10710	23925	0	0	100	0	30	424000	1482500	20	150480	55920	0	0				8.64829e-05		12.9575	14.2092	2.99573	11.9216	10.9317	201.903	8.97441	142.124	119.502		0	0	1	0	0	21200	7.47929e-09
10710	23926	0	0	100	0	30	4624600	1390000	24	2511910	203451	0	0				0.000943275		15.3469	14.1448	3.17805	14.7366	12.2232	200.076	10.1	217.166	149.406		0	0	1	0	0	192692	8.89768e-07
10793	23928	0	0	100	0	30	1794000	640000	23	1066500	50358	0	0				0.00036592		14.4	13.3692	3.13549	13.8799	10.8269	178.736	9.83132	192.651	117.222		0	0	1	0	0	78000	1.33898e-07
13121	23939	0	0	100	0	30	17267912	12000000	252	7667745	1461283	0	0				0.00352212		16.6644	16.3004	5.52943	15.8525	14.1948	265.704	30.5746	251.303	201.493		0	0	1	1	0	68523.5	1.24053e-05
13121	23941	0	0	100	0	30	1369051	674200	50	642481	29936	0	0				0.000279244		14.1296	13.4213	3.91202	13.3731	10.3068	180.131	15.3039	178.84	106.23		0	0	1	0	0	27381	7.79772e-08
13121	23943	0	0	100	0	30	1684920	1327000	55	636000	25134	36000	0				0.000343672		14.3372	14.0984	4.00733	13.363	10.132	198.766	16.0587	178.569	102.657		0	0	1	0	1	30634.9	1.1811e-07
13121	23948	53	0	47.21	0	30	138206012	9554228	1106	52523238	20712734	52523238	0				0.0281897		18.7443	16.0725	7.00851	17.7768	16.8463	258.325	49.1191	316.013	283.796		0	0	1	1	1	124960	0.000794662
13121	23949	0	0	100	0	30	555572	44008	57	208600	9755	33750	0				0.000113319		13.2278	10.6921	4.04305	12.2482	9.18554	114.322	16.3463	150.018	84.3741		0	0	1	0	1	9746.88	1.28413e-08
13133	23950	0	0	100	0	30	16709056	16547357	242	6431383	3106212	0	3				0.00340813		16.6315	16.6217	5.48894	15.6767	14.9489	276.282	30.1284	245.759	223.47		1	0	1	1	0	69045.7	1.16154e-05
13121	23956	0	0	100	0	30	55200400	6075133	762	1689800	14295028	0	0				0.0112592		17.8265	15.6197	6.63595	14.3401	16.4754	243.975	44.0358	205.639	271.44		0	0	1	1	0	72441.5	0.000126769
13121	23958	0	0	100	0	30	10867290	1500000	224	8950475	801839	0	0				0.00221659		16.2013	14.221	5.41165	16.0072	13.5947	202.236	29.2859	256.231	184.815		0	0	1	1	0	48514.7	4.91327e-06
13121	23961	0	0	100	0	30	73537610	12277988	1003	56038511	5113242	0	0				0.0149994		18.1133	16.3233	6.91075	17.8415	15.4473	266.451	47.7585	318.321	238.62		0	0	1	1	0	73317.7	0.000224982
13134	23965	0	0	100	0	30	1606300	919500	30	896500	56560	70000	0				0.000327635		14.2894	13.7316	3.4012	13.7063	10.9431	188.556	11.5681	187.861	119.751		0	0	1	0	1	53543.3	1.07345e-07
13134	23977	0	0	100	0	30	1211455	3700000	20	694800	65235	163055	0				0.000247099		14.0073	15.1238	2.99573	13.4514	11.0858	228.731	8.97441	180.94	122.894		0	0	1	0	1	60572.8	6.10581e-08
13134	23986	0	0	100	0	30	1393173	2798862	23	786528	75654	0	65				0.000284164		14.1471	14.8447	3.13549	13.5754	11.2339	220.366	9.83132	184.291	126.201		1	0	1	0	0	60572.7	8.07493e-08
14132	24049	0	0	100	0	30	24446497	3394613	394	17108825	219010	12690735	100				0.00498633		17.012	15.0377	5.97635	16.6551	12.2969	226.132	35.7168	277.393	151.213		1	0	1	1	1	62046.9	2.48635e-05
13134	24054	0	0	100	0	30	430250	110000	21	248600	15600	0	0				8.77577e-05		12.9721	11.6082	3.04452	12.4236	9.65503	134.751	9.26912	154.346	93.2195		0	0	1	0	0	20488.1	7.70141e-09
14111	24070	0	0	100	0	30	257726423	7834064	1679	164221160	2284097	151878476	100				0.0525682		19.3674	15.874	7.42595	18.9167	14.6415	251.984	55.1448	357.842	214.373		1	0	1	1	1	153500	0.00276342
15112	24103	0	0	100	0	30	48807795	5050700	253	30547588	1543867	21100830	66				0.00995528		17.7034	15.435	5.53339	17.2348	14.2498	238.24	30.6184	297.038	203.057		1	0	1	1	1	192916	9.91076e-05
15112	24105	0	0	100	0	30	1830477	6816600	76	293139	431890	0	0				0.000373361		14.4201	15.7349	4.33073	12.5884	12.9759	247.586	18.7553	158.468	168.375		0	0	1	0	0	24085.2	1.39398e-07
15121	24131	0	0	100	0	30	1887822	2769809	36	497515	35723	0	90				0.000385057		14.4509	14.8343	3.58352	13.1174	10.4836	220.056	12.8416	172.066	109.905		1	0	1	0	0	52439.5	1.48269e-07
16221	24150	0	0	100	0	30	1075020	128832	42	120630	118121	0	0				0.000219271		13.8878	11.7663	3.73767	11.7005	11.6795	138.445	13.9702	136.901	136.41		0	0	1	0	0	25595.7	4.80797e-08
16293	24158	0	0	100	0	30	1024000	923900	70	264725	27700	0	78				0.000208864		13.8392	13.7364	4.2485	12.4864	10.2292	188.688	18.0497	155.911	104.636		1	0	1	0	0	14628.6	4.36243e-08
31001	24170	0	0	100	0	30	1193864	760100	21	191034	23860	0	0				0.000243511		13.9927	13.5412	3.04452	12.1602	10.08	183.364	9.26912	147.871	101.606		0	0	1	0	0	56850.7	5.92977e-08
16101	24190	0	0	100	0	30	2715000	1231500	20	1898000	111300	0	0				0.000553776		14.8143	14.0237	2.99573	14.4563	11.62	196.665	8.97441	208.985	135.024		0	0	1	0	0	135750	3.06668e-07
18111	24209	0	0	100	0	30	749830	107700	21	421350	37710	70000	0				0.000152942		13.5276	11.5871	3.04452	12.9512	10.5377	134.261	9.26912	167.734	111.043		0	0	1	0	1	35706.2	2.33913e-08
18111	24210	0	0	100	0	30	85386925	7111070	283	10374934	787179	0	0				0.0174163		18.2627	15.7772	5.64545	16.1549	13.5762	248.919	31.8711	260.981	184.314		0	0	1	1	0	301721	0.000303327
25992	24309	0	0	100	0	30	21564000	6102000	112	16319230	446065	0	8				0.00439839		16.8865	15.6241	4.7185	16.6079	13.0082	244.113	22.2642	275.821	169.214		1	0	1	1	0	192536	1.93458e-05
25992	24311	0	0	100	0	30	6876411	1399684	62	4271197	238926	0	1				0.00140257		15.7436	14.1518	4.12713	15.2674	12.3839	200.272	17.0332	233.094	153.361		1	0	1	0	0	110910	1.96722e-06
10130	24385	0	0	100	0	30	13689885	1134513	136	6480416	476027	0	0				0.00279231		16.4322	13.9417	4.91265	15.6843	13.0732	194.371	24.1342	245.997	170.909		0	0	1	1	0	100661	7.79701e-06
10130	24386	0	0	100	0	30	106560397	9757718	658	51182756	2260853	476572	0				0.021735		18.4842	16.0936	6.4892	17.7509	14.6313	259.003	42.1098	315.095	214.074		0	0	1	1	1	161946	0.000472411
10531	24396	0	0	100	0	30	120138369	87056779	515	48755121	6016911	0	0				0.0245045		18.6042	18.2821	6.24417	17.7023	15.6101	334.234	38.9896	313.372	243.675		0	0	1	1	0	233278	0.000600471
10130	24400	0	0	100	0	30	40692289	45972330	258	12398151	1230934	0	0				0.00829997		17.5215	17.6436	5.55296	16.3331	14.0233	311.295	30.8354	266.769	196.652		0	0	1	1	0	157722	6.88894e-05
10312	24406	0	0	100	0	30	2677500	957000	30	1371100	38540	0	0				0.000546127		14.8004	13.7716	3.4012	14.1311	10.5595	189.656	11.5681	199.689	111.502		0	0	1	0	0	89250	2.98255e-07
10314	24412	0	0	0	100	30	64926364	207385	1826	14223678	85682	0	30				0.013243		17.9888	12.2423	7.50988	16.4704	11.3584	149.875	56.3983	271.275	129.013		1	1	1	1	0	35556.6	0.000175376
10732	24413	0	0	100	0	30	91789801	88447922	97	80742677	4209750	0	98				0.0187223		18.335	18.2979	4.57471	18.2068	15.2529	334.814	20.928	331.487	232.651		1	0	1	0	0	946287	0.000350524
10219	24494	0	0	100	0	30	26277385	1350000	46	12975118	2465015	0	0				0.00535977		17.0842	14.1156	3.82864	16.3785	14.7177	199.251	14.6585	268.257	216.611		0	0	1	0	0	571248	2.87272e-05
10214	24508	0	0	100	0	30	4068760	412000	32	3395730	130815	0	0				0.000829901		15.2188	12.9288	3.46574	15.038	11.7815	167.153	12.0113	226.142	138.805		0	0	1	0	0	127149	6.88736e-07
10293	24511	0	0	100	0	30	6313000	885000	349	3650000	482370	0	89				0.00128766		15.6581	13.6933	5.85507	15.1102	13.0865	187.508	34.2819	228.319	171.256		1	0	1	1	0	18088.8	1.65806e-06
10213	24514	0	0	27	73	30	3465690	2612487	49	2492600	6339	0	97				0.000706893		15.0584	14.7758	3.89182	14.7288	8.75448	218.325	15.1463	216.939	76.6409		1	1	1	0	0	70728.4	4.99698e-07
10213	24516	0	0	100	0	30	4562741	825298	24	622523	1674734	0	0				0.000930658		15.3334	13.6235	3.17805	13.3415	14.3312	185.6	10.1	177.997	205.382		0	0	1	0	0	190114	8.66124e-07
10293	24518	0	0	100	0	30	287181858	8761553	576	255985881	3673992	0	100				0.0585762		19.4756	15.9859	6.35611	19.3606	15.1168	255.548	40.4001	374.834	228.517		1	0	1	1	0	498580	0.00343117
10801	24543	0	0	100	0	30	35616588	3966931	115	28549981	2117297	0	0				0.00726468		17.3883	15.1935	4.74493	17.1672	14.5657	230.843	22.5144	294.712	212.158		0	0	1	1	0	309709	5.27756e-05
10293	24549	0	0	100	0	30	154752970	3787899	814	67064454	4741257	0	83				0.0315648		18.8573	15.1473	6.70196	18.0212	15.3718	229.441	44.9163	324.762	236.293		1	0	1	1	0	190114	0.000996337
10214	24551	0	0	100	0	30	377250	60000	26	148500	8380	0	0				7.69473e-05		12.8407	11.0021	3.2581	11.9083	9.0336	121.046	10.6152	141.809	81.606		0	0	1	0	0	14509.6	5.92089e-09
10294	24573	0	0	100	0	30	497500	183000	21	330500	325	0	0				0.000101475		13.1174	12.1172	3.04452	12.7084	5.78383	146.828	9.26912	161.502	33.4526		0	0	1	0	0	23690.5	1.02971e-08
10294	24574	0	0	100	0	30	456875	137000	20	339825	350	0	0				9.31884e-05		13.0322	11.8277	2.99573	12.7362	5.85793	139.895	8.97441	162.21	34.3154		0	0	1	0	0	22843.8	8.68407e-09
10294	24576	0	0	100	0	30	490700	127500	20	310000	260	0	0				0.000100088		13.1036	11.7559	2.99573	12.6443	5.56068	138.201	8.97441	159.879	30.9212		0	0	1	0	0	24535	1.00175e-08
10219	24586	0	0	100	0	30	86600524	20994614	273	57048910	10555334	0	0				0.0176638		18.2768	16.8598	5.60947	17.8594	16.1721	284.252	31.4662	318.959	261.538		0	0	1	1	0	317218	0.000312011
10219	24587	0	0	100	0	30	78876226	32584314	600	57710606	1810493	1164374	89				0.0160883		18.1834	17.2993	6.39693	17.871	14.4091	299.267	40.9207	319.371	207.622		1	0	1	1	1	131460	0.000258834
10219	24597	0	0	100	0	30	21090492	31788301	35	16023416	1002431	0	19				0.00430181		16.8643	17.2746	3.55535	16.5896	13.8179	298.412	12.6405	275.214	190.935		1	0	1	0	0	602585	1.85055e-05
10432	24627	0	0	100	0	30	2452358252	159956210	919	2204738814	24413521	0	21				0.500205		21.6203	18.8904	6.82329	21.5139	17.0106	356.848	46.5572	462.847	289.362		1	0	1	1	0	2.66851e+06	0.250205
10432	24656	0	0	100	0	30	697725375	32071433	239	649485877	9436031	0	0				0.142314		20.3633	17.2835	5.47646	20.2917	16.06	298.719	29.9917	411.753	257.925		0	0	1	1	0	2.91935e+06	0.0202534
10631	24669	0	0	100	0	30	2518600	1587500	20	2236500	68484	0	0				0.000513716		14.7392	14.2777	2.99573	14.6204	11.1344	203.852	8.97441	213.757	123.974		0	0	1	0	0	125930	2.63905e-07
10631	24671	0	0	100	0	30	11661100	745150	26	10150000	233359	0	0				0.0023785		16.2718	13.5213	3.2581	16.133	12.3603	182.827	10.6152	260.273	152.778		0	0	1	0	0	448504	5.65728e-06
16213	24694	0	0	100	0	30	25969398	4555421	310	11911820	865874	0	0				0.00529695		17.0724	15.3318	5.73657	16.293	13.6715	235.065	32.9083	265.463	186.91		0	0	1	1	0	83772.3	2.80577e-05
10631	24697	0	0	100	0	30	2910850	861000	20	2237500	35604	0	0				0.000593723		14.884	13.6658	2.99573	14.6209	10.4802	186.755	8.97441	213.77	109.835		0	0	1	0	0	145542	3.52507e-07
10631	24698	0	0	100	0	30	5502308	2300000	21	4169464	88073	0	0				0.0011223		15.5207	14.6484	3.04452	15.2433	11.3859	214.576	9.26912	232.358	129.639		0	0	1	0	0	262015	1.25956e-06
10631	24726	0	0	100	0	30	7053330	253043	42	5965155	168913	0	0				0.00143866		15.769	12.4413	3.73767	15.6014	12.0371	154.786	13.9702	243.405	144.893		0	0	1	0	0	167936	2.06975e-06
10631	24730	0	0	100	0	30	4297500	840000	25	3600000	74000	0	0				0.000876557		15.2735	13.6412	3.21888	15.0964	11.2118	186.081	10.3612	227.903	125.705		0	0	1	0	0	171900	7.68352e-07
10631	24735	0	0	100	0	30	18129500	4020000	55	12880000	316250	0	0				0.00369786		16.7131	15.2068	4.00733	16.3712	12.6643	231.247	16.0587	268.016	160.384		0	0	1	0	0	329627	1.36741e-05
10631	24748	0	0	100	0	30	1881660	1125000	20	1684600	23040	0	0				0.0003838		14.4477	13.9333	2.99573	14.337	10.045	194.137	8.97441	205.551	100.902		0	0	1	0	0	94083	1.47303e-07
10631	24755	0	0	100	0	30	12330800	880000	41	11375000	241950	0	0				0.0025151		16.3276	13.6877	3.71357	16.2469	12.3965	187.353	13.7906	263.963	153.673		0	0	1	0	0	300751	6.32573e-06
10621	24779	0	0	100	0	30	6895000	3915000	41	4830000	348700	0	0				0.00140637		15.7463	15.1803	3.71357	15.3904	12.762	230.442	13.7906	236.863	162.868		0	0	1	0	0	168171	1.97787e-06
10631	24784	0	0	100	0	30	15391600	1270000	31	14820000	86775	0	0				0.00313941		16.5493	14.0545	3.43399	16.5115	11.3711	197.53	11.7923	272.629	129.301		0	0	1	0	0	496503	9.85589e-06
10631	24793	0	0	100	0	30	4611140	69250	20	3840000	11323	0	0				0.00094053		15.344	11.1455	2.99573	15.161	9.33459	124.222	8.97441	229.855	87.1346		0	0	1	0	0	230557	8.84596e-07
10631	24800	0	0	100	0	30	6483400	767000	23	5320000	320700	0	0				0.00132241		15.6848	13.5502	3.13549	15.487	12.6783	183.609	9.83132	239.847	160.738		0	0	1	0	0	281887	1.74878e-06
10631	24801	0	0	100	0	30	28191650	600700	53	23250000	180000	0	0				0.00575022		17.1545	13.3059	3.97029	16.9618	12.1007	177.046	15.7632	287.703	146.427		0	0	1	0	0	531918	3.30651e-05
10631	24802	0	0	100	0	30	23503800	730000	55	22330000	368865	0	0				0.00479405		16.9727	13.5008	4.00733	16.9214	12.8182	182.272	16.0587	286.335	164.306		0	0	1	0	0	427342	2.29829e-05
10631	24805	0	0	100	0	30	23028870	518000	32	22149000	152550	0	0				0.00469718		16.9523	13.1577	3.46574	16.9133	11.9352	173.126	12.0113	286.06	142.45		0	0	1	0	0	719652	2.20635e-05
10631	24808	0	0	100	0	30	4102500	693965	20	3349500	53528	0	0				0.000836783		15.2271	13.4502	2.99573	15.0243	10.888	180.907	8.97441	225.73	118.548		0	0	1	0	0	205125	7.00206e-07
10631	24821	0	0	100	0	30	4247929	1503520	23	3855600	90011	0	0				0.000866446		15.2619	14.2233	3.13549	15.165	11.4077	202.303	9.83132	229.978	130.135		0	0	1	0	0	184693	7.50729e-07
10631	24826	0	0	100	0	30	25886200	513000	105	24652320	112560	0	0				0.00527998		17.0692	13.148	4.65396	17.0204	11.6312	172.871	21.6593	289.693	135.286		0	0	1	1	0	246535	2.78782e-05
10631	24831	0	0	100	0	30	7596000	4222000	20	5760000	16812	0	0				0.00154935		15.8431	15.2558	2.99573	15.5664	9.72985	232.74	8.97441	242.314	94.6699		0	0	1	0	0	379800	2.40048e-06
10631	24833	0	0	100	0	30	10334900	1343500	25	7140000	126560	0	0				0.002108		16.151	14.1108	3.21888	15.7812	11.7485	199.114	10.3612	249.047	138.027		0	0	1	0	0	413396	4.44366e-06
10631	24835	0	0	100	0	30	20103475	338000	46	19233900	73272	0	0				0.00410049		16.8164	12.7308	3.82864	16.7722	11.2019	162.073	14.6585	281.306	125.483		0	0	1	0	0	437032	1.6814e-05
10631	24837	0	0	100	0	30	29043000	3400000	71	24840000	145692	0	0				0.00592387		17.1843	15.0393	4.26268	17.028	11.8893	226.18	18.1704	289.952	141.354		0	0	1	0	0	409056	3.50923e-05
10631	24839	0	0	100	0	30	31020800	518100	76	30010400	143282	0	0				0.00632728		17.2502	13.1579	4.33073	17.2171	11.8726	173.131	18.7553	296.427	140.958		0	0	1	0	0	408168	4.00345e-05
10631	24847	0	0	100	0	30	32052555	454000	68	30814875	40139	0	0				0.00653773		17.2829	13.0259	4.21951	17.2435	10.6001	169.673	17.8042	297.339	112.362		0	0	1	0	0	471361	4.27419e-05
16102	24854	0	0	100	0	30	36750000	4650000	420	25200000	1257200	0	0				0.00749586		17.4196	15.3524	6.04025	17.0424	14.0444	235.696	36.4847	290.442	197.245		0	0	1	1	0	87500	5.61879e-05
10631	24855	0	0	100	0	30	4367590	3330000	25	3937000	25925	0	0				0.000890853		15.2897	15.0185	3.21888	15.1859	10.163	225.555	10.3612	230.612	103.286		0	0	1	0	0	174704	7.93619e-07
10631	24859	0	0	100	0	30	8398380	1042100	20	6904620	26750	0	0				0.00171301		15.9435	13.8567	2.99573	15.7477	10.1943	192.009	8.97441	247.99	103.924		0	0	1	0	0	419919	2.9344e-06
10631	24861	0	0	100	0	30	11163000	2330000	22	8640000	131276	0	0				0.00227691		16.2281	14.6614	3.09104	15.9719	11.7851	214.956	9.55454	255.102	138.888		0	0	1	0	0	507409	5.1843e-06
10631	24862	0	0	100	0	30	415080	447750	20	297720	7879	0	0				8.46635e-05		12.9362	13.012	2.99573	12.6039	8.97196	169.312	8.97441	158.859	80.496		0	0	1	0	0	20754	7.1679e-09
10631	24863	0	0	100	0	30	4747700	498910	20	3880800	62020	0	0				0.000968384		15.3732	13.1202	2.99573	15.1716	11.0352	172.139	8.97441	230.176	121.776		0	0	1	0	0	237385	9.37767e-07
10631	24865	0	0	100	0	30	5950000	2242500	28	5189800	55750	0	0				0.00121362		15.5989	14.6231	3.3322	15.4622	10.9286	213.835	11.1036	239.08	119.435		0	0	1	0	0	212500	1.47286e-06
10631	24868	0	0	100	0	30	30188200	1269000	92	28320000	143700	0	0				0.00615746		17.223	14.0537	4.52179	17.1591	11.8755	197.508	20.4466	294.434	141.027		0	0	1	0	0	328133	3.79143e-05
10631	24880	0	0	100	0	30	37468094	1525000	143	28470752	1888643	0	0				0.00764233		17.439	14.2375	4.96284	17.1644	14.4514	202.707	24.6298	294.616	208.842		0	0	1	1	0	262015	5.84052e-05
10631	24882	0	0	100	0	30	5675470	2060000	27	5220000	42775	0	0				0.00115762		15.5517	14.5382	3.29584	15.468	10.6637	211.36	10.8625	239.259	113.715		0	0	1	0	0	210203	1.34008e-06
10631	24883	0	0	100	0	30	2011200	1100000	25	1620000	12360	0	0				0.000410223		14.5142	13.9108	3.21888	14.2979	9.42222	193.511	10.3612	204.431	88.7782		0	0	1	0	0	80448	1.68283e-07
10631	24889	0	0	100	0	30	1214600	2176500	24	1040000	12250	0	0				0.000247741		14.0099	14.5932	3.17805	13.8547	9.41328	212.962	10.1	191.954	88.6099		0	0	1	0	0	50608.3	6.13755e-08
10631	24891	0	0	100	0	30	5052000	2220000	29	4500000	67600	0	0				0.00103045		15.4353	14.613	3.3673	15.3196	11.1214	213.54	11.3387	234.69	123.685		0	0	1	0	0	174207	1.06183e-06
10631	24901	0	0	100	0	30	3275700	1070000	28	2675700	12019	0	0				0.000668141		15.002	13.8832	3.3322	14.7997	9.39424	192.742	11.1036	219.032	88.2518		0	0	1	0	0	116989	4.46413e-07
10631	24906	0	0	100	0	30	4699000	2065000	35	4176375	82103	0	0				0.00095845		15.3629	14.5406	3.55535	15.245	11.3157	211.43	12.6405	232.409	128.046		0	0	1	0	0	134257	9.18627e-07
10631	24914	0	0	100	0	30	27276250	935000	210	24795000	298200	0	0				0.00556351		17.1215	13.7483	5.34711	17.0262	12.6055	189.016	28.5916	289.89	158.899		0	0	1	1	0	129887	3.09526e-05
10631	24921	0	0	100	0	30	7455000	2763500	35	6538000	61500	0	0				0.00152059		15.8244	14.832	3.55535	15.6931	11.0268	219.988	12.6405	246.275	121.59		0	0	1	0	0	213000	2.31219e-06
10631	24930	0	0	100	0	30	5411350	642600	24	5174400	53850	0	0				0.00110375		15.504	13.3733	3.17805	15.4592	10.894	178.845	10.1	238.988	118.678		0	0	1	0	0	225473	1.21826e-06
10631	24936	0	0	100	0	30	12351628	3436900	39	7473987	458983	0	0				0.00251935		16.3293	15.0501	3.66356	15.8269	13.0368	226.505	13.4217	250.492	169.957		0	0	1	0	0	316708	6.34712e-06
10631	24943	0	0	100	0	30	9783513	1417000	22	8568000	102832	0	0				0.00199553		16.0962	14.1641	3.09104	15.9635	11.5409	200.62	9.55454	254.835	133.191		0	0	1	0	0	444705	3.98215e-06
10631	24945	0	0	100	0	30	10783000	5100000	40	9269000	155173	0	0				0.0021994		16.1935	15.4448	3.68888	16.0422	11.9523	238.54	13.6078	257.352	142.857		0	0	1	0	0	269575	4.83735e-06
10631	24950	0	0	100	0	30	1057910	633713	20	775500	81878	0	0				0.000215781		13.8718	13.3594	2.99573	13.5613	11.313	178.472	8.97441	183.908	127.984		0	0	1	0	0	52895.5	4.65614e-08
10631	24954	0	0	100	0	30	6390359	1699000	22	5872500	107030	0	0				0.00130344		15.6703	14.3456	3.09104	15.5858	11.5809	205.795	9.55454	242.917	134.116		0	0	1	0	0	290471	1.69894e-06
10631	24956	0	0	100	0	30	7463950	1724325	26	5950000	88700	0	0				0.00152241		15.8256	14.3603	3.2581	15.5989	11.393	206.22	10.6152	243.326	129.801		0	0	1	0	0	287075	2.31775e-06
10631	24960	0	0	100	0	30	29759074	1448000	41	28623750	609687	0	0				0.00606993		17.2086	14.1857	3.71357	17.1697	13.3207	201.234	13.7906	294.8	177.441		0	0	1	0	0	725831	3.6844e-05
10631	24962	0	0	100	0	30	1815900	860000	20	1467200	25808	0	0				0.000370387		14.4121	13.6647	2.99573	14.1989	10.1584	186.724	8.97441	201.608	103.194		0	0	1	0	0	90795	1.37187e-07
10631	24965	0	0	100	0	30	6304300	2220000	23	5800000	35900	0	0				0.00128588		15.6567	14.613	3.13549	15.5734	10.4885	213.54	9.83132	242.53	110.008		0	0	1	0	0	274100	1.65349e-06
10612	24980	0	0	100	0	30	12403500	964341	154	9432933	81479	0	1				0.00252993		16.3335	13.7792	5.03695	16.0597	11.3081	189.866	25.3709	257.915	127.873		1	0	1	1	0	80542.2	6.40055e-06
10761	24982	0	0	100	0	30	11249025	55232	1065	1500000	1234845	0	45				0.00229445		16.2358	10.9193	6.97073	14.221	14.0265	119.231	48.5911	202.236	196.741		1	0	1	1	0	10562.5	5.26451e-06
10761	24983	0	0	100	0	30	12327735	702658	723	4362681	229954	0	93				0.00251448		16.3274	13.4626	6.58341	15.2886	12.3456	181.242	43.3413	233.741	152.415		1	0	1	1	0	17050.8	6.32259e-06
10761	24987	100	0	0	0	30	30861785	7046726	260	20009975	1976016	0	85				0.00629485		17.245	15.7681	5.56068	16.8117	14.4966	248.632	30.9212	282.635	210.151		1	0	1	1	0	118699	3.96251e-05
10612	25013	0	0	100	0	30	925400	79292	43	143391	11675	0	0				0.000188753		13.738	11.2809	3.7612	11.8733	9.36521	127.259	14.1466	140.976	87.7071		0	0	1	0	0	21520.9	3.56277e-08
10612	25014	0	0	100	0	30	219600	6610000	21	77500	4625	0	0				4.47916e-05		12.2996	15.7041	3.04452	11.258	8.43923	246.619	9.26912	126.743	71.2206		0	0	1	0	0	10457.1	2.00629e-09
10612	25019	0	0	100	0	30	2297100	399093	51	1551498	76651	0	0				0.000468537		14.6472	12.8969	3.93183	14.2547	11.247	166.331	15.4593	203.197	126.495		0	0	1	0	0	45041.2	2.19527e-07
10614	25023	0	0	100	0	30	738685	4622156	72	220386	42522	0	0				0.000150669		13.5126	15.3464	4.27667	12.3031	10.6578	235.511	18.2899	151.367	113.588		0	0	1	0	0	10259.5	2.27011e-08
10612	25031	0	0	100	0	30	457047	3547223	29	120348	23724	0	0				9.32234e-05		13.0325	15.0817	3.3673	11.6981	10.0742	227.457	11.3387	136.847	101.49		0	0	1	0	0	15760.2	8.69061e-09
10614	25037	0	0	100	0	30	40115390	13534620	104	9840736	9370528	0	0				0.0081823		17.5073	16.4208	4.64439	16.102	16.0531	269.641	21.5704	259.276	257.701		0	0	1	1	0	385725	6.695e-05
10614	25043	100	0	0	0	30	2798356	111916997	93	854100	467365	0	100				0.000570778		14.8445	18.5333	4.5326	13.6578	13.0549	343.482	20.5445	186.536	170.43		1	0	1	0	0	30089.8	3.25787e-07
10793	25047	0	0	100	0	30	1424640	940000	40	453940	74880	0	0				0.000290582		14.1694	13.7536	3.68888	13.0257	11.2236	189.162	13.6078	169.669	125.97		0	0	1	0	0	35616	8.44382e-08
10615	25092	0	0	100	0	30	1040309	597800	20	739450	16132	0	0				0.000212191		13.855	13.301	2.99573	13.5137	9.68856	176.917	8.97441	182.619	93.8682		0	0	1	0	0	52015.4	4.50249e-08
10615	25116	0	0	100	0	30	1116000	5600000	57	675000	21730	0	0				0.000227629		13.9253	15.5383	4.04305	13.4225	9.98645	241.438	16.3463	180.163	99.7292		0	0	1	0	0	19578.9	5.18152e-08
10615	25121	0	0	100	0	30	2465750	2547000	32	1880000	17800	0	0				0.000502937		14.718	14.7504	3.46574	14.4468	9.78695	217.575	12.0113	208.71	95.7845		0	0	1	0	0	77054.7	2.52945e-07
10617	25131	0	0	100	0	30	2957699234	1512364854	861	2642244451	67994078	2642244451	1				0.603279		21.8077	21.1369	6.75809	21.6949	18.0349	446.77	45.6718	470.668	325.259		1	0	1	1	1	3.43519e+06	0.363946
10633	25142	0	0	100	0	30	2600562	907500	22	1975755	25200	0	0				0.000530434		14.7712	13.7184	3.09104	14.4965	10.1346	188.196	9.55454	210.147	102.71		0	0	1	0	0	118207	2.8136e-07
10740	25166	0	0	100	0	30	1231650	570000	44	902850	97725	0	0				0.000251218		14.0239	13.2534	3.78419	13.7133	11.4899	175.652	14.3201	188.055	132.018		0	0	1	0	0	27992	6.31107e-08
10740	25182	0	0	100	0	30	7230545	338000	80	6740380	26304	0	0				0.00147481		15.7938	12.7308	4.38203	15.7236	10.1775	162.073	19.2022	247.232	103.581		0	0	1	0	0	90381.8	2.17506e-06
10740	25189	0	0	100	0	30	11946008	1896545	215	1391657	709837	220777	22				0.00243662		16.2959	14.4555	5.37064	14.146	13.4728	208.963	28.8438	200.109	181.516		1	0	1	1	1	55562.8	5.9371e-06
10740	25205	0	0	100	0	30	3500000	4700000	88	585625	127305	0	0				0.000713892		15.0683	15.3631	4.47734	13.2804	11.7543	236.024	20.0465	176.37	138.165		0	0	1	0	0	39772.7	5.09641e-07
10740	25208	0	0	100	0	30	3710250	220000	123	2851000	182860	0	0				0.000756776		15.1266	12.3014	4.81218	14.8632	12.1165	151.324	23.1571	220.914	146.809		0	0	1	1	0	30164.6	5.7271e-07
10740	25210	0	0	100	0	30	862616	140550	26	564549	40707	0	0				0.000175947		13.6677	11.8533	3.2581	13.2438	10.6142	140.501	10.6152	175.398	112.66		0	0	1	0	0	33177.5	3.09573e-08
10740	25225	0	0	100	0	30	558000	465500	20	377236	34930	0	0				0.000113815		13.2321	13.0509	2.99573	12.8406	10.4611	170.325	8.97441	164.882	109.435		0	0	1	0	0	27900	1.29538e-08
10740	25239	0	0	100	0	30	849185	315000	29	668308	48205	0	0				0.000173207		13.652	12.6603	3.3673	13.4125	10.7832	160.284	11.3387	179.895	116.278		0	0	1	0	0	29282.2	3.00008e-08
10740	25249	0	0	100	0	30	3222250	2134000	97	1984000	98300	0	0				0.000657239		14.9856	14.5735	4.57471	14.5006	11.4958	212.387	20.928	210.268	132.153		0	0	1	0	0	33219.1	4.31963e-07
10740	25251	0	0	100	0	30	1825500	1010000	56	1455000	60925	0	0				0.000372345		14.4174	13.8255	4.02535	14.1905	11.0174	191.143	16.2035	201.371	121.383		0	0	1	0	0	32598.2	1.38641e-07
10740	25254	0	0	100	0	30	880000	171500	27	550110	37867	0	0				0.000179493		13.6877	12.0523	3.29584	13.2179	10.5418	145.259	10.8625	174.712	111.13		0	0	1	0	0	32592.6	3.22176e-08
10740	25258	0	0	100	0	30	1375000	888300	20	933300	79200	0	0				0.000280457		14.134	13.6971	2.99573	13.7465	11.2797	187.61	8.97441	188.966	127.232		0	0	1	0	0	68750	7.86564e-08
10794	25260	0	0	100	0	30	1910226	703000	30	1162784	54279	0	0				0.000389627		14.4627	13.4631	3.4012	13.9663	10.9019	181.255	11.5681	195.058	118.851		0	0	1	0	0	63674.2	1.51809e-07
10799	25263	0	0	100	0	30	4698800	300000	123	3818500	179400	0	0				0.00095841		15.3628	12.6115	4.81218	15.1554	12.0974	159.051	23.1571	229.685	146.346		0	0	1	1	0	38201.6	9.18549e-07
10710	25300	0	0	100	0	30	1645000	1310000	20	956850	25833	0	0				0.000335529		14.3133	14.0855	2.99573	13.7714	10.1594	198.402	8.97441	189.652	103.214		0	0	1	0	0	82250	1.1258e-07
10710	25303	0	0	100	0	30	1112826	725000	60	515252	40106	0	0				0.000226982		13.9224	13.4939	4.09434	13.1524	10.5993	182.086	16.7637	172.986	112.345		0	0	1	0	0	18547.1	5.15208e-08
10799	25317	0	0	100	0	30	842400	1704000	22	412308	117260	0	0				0.000171824		13.644	14.3485	3.09104	12.9295	11.6721	205.879	9.55454	167.173	136.239		0	0	1	0	0	38290.9	2.95233e-08
10710	25321	0	0	100	0	30	3798828	1290100	126	2366139	110285	0	0				0.000774843		15.1502	14.0702	4.83628	14.6768	11.6108	197.971	23.3896	215.408	134.811		0	0	1	1	0	30149.4	6.00382e-07
14111	25326	0	0	100	0	30	11399088	3000000	71	5660887	101264	0	0				0.00232506		16.249	14.9141	4.26268	15.5491	11.5255	222.431	18.1704	241.774	132.837		0	0	1	0	0	160551	5.40591e-06
10710	25327	0	0	100	0	30	1621620	1452500	23	1018145	31313	0	0				0.00033076		14.2989	14.1888	3.13549	13.8335	10.3518	201.322	9.83132	191.366	107.16		0	0	1	0	0	70505.2	1.09402e-07
10794	25338	0	0	100	0	30	600000	1009000	22	383000	63960	0	0				0.000122381		13.3047	13.8245	3.09104	12.8558	11.066	191.116	9.55454	165.271	122.457		0	0	1	0	0	27272.7	1.49772e-08
10710	25353	0	0	100	0	30	7054809	1050000	222	2819851	731465	0	0				0.00143896		15.7692	13.8643	5.40268	14.8522	13.5028	192.219	29.1889	220.588	182.326		0	0	1	1	0	31778.4	2.07061e-06
10710	25356	0	0	100	0	30	1599430	406600	34	1063824	24227	0	0				0.000326234		14.2852	12.9156	3.52636	13.8774	10.0952	166.812	12.4352	192.582	101.914		0	0	1	0	0	47042.1	1.06429e-07
10792	25369	0	0	100	0	30	1136000	774700	20	539760	54642	0	0				0.000231709		13.943	13.5602	2.99573	13.1989	10.9086	183.88	8.97441	174.21	118.997		0	0	1	0	0	56800	5.3689e-08
10710	25371	0	0	100	0	30	1392000	1290000	63	655981	46085	0	0				0.000283925		14.1463	14.0702	4.14313	13.3939	10.7382	197.969	17.1656	179.396	115.31		0	0	1	0	0	22095.2	8.06133e-08
10793	25376	0	0	100	0	30	756000	736600	29	412800	60000	0	0				0.000154201		13.5358	13.5098	3.3673	12.9307	11.0021	182.515	11.3387	167.203	121.046		0	0	1	0	0	26069	2.37778e-08
10710	25386	0	0	100	0	30	362200	862500	47	70678	43725	0	0				7.38776e-05		12.8	13.6676	3.85015	11.1659	10.6857	186.803	14.8236	124.677	114.184		0	0	1	0	0	7706.38	5.4579e-09
10710	25388	0	0	100	0	30	702000	51500	32	353080	38196	0	0				0.000143186		13.4617	10.8493	3.46574	12.7744	10.5505	117.708	12.0113	163.187	111.313		0	0	1	0	0	21937.5	2.05023e-08
10710	25389	0	0	100	0	30	816393	869000	32	504989	42008	0	0				0.000166519		13.6127	13.6751	3.46574	13.1323	10.6456	187.008	12.0113	172.457	113.329		0	0	1	0	0	25512.3	2.77285e-08
10710	25396	0	0	100	0	30	8160652	990000	35	4313243	543206	0	0				0.00166452		15.9148	13.8055	3.55535	15.2772	13.2052	190.591	12.6405	233.393	174.378		0	0	1	0	0	233161	2.77063e-06
10710	25398	0	0	100	0	30	11273582	558712	123	4791919	718943	0	0				0.00229946		16.238	13.2334	4.81218	15.3824	13.4855	175.123	23.1571	236.62	181.86		0	0	1	1	0	91655.1	5.28752e-06
10710	25403	0	0	100	0	30	4896391	905000	21	2651883	174736	0	0				0.000998712		15.404	13.7157	3.04452	14.7908	12.071	188.12	9.26912	218.767	145.71		0	0	1	0	0	233161	9.97426e-07
10710	25425	0	0	100	0	30	6761683	1358000	29	2349822	1021103	0	0				0.00137917		15.7268	14.1215	3.3673	14.6699	13.8364	199.417	11.3387	215.205	191.446		0	0	1	0	0	233161	1.90212e-06
10710	25426	0	0	100	0	30	3864000	5400000	35	826800	80900	0	0				0.000788136		15.1672	15.5019	3.55535	13.6253	11.301	240.309	12.6405	185.649	127.712		0	0	1	0	0	110400	6.21159e-07
10721	25435	0	0	100	0	30	275343037	460663162	2196	25407883	75473388	0	0				0.0561615		19.4335	19.9482	7.69439	17.0506	18.1393	397.93	59.2037	290.722	329.034		0	0	1	1	0	125384	0.00315411
10721	25439	100	0	0	0	30	28424335	3501502	639	12097008	2773549	1836127	0				0.00579768		17.1628	15.0687	6.4599	16.3085	14.8356	227.066	41.7304	265.966	220.096		0	0	1	1	1	44482.5	3.36131e-05
10721	25447	100	0	0	0	30	25796461	25934612	837	3737834	2963141	0	0				0.00526168		17.0657	17.0711	6.72982	15.134	14.9018	291.422	45.2905	229.038	222.062		0	0	1	1	0	30820.1	2.76853e-05
10721	25449	0	0	100	0	30	137414411	241167943	1689	35588441	7879146	3213706	0				0.0280283		18.7385	19.301	7.43189	17.3875	15.8797	372.529	55.233	302.326	252.166		0	0	1	1	1	81358.4	0.000785585
10721	25453	100	0	0	0	30	87232956	1980585	690	27814954	3090493	0	0				0.0177928		18.2841	14.4989	6.53669	17.1411	14.9438	210.218	42.7283	293.817	223.318		0	0	1	1	0	126425	0.000316585
10721	25462	0	100	0	0	30	245079461	28944158	863	94821974	5531679	0	0				0.0499886		19.3171	17.1809	6.76041	18.3675	15.526	295.183	45.7032	337.365	241.057		0	0	1	1	0	283985	0.00249886
10312	25524	0	0	100	0	30	5739448	2694500	102	2150295	501341	0	0				0.00117067		15.5629	14.8067	4.62497	14.5811	13.125	219.239	21.3904	212.609	172.267		0	0	1	1	0	56269.1	1.37047e-06
10732	25539	0	0	100	0	30	1202200	2482700	41	594805	66225	0	0				0.000245212		13.9997	14.7249	3.71357	13.296	11.1008	216.821	13.7906	176.783	123.228		0	0	1	0	0	29322	6.01287e-08
10732	25575	0	0	100	0	30	18572061	3224164	122	8807825	752286	0	0				0.00378813		16.7372	14.9862	4.80402	15.9912	13.5309	224.586	23.0786	255.717	183.084		0	0	1	1	0	152230	1.43499e-05
10621	25607	0	0	100	0	30	1148800	625000	36	630000	102350	0	35				0.00023432		13.9542	13.3455	3.58352	13.3535	11.5362	178.103	12.8416	178.315	133.083		1	0	1	0	0	31911.1	5.49057e-08
10621	25608	0	0	100	0	30	11250000	1402000	78	8750000	796500	0	45				0.00229465		16.2359	14.1534	4.35671	15.9846	13.588	200.319	18.9809	255.506	184.633		1	0	1	0	0	144231	5.26543e-06
10621	25618	0	0	100	0	30	7347616	1984722	38	5160847	968866	0	0				0.00149869		15.8099	14.501	3.63759	15.4566	13.7839	210.279	13.232	238.907	189.995		0	0	1	0	0	193358	2.24606e-06
10621	25633	0	0	100	0	30	8405595	2324200	56	5738000	860024	0	0				0.00171448		15.9444	14.6589	4.02535	15.5626	13.6647	214.883	16.2035	242.195	186.724		0	0	1	0	0	150100	2.93945e-06
10761	25637	0	0	100	0	30	8395962	142878094	65	4234120	1316901	0	0				0.00171252		15.9433	18.7775	4.17439	15.2587	14.0908	352.595	17.4255	232.828	198.55		0	0	1	0	0	129169	2.93271e-06
10761	25651	0	0	100	0	30	6587601	1825442	51	4362540	67310	0	0				0.00134367		15.7007	14.4173	3.93183	15.2886	11.1171	207.859	15.4593	233.74	123.589		0	0	1	0	0	129169	1.80544e-06
10761	25653	0	0	100	0	30	1934000	8330000	28	1108000	146556	0	0				0.000394476		14.4751	15.9354	3.3322	13.9181	11.8952	253.936	11.1036	193.713	141.495		0	0	1	0	0	69071.4	1.55611e-07
10612	25654	0	0	100	0	30	4119171441	1035347723	1410	3032420113	27689321	0	0				0.840183		22.1389	20.758	7.25134	21.8326	17.1366	430.895	52.582	476.664	293.662		0	0	1	1	0	2.9214e+06	0.705908
10761	25658	0	0	67.22	32.78	30	44175679	138772050	342	25680555	1341455	658513	46				0.00901047		17.6037	18.7483	5.83481	17.0612	14.1093	351.5	34.045	291.086	199.071		1	1	1	1	1	129169	8.11886e-05
10761	25661	0	0	100	0	30	550900	1510024	21	225024	17172	0	60				0.000112367		13.2193	14.2276	3.04452	12.324	9.75104	202.426	9.26912	151.88	95.0827		1	0	1	0	0	26233.3	1.26262e-08
11050	25683	0	0	100	0	30	1962500	348964	22	379517	1030203	0	0				0.000400289		14.4897	12.7627	3.09104	12.8467	13.8453	162.887	9.55454	165.037	191.691		0	0	1	0	0	89204.5	1.60231e-07
10771	25749	0	0	100	0	30	1809092	356500	28	982452	24505	0	0				0.000368999		14.4083	12.7841	3.3322	13.7978	10.1066	163.433	11.1036	190.379	102.144		0	0	1	0	0	64610.4	1.3616e-07
10771	25751	0	0	30	70	30	8923094	27340896	97	4940185	754806	0	0				0.00182003		16.0042	17.1239	4.57471	15.4129	13.5342	293.228	20.928	237.558	183.175		0	1	1	0	0	91990.7	3.31253e-06
10312	25753	0	0	100	0	30	1500861	1250000	22	780653	127975	27685	0				0.000306129		14.2215	14.0387	3.09104	13.5679	11.7596	197.084	9.55454	184.088	138.288		0	0	1	0	1	68221	9.37151e-08
10771	25756	0	0	100	0	30	6059929	1399578	105	3109978	279978	0	0				0.00123604		15.6172	14.1517	4.65396	14.9501	12.5425	200.27	21.6593	223.506	157.313		0	0	1	1	0	57713.6	1.52779e-06
10771	25767	0	0	100	0	30	1222312	2230000	29	519055	124681	95994	0				0.000249314		14.0163	14.6175	3.3673	13.1598	11.7335	213.672	11.3387	173.179	137.675		0	0	1	0	1	42148.7	6.21574e-08
10312	25768	0	0	100	0	30	11639785	308693	149	5683417	505846	317061	0				0.00237416		16.2699	12.6401	5.00395	15.5531	13.134	159.772	25.0395	241.898	172.502		0	0	1	1	1	78119.4	5.63662e-06
10771	25770	0	0	100	0	30	7968000	3030000	22	6615000	158640	0	0				0.00162523		15.8909	14.9241	3.09104	15.7049	11.9744	222.728	9.55454	246.642	143.386		0	0	1	0	0	362182	2.64136e-06
10771	25772	0	0	100	0	30	929018	440750	28	423648	88851	6555	0				0.000189491		13.7419	12.9962	3.3322	12.9567	11.3947	168.902	11.1036	167.875	129.84		0	0	1	0	1	33179.2	3.59068e-08
10771	25778	0	0	100	0	30	3024000	2264400	28	1980960	73419	0	0				0.000616802		14.9221	14.6328	3.3322	14.4991	11.2039	214.119	11.1036	210.224	125.528		0	0	1	0	0	108000	3.80445e-07
10392	25780	0	0	100	0	30	4525360	335000	44	2738137	158304	0	0				0.000923033		15.3252	12.7219	3.78419	14.8228	11.9723	161.846	14.3201	219.715	143.335		0	0	1	0	0	102849	8.5199e-07
10392	25792	0	0	100	0	30	2020590	545000	26	1208105	41083	0	0				0.000412138		14.5189	13.2085	3.2581	14.0046	10.6233	174.466	10.6152	196.128	112.856		0	0	1	0	0	77715	1.69858e-07
10392	25794	0	0	100	0	30	3390400	3770000	29	2280168	125050	0	0				0.000691537		15.0365	15.1426	3.3673	14.6398	11.7365	229.298	11.3387	214.323	137.745		0	0	1	0	0	116910	4.78223e-07
10392	25803	0	0	100	0	30	4658020	480221	34	2922876	455794	1926000	0				0.000950092		15.3541	13.082	3.52636	14.8881	13.0298	171.139	12.4352	221.655	169.776		0	0	1	0	1	137001	9.02674e-07
10392	25808	0	0	100	0	30	3771000	795000	64	2816000	117500	12000	0				0.000769167		15.1429	13.5861	4.15888	14.8508	11.6742	184.582	17.2963	220.547	136.287		0	0	1	0	1	58921.9	5.91618e-07
10392	25811	0	0	100	0	30	5454000	486250	40	3964320	196516	0	0				0.00111245		15.5119	13.0945	3.68888	15.1928	12.1885	171.465	13.6078	230.823	148.56		0	0	1	0	0	136350	1.23754e-06
10392	25812	0	0	100	0	30	1718750	881500	23	661500	107375	0	0				0.000350572		14.3571	13.6894	3.13549	13.4023	11.5841	187.399	9.83132	179.621	134.191		0	0	1	0	0	74728.3	1.22901e-07
10392	25819	0	0	100	0	30	3842780	3075000	63	2120400	255850	0	0				0.000783808		15.1617	14.9388	4.14313	14.5671	12.4523	223.168	17.1656	212.201	155.061		0	0	1	0	0	60996.5	6.14355e-07
10392	25821	0	0	100	0	30	3888000	442000	21	3066000	87240	0	0				0.000793032		15.1734	12.9991	3.04452	14.9359	11.3764	168.976	9.26912	223.081	129.423		0	0	1	0	0	185143	6.28899e-07
10392	25824	0	0	100	0	30	1859985	397000	21	604800	59400	0	0				0.000379379		14.4361	12.8917	3.04452	13.3127	10.992	166.196	9.26912	177.227	120.825		0	0	1	0	0	88570.7	1.43929e-07
10392	25827	0	0	100	0	30	1064000	829000	22	735000	83250	0	0				0.000217023		13.8775	13.628	3.09104	13.5076	11.3296	185.722	9.55454	182.456	128.36		0	0	1	0	0	48363.6	4.7099e-08
10392	25828	0	0	100	0	30	1595400	146500	24	1249800	65610	0	0				0.000325412		14.2826	11.8948	3.17805	14.0385	11.0915	141.486	10.1	197.079	123.021		0	0	1	0	0	66475	1.05893e-07
10392	25829	0	0	100	0	30	3502750	918500	44	2605080	216760	0	0				0.000714453		15.0691	13.7305	3.78419	14.773	12.2865	188.527	14.3201	218.241	150.959		0	0	1	0	0	79608	5.10442e-07
10793	25839	0	0	100	0	30	6774800	1440000	194	4454100	151200	0	0				0.00138185		15.7287	14.1802	5.26786	15.3093	11.9264	201.077	27.7503	234.376	142.238		0	0	1	1	0	34921.6	1.90951e-06
10793	25846	0	0	100	0	30	4955077	4395789	161	1111910	658652	0	0				0.00101068		15.4159	15.2962	5.0814	13.9216	13.398	233.972	25.8207	193.811	179.505		0	0	1	1	0	30776.9	1.02148e-06
10793	25850	0	0	100	0	30	1216650	325000	37	630585	130900	0	0				0.000248159		14.0116	12.6916	3.61092	13.3544	11.7822	161.076	13.0387	178.34	138.82		0	0	1	0	0	32882.4	6.15829e-08
10793	25858	0	0	100	0	30	902400	992000	24	538200	12920	0	0				0.000184062		13.7128	13.8075	3.17805	13.196	9.46653	190.646	10.1	174.134	89.6152		0	0	1	0	0	37600	3.38787e-08
10794	25870	0	0	100	0	30	2228597	1626000	35	1311788	123779	0	0				0.000454565		14.6169	14.3016	3.55535	14.0869	11.7263	204.537	12.6405	198.441	137.505		0	0	1	0	0	63674.2	2.06629e-07
10794	25901	0	0	100	0	30	2464000	1135000	36	1575400	117729	0	0				0.00050258		14.7173	13.9421	3.58352	14.27	11.6761	194.383	12.8416	203.633	136.332		0	0	1	0	0	68444.4	2.52586e-07
10794	25951	0	0	100	0	30	2034000	802500	42	1253660	77700	0	0				0.000414873		14.5255	13.5955	3.73767	14.0416	11.2606	184.837	13.9702	197.166	126.801		0	0	1	0	0	48428.6	1.7212e-07
10794	25967	0	0	100	0	30	3183710	3725000	50	1994915	35469	0	0				0.000649378		14.9736	15.1306	3.91202	14.5061	10.4764	228.934	15.3039	210.427	109.755		0	0	1	0	0	63674.2	4.21692e-07
10794	25968	0	0	100	0	30	1464507	275150	23	877344	51401	0	0				0.000298714		14.197	12.5251	3.13549	13.6847	10.8474	156.877	9.83132	187.27	117.666		0	0	1	0	0	63674.2	8.92301e-08
10794	25972	0	0	100	0	30	2146800	572100	52	1523171	13900	0	0				0.000437881		14.5795	13.2571	3.95124	14.2363	9.53964	175.75	15.6123	202.672	91.0048		0	0	1	0	0	41284.6	1.9174e-07
10794	26000	0	0	100	0	30	1468800	525000	23	968198	150000	0	0				0.00029959		14.2	13.1712	3.13549	13.7832	11.9184	173.479	9.83132	189.976	142.048		0	0	1	0	0	63860.9	8.9754e-08
10794	26024	0	0	100	0	30	1528980	305105	29	1149580	10262	0	0				0.000311865		14.2401	12.6284	3.3673	13.9549	9.2362	159.477	11.3387	194.739	85.3074		0	0	1	0	0	52723.4	9.72595e-08
10794	26025	0	0	100	0	30	2654803	450721	61	1712172	324485	0	0				0.000541498		14.7919	13.0186	4.11087	14.3533	12.69	169.484	16.8993	206.016	161.036		0	0	1	0	0	43521.4	2.9322e-07
10794	26052	0	0	100	0	30	2248100	369000	122	739266	97428	0	0				0.000458543		14.6256	12.8186	4.80402	13.5134	11.4869	164.315	23.0786	182.612	131.948		0	0	1	1	0	18427	2.10261e-07
10794	26059	0	0	100	0	30	391500	840000	23	201775	14110	0	0				7.98539e-05		12.8777	13.6412	3.13549	12.2149	9.55464	186.081	9.83132	149.204	91.2911		0	0	1	0	0	17021.7	6.37664e-09
10710	26073	0	0	100	0	30	3015268	1419110	48	2169809	126921	0	0				0.000615021		14.9192	14.1655	3.8712	14.5901	11.7513	200.663	14.9862	212.872	138.094		0	0	1	0	0	62818.1	3.78251e-07
10794	26076	0	0	100	0	30	735951	167000	30	330232	25924	0	0				0.000150111		13.5089	12.0257	3.4012	12.7076	10.1629	144.619	11.5681	161.482	103.285		0	0	1	0	0	24531.7	2.25334e-08
10794	26113	0	0	100	0	30	1522840	481000	21	1021200	55080	0	0				0.000310612		14.2361	13.0836	3.04452	13.8365	10.9165	171.181	9.26912	191.448	119.171		0	0	1	0	0	72516.2	9.64799e-08
10794	26118	0	0	100	0	30	1332000	603000	21	938329	71316	0	0				0.000271687		14.1022	13.3097	3.04452	13.7519	11.1749	177.147	9.26912	189.114	124.878		0	0	1	0	0	63428.6	7.38137e-08
10794	26122	0	0	100	0	30	1467648	910000	62	302987	352100	0	0				0.000299355		14.1992	13.7212	4.12713	12.6214	12.7717	188.271	17.0332	159.301	163.116		0	0	1	0	0	23671.7	8.96133e-08
10794	26135	0	0	100	0	30	1239000	685000	30	638994	47408	0	0				0.000252718		14.0298	13.4372	3.4012	13.3677	10.7665	180.558	11.5681	178.694	115.919		0	0	1	0	0	41300	6.38662e-08
10794	26143	0	0	100	0	30	1584000	1050000	49	1010250	12600	0	0				0.000323087		14.2755	13.8643	3.89182	13.8257	9.44145	192.219	15.1463	191.15	89.141		0	0	1	0	0	32326.5	1.04385e-07
10794	26147	0	0	100	0	30	2349962	452094	22	1961946	31491	0	0				0.000479319		14.6699	13.0216	3.09104	14.4894	10.3575	169.563	9.55454	209.944	107.277		0	0	1	0	0	106816	2.29747e-07
10794	26150	0	0	100	0	30	384000	135000	20	210150	57160	0	0				7.83241e-05		12.8584	11.813	2.99573	12.2556	10.9536	139.548	8.97441	150.199	119.982		0	0	1	0	0	19200	6.13467e-09
10794	26151	0	0	100	0	30	323050	159500	25	104220	42000	0	0				6.58922e-05		12.6856	11.9798	3.21888	11.5543	10.6454	143.516	10.3612	133.501	113.325		0	0	1	0	0	12922	4.34178e-09
10794	26152	0	0	100	0	30	16127245	9944286	163	11575431	206228	0	0				0.00328946		16.596	16.1125	5.09375	16.2644	12.2367	259.613	25.9463	264.531	149.738		0	0	1	1	0	98940.2	1.08205e-05
10794	26153	0	0	100	0	30	1273484	175000	20	757228	63096	0	0				0.000259751		14.0573	12.0725	2.99573	13.5374	11.0524	145.746	8.97441	183.262	122.156		0	0	1	0	0	63674.2	6.74707e-08
10794	26171	0	0	100	0	30	1832100	795000	23	1042725	202610	0	0				0.000373692		14.421	13.5861	3.13549	13.8573	12.219	184.582	9.83132	192.026	149.305		0	0	1	0	0	79656.5	1.39645e-07
10794	26176	0	0	100	0	30	1015644	637500	56	309768	68876	0	0				0.00020716		13.831	13.3653	4.02535	12.6436	11.1401	178.631	16.2035	159.86	124.101		0	0	1	0	0	18136.5	4.29152e-08
10794	26179	0	0	100	0	30	1265000	790000	31	600145	147712	0	0				0.000258021		14.0506	13.5798	3.43399	13.3049	11.903	184.411	11.7923	177.021	141.682		0	0	1	0	0	40806.5	6.65747e-08
10794	26182	0	0	100	0	30	1655529	300000	26	1013179	46564	0	0				0.000337677		14.3196	12.6115	3.2581	13.8286	10.7486	159.051	10.6152	191.23	115.532		0	0	1	0	0	63674.2	1.14026e-07
10794	26187	0	0	100	0	30	3517475	817260	41	1896895	207080	0	0				0.000717456		15.0733	13.6137	3.71357	14.4557	12.2409	185.333	13.7906	208.968	149.839		0	0	1	0	0	85792.1	5.14743e-07
10794	26189	0	0	100	0	30	934500	3950000	26	489693	42300	0	0				0.000190609		13.7478	15.1892	3.2581	13.1015	10.6525	230.713	10.6152	171.65	113.477		0	0	1	0	0	35942.3	3.63318e-08
10794	26190	0	0	100	0	30	2037575	251000	32	1230487	75561	0	0				0.000415602		14.5273	12.4332	3.46574	14.0229	11.2327	154.585	12.0113	196.642	126.173		0	0	1	0	0	63674.2	1.72725e-07
10794	26191	0	0	100	0	30	1655529	285000	26	1022813	35985	0	0				0.000337677		14.3196	12.5602	3.2581	13.8381	10.4909	157.76	10.6152	191.492	110.058		0	0	1	0	0	63674.2	1.14026e-07
10794	26192	0	0	100	0	30	1026102	205000	25	817765	26663	0	0				0.000209293		13.8413	12.2308	3.21888	13.6143	10.191	149.592	10.3612	185.35	103.857		0	0	1	0	0	41044.1	4.38036e-08
10794	26199	0	0	100	0	30	732368	35000	20	488115	71560	0	0				0.00014938		13.504	10.4631	2.99573	13.0983	11.1783	109.477	8.97441	171.566	124.954		0	0	1	0	0	36618.4	2.23145e-08
10794	26211	0	0	100	0	30	1273484	295000	20	740613	76097	0	0				0.000259751		14.0573	12.5947	2.99573	13.5152	11.2398	158.627	8.97441	182.662	126.332		0	0	1	0	0	63674.2	6.74707e-08
10779	26238	0	0	100	0	30	14671000	1260000	310	6325000	212400	0	0				0.00299243		16.5014	14.0466	5.73657	15.66	12.2662	197.308	32.9083	245.236	150.46		0	0	1	1	0	47325.8	8.95464e-06
10799	26266	0	0	100	0	30	625000	1181700	26	210500	38000	0	0				0.000127481		13.3455	13.9825	3.2581	12.2572	10.5453	195.509	10.6152	150.24	111.204		0	0	1	0	0	24038.5	1.62513e-08
10774	26296	0	0	100	0	30	1002500	760000	54	462700	15725	460000	0				0.000204479		13.818	13.5411	3.98898	13.0448	9.66301	183.361	15.912	170.168	93.3737		0	0	1	0	1	18564.8	4.18116e-08
10774	26297	0	0	100	0	30	1490720	396300	28	1000850	51120	0	0				0.000304061		14.2148	12.8899	3.3322	13.8164	10.8419	166.15	11.1036	190.892	117.547		0	0	1	0	0	53240	9.24529e-08
10774	26298	0	0	100	0	30	735776	25500	32	407776	102420	32800	0				0.000150076		13.5087	10.1464	3.46574	12.9185	11.5368	102.95	12.0113	166.887	133.099		0	0	1	0	1	22993	2.25227e-08
10774	26303	0	0	100	0	30	2645025	520000	137	1354000	208840	0	0				0.000539503		14.7882	13.1616	4.91998	14.1186	12.2493	173.227	24.2062	199.334	150.046		0	0	1	1	0	19306.8	2.91064e-07
10794	26304	0	0	100	0	30	5253185	3696296	60	1693566	1011362	0	0				0.00107149		15.4743	15.1228	4.09434	14.3423	13.8268	228.7	16.7637	205.703	191.181		0	0	1	0	0	87553.1	1.14808e-06
10774	26313	0	0	100	0	30	500000	168000	23	257500	22005	0	0				0.000101985		13.1224	12.0317	3.13549	12.4588	9.99902	144.762	9.83132	155.221	99.9805		0	0	1	0	0	21739.1	1.04008e-08
10774	26316	0	0	100	0	30	435200	230000	20	237400	111452	0	0				8.87673e-05		12.9836	12.3458	2.99573	12.3775	11.6213	152.42	8.97441	153.203	135.056		0	0	1	0	0	21760	7.87964e-09
10802	26329	0	0	0	100	30	20032926	9588494	78	11282919	1417864	11282919	0				0.0040861		16.8129	16.0761	4.35671	16.2388	14.1647	258.44	18.9809	263.699	200.638		0	1	1	0	1	256832	1.66962e-05
10801	26332	0	0	100	0	30	780000	545000	36	355680	18636	0	0				0.000159096		13.567	13.2085	3.58352	12.7818	9.83285	174.466	12.8416	163.374	96.6849		0	0	1	0	0	21666.7	2.53115e-08
10801	26338	0	0	100	0	30	305089901	945805	163	251059847	17120294	130301821	0				0.0622289		19.5361	13.7598	5.09375	19.3412	16.6558	189.332	25.9463	374.082	277.415		0	0	1	1	1	1.87172e+06	0.00387244
10801	26339	0	0	0	100	30	2051730	316000	24	85950	69648	0	0				0.000418489		14.5342	12.6635	3.17805	11.3615	11.1512	160.364	10.1	129.084	124.349		0	1	1	0	0	85488.8	1.75133e-07
10802	26344	0	0	100	0	30	153295501	10030511	101	99624683	1565046	0	26				0.0312675		18.8479	16.1211	4.61512	18.4169	14.2634	259.891	21.2993	339.183	203.445		1	0	1	1	0	1.51778e+06	0.000977659
10618	26361	0	0	100	0	30	3043000	1919000	29	2089500	143060	0	18				0.000620678		14.9284	14.4673	3.3673	14.5524	11.871	209.303	11.3387	211.773	140.921		1	0	1	0	0	104931	3.85241e-07
10802	26362	0	0	100	0	30	2191789	466940	30	1187560	113188	0	0				0.000447057		14.6002	13.054	3.4012	13.9874	11.6368	170.406	11.5681	195.648	135.415		0	0	1	0	0	73059.6	1.9986e-07
10739	26374	0	0	88	12	30	383947330	58686383	926	118090530	7995301	0	0				0.0783134		19.766	17.8877	6.83087	18.587	15.8944	319.97	46.6608	345.475	252.631		0	0	1	1	0	414630	0.00613298
11020	26375	0	0	100	0	30	14146685	2430357	96	9385834	418269	0	0				0.00288549		16.465	14.7035	4.56435	16.0547	12.9439	216.194	20.8333	257.754	167.544		0	0	1	0	0	147361	8.32603e-06
11040	26386	0	0	100	0	30	1316250	690000	43	546855	65660	0	0				0.000268474		14.0903	13.4444	3.7612	13.2119	11.0922	180.753	14.1466	174.555	123.038		0	0	1	0	0	30610.5	7.20784e-08
10312	26418	0	0	100	0	30	944435	842400	22	234130	70791	0	0				0.000192635		13.7583	13.644	3.09104	12.3636	11.1675	186.159	9.55454	152.859	124.713		0	0	1	0	0	42928.9	3.71084e-08
11050	26419	0	0	100	0	30	144856112	60010344	913	59982	4940930	0	1				0.0295462		18.7913	17.91	6.81674	11.0018	15.4131	320.769	46.4679	121.04	237.563		1	0	1	1	0	158659	0.000872976
11050	26424	0	0	100	0	30	61192674	9378950	185	5082775	3049083	0	8				0.0124814		17.9295	16.054	5.22036	15.4414	14.9304	257.73	27.2521	238.436	222.915		1	0	1	1	0	330771	0.000155786
11050	26436	0	0	0	100	30	6946195	6659000	21	2111511	247793	0	0				0.00141681		15.7537	15.7115	3.04452	14.5629	12.4203	246.851	9.26912	212.078	154.265		0	1	1	0	0	330771	2.00735e-06
11040	26437	0	0	100	0	30	10915450	312800	33	4550247	1315047	0	0				0.00222641		16.2057	12.6533	3.49651	15.3307	14.0894	160.106	12.2256	235.03	198.511		0	0	1	0	0	330771	4.95692e-06
11040	26438	0	0	100	0	30	11576992	318000	35	2794873	2778435	0	0				0.00236135		16.2645	12.6698	3.55535	14.8433	14.8374	160.524	12.6405	220.323	220.148		0	0	1	0	0	330771	5.57596e-06
11050	26440	0	0	100	0	30	13051310	4273182	142	6458	265345	0	0				0.00266206		16.3844	15.2679	4.95583	8.77307	12.4888	233.108	24.5602	76.9668	155.97		0	0	1	1	0	91910.6	7.08658e-06
11050	26442	0	0	100	0	30	3444390	1039757	141	975389	69832	0	0				0.000702549		15.0523	13.8545	4.94876	13.7906	11.1538	191.947	24.4902	190.18	124.408		0	0	1	1	0	24428.3	4.93575e-07
12091	26542	0	0	100	0	30	9560000	1835000	350	4990000	101400	0	98				0.00194994		16.0731	14.4226	5.85793	15.4229	11.5268	208.01	34.3154	237.867	132.868		1	0	1	1	0	27314.3	3.80228e-06
12091	26696	0	0	100	0	30	13972900	228000	359	10100000	355114	0	100				0.00285004		16.4526	12.3371	5.88332	16.128	12.7802	152.204	34.6135	260.114	163.333		1	0	1	1	0	38921.7	8.12272e-06
12091	26747	0	0	100	0	30	181850	185000	20	113400	9500	0	0				3.70918e-05		12.1109	12.1281	2.99573	11.6387	9.15905	147.091	8.97441	135.459	83.8881		0	0	1	0	0	9092.5	1.3758e-09
12091	26921	0	0	100	0	30	5227655	18508	27	2430512	48719	166886	0				0.00106628		15.4695	9.82596	3.29584	14.7036	10.7938	96.5495	10.8625	216.196	116.507		0	0	1	0	1	193617	1.13695e-06
12091	26978	0	0	100	0	30	434000	119250	46	304000	890	0	0				8.85226e-05		12.9808	11.689	3.82864	12.6248	6.79122	136.632	14.6585	159.385	46.1207		0	0	1	0	0	9434.78	7.83624e-09
12091	27000	0	0	100	0	30	1256250	3724000	190	722664	1610	0	0				0.000256236		14.0436	15.1303	5.24702	13.4907	7.38399	228.926	27.5313	181.999	54.5233		0	0	1	1	0	6611.84	6.56569e-08
12091	27059	0	0	100	0	30	92071981	238650000	222	70306275	621691	0	0				0.0187798		18.3381	19.2905	5.40268	18.0684	13.3402	372.124	29.1889	326.466	177.961		0	0	1	1	0	414739	0.000352682
12091	27235	0	0	100	0	30	1291500	4570000	225	98691	6736	0	0				0.000263426		14.0713	15.335	5.4161	11.4997	8.81522	235.163	29.3341	132.244	77.7081		0	0	1	1	0	5740	6.93933e-08
12091	27246	0	0	100	0	30	90300	310000	29	45750	30205	0	0				1.84184e-05		11.4109	12.6443	3.3673	10.7309	10.3158	159.879	11.3387	115.153	106.415		0	0	1	0	0	3113.79	3.39238e-10
12091	27259	0	0	100	0	30	269800	325000	27	167000	47651	0	0				5.50308e-05		12.5054	12.6916	3.29584	12.0257	10.7717	161.076	10.8625	144.619	116.029		0	0	1	0	0	9992.59	3.02839e-09
12091	27273	100	0	0	0	30	9551317	10018582	270	5850000	532038	0	0				0.00194817		16.0722	16.12	5.59842	15.582	13.1845	259.853	31.3423	242.797	173.83		0	0	1	1	0	35375.2	3.79538e-06
12091	27341	0	0	100	0	30	207550	265000	36	106750	68670	0	0				4.23338e-05		12.2431	12.4875	3.58352	11.5782	11.1371	155.937	12.8416	134.056	124.034		0	0	1	0	0	5765.28	1.79215e-09
12091	27345	0	0	100	0	30	118650	330000	31	60000	39700	0	0				2.42009e-05		11.6839	12.7068	3.43399	11.0021	10.5891	161.464	11.7923	121.046	112.129		0	0	1	0	0	3827.42	5.85685e-10
12091	27351	0	0	100	0	30	69200	340000	27	625	25720	0	0				1.41147e-05		11.1448	12.7367	3.29584	6.43775	10.155	162.224	10.8625	41.4446	103.125		0	0	1	0	0	2562.96	1.99224e-10
12091	27395	0	0	100	0	30	420500	330000	30	255000	74920	0	0				8.5769e-05		12.9492	12.7068	3.4012	12.449	11.2242	161.464	11.5681	154.978	125.982		0	0	1	0	0	14016.7	7.35632e-09
12019	27442	0	0	100	0	30	5517673	3040100	594	3781581	111681	0	0				0.00112543		15.5235	14.9274	6.38688	15.1457	11.6234	222.827	40.7922	229.391	135.103		0	0	1	1	0	9289.01	1.2666e-06
12011	27449	0	0	100	0	30	226296209	4421096	602	42232750	452400	0	0				0.0461574		19.2374	15.3019	6.40026	17.5587	13.0223	234.148	40.9633	308.308	169.581		0	0	1	1	0	375907	0.00213051
12011	27466	0	0	100	0	30	674720327	47860000000	853	11109660	54742	0	0				0.137622		20.3298	24.5915	6.74876	16.2233	10.9104	604.744	45.5458	263.196	119.037		0	0	1	1	0	790997	0.0189398
12011	27473	0	0	100	0	30	2178201	326000	144	736243	21233	0	0				0.000444286		14.594	12.6947	4.96981	13.5093	9.96331	161.154	24.699	182.502	99.2676		0	0	1	1	0	15126.4	1.9739e-07
12011	27475	0	0	100	0	30	33560000000	467155000	38343	4785317000	127487000	221548000	10				6.8452		24.2366	19.9622	10.5543	22.2888	18.6635	398.488	111.394	496.791	348.327		1	0	1	1	1	875258	46.8568
12011	27478	0	0	100	0	30	69886410	3605300	258	34591000	197162	0	0				0.0142547		18.0624	15.0979	5.55296	17.3591	12.1918	227.947	30.8354	301.338	148.64		0	0	1	1	0	270878	0.000203195
12011	27489	0	0	100	0	30	549810377	86759815	2149	110642638	4460309	3466004	0				0.112144		20.1251	18.2787	7.67276	18.5218	15.3107	334.109	58.8712	343.058	234.418		0	0	1	1	1	255845	0.0125763
12011	27502	0	0	100	0	30	26822116	40215223	1872	8562330	118744	0	0				0.00547088		17.1047	17.5098	7.53476	15.9629	11.6847	306.592	56.7726	254.814	136.533		0	0	1	1	0	14328.1	2.99305e-05
12011	27510	0	0	100	0	30	14951100	2323700	294	6725512	155935	0	0				0.00304956		16.5203	14.6587	5.68358	15.7214	11.9572	214.877	32.3031	247.163	142.975		0	0	1	1	0	50854.1	9.29982e-06
12011	27513	0	0	100	0	30	167212802	2453000	787	76852560	575724	0	0				0.0341062		18.9348	14.7128	6.66823	18.1574	13.2634	216.467	44.4653	329.691	175.917		0	0	1	1	0	212469	0.00116324
12011	27518	0	0	100	0	30	543546830	28539097	2031	170036326	614607	0	0				0.110867		20.1136	17.1668	7.61628	18.9515	13.3287	294.699	58.0078	359.16	177.655		0	0	1	1	0	267625	0.0122914
12011	27520	0	0	100	0	30	18597507	720240	1293	7467271	41234	210895	0				0.00379332		16.7385	13.4873	7.16472	15.826	10.627	181.908	51.3332	250.464	112.934		0	0	1	1	1	14383.2	1.43892e-05
12011	27521	0	0	100	0	30	12537383	645000	32	4973098	66935	0	0				0.00255724		16.3442	13.377	3.46574	15.4196	11.1115	178.944	12.0113	237.763	123.465		0	0	1	0	0	391793	6.53947e-06
12011	27525	0	0	100	0	30	15014867	6290985	276	11468866	429266	0	0				0.00306257		16.5246	15.6546	5.6204	16.2551	12.9698	245.067	31.5889	264.23	168.217		0	0	1	1	0	54401.7	9.37932e-06
12011	27531	0	0	100	0	30	1531330	1832200	85	426447	285135	0	0				0.000312344		14.2416	14.421	4.44265	12.9632	12.5607	207.966	19.7372	168.046	157.772		0	0	1	0	0	18015.6	9.75587e-08
12011	27534	0	0	100	0	30	28760000	2950000	380	2101606	40872	0	0				0.00586615		17.1745	14.8973	5.94017	14.5582	10.6182	221.93	35.2856	211.942	112.746		0	0	1	1	0	75684.2	3.44117e-05
12011	27551	0	0	100	0	30	4716075	698400	198	1418688	31643	0	0				0.000961933		15.3665	13.4565	5.28827	14.1652	10.3623	181.079	27.9658	200.654	107.377		0	0	1	1	0	23818.6	9.25316e-07
12011	27559	0	0	100	0	30	3116288	689500	108	1184963	104461	0	0				0.000635626		14.9522	13.4437	4.68213	13.9852	11.5566	180.734	21.9224	195.586	133.554		0	0	1	1	0	28854.5	4.04021e-07
12011	27561	0	0	100	0	30	78358645	3425000	200	26155696	154336	0	0				0.0159827		18.1768	15.0466	5.29832	17.0796	11.9469	226.401	28.0722	291.712	142.728		0	0	1	1	0	391793	0.000255448
12011	27563	0	0	100	0	30	212483300	3436007	1915	86386400	63860	0	0				0.04334		19.1744	15.0498	7.55747	18.2743	11.0644	226.497	57.1154	333.952	122.422		0	0	1	1	0	110957	0.00187836
12099	27571	0	0	100	0	30	234203	292000	22	42918	20431	0	0				4.77702e-05		12.3639	12.5845	3.09104	10.667	9.92481	158.37	9.55454	113.786	98.5018		0	0	1	0	0	10645.6	2.28199e-09
12011	27587	0	0	100	0	30	163377776	9395653	417	62814813	1292098	0	0				0.033324		18.9116	16.0558	6.03309	17.9557	14.0718	257.787	36.3981	322.407	198.015		0	0	1	1	0	391793	0.00111049
12091	27588	0	0	100	0	30	75291348	39681707	433	43351980	719888	6124959	20				0.0153571		18.1369	17.4964	6.07074	17.5849	13.4869	306.124	36.8539	309.227	181.895		1	0	1	1	1	173883	0.000235841
12012	27589	0	0	100	0	30	22352090	10841	62	4179884	65290	0	0				0.00455913		16.9224	9.29109	4.12713	15.2458	11.0866	86.3244	17.0332	232.434	122.913		0	0	1	0	0	360518	2.07857e-05
12011	27592	0	0	100	0	30	144145272	39070541	580	67141538	2671885	0	0				0.0294012		18.7863	17.4809	6.36303	18.0223	14.7983	305.581	40.4881	324.804	218.99		0	0	1	1	0	248526	0.000864429
12019	27604	0	0	100	0	30	204000	1215000	25	116464	23804	0	0				4.16097e-05		12.2259	14.0103	3.21888	11.6653	10.0776	196.287	10.3612	136.08	101.558		0	0	1	0	0	8160	1.73137e-09
12011	27608	0	0	100	0	30	2477464	325000	142	766123	31305	0	0				0.000505326		14.7227	12.6916	4.95583	13.5491	10.3515	161.076	24.5602	183.578	107.154		0	0	1	1	0	17446.9	2.55354e-07
12011	27617	0	0	100	0	30	2935980	1462000	354	193351	213410	0	0				0.000598849		14.8926	14.1953	5.8693	12.1723	12.271	201.507	34.4486	148.164	150.577		0	0	1	1	0	8293.73	3.5862e-07
12099	27621	0	0	100	0	30	509000	440000	44	126000	3600	0	0				0.00010382		13.1402	12.9945	3.78419	11.744	8.18869	168.858	14.3201	137.922	67.0546		0	0	1	0	0	11568.2	1.07786e-08
12099	27623	0	0	100	0	30	38400	65500	21	19200	585	0	0				7.83241e-06		10.5558	11.0898	3.04452	9.86267	6.37161	122.984	9.26912	97.2722	40.5974		0	0	1	0	0	1828.57	6.13467e-11
14111	27631	0	0	50	50	30	237602680	71383825	4263	135835978	8108978	114972002	98				0.0484636		19.2861	18.0836	8.35773	18.727	15.9085	327.016	69.8516	350.699	253.08		1	1	1	1	1	55736	0.00234872
13113	27634	0	0	100	0	30	10919663	379500	35	6301509	1199809	470220	0				0.00222727		16.2061	12.8466	3.55535	15.6563	13.9977	165.035	12.6405	245.12	195.935		0	0	1	0	1	311990	4.96075e-06
13112	27644	0	0	5	95	30	150186165	95148897	642	56468151	29722194	32095554	27				0.0306333		18.8274	18.371	6.46459	17.8492	17.2074	337.492	41.7909	318.593	296.095		1	1	1	1	1	233935	0.000938401
13121	27654	0	0	100	0	30	334491	98100	44	200200	5391	0	0				6.82258e-05		12.7204	11.4937	3.78419	12.2071	8.59249	132.106	14.3201	149.013	73.8308		0	0	1	0	0	7602.07	4.65476e-09
13121	27668	0	0	0	100	30	326335135	11708354	821	101604395	34145844	37654528	45				0.0665623		19.6034	16.2758	6.71052	18.4366	17.3462	264.902	45.0311	339.908	300.889		1	1	1	1	1	397485	0.00443053
13132	27685	0	0	100	0	30	165451007	147563769	425	113507791	14059459	1634511	74				0.0337469		18.9242	18.8098	6.05209	18.5474	16.4588	353.807	36.6278	344.005	270.892		1	0	1	1	1	389296	0.00113885
13121	27694	0	0	100	0	30	819000	56500	54	356538	5798	0	0				0.000167051		13.6158	10.942	3.98898	12.7842	8.66527	119.727	15.912	163.436	75.0869		0	0	1	0	0	15166.7	2.79059e-08
13121	27695	0	0	100	0	30	420000	100800	38	70000	2923	0	0				8.5667e-05		12.948	11.5209	3.63759	11.1563	7.98037	132.731	13.232	124.462	63.6862		0	0	1	0	0	11052.6	7.33883e-09
13122	27696	0	0	100	0	30	970000	142400	80	453000	10767	0	0				0.00019785		13.7851	11.8664	4.38203	13.0236	9.28424	140.811	19.2022	169.615	86.1971		0	0	1	0	0	12125	3.91446e-08
13121	27698	0	0	100	0	30	300074	58900	42	123067	3075	0	0				6.12058e-05		12.6118	10.9836	3.73767	11.7205	8.03106	120.639	13.9702	137.37	64.4979		0	0	1	0	0	7144.62	3.74615e-09
13121	27699	0	0	100	0	30	626400	92600	49	269568	5366	0	0				0.000127766		13.3477	11.436	3.89182	12.5046	8.58784	130.783	15.1463	156.364	73.751		0	0	1	0	0	12783.7	1.63242e-08
14131	27730	0	0	100	0	30	1005000	60000	30	587400	9150	0	0				0.000204989		13.8205	11.0021	3.4012	13.2835	9.12151	121.046	11.5681	176.45	83.2019		0	0	1	0	0	33500	4.20204e-08
13921	27734	0	0	100	0	30	18441104	10183782	250	12253815	193061	0	0				0.00376141		16.7301	16.1363	5.52146	16.3213	12.1708	260.38	30.4865	266.386	148.127		0	0	1	1	0	73764.4	1.41482e-05
13921	27751	0	0	100	0	30	84990	3150000	25	47818	4040	0	0				1.73353e-05		11.3503	14.9629	3.21888	10.7752	8.304	223.889	10.3612	116.104	68.9564		0	0	1	0	0	3399.6	3.00514e-10
14302	27755	0	0	100	0	30	120000	1542000	30	12110	10385	0	0				2.44763e-05		11.6952	14.2486	3.4012	9.40179	9.24812	203.022	11.5681	88.3936	85.5277		0	0	1	0	0	4000	5.99088e-10
13921	27759	0	0	100	0	30	2400000	380200	43	1116000	2400	0	0				0.000489526		14.691	12.8485	3.7612	13.9253	7.78322	165.083	14.1466	193.913	60.5786		0	0	1	0	0	55814	2.39635e-07
14302	27777	0	0	100	0	30	80000	760562	20	1862	3871	0	0				1.63175e-05		11.2898	13.5418	2.99573	7.52941	8.26127	183.381	8.97441	56.692	68.2486		0	0	1	0	0	4000	2.66262e-10
13921	27794	0	0	100	0	30	125000	550000	20	3744	3060	0	0				2.54961e-05		11.7361	13.2177	2.99573	8.22791	8.02617	174.707	8.97441	67.6985	64.4194		0	0	1	0	0	6250	6.50053e-10
13929	27802	0	0	100	0	30	119300	57000	28	19286	810	0	0				2.43335e-05		11.6894	10.9508	3.3322	9.86713	6.69703	119.92	11.1036	97.3603	44.8503		0	0	1	0	0	4260.71	5.92119e-10
13921	27805	0	0	100	0	30	969529	435775	20	852768	9594	0	0				0.000197754		13.7846	12.9849	2.99573	13.6562	9.16889	168.607	8.97441	186.493	84.0686		0	0	1	0	0	48476.4	3.91066e-08
14301	27835	0	0	100	0	30	5455283	594770	113	2742740	404446	0	0				0.00111271		15.5121	13.2959	4.72739	14.8245	12.9103	176.782	22.3482	219.765	166.675		0	0	1	1	0	48276.8	1.23812e-06
14111	27851	0	0	100	0	30	4816516	2525700	30	2135170	233334	0	0				0.00098242		15.3876	14.742	3.4012	14.5741	12.3602	217.327	11.5681	212.403	152.775		0	0	1	0	0	160551	9.65149e-07
13997	27875	0	0	100	0	30	2820550	7100000	75	2250000	62600	0	0				0.000575305		14.8524	15.7756	4.31749	14.6264	11.0445	248.87	18.6407	213.933	121.981		0	0	1	0	0	37607.3	3.30976e-07
13111	27882	0	0	100	0	30	1465000	2660000	20	1020000	9750	0	100				0.000298815		14.1974	14.7938	2.99573	13.8353	9.18502	218.858	8.97441	191.416	84.3646		1	0	1	0	0	73250	8.92902e-08
13997	27898	0	0	100	0	30	1100900	1235350	35	690000	8920	0	0				0.00022455		13.9116	14.0269	3.55535	13.4444	9.09605	196.753	12.6405	180.753	82.7381		0	0	1	0	0	31454.3	5.04225e-08
13997	27904	0	0	100	0	30	5481489	696000	57	3810000	26244	0	0				0.00111805		15.5169	13.4531	4.04305	15.1531	10.1752	180.986	16.3463	229.618	103.535		0	0	1	0	0	96166.5	1.25004e-06
13997	27915	0	0	100	0	30	2546880	597000	50	1728000	20132	0	0				0.000519485		14.7504	13.2997	3.91202	14.3625	9.91007	176.881	15.3039	206.281	98.2094		0	0	1	0	0	50937.6	2.69864e-07
13997	27916	0	0	100	0	30	1262664	414000	26	889200	13792	0	0				0.000257544		14.0487	12.9336	3.2581	13.6981	9.53184	167.279	10.6152	187.637	90.856		0	0	1	0	0	48564	6.63291e-08
13121	28044	0	0	100	0	30	765440	241000	30	433160	4562	432640	0				0.000156126		13.5482	12.3926	3.4012	12.9789	8.42552	153.575	11.5681	168.451	70.9893		0	0	1	0	1	25514.7	2.43753e-08
13121	28045	0	0	100	0	30	5994000	180300	154	3928875	67878	0	0				0.00122259		15.6063	12.1024	5.03695	15.1839	11.1255	146.468	25.3709	230.55	123.776		0	0	1	1	0	38922.1	1.49473e-06
14111	28064	0	0	100	0	30	639400	155000	25	325060	4520	323800	0				0.000130418		13.3683	11.9512	3.21888	12.6918	8.41627	142.831	10.3612	161.081	70.8336		0	0	1	0	1	25576	1.70088e-08
13121	28085	0	0	100	0	30	351556	59300	53	131760	23000	0	0				7.17065e-05		12.7701	10.9904	3.97029	11.7887	10.0432	120.788	15.7632	138.974	100.867		0	0	1	0	0	6633.13	5.14183e-09
13121	28089	0	0	100	0	30	350940	84800	32	156800	3740	0	0				7.15809e-05		12.7684	11.3481	3.46574	11.9627	8.22684	128.778	12.0113	143.107	67.6809		0	0	1	0	0	10966.9	5.12382e-09
14111	28091	0	0	100	0	30	3371561	376000	21	1590346	72289	1590346	0				0.000687694		15.0309	12.8373	3.04452	14.2795	11.1884	164.797	9.26912	203.903	125.181		0	0	1	0	1	160551	4.72923e-07
14111	28098	0	0	100	0	30	4517720	3417500	110	1533056	13850	0	0				0.000921475		15.3235	15.0444	4.70048	14.2428	9.53604	226.335	22.0945	202.857	90.9361		0	0	1	1	0	41070.2	8.49116e-07
13121	28112	0	0	100	0	30	424562	95300	35	195440	3622	0	0				8.65975e-05		12.9588	11.4648	3.55535	12.183	8.19478	131.441	12.6405	148.426	67.1544		0	0	1	0	0	12130.3	7.49913e-09
14111	28132	0	0	100	0	30	1484200	134000	62	736680	8370	732000	0				0.000302731		14.2104	11.8056	4.12713	13.5099	9.03241	139.372	17.0332	182.518	81.5844		0	0	1	0	1	23938.7	9.1646e-08
13121	28135	0	0	100	0	30	884800	210000	29	547040	8160	546000	0				0.000180472		13.6931	12.2549	3.3673	13.2123	9.007	150.182	11.3387	174.564	81.126		0	0	1	0	1	30510.3	3.25701e-08
14111	28136	0	0	100	0	30	1060000	273000	47	532860	9110	529500	0				0.000216207		13.8738	12.5172	3.85015	13.186	9.11713	156.681	14.8236	173.871	83.122		0	0	1	0	1	22553.2	4.67455e-08
13121	28173	0	0	100	0	30	664500	82200	49	333880	6720	0	0				0.000135537		13.4068	11.3169	3.89182	12.7185	8.81284	128.072	15.1463	161.761	77.6662		0	0	1	0	0	13561.2	1.83704e-08
13121	28177	0	0	100	0	30	505440	238000	26	210912	5568	209040	0				0.000103094		13.1332	12.38	3.2581	12.2592	8.62479	153.265	10.6152	150.288	74.387		0	0	1	0	1	19440	1.06284e-08
13121	28180	0	0	100	0	30	419809	55000	42	182930	4929	0	0				8.5628e-05		12.9476	10.9151	3.73767	12.1169	8.50289	119.139	13.9702	146.818	72.2992		0	0	1	0	0	9995.45	7.33216e-09
13121	28187	0	0	100	0	30	382765	233000	52	170100	4940	0	0				7.80722e-05		12.8552	12.3588	3.95124	12.0441	8.50512	152.74	15.6123	145.061	72.3371		0	0	1	0	0	7360.87	6.09527e-09
14131	28189	0	0	100	0	30	772230	758500	20	537225	17142	0	0				0.000157511		13.557	13.5391	2.99573	13.1942	9.74929	183.307	8.97441	174.086	95.0486		0	0	1	0	0	38611.5	2.48097e-08
13121	28192	0	0	100	0	30	1399400	289000	45	831000	7520	826500	0				0.000285434		14.1516	12.5742	3.80666	13.6304	8.92532	158.11	14.4907	185.787	79.6614		0	0	1	0	1	31097.8	8.14727e-08
13121	28193	0	0	100	0	30	245310	164000	23	96460	2936	95940	0				5.00356e-05		12.4103	12.0076	3.13549	11.4769	7.9848	144.183	9.83132	131.719	63.7571		0	0	1	0	1	10665.7	2.50357e-09
13121	28214	0	0	100	0	30	1000800	131000	52	529280	8577	526760	0				0.000204132		13.8163	11.783	3.95124	13.1793	9.05684	138.838	15.6123	173.693	82.0263		0	0	1	0	1	19246.2	4.167e-08
13121	28218	0	0	100	0	30	583030	65100	53	264600	7430	0	0				0.00011892		13.276	11.0837	3.97029	12.486	8.91328	122.848	15.7632	155.9	79.4466		0	0	1	0	0	11000.6	1.4142e-08
13121	28224	0	0	100	0	30	672000	104000	65	283360	5294	0	0				0.000137067		13.418	11.5521	4.17439	12.5545	8.57433	133.452	17.4255	157.615	73.5191		0	0	1	0	0	10338.5	1.87874e-08
13121	28230	0	0	100	0	30	421200	164000	32	175500	3990	174200	0				8.59118e-05		12.9509	12.0076	3.46574	12.0754	8.29155	144.183	12.0113	145.815	68.7497		0	0	1	0	1	13162.5	7.38083e-09
13121	28240	0	0	100	0	30	1075000	189200	36	375440	8716	375440	0				0.000219267		13.8878	12.1506	3.58352	12.8359	9.07292	147.636	12.8416	164.759	82.3178		0	0	1	0	1	29861.1	4.80779e-08
14111	28250	0	0	100	0	30	781950	1022770	37	262835	49992	0	0				0.000159494		13.5695	13.838	3.61092	12.4793	10.8196	191.491	13.0387	155.732	117.064		0	0	1	0	0	21133.8	2.54382e-08
14111	28254	0	0	100	0	30	1080000	226000	45	415470	19860	408750	0				0.000220287		13.8925	12.3283	3.80666	12.9372	9.89646	151.987	14.4907	167.37	97.94		0	0	1	0	1	24000	4.85262e-08
14120	28263	0	0	100	0	30	163118	1470000	20	3925	25130	0	0				3.3271e-05		12.0022	14.2008	2.99573	8.27512	10.1318	201.662	8.97441	68.4776	102.654		0	0	1	0	0	8155.9	1.10696e-09
14111	28267	0	0	100	0	30	317120	430400	20	32293	24492	0	0				6.46827e-05		12.667	12.9725	2.99573	10.3826	10.1061	168.285	8.97441	107.799	102.133		0	0	1	0	0	15856	4.18385e-09
14111	28275	0	0	100	0	30	406600	152000	24	162120	4370	159600	0				8.29338e-05		12.9156	11.9316	3.17805	11.9961	8.38252	142.364	10.1	143.906	70.2666		0	0	1	0	1	16941.7	6.87802e-09
14111	28277	0	0	100	0	30	5408418	15484741	102	2468362	52551	0	0				0.00110315		15.5035	16.5554	4.62497	14.7191	10.8695	274.08	21.3904	216.651	118.147		0	0	1	1	0	53023.7	1.21694e-06
14111	28284	0	0	100	0	30	35481668	3755000	221	10460302	6535239	0	0				0.00723716		17.3845	15.1386	5.39816	16.1631	15.6927	229.177	29.1402	261.246	246.261		0	0	1	1	0	160551	5.23765e-05
14111	28298	0	0	100	0	30	347360	287500	22	38993	14875	0	0				7.08507e-05		12.7581	12.569	3.09104	10.5711	9.60744	157.979	9.55454	111.749	92.3029		0	0	1	0	0	15789.1	5.01982e-09
14131	28301	0	0	100	0	30	1312000	2150000	30	912000	16900	0	0				0.000267607		14.0871	14.581	3.4012	13.7234	9.73507	212.605	11.5681	188.332	94.7716		0	0	1	0	0	43733.3	7.16137e-08
14131	28326	0	0	100	0	30	2366210	430600	61	1839662	35493	0	0				0.000482634		14.6768	12.9729	4.11087	14.4251	10.4771	168.297	16.8993	208.083	109.769		0	0	1	0	0	38790.3	2.32935e-07
14111	28362	0	0	100	0	30	5940370	1019500	37	2249425	570659	0	0				0.00121165		15.5973	13.8348	3.61092	14.6262	13.2545	191.402	13.0387	213.925	175.683		0	0	1	0	0	160551	1.4681e-06
14111	28373	0	0	100	0	30	510000	608000	20	250320	4966	0	0				0.000104024		13.1422	13.3179	2.99573	12.4305	8.51037	177.367	8.97441	154.517	72.4264		0	0	1	0	0	25500	1.0821e-08
14111	28376	0	0	100	0	30	2700000	284394	98	1074953	24513	0	100				0.000550716		14.8088	12.5581	4.58497	13.8878	10.107	157.706	21.0219	192.871	102.151		1	0	1	0	0	27551	3.03289e-07
13121	28379	0	0	100	0	30	1872600	227200	57	1082100	11870	1078500	0				0.000381952		14.4428	12.3336	4.04305	13.8944	9.38177	152.117	16.3463	193.055	88.0176		0	0	1	0	1	32852.6	1.45888e-07
13121	28403	0	0	100	0	30	553115	76400	62	241308	5695	0	0				0.000112818		13.2233	11.2437	4.12713	12.3938	8.64734	126.422	17.0332	153.607	74.7766		0	0	1	0	0	8921.21	1.2728e-08
14301	28410	0	0	100	0	30	1670000	1529000	31	828867	35462	0	0				0.000340628		14.3283	14.2401	3.43399	13.6278	10.4762	202.781	11.7923	185.717	109.751		0	0	1	0	0	53871	1.16028e-07
13921	28423	0	0	100	0	30	23075376	12374866	133	16681728	130271	0	0				0.00470666		16.9543	16.3312	4.89035	16.6298	11.7774	266.707	23.9155	276.551	138.706		0	0	1	1	0	173499	2.21527e-05
15111	28479	0	0	100	0	30	688000	3063000	21	377000	59339	0	0				0.000140331		13.4415	14.9349	3.04452	12.84	10.991	223.051	9.26912	164.866	120.803		0	0	1	0	0	32761.9	1.96927e-08
15112	28480	0	0	100	0	30	3464215	249000	82	1201917	136089	0	0				0.000706593		15.058	12.4252	4.40672	13.9994	11.8211	154.386	19.4192	195.984	139.738		0	0	1	0	0	42246.5	4.99273e-07
15112	28483	0	0	100	0	30	1483415	519218	29	590848	27240	0	0				0.000302571		14.2099	13.1601	3.3673	13.2893	10.2124	173.188	11.3387	176.606	104.294		0	0	1	0	0	51152.2	9.1549e-08
12011	28484	0	0	100	0	30	8227658	131000	21	3229542	61234	0	0				0.00167819		15.923	11.783	3.04452	14.9879	11.0225	138.838	9.26912	224.636	121.495		0	0	1	0	0	391793	2.81631e-06
15112	28485	0	0	100	0	30	50281686	9586115	123	42850443	724574	6450000	38				0.0102559		17.7332	16.0758	4.81218	17.5732	13.4933	258.432	23.1571	308.818	182.07		1	0	1	1	1	408794	0.000105184
15112	28489	0	0	100	0	30	20716179	7352538	140	11911652	756620	5268659	40				0.00422546		16.8464	15.8106	4.94164	16.293	13.5366	249.974	24.4198	265.463	183.24		1	0	1	1	1	147973	1.78545e-05
15112	28493	0	0	100	0	30	9765181	1205258	34	6383357	373785	0	100				0.00199179		16.0943	14.0022	3.52636	15.6692	12.8314	196.062	12.4352	245.524	164.646		1	0	1	0	0	287211	3.96725e-06
15121	28507	0	0	100	0	30	1156885	532400	50	744023	17825	0	0				0.000235969		13.9612	13.1852	3.91202	13.5198	9.78836	173.848	15.3039	182.786	95.8119		0	0	1	0	0	23137.7	5.56812e-08
15121	28511	0	0	100	0	30	2531077	640000	36	1326855	19247	0	0				0.000516261		14.7442	13.3692	3.58352	14.0983	9.86511	178.736	12.8416	198.763	97.3204		0	0	1	0	0	70307.7	2.66526e-07
15202	28568	0	0	100	0	30	55685034	20876514	1863	31400325	1154332	21692705	100				0.011358		17.8352	16.8541	7.52994	17.2623	13.959	284.062	56.7	297.988	194.855		1	0	1	1	1	29890	0.000129005
15202	28570	0	0	100	0	30	1699880	417500	52	389900	231120	0	0				0.000346723		14.3461	12.942	3.95124	12.8736	12.3507	167.496	15.6123	165.731	152.54		0	0	1	0	0	32690	1.20217e-07
15112	28600	0	0	100	0	30	4203500	1922000	20	2628248	93486	289002	0				0.000857384		15.2514	14.4689	2.99573	14.7818	11.4456	209.348	8.97441	218.502	131.001		0	0	1	0	1	210175	7.35107e-07
15201	28609	0	0	100	0	30	7379384	126666	162	4796601	176316	0	0				0.00150517		15.8142	11.7493	5.0876	15.3834	12.08	138.046	25.8836	236.65	145.927		0	0	1	1	0	45551.8	2.26552e-06
15201	28620	0	0	100	0	30	3140200	2707000	31	2426194	23350	0	0				0.000640504		14.9598	14.8114	3.43399	14.7018	10.0584	219.376	11.7923	216.144	101.17		0	0	1	0	0	101297	4.10245e-07
15201	28624	0	0	100	0	30	2230441	6006168	25	867592	66217	0	0				0.000454941		14.6177	15.6083	3.21888	13.6735	11.1007	243.619	10.3612	186.964	123.225		0	0	1	0	0	89217.6	2.06971e-07
16101	28693	100	0	0	0	30	6585592	5750000	57	4766547	8935	0	0				0.00134326		15.7004	15.5647	4.04305	15.3771	9.09773	242.26	16.3463	236.456	82.7687		0	0	1	0	0	115537	1.80434e-06
16221	28700	0	0	100	0	30	87429080	13284616	376	51965256	3029310	0	0				0.0178328		18.2863	16.4021	5.92959	17.7661	14.9238	269.029	35.16	315.634	222.721		0	0	1	1	0	232524	0.00031801
16221	28717	0	0	100	0	30	16741739	3850000	72	9626993	902298	0	26				0.0034148		16.6334	15.1636	4.27667	16.0801	13.7127	229.934	18.2899	258.569	188.038		1	0	1	0	0	232524	1.16608e-05
31001	28748	0	0	100	0	30	24900582	23362326	438	4102069	393452	0	0				0.00507895		17.0304	16.9666	6.08222	15.227	12.8827	287.867	36.9934	231.862	165.964		0	0	1	1	0	56850.6	2.57957e-05
16221	28750	0	0	100	0	30	20104500	7614820	58	14485725	589428	0	70				0.0041007		16.8165	15.8456	4.06044	16.4887	13.2869	251.083	16.4872	271.876	176.542		1	0	1	0	0	346629	1.68157e-05
16101	28757	0	0	100	0	30	12331026	5064006	188	7478103	1552671	0	100				0.00251515		16.3276	15.4377	5.23644	15.8275	14.2555	238.322	27.4203	250.509	203.219		1	0	1	1	0	65590.6	6.32597e-06
16101	28765	0	0	100	0	30	12410476	9887561	51	9025000	97326	0	0				0.00253135		16.3341	16.1068	3.93183	16.0155	11.4858	259.429	15.4593	256.497	131.924		0	0	1	0	0	243343	6.40775e-06
16221	28768	0	0	100	0	30	334817	23156	21	161452	29751	0	0				6.82923e-05		12.7213	10.05	3.04452	11.992	10.3006	101.003	9.26912	143.807	106.103		0	0	1	0	0	15943.7	4.66384e-09
16221	28795	0	0	100	0	30	9607759	13251000	169	1601022	77867	0	0				0.00195969		16.0781	16.3996	5.1299	14.2862	11.2628	268.946	26.3159	204.094	126.85		0	0	1	1	0	56850.6	3.84037e-06
16221	28844	0	0	0	100	30	73710155	2041121	317	34502422	4189450	6043152	100				0.0150346		18.1157	14.529	5.7589	17.3565	15.2481	211.092	33.1649	301.249	232.504		1	1	1	1	1	232524	0.000226039
16211	28853	0	0	0.16	99.84	30	1086133005	370692535	2575	844177444	60108367	3534566	69				0.221537		20.8059	19.7309	7.8536	20.5539	17.9117	389.308	61.6791	422.462	320.828		1	1	1	1	1	421799	0.0490789
17021	28855	0	0	100	0	30	915426	1450000	25	337196	98730	0	0				0.000186719		13.7271	14.1871	3.21888	12.7284	11.5001	201.273	10.3612	162.013	132.253		0	0	1	0	0	36617	3.48638e-08
16221	28861	0	0	51	49	30	168347484	9340000	724	91409761	8453593	10066849	100				0.0343377		18.9415	16.0498	6.58479	18.3309	15.9501	257.597	43.3595	336.021	254.406		1	1	1	1	1	232524	0.00117908
16221	28862	0	0	100	0	30	687900	367800	29	117910	80036	0	0				0.00014031		13.4414	12.8153	3.3673	11.6777	11.2902	164.232	11.3387	136.368	127.469		0	0	1	0	0	23720.7	1.9687e-08
16101	28891	0	0	100	0	30	939395	604500	21	369600	144437	0	0				0.000191607		13.753	13.3122	3.04452	12.8202	11.8806	177.214	9.26912	164.357	141.149		0	0	1	0	0	44733.1	3.67134e-08
31002	28903	0	0	100	0	30	12590451	4431290	115	6414246	316463	0	100				0.00256806		16.3484	15.3042	4.74493	15.674	12.665	234.219	22.5144	245.675	160.401		1	0	1	1	0	109482	6.59494e-06
16230	28916	0	0	100	0	30	640000	3367500	68	96080	78800	0	0				0.00013054		13.3692	15.0297	4.21951	11.4729	11.2747	225.891	17.8042	131.628	127.118		0	0	1	0	0	9411.76	1.70407e-08
16292	28976	0	0	100	0	30	574868	8325200	51	197308	96054	0	0				0.000117255		13.2619	15.9348	3.93183	12.1925	11.4727	253.918	15.4593	148.658	131.622		0	0	1	0	0	11271.9	1.37488e-08
16221	29007	0	0	100	0	30	8835918	12611018	38	4512369	611186	1314025	92				0.00180225		15.9943	16.3501	3.63759	15.3223	13.3232	267.325	13.232	234.774	177.507		1	0	1	0	1	232524	3.24812e-06
31001	29018	0	0	100	0	30	2274026	3243243	40	284684	86067	0	0				0.000463831		14.6371	14.9921	3.68888	12.5591	11.3629	224.763	13.6078	157.732	129.115		0	0	1	0	0	56850.7	2.15139e-07
31001	29031	0	0	100	0	30	963000	2150000	80	343294	52600	0	0				0.000196422		13.7778	14.581	4.38203	12.7463	10.8705	212.605	19.2022	162.469	118.167		0	0	1	0	0	12037.5	3.85817e-08
31001	29036	0	0	100	0	30	1137013	2000	20	190275	15698	0	0				0.000231915		13.9439	7.6009	2.99573	12.1562	9.66129	57.7737	8.97441	147.774	93.3405		0	0	1	0	0	56850.7	5.37848e-08
31001	29057	0	0	100	0	30	8343003	407195	116	6026858	64643	0	100				0.00170171		15.9369	12.917	4.75359	15.6117	11.0766	166.85	22.5966	243.726	122.692		1	0	1	1	0	71922.4	2.89583e-06
16221	29060	0	0	100	0	30	1488900	765000	20	1018373	33573	0	0				0.000303689		14.2135	13.5476	2.99573	13.8337	10.4215	183.538	8.97441	191.372	108.607		0	0	1	0	0	74445	9.22273e-08
31001	29071	0	0	100	0	30	4377500	3480000	77	725755	65064	0	0				0.000892874		15.292	15.0625	4.34381	13.495	11.0831	226.88	18.8686	182.114	122.836		0	0	1	0	0	56850.6	7.97225e-07
31001	29086	0	0	100	0	30	31093091	4650132	247	23178970	209423	649927	1				0.00634203		17.2525	15.3524	5.50939	16.9588	12.2521	235.696	30.3534	287.599	150.114		1	0	1	1	1	125883	4.02213e-05
31001	29096	0	0	100	0	30	2856000	271700	34	2261170	17304	0	0				0.000582536		14.8649	12.5125	3.52636	14.6314	9.75869	156.561	12.4352	214.078	95.2321		0	0	1	0	0	84000	3.39348e-07
31001	29120	0	0	100	0	30	980100	805000	33	441477	35148	0	0				0.00019991		13.7954	13.5986	3.49651	12.9979	10.4673	184.922	12.2256	168.945	109.565		0	0	1	0	0	29700	3.9964e-08
31001	29128	0	0	100	0	30	1457938	550000	40	388035	29357	0	0				0.000297374		14.1925	13.2177	3.68888	12.8689	10.2873	174.707	13.6078	165.607	105.828		0	0	1	0	0	36448.4	8.84314e-08
16211	29142	0	0	100	0	30	2902291	811120	20	1180053	112582	0	0				0.000591977		14.881	13.6062	2.99573	13.9811	11.6314	185.128	8.97441	195.47	135.29		0	0	1	0	0	145115	3.50437e-07
16221	29151	0	0	100	0	30	2493668	1908263	34	1657970	88102	0	0				0.000508631		14.7293	14.4617	3.52636	14.3211	11.3863	209.141	12.4352	205.094	129.647		0	0	1	0	0	73343.2	2.58706e-07
31001	29167	0	0	100	0	30	8527597	2755390	150	1132769	125881	0	0				0.00173937		15.9588	14.8291	5.01064	13.9402	11.7431	219.901	25.1065	194.328	137.9		0	0	1	1	0	56850.6	3.02539e-06
31004	29171	0	0	100	0	30	3066585	1005000	24	1423253	109814	0	0				0.000625488		14.9361	13.8205	3.17805	14.1685	11.6065	191.006	10.1	200.745	134.712		0	0	1	0	0	127774	3.91236e-07
16104	29191	0	0	100	0	30	42403207	153180	300	27992543	51597	0	54				0.00864894		17.5627	11.9394	5.70378	17.1474	10.8512	142.549	32.5331	294.035	117.749		1	0	1	1	0	141344	7.48042e-05
16212	29221	0	0	100	0	30	42608992	11977400	213	32524172	1461043	0	100				0.00869091		17.5676	16.2985	5.36129	17.2975	14.1947	265.642	28.7435	299.203	201.488		1	0	1	1	0	200042	7.5532e-05
31002	29229	0	0	100	0	30	38178177	531601	147	31694578	691505	0	0				0.00778717		17.4578	13.1836	4.99043	17.2717	13.4466	173.809	24.9044	298.31	180.812		0	0	1	1	0	259715	6.064e-05
16293	29234	0	0	100	0	30	15701315	1578894	100	2698153	330005	0	39				0.00320258		16.5693	14.2722	4.60517	14.8081	12.7069	203.697	21.2076	219.279	161.464		1	0	1	1	0	157013	1.02565e-05
17019	29270	0	0	100	0	30	440000	940000	32	120000	110833	0	0				8.97464e-05		12.9945	13.7536	3.46574	11.6952	11.6158	189.162	12.0113	136.779	134.926		0	0	1	0	0	13750	8.05441e-09
17021	29280	0	0	100	0	30	1166710179	1127315291	1802	696533616	108213248	186268093	14				0.237973		20.8775	20.8431	7.49665	20.3616	18.4996	434.435	56.1998	414.596	342.236		1	0	1	1	1	647453	0.056631
17022	29294	0	0	100	0	30	66995913	23717026	377	20621463	5074321	3555805	2				0.0136651		18.0201	16.9817	5.93225	16.8418	15.4397	288.378	35.1915	283.648	238.384		1	0	1	1	1	177708	0.000186735
17021	29300	0	0	100	0	30	325247010	22571375	190	182988541	29402020	0	0				0.0663403		19.6001	16.9322	5.24702	19.0249	17.1966	286.699	27.5313	361.948	295.722		0	0	1	1	0	1.71183e+06	0.00440104
17091	29305	0	0	100	0	30	22253692	5294880	87	12187622	190997	0	0				0.00453906		16.918	15.4823	4.46591	16.3159	12.16	239.7	19.9443	266.21	147.866		0	0	1	0	0	255790	2.06031e-05
17012	29308	0	0	100	0	30	7165457	990000	20	131911	4183046	0	0				0.00146153		15.7848	13.8055	2.99573	11.7899	15.2466	190.591	8.97441	139.001	232.457		0	0	1	0	0	358273	2.13607e-06
17019	29310	0	0	100	0	30	60426409	3367931	59	5256208	104036	0	0				0.0123251		17.9169	15.0298	4.07754	15.4749	11.5525	225.895	16.6263	239.473	133.46		0	0	1	0	0	1.02418e+06	0.000151908
17022	29315	0	0	100	0	30	591060	289750	20	295423	21795	0	0				0.000120558		13.2897	12.5768	2.99573	12.5962	9.98944	158.175	8.97441	158.663	99.7888		0	0	1	0	0	29553	1.45342e-08
17022	29317	0	0	100	0	30	607782	369800	20	116832	29820	0	0				0.000123969		13.3176	12.8207	2.99573	11.6685	10.3029	164.371	8.97441	136.154	106.15		0	0	1	0	0	30389.1	1.53682e-08
17022	29323	0	0	100	0	30	975869380	53445703	586	822894416	10921210	43368343	8				0.199047		20.6988	17.7942	6.37332	20.5283	16.2062	316.633	40.6192	421.413	262.641		1	0	1	1	1	1.66531e+06	0.0396198
17022	29351	0	0	100	0	30	119668753	36591511	442	95283027	2059783	95283027	0				0.0244087		18.6002	17.4153	6.09131	18.3724	14.5381	303.294	37.1041	337.544	211.357		0	0	1	1	1	270744	0.000595786
18111	29387	0	0	100	0	30	2100735	1520250	27	1579833	18639	0	0				0.000428485		14.5578	14.2344	3.29584	14.2728	9.83301	202.618	10.8625	203.714	96.6881		0	0	1	0	0	77805	1.83599e-07
18111	29393	0	0	100	0	30	16682310	687500	90	7812027	279634	0	0				0.00340267		16.6299	13.4408	4.49981	15.8712	12.5412	180.656	20.2483	251.894	157.283		0	0	1	0	0	185359	1.15782e-05
18111	29395	0	0	100	0	30	2860851	73637	21	96228	45000	0	0				0.000583525		14.8666	11.2069	3.04452	11.4745	10.7144	125.595	9.26912	131.664	114.799		0	0	1	0	0	136231	3.40501e-07
18111	29399	0	0	100	0	30	502424	754314	20	121434	8478	0	0				0.000102479		13.1272	13.5336	2.99573	11.7071	9.04523	183.157	8.97441	137.057	81.8162		0	0	1	0	0	25121.2	1.05019e-08
17022	29413	0	0	100	0	30	1606800	1908899	21	670289	71320	74789	0				0.000327737		14.2898	14.462	3.04452	13.4155	11.1749	209.151	9.26912	179.975	124.879		0	0	1	0	1	76514.3	1.07412e-07
17022	29421	0	0	100	0	30	976490	2000000	41	515230	115017	0	0				0.000199174		13.7917	14.5087	3.71357	13.1524	11.6528	210.501	13.7906	172.985	135.789		0	0	1	0	0	23816.8	3.96702e-08
17012	29441	0	0	100	0	30	1697700	6028000	62	1198000	19730	0	0				0.000346278		14.3448	15.6119	4.12713	13.9962	9.8899	243.732	17.0332	195.893	97.81		0	0	1	0	0	27382.3	1.19909e-07
18111	29446	0	0	100	0	30	741745	814000	20	503220	5280	0	0				0.000151293		13.5168	13.6097	2.99573	13.1288	8.57168	185.224	8.97441	172.365	73.4737		0	0	1	0	0	37087.2	2.28896e-08
18111	29460	0	0	100	0	30	453612	412875	29	44838	6877	0	0				9.25228e-05		13.025	12.9309	3.3673	10.7108	8.83594	167.208	11.3387	114.721	78.0738		0	0	1	0	0	15641.8	8.56047e-09
18111	29464	0	0	100	0	30	404954	2025000	25	147557	38266	0	0				8.25981e-05		12.9115	14.5211	3.21888	11.902	10.5523	210.862	10.3612	141.657	111.351		0	0	1	0	0	16198.2	6.82244e-09
18111	29471	0	0	100	0	30	5781894	3575000	38	1262321	115932	0	0				0.00117933		15.5702	15.0895	3.63759	14.0485	11.6608	227.692	13.232	197.359	135.973		0	0	1	0	0	152155	1.39081e-06
18111	29480	0	0	100	0	30	82278736	128953	399	46506204	1888389	1625421	49				0.0167823		18.2256	11.7672	5.98896	17.6551	14.4512	138.467	35.8677	311.702	208.838		1	0	1	1	1	206212	0.000281646
17022	29482	0	0	100	0	30	20651946	1642000	134	16327571	486687	0	0				0.00421236		16.8433	14.3114	4.89784	16.6084	13.0954	204.817	23.9888	275.838	171.489		0	0	1	1	0	154119	1.7744e-05
18111	29485	0	0	100	0	30	1577847	1356625	28	1094139	24484	0	0				0.000321832		14.2716	14.1205	3.3322	13.9055	10.1058	199.389	11.1036	193.362	102.127		0	0	1	0	0	56351.7	1.03576e-07
17099	29498	0	0	100	0	30	519500	747500	22	177000	31510	0	0				0.000105962		13.1606	13.5245	3.09104	12.0839	10.3581	182.912	9.55454	146.021	107.289		0	0	1	0	0	23613.6	1.12279e-08
10618	29534	0	0	100	0	30	1412705	880000	45	897894	69396	0	0				0.000288148		14.161	13.6877	3.80666	13.7078	11.1476	187.353	14.4907	187.904	124.269		0	0	1	0	0	31393.4	8.30293e-08
19291	29755	0	0	100	0	30	3812840	309274	78	3107763	18615	0	0				0.000777701		15.1539	12.642	4.35671	14.9494	9.83172	159.82	18.9809	223.485	96.6628		0	0	1	0	0	48882.6	6.04819e-07
19291	29758	0	0	100	0	30	48861814	33125750	100	15632175	1601538	0	0				0.0099663		17.7045	17.3158	4.60517	16.5648	14.2865	299.838	21.2076	274.394	204.103		0	0	1	1	0	488618	9.93271e-05
15201	29835	0	0	100	0	30	8388938	6470007	101	4586348	1577159	0	0				0.00171108		15.9424	15.6827	4.61512	15.3386	14.2711	245.947	21.2993	235.272	203.665		0	0	1	1	0	83058.8	2.92781e-06
15209	29850	0	0	100	0	30	677275	1490000	47	207300	138300	0	0				0.000138143		13.4258	14.2143	3.85015	12.2419	11.8372	202.046	14.8236	149.865	140.119		0	0	1	0	0	14410.1	1.90835e-08
15201	29851	0	0	100	0	30	7816318	1938316	83	3269718	1300669	0	0				0.00159429		15.8717	14.4773	4.41884	15.0002	14.0784	209.593	19.5262	225.006	198.201		0	0	1	0	0	94172.5	2.54175e-06
15201	29854	0	0	50	50	30	40056809	3261840	491	20149648	720541	5793389	85				0.00817035		17.5058	14.9978	6.19644	16.8187	13.4878	224.934	38.3959	282.869	181.92		1	1	1	1	1	81582.1	6.67546e-05
15202	29876	0	0	100	0	30	1560000	1110000	54	276456	124300	0	0				0.000318192		14.2602	13.9199	3.98898	12.5298	11.7305	193.763	15.912	156.996	137.604		0	0	1	0	0	28888.9	1.01246e-07
15201	29904	0	0	100	0	30	89463526	31481354	1246	60579868	4366496	0	0				0.0182478		18.3093	17.2649	7.12769	17.9195	15.2895	298.077	50.804	321.108	233.768		0	0	1	1	0	71800.6	0.000332982
15203	29912	0	0	100	0	30	152587598	41154020	347	130502122	5812186	4525569	0				0.0311231		18.8432	17.5328	5.84932	18.6869	15.5755	307.4	34.2146	349.2	242.595		0	0	1	1	1	439734	0.00096865
15202	29917	0	0	100	0	30	41054030	29080000	453	20094533	208249	0	0				0.00837375		17.5304	17.1856	6.11589	16.816	12.2465	295.344	37.4041	282.776	149.977		0	0	1	1	0	90627	7.01197e-05
25111	30777	0	0	100	0	30	58565310	35000000	205	36136673	795974	32960940	0				0.0119455		17.8857	17.3709	5.32301	17.4028	13.5873	301.747	28.3344	302.858	184.615		0	0	1	1	1	285684	0.000142695
25932	30821	0	0	100	0	30	61901730	13100000	518	27590165	2989734	23010434	0				0.012626		17.9411	16.3881	6.24998	17.133	14.9107	268.571	39.0622	293.539	222.329		0	0	1	1	1	119501	0.000159417
25120	30942	0	0	100	0	30	24922471	16850750	81	6804408	241200	0	0				0.00508341		17.0313	16.6399	4.39445	15.7331	12.3934	276.886	19.3112	247.53	153.596		0	0	1	0	0	307685	2.58411e-05
25119	30946	0	0	100	0	30	30441647	4460	44	28654408	384359	0	0				0.00620915		17.2313	8.4029	3.78419	17.1708	12.8593	70.6088	14.3201	294.837	165.362		0	0	1	0	0	691856	3.85536e-05
25113	30952	0	0	100	0	30	125786512	11336326	655	107026132	779516	0	0				0.0256566		18.6501	16.2435	6.48464	18.4886	13.5664	263.852	42.0505	341.828	184.048		0	0	1	1	0	192040	0.000658259
25952	30967	0	0	100	0	30	2838000	2639340	32	1559300	110180	0	0				0.000578864		14.8586	14.786	3.46574	14.2597	11.6099	218.627	12.0113	203.34	134.789		0	0	1	0	0	88687.5	3.35084e-07
25952	30969	0	0	100	0	30	119633258	5531334	182	106312520	2123070	0	0				0.0244015		18.5999	15.5259	5.20401	18.4819	14.5684	241.055	27.0817	341.58	212.238		0	0	1	1	0	657326	0.000595432
25952	30975	0	0	100	0	30	10969255	3138199	78	6452503	1328992	0	0				0.00223739		16.2106	14.9592	4.35671	15.68	14.0999	223.776	18.9809	245.862	198.808		0	0	1	0	0	140631	5.00591e-06
25934	30980	0	0	100	0	30	6454620	4000	41	4671600	105179	0	0				0.00131654		15.6803	8.29405	3.71357	15.357	11.5634	68.7913	13.7906	235.838	133.713		0	0	1	0	0	157430	1.73328e-06
25940	30999	0	0	100	0	30	5913738	7633182	165	1046201	1090660	0	0				0.00120622		15.5928	15.848	5.10595	13.8607	13.9023	251.16	26.0707	192.118	193.274		0	0	1	1	0	35840.8	1.45497e-06
25940	31002	0	0	100	0	30	1461973	2117802	31	913761	51552	0	0				0.000298197		14.1953	14.5659	3.43399	13.7253	10.8503	212.165	11.7923	188.385	117.73		0	0	1	0	0	47160.4	8.89216e-08
25940	31008	0	0	100	0	30	145439081	25197080	583	106917046	1500225	98670568	0				0.0296651		18.7953	17.0422	6.36819	18.4876	14.2211	290.438	40.5538	341.79	202.24		0	0	1	1	1	249467	0.000880016
25940	31010	0	0	100	0	30	28469107	6518301	116	23355000	747695	0	0				0.00580682		17.1643	15.6901	4.75359	16.9663	13.5248	246.18	22.5966	287.856	182.919		0	0	1	1	0	245423	3.37191e-05
25940	31011	0	0	100	0	30	5468493	1210000	29	4175544	39234	0	0				0.0011154		15.5145	14.0061	3.3673	15.2448	10.5773	196.172	11.3387	232.403	111.879		0	0	1	0	0	188569	1.24412e-06
25940	31013	0	0	100	0	30	4608538	5400000	104	2889580	321578	0	0				0.000939999		15.3434	15.5019	4.64439	14.8766	12.681	240.309	21.5704	221.314	160.808		0	0	1	1	0	44312.9	8.83598e-07
25940	31022	0	0	100	0	30	88939000	43218	188	81760000	3126	0	0				0.0181408		18.3035	10.674	5.23644	18.2193	8.04751	113.935	27.4203	331.943	64.7624		0	0	1	1	0	473080	0.000329089
25951	31026	0	0	100	0	30	59924804	3142512	196	53961966	1231576	30741334	0				0.0122228		17.9086	14.9605	5.27811	17.8038	14.0238	223.818	27.8585	316.975	196.667		0	0	1	1	1	305739	0.000149397
25951	31027	0	0	100	0	30	44394921	1667328	185	31852769	2286679	0	0				0.00905519		17.6086	14.3267	5.22036	17.2766	14.6426	205.255	27.2521	298.482	214.406		0	0	1	1	0	239973	8.19965e-05
25995	31058	0	0	0	100	30	131780244	10664342	742	50140193	2563018	2154137	48				0.0268791		18.6966	16.1824	6.60935	17.7303	14.7567	261.871	43.6835	314.365	217.76		1	1	1	1	1	177601	0.000722485
16295	31065	0	0	100	0	30	5008587	1128350	20	2484542	505225	0	0				0.0010216		15.4267	13.9363	2.99573	14.7256	13.1328	194.22	8.97441	216.843	172.469		0	0	1	0	0	250429	1.04366e-06
16212	31360	0	0	100	0	30	71732893	7238325	1046	35808456	1729783	0	67				0.0146313		18.0885	15.7949	6.95273	17.3937	14.3635	249.479	48.3404	302.541	206.31		1	0	1	1	0	68578.3	0.000214075
25113	31434	11	0	86	3	30	55042891	60247869	279	14122365	464341	9664534	0				0.011227		17.8236	17.914	5.63121	16.4633	13.0484	320.911	31.7105	271.039	170.26		0	0	1	1	1	197286	0.000126047
10750	31527	0	0	100	0	30	177600298	388533307	2257	95811343	9522877	1643866	0				0.036225		18.995	19.7779	7.72179	18.3779	16.0692	391.165	59.6261	337.747	258.219		0	0	1	1	1	78688.7	0.00131225
18120	31547	0	0	100	0	30	772640	2072040	43	86732	31545	0	0				0.000157595		13.5576	14.544	3.7612	11.3706	10.3592	211.529	14.1466	129.29	107.312		0	0	1	0	0	17968.4	2.48361e-08
15209	31550	0	0	100	0	30	4184797	25250000	95	1050182	290497	0	0				0.000853569		15.247	17.0443	4.55388	13.8645	12.5793	290.509	20.7378	192.224	158.24		0	0	1	0	0	44050.5	7.2858e-07
18120	31557	0	0	100	0	30	340750	526000	22	136000	9275	0	0				6.95024e-05		12.7389	13.1731	3.09104	11.8204	9.13508	173.529	9.55454	139.722	83.4496		0	0	1	0	0	15488.6	4.83059e-09
10221	31604	0	0	100	0	51	213114258	19295587	1492	163400348	3896382	19734285	74				0.0434687		19.1773	16.7754	7.30787	18.9117	15.1756	281.414	53.405	357.653	230.298		1	0	0	1	1	142838	0.00188953
10221	31609	0	0	100	0	51	15720099	587141	216	6521657	143568	0	0				0.00320641		16.5705	13.283	5.37528	15.6906	11.8746	176.439	28.8936	246.196	141.005		0	0	0	1	0	72778.2	1.02811e-05
10631	31613	0	0	100	0	51	5613609	3400693	36	3071130	190089	0	0				0.001145		15.5407	15.0395	3.58352	14.9376	12.1552	226.186	12.8416	223.131	147.75		0	0	0	0	0	155934	1.31103e-06
10219	31614	0	0	100	0	51	22754000	6798360	54	133000	1157000	0	0				0.00464111		16.9403	15.7322	3.98898	11.7981	13.9613	247.502	15.912	139.195	194.919		0	0	0	0	0	421370	2.15399e-05
10710	31666	0	0	100	0	51	3810000	3325000	87	1049000	258950	0	0				0.000777122		15.1531	15.017	4.46591	13.8633	12.4644	225.51	19.9443	192.192	155.361		0	0	0	0	0	43793.1	6.03919e-07
10710	31667	0	0	100	0	51	1957831	995000	32	1318400	79400	0	0				0.000399337		14.4873	13.8105	3.46574	14.0919	11.2823	190.73	12.0113	198.582	127.289		0	0	0	0	0	61182.2	1.5947e-07
10771	31678	0	0	100	0	51	2482118	500000	41	1421820	127945	0	0				0.000506275		14.7246	13.1224	3.71357	14.1674	11.7594	172.196	13.7906	200.717	138.282		0	0	0	0	0	60539.5	2.56315e-07
10793	31680	0	0	100	0	51	1785600	308000	24	1151450	87840	0	0				0.000364207		14.3953	12.6379	3.17805	13.9565	11.3833	159.715	10.1	194.785	129.579		0	0	0	0	0	74400	1.32647e-07
11040	31693	0	0	0	100	51	108672646	21693937	164	67546478	7220122	0	0				0.0221659		18.5039	16.8925	5.09987	18.0283	15.7924	285.358	26.0086	325.021	249.399		0	1	0	1	0	662638	0.000491325
11050	31695	0	0	24	76	51	97942469	11235895	514	29889016	29409599	0	0				0.0199772		18.3999	16.2346	6.24222	17.213	17.1968	263.563	38.9654	296.287	295.731		0	1	0	1	0	190550	0.00039909
13112	31708	100	0	0	0	51	15091017	10491337	234	11416	4119874	0	0				0.0030781		16.5296	16.1661	5.45532	9.34277	15.2313	261.342	29.7605	87.2874	231.994		0	0	0	1	0	64491.5	9.4747e-06
13122	31715	0	0	100	0	51	699590	229000	22	294980	6960	0	0				0.000142695		13.4582	12.3415	3.09104	12.5947	8.84793	152.312	9.55454	158.626	78.2859		0	0	0	0	0	31799.5	2.03618e-08
14111	31727	0	0	100	0	51	3540000	651000	300	1087500	81100	0	50				0.00072205		15.0796	13.3863	5.70378	13.8994	11.3034	179.192	32.5331	193.193	127.768		1	0	0	1	0	11800	5.21357e-07
13122	31791	0	0	100	0	51	857000	3985000	45	372150	42710	336150	0				0.000174801		13.6612	15.198	3.80666	12.8271	10.6622	230.981	14.4907	164.533	113.682		0	0	0	0	1	19044.4	3.05556e-08
13121	31798	0	0	100	0	51	1216080	5243000	30	123780	8020	113600	64				0.000248043		14.0111	15.4724	3.4012	11.7263	8.98969	239.395	11.5681	137.505	80.8146		1	0	0	0	1	40536	6.15252e-08
13122	31808	0	0	100	0	51	678100	310000	40	220340	912	0	15				0.000138311		13.4271	12.6443	3.68888	12.3029	6.81564	159.879	13.6078	151.362	46.4529		1	0	0	0	0	16952.5	1.913e-08
13122	31810	0	0	100	0	51	418200	137700	20	207120	768	0	14				8.52998e-05		12.9437	11.8328	2.99573	12.2411	6.64379	140.016	8.97441	149.843	44.1399		1	0	0	0	0	20910	7.27606e-09
14111	31816	0	0	100	0	51	2268747	1166191	82	813000	67605	0	100				0.000462754		14.6347	13.9693	4.40672	13.6085	11.1214	195.14	19.4192	185.191	123.686		1	0	0	0	0	27667.6	2.14141e-07
13122	31839	0	0	100	0	51	1216585	648000	31	631314	7716	0	0				0.000248146		14.0116	13.3816	3.43399	13.3556	8.95105	179.068	11.7923	178.371	80.1213		0	0	0	0	0	39244.7	6.15763e-08
13132	31853	0	0	100	0	51	5389095	5373583	373	1304655	582931	0	0				0.00109921		15.4999	15.497	5.92158	14.0814	13.2758	240.157	35.0651	198.287	176.248		0	0	0	1	0	14448	1.20826e-06
14111	31858	0	0	100	0	51	15445455	3437272	192	8428009	307315	0	100				0.00315039		16.5528	15.0502	5.2575	15.9471	12.6356	226.508	27.6413	254.309	159.659		1	0	0	1	0	80445.1	9.92499e-06
13122	31914	0	0	100	0	51	802900	239500	23	352000	3947	0	0				0.000163767		13.596	12.3863	3.13549	12.7714	8.28071	153.421	9.83132	163.108	68.5702		0	0	0	0	0	34908.7	2.68195e-08
14301	31925	0	0	100	0	51	892328	1022425	33	341460	58977	0	62				0.000182007		13.7016	13.8377	3.49651	12.741	10.9849	191.482	12.2256	162.333	120.668		1	0	0	0	0	27040.2	3.31266e-08
13134	31942	0	0	100	0	51	1477790	428864	74	573643	103142	0	100				0.000301423		14.2061	12.9689	4.30407	13.2598	11.5439	168.192	18.525	175.821	133.261		1	0	0	0	0	19970.1	9.08561e-08
14111	31943	0	0	100	0	51	10009000	4502000	57	5039025	43413	0	73				0.00204153		16.119	15.32	4.04305	15.4327	10.6785	234.703	16.3463	238.169	114.031		1	0	0	0	0	175596	4.16783e-06
14111	31954	0	0	100	0	51	932200	445850	45	497608	36574	0	91				0.00019014		13.7453	13.0077	3.80666	13.1176	10.5071	169.201	14.4907	172.071	110.399		1	0	0	0	0	20715.6	3.61532e-08
13122	31958	0	0	100	0	51	939500	171500	30	465000	10110	0	0				0.000191629		13.7531	12.0523	3.4012	13.0498	9.22128	145.259	11.5681	170.297	85.032		0	0	0	0	0	31316.7	3.67216e-08
13921	31973	0	0	100	0	51	931650	6717500	26	488725	21420	0	100				0.000190028		13.7447	15.7202	3.2581	13.0996	9.97208	247.126	10.6152	171.598	99.4424		1	0	0	0	0	35832.7	3.61105e-08
13134	31976	0	0	100	0	51	1849600	500000	43	452500	50500	0	32				0.000377261		14.4305	13.1224	3.7612	13.0225	10.8297	172.196	14.1466	169.587	117.283		1	0	0	0	0	43014	1.42326e-07
13122	31980	0	0	100	0	51	1364000	644000	41	732000	4645	0	0				0.000278214		14.1259	13.3755	3.71357	13.5035	8.44355	178.903	13.7906	182.345	71.2935		0	0	0	0	0	33268.3	7.74029e-08
13134	31998	0	0	100	0	51	6452284	4255449	124	2713325	124853	0	100				0.00131607		15.6799	15.2637	4.82028	14.8137	11.7349	232.981	23.2351	219.445	137.708		1	0	0	1	0	52034.5	1.73203e-06
14111	32018	0	0	100	0	51	722980	645000	52	100870	21617	0	67				0.000147466		13.4911	13.377	3.95124	11.5216	9.98124	178.944	15.6123	132.747	99.6251		1	0	0	0	0	13903.5	2.17461e-08
16221	32033	0	0	100	0	51	22936178	2020893	175	17433057	528736	0	0				0.00467827		16.9482	14.5191	5.16479	16.6739	13.1782	210.803	26.675	278.018	173.666		0	0	0	1	0	131064	2.18862e-05
16293	32046	0	0	100	0	51	860000	1145000	49	230700	65580	0	83				0.000175413		13.6647	13.9509	3.89182	12.3489	11.091	194.628	15.1463	152.495	123.011		1	0	0	0	0	17551	3.07698e-08
16293	32084	0	0	100	0	51	294050	1585000	58	18950	10125	0	100				5.99771e-05		12.5915	14.2761	4.06044	9.84956	9.22276	203.807	16.4872	97.0138	85.0594		1	0	0	0	0	5069.83	3.59725e-09
31001	32152	0	0	0	100	51	3579000	1270435	150	431374	88482	0	40				0.000730005		15.0906	14.0549	5.01064	12.9747	11.3906	197.539	25.1065	168.344	129.745		1	1	0	1	0	23860	5.32908e-07
18111	32180	0	0	100	0	51	250100	225000	20	52690	12300	0	0				5.10127e-05		12.4296	12.3239	2.99573	10.8722	9.41735	151.877	8.97441	118.204	88.6866		0	0	0	0	0	12505	2.60229e-09
31004	32330	0	0	100	0	51	32591771	2214395	190	10439107	230464	0	0				0.00664771		17.2996	14.6105	5.24702	16.1611	12.3478	213.466	27.5313	261.18	152.469		0	0	0	1	0	171536	4.41921e-05
10631	32396	0	0	100	0	52	13446650	7624000	41	9750000	169740	0	0				0.0027427		16.4142	15.8468	3.71357	16.0928	12.042	251.121	13.7906	258.977	145.01		0	0	0	0	0	327967	7.5224e-06
10631	32397	25	0	75	0	52	8009500	2915000	35	6831000	146028	0	0				0.00163369		15.8961	14.8854	3.55535	15.737	11.8916	221.575	12.6405	247.653	141.409		0	0	0	0	0	228843	2.66894e-06
10631	32400	40	0	60	0	52	9339500	2830000	40	8481000	207028	0	0				0.00190497		16.0498	14.8558	3.68888	15.9533	12.2406	220.694	13.6078	254.509	149.833		0	0	0	0	0	233488	3.62891e-06
10631	32413	0	0	100	0	52	14400000	1549500	22	13608000	272040	0	0				0.00293715		16.4827	14.2534	3.09104	16.4262	12.5137	203.161	9.55454	269.819	156.593		0	0	0	0	0	654545	8.62687e-06
10631	32417	0	0	100	0	52	12098276	878900	56	10593000	61870	0	0				0.00246767		16.3086	13.6864	4.02535	16.1757	11.0328	187.318	16.2035	261.653	121.722		0	0	0	0	0	216041	6.08941e-06
10631	32418	0	0	100	0	52	18318477	2715000	42	14060200	136708	0	0				0.0037364		16.7234	14.8143	3.73767	16.4589	11.8256	219.464	13.9702	270.894	139.845		0	0	0	0	0	436154	1.39607e-05
10614	32421	0	0	100	0	52	7990937	674760	377	6420180	110107	0	75				0.0016299		15.8938	13.4221	5.93225	15.675	11.6092	180.153	35.1915	245.704	134.774		1	0	0	1	0	21196.1	2.65659e-06
10740	32427	0	0	100	0	52	742279	1975000	52	329400	65940	0	0				0.000151402		13.5175	14.4961	3.95124	12.705	11.0965	210.136	15.6123	161.418	123.132		0	0	0	0	0	14274.6	2.29225e-08
10710	32446	0	0	100	0	52	1834427	598700	27	1056587	80638	0	0				0.000374166		14.4222	13.3025	3.29584	13.8706	11.2977	176.957	10.8625	192.392	127.639		0	0	0	0	0	67941.7	1.4e-07
12091	32452	0	0	100	0	52	759500	225000	25	487000	4500	0	0				0.000154914		13.5404	12.3239	3.21888	13.096	8.41183	151.877	10.3612	171.506	70.7589		0	0	0	0	0	30380	2.39985e-08
12091	32463	0	0	100	0	52	1285710	725000	83	585800	2932	0	0				0.000262245		14.0668	13.4939	4.41884	13.2807	7.98344	182.086	19.5262	176.378	63.7353		0	0	0	0	0	15490.5	6.87725e-08
12091	32490	0	0	100	0	52	2236000	703500	81	1720000	5770	0	0				0.000456075		14.6202	13.4638	4.39445	14.3578	8.66043	181.275	19.3112	206.147	75.003		0	0	0	0	0	27604.9	2.08004e-07
12091	32495	0	0	100	0	52	426158	450000	24	233750	3329	0	0				8.6923e-05		12.9626	13.017	3.17805	12.362	8.11043	169.442	10.1	152.819	65.779		0	0	0	0	0	17756.6	7.55561e-09
14111	32511	0	0	100	0	52	1350253	538990	41	654436	23150	0	0				0.00027541		14.1158	13.1975	3.71357	13.3915	10.0498	174.173	13.7906	179.333	100.997		0	0	0	0	0	32933	7.58506e-08
14111	32512	0	0	100	0	52	1137600	811000	23	149958	10940	0	0				0.000232035		13.9444	13.606	3.13549	11.9181	9.30018	185.124	9.83132	142.041	86.4934		0	0	0	0	0	49460.9	5.38403e-08
16221	32639	0	0	100	0	53	1547120	100000	82	231970	60336	0	0				0.000315565		14.2519	11.5129	4.40672	12.3544	11.0077	132.547	19.4192	152.63	121.169		0	0	0	0	0	18867.3	9.9581e-08
10422	32740	0	0	100	0	61	20000000	4600000	21	11700000	110400	0	0				0.00407938		16.8112	15.3416	3.04452	16.2751	11.6119	235.364	9.26912	264.879	134.835		0	0	0	0	0	952381	1.66413e-05
16102	32917	0	0	100	0	61	350574126	18261221	1800	268799811	16609777	0	81				0.0715063		19.6751	16.7203	7.49554	19.4095	16.6255	279.568	56.1831	376.728	276.407		1	0	0	1	0	194763	0.00511315
31001	32953	0	0	100	0	61	502800	656000	30	209893	15458	0	0				0.000102556		13.1279	13.3939	3.4012	12.2544	9.64588	179.397	11.5681	150.169	93.043		0	0	0	0	0	16760	1.05177e-08
10293	33166	0	0	100	0	63	24766715	10523604	223	17274732	1197688	0	100				0.00505164		17.025	16.1691	5.40717	16.6648	13.9959	261.441	29.2375	277.714	195.885		1	0	0	1	0	111062	2.55191e-05
10293	33168	0	0	100	0	63	21980000	10000000	245	18360000	156342	0	70				0.00448324		16.9056	16.1181	5.50126	16.7257	11.9598	259.793	30.2638	279.749	143.037		1	0	0	1	0	89714.3	2.00994e-05
10710	33183	0	0	100	0	63	1907350	415500	25	711600	184525	0	0				0.00038904		14.4612	12.9372	3.21888	13.4753	12.1255	167.372	10.3612	181.583	147.029		0	0	0	0	0	76294	1.51352e-07
10710	33184	0	0	100	0	63	965909	217127	25	336322	276110	0	0				0.000197016		13.7808	12.2882	3.21888	12.7258	12.5286	151.001	10.3612	161.947	156.965		0	0	0	0	0	38636.4	3.88151e-08
11050	33199	0	0	100	0	63	16051384	7959711	89	5546	673328	0	0				0.00327399		16.5913	15.8899	4.48864	8.62083	13.42	252.489	20.1479	74.3187	180.096		0	0	0	0	0	180353	1.0719e-05
16221	33319	0	0	100	0	63	14132150	2045655	115	8058582	739230	0	70				0.00288252		16.464	14.5312	4.74493	15.9022	13.5134	211.157	22.5144	252.881	182.611		1	0	0	1	0	122888	8.30893e-06
16104	33395	0	0	100	0	63	21675000	9000000	249	15370000	190482	0	90				0.00442103		16.8917	16.0127	5.51745	16.5479	12.1573	256.408	30.4423	273.834	147.8		1	0	0	1	0	87048.2	1.95455e-05
10531	33497	0	0	100	0	64	3603686	3910000	40	2238665	377985	375760	0				0.00073504		15.0975	15.179	3.68888	14.6214	12.8426	230.403	13.6078	213.785	164.933		0	0	0	0	1	90092.1	5.40284e-07
10222	33505	0	0	100	0	64	236200000	5807500	665	3422000	5582000	0	98				0.0481775		19.2802	15.5747	6.49979	15.0457	15.5351	242.57	42.2472	226.374	241.338		1	0	0	1	0	355188	0.00232107
16221	33546	0	0	100	0	64	17766964	1039470644	113	10611486	2441783	0	100				0.00362391		16.6929	20.762	4.72739	16.1774	14.7082	431.06	22.3482	261.71	216.332		1	0	0	1	0	157230	1.31327e-05
16221	33588	0	0	100	0	64	48750000	16250000	150	1650000	426525	0	80				0.00994349		17.7022	16.6036	5.01064	14.3163	12.9634	275.68	25.1065	204.956	168.05		1	0	0	1	0	325000	9.8873e-05
16212	33643	0	0	100	0	64	495170350	4472982	1728	375583658	21228950	0	100				0.100999		20.0204	15.3136	7.45472	19.744	16.8709	234.505	55.5728	389.825	284.626		1	0	0	1	0	286557	0.0102009
10221	33734	0	0	0	100	71	2252571482	19479396	1146	1423729098	143511312	54313384	0				0.459455		21.5353	16.7849	7.04403	21.0765	18.7819	281.732	49.6184	444.221	352.761		0	1	0	1	1	1.96559e+06	0.211099
10212	33741	0	0	100	0	71	15257990	9094606	127	8803540	1903566	0	0				0.00311216		16.5406	16.0232	4.84419	15.9907	14.4592	256.743	23.4661	255.701	209.07		0	0	0	1	0	120142	9.68552e-06
10213	33742	0	0	0	100	71	6215641	28470	36	2301317	680847	0	85				0.0012678		15.6426	10.2566	3.58352	14.649	13.4311	105.198	12.8416	214.593	180.394		1	1	0	0	0	172657	1.60731e-06
10424	33806	0	0	100	0	71	102598723	12704067	278	84186291	919004	0	0				0.020927		18.4463	16.3574	5.62762	18.2485	13.731	267.566	31.6701	333.009	188.542		0	0	0	1	0	369060	0.000437938
10793	33817	0	0	100	0	71	4220000	420000	30	1687000	96660	0	0				0.000860749		15.2553	12.948	3.4012	14.3385	11.479	167.651	11.5681	205.592	131.766		0	0	0	0	0	140667	7.40889e-07
10761	33820	0	0	100	0	71	4520903	750000	35	2651175	488711	0	0				0.000922124		15.3242	13.5278	3.55535	14.7905	13.0995	183.002	12.6405	218.759	171.598		0	0	0	0	0	129169	8.50313e-07
13912	33837	0	0	100	0	75	501500	285000	305	140475	23380	0	0				0.00010229		13.1254	12.5602	5.72031	11.8528	10.0596	157.76	32.722	140.489	101.196		0	0	0	1	0	1644.26	1.04633e-08
16104	33932	0	0	100	0	75	695608	993020	54	346249	88555	0	0				0.000141882		13.4525	13.8085	3.98898	12.7549	11.3914	190.675	15.912	162.688	129.764		0	0	0	0	0	12881.6	2.01306e-08
25940	33963	0	0	0	100	71	52189360	9831000	24	38803106	164280	0	0				0.010645		17.7704	16.1011	3.17805	17.474	12.0093	259.244	10.1	305.341	144.224		0	1	0	0	0	2.17456e+06	0.000113316
16104	34096	0	0	100	0	72	1550000	831275	190	445200	563250	0	25				0.000316152		14.2538	13.6307	5.24702	13.0063	13.2415	185.796	27.5313	169.163	175.337		1	0	0	1	0	8157.89	9.99521e-08
10723	34132	0	0	100	0	73	1157120	2330000	36	345000	92846	0	0				0.000236017		13.9614	14.6614	3.58352	12.7513	11.4387	214.956	12.8416	162.596	130.844		0	0	0	0	0	32142.2	5.57039e-08
10313	34135	0	0	100	0	73	5935900	3228500	45	3115500	827291	0	85				0.00121074		15.5965	14.9875	3.80666	14.9519	13.6259	224.626	14.4907	223.559	185.665		1	0	0	0	0	131909	1.46589e-06
10213	34147	0	0	100	0	73	65948936	44674274	148	46170270	1732349	0	100				0.0134515		18.0044	17.6149	4.99721	17.6478	14.365	310.285	24.9721	311.446	206.353		1	0	0	1	0	445601	0.000180944
10423	34160	0	0	100	0	73	1322306	413186	26	804929	98457	0	0				0.000269709		14.0949	12.9317	3.2581	13.5985	11.4974	167.228	10.6152	184.919	132.19		0	0	0	0	0	50857.9	7.27432e-08
10423	34161	0	0	100	0	73	4141065	1496000	31	2193176	243385	0	0				0.000844649		15.2365	14.2183	3.43399	14.6009	12.4024	202.16	11.7923	213.185	153.82		0	0	0	0	0	133583	7.13432e-07
10617	34193	0	0	0	100	73	2289016231	526870212	586	1558490415	34369069	1558490415	17				0.466888		21.5514	20.0825	6.37332	21.167	17.3527	403.305	40.6192	448.041	301.115		1	1	0	1	1	3.90617e+06	0.217985
10740	34195	0	0	100	0	73	114665072	21752356	420	47489310	1316310	0	0				0.0233881		18.5575	16.8952	6.04025	17.676	14.0903	285.449	36.4847	312.442	198.538		0	0	0	1	0	273012	0.000547004
10710	34200	0	0	100	0	73	4896391	1130000	21	2437269	355159	0	0				0.000998712		15.404	13.9377	3.04452	14.7064	12.7803	194.26	9.26912	216.278	163.337		0	0	0	0	0	233161	9.97426e-07
10710	34211	0	0	100	0	73	20051887	8125000	86	10521120	1603469	0	0				0.00408996		16.8138	15.9105	4.45435	16.1689	14.2877	253.143	19.8412	261.433	204.138		0	0	0	0	0	233161	1.67278e-05
10710	34222	0	0	100	0	73	12250000	2260589	187	6138363	1726600	0	0				0.00249862		16.321	14.6311	5.23111	15.6301	14.3617	214.07	27.3645	244.299	206.257		0	0	0	1	0	65508	6.24311e-06
10710	34229	0	0	100	0	73	3211221	1484000	191	1602576	179141	0	0				0.00065499		14.9822	14.2103	5.25227	14.2871	12.0959	201.931	27.5864	204.122	146.311		0	0	0	1	0	16812.7	4.29011e-07
10721	34232	0	0	100	0	73	66235557	45830193	241	24767847	9086566	0	0				0.01351		18.0087	17.6405	5.4848	17.0251	16.0223	311.186	30.083	289.853	256.714		0	0	0	1	0	274836	0.00018252
10721	34233	0	0	100	0	73	45309538	55955690	823	3504916	16491168	0	0				0.00924174		17.629	17.8401	6.71296	15.0697	16.6183	318.268	45.0638	227.095	276.169		0	0	0	1	0	55054.1	8.54098e-05
10614	34234	100	0	0	0	73	110906800	43031001	740	38200616	7742051	0	0				0.0226216		18.5242	17.5774	6.60665	17.4584	15.8622	308.966	43.6478	304.794	251.609		0	0	0	1	0	149874	0.000511735
10793	34254	0	0	100	0	73	8535560	563684	135	4288867	89158	0	0				0.00174099		15.9598	13.2422	4.90527	15.2715	11.3982	175.357	24.0617	233.22	129.918		0	0	0	1	0	63226.4	3.03105e-06
10312	34257	0	0	100	0	73	3473350	5200000	79	528230	201600	0	0				0.000708456		15.0606	15.4642	4.36945	13.1773	12.214	239.141	19.0921	173.641	149.183		0	0	0	0	0	43966.5	5.0191e-07
10631	34269	40	0	60	0	73	5049572	1748250	20	4125000	83573	0	0				0.00102996		15.4348	14.3741	2.99573	15.2326	11.3335	206.615	8.97441	232.031	128.448		0	0	0	0	0	252479	1.06081e-06
11040	34271	0	0	5	95	73	80046634	19943367	242	19534560	2668847	0	0				0.016327		18.1981	16.8084	5.48894	16.7877	14.7972	282.523	30.1284	281.827	218.956		0	1	0	1	0	330771	0.000266572
13121	34330	0	0	100	0	73	368000	233500	23	117000	6824	0	0				7.50606e-05		12.8158	12.3609	3.13549	11.6699	8.8282	152.793	9.83132	136.187	77.9371		0	0	0	0	0	16000	5.63409e-09
13121	34382	0	0	100	0	73	573480	1579450	32	291440	5444	0	0				0.000116972		13.2595	14.2726	3.46574	12.5826	8.60227	203.707	12.0113	158.322	73.999		0	0	0	0	0	17921.2	1.36825e-08
14111	34385	0	0	100	0	73	3532112	3291250	22	1742144	12122	0	0				0.000720441		15.0774	15.0068	3.09104	14.3706	9.40278	225.203	9.55454	206.515	88.4122		0	0	0	0	0	160551	5.19036e-07
14111	34389	0	0	100	0	73	1969328	3325850	41	778160	10506	0	0				0.000401682		14.4932	15.0172	3.71357	13.5647	9.2597	225.517	13.7906	184.001	85.7421		0	0	0	0	0	48032.4	1.61348e-07
16221	34399	0	0	100	0	73	10696111	7657235	46	6060951	158114	0	85				0.00218168		16.1854	15.8512	3.82864	15.6174	11.9711	251.259	14.6585	243.902	143.307		1	0	0	0	0	232524	4.75971e-06
16101	34410	0	0	100	0	73	3831500	31419930	115	1549859	333240	0	80				0.000781507		15.1588	17.263	4.74493	14.2537	12.7166	298.01	22.5144	203.167	161.712		1	0	0	1	0	33317.4	6.10754e-07
16221	34415	0	0	5	95	73	11931759	27388647	76	6213295	441069	0	98				0.00243371		16.2947	17.1256	4.33073	15.6422	12.997	293.288	18.7553	244.678	168.921		1	1	0	0	0	156997	5.92294e-06
16102	34457	0	0	100	0	73	16599500	29023000	50	10360000	497792	0	90				0.00338578		16.6249	17.1836	3.91202	16.1535	13.1179	295.276	15.3039	260.934	172.08		1	0	0	0	0	331990	1.14635e-05
16104	34459	0	0	100	0	73	2355200	4359380	24	1131982	10740	0	0				0.000480388		14.6721	15.2878	3.17805	13.9395	9.28173	233.718	10.1	194.309	86.1505		0	0	0	0	0	98133.3	2.30773e-07
31009	34477	0	0	100	0	73	2436100	510000	24	1185920	70626	0	0				0.000496889		14.7059	13.1422	3.17805	13.986	11.1652	172.717	10.1	195.609	124.661		0	0	0	0	0	101504	2.46899e-07
18111	34489	0	0	100	0	73	2291750	15250000	22	1002375	29550	0	0				0.000467446		14.6448	16.5401	3.09104	13.8179	10.2938	273.575	9.55454	190.934	105.963		0	0	0	0	0	104170	2.18506e-07
17022	34515	0	0	100	0	73	25681875	1146045	129	17303129	1833716	0	0				0.00523831		17.0613	13.9518	4.85981	16.6664	14.4219	194.653	23.6178	277.769	207.99		0	0	0	1	0	199084	2.74399e-05
25992	34575	0	0	100	0	73	774115	83763	36	143365	251420	0	0				0.000157895		13.5595	11.3357	3.58352	11.8731	12.4349	128.499	12.8416	140.972	154.626		0	0	0	0	0	21503.2	2.4931e-08
10774	34600	0	0	100	0	73	2340000	601500	68	1022500	39200	0	0				0.000477288		14.6657	13.3072	4.21951	13.8378	10.5764	177.081	17.8042	191.484	111.861		0	0	0	0	0	34411.8	2.27803e-07
10213	34602	0	0	100	0	74	21947984	8520000	182	12236876	1620440	0	100				0.00447671		16.9042	15.9579	5.20401	16.32	14.2982	254.655	27.0817	266.341	204.439		1	0	0	1	0	120593	2.00409e-05
10213	34610	0	0	100	0	74	10650000	2750000	163	5850000	1600000	0	96				0.00217227		16.1811	14.8271	5.09375	15.582	14.2855	219.843	25.9463	242.797	204.076		1	0	0	1	0	65337.4	4.71876e-06
10213	34612	0	0	7.69	92.31	74	14706699	1649800	133	1221800	151488	0	71				0.00299971		16.5038	14.3162	4.89035	14.0158	11.9283	204.953	23.9155	196.444	142.283		1	1	0	1	0	110577	8.99827e-06
10774	34620	0	0	100	0	74	982865	425000	22	182065	30720	0	0				0.000200474		13.7982	12.9598	3.09104	12.1121	10.3327	167.958	9.55454	146.703	106.764		0	0	0	0	0	44675.7	4.01898e-08
16214	34802	0	0	100	0	81	63406186	22986000	457	19012379	13839600	0	90				0.0129329		17.9651	16.9504	6.12468	16.7606	16.443	287.316	37.5117	280.918	270.374		1	0	0	1	0	138744	0.00016726
16212	34952	0	0	8	92	12	301656072	54050402	575	131002502	28344930	4568972	55				0.0615285		19.5248	17.8054	6.35437	18.6907	17.16	317.033	40.378	349.343	294.464		1	1	0	1	1	524619	0.00378576
14111	35079	0	0	0	100	30	745222968	129784746	3623	477802156	7716666	452768703	100				0.152002		20.4292	18.6814	8.19506	19.9847	15.8589	348.994	67.159	399.389	251.504		1	1	1	1	1	205692	0.0231047
18111	35141	0	0	100	0	30	913060	512010	45	134000	154380	0	0				0.000186236		13.7246	13.1461	3.80666	11.8056	11.9472	172.82	14.4907	139.372	142.735		0	0	1	0	0	20290.2	3.46838e-08
25910	35193	0	0	100	0	30	5778621	3197682	37	1638876	165156	0	0				0.00117866		15.5697	14.9779	3.61092	14.3095	12.0146	224.339	13.0387	204.762	144.352		0	0	1	0	0	156179	1.38924e-06
10312	35233	0	0	100	0	30	475000	72000	20	54392	60690	0	0				9.68853e-05		13.0711	11.1844	2.99573	10.904	11.0135	125.091	8.97441	118.897	121.298		0	0	1	0	0	23750	9.38676e-09
10629	35239	0	0	81	19	30	12536667	5241141	533	4558161	1609582	0	100				0.00255709		16.3442	15.472	6.27852	15.3324	14.2915	239.384	39.4198	235.083	204.247		1	0	1	1	0	23521	6.53872e-06
10710	35259	0	0	100	0	30	6062198	280500	26	2923281	439419	0	0				0.0012365		15.6176	12.5443	3.2581	14.8882	12.9932	157.36	10.6152	221.659	168.823		0	0	1	0	0	233161	1.52893e-06
10731	35267	0	0	40.42	59.58	30	16449095	3586852789	354	9008905	22286	0	100				0.00335511		16.6158	22.0005	5.8693	16.0137	10.0117	484.024	34.4486	256.439	100.234		1	1	1	1	0	46466.4	1.12567e-05
10761	35272	0	0	100	0	30	4147200	1926000	22	2764800	807400	0	0				0.0008459		15.2379	14.471	3.09104	14.8325	13.6016	209.409	9.55454	220.002	185.003		0	0	1	0	0	188509	7.15547e-07
10771	35279	0	0	100	0	30	2064815	530000	21	1125529	145255	0	0				0.000421158		14.5406	13.1806	3.04452	13.9338	11.8862	173.729	9.26912	194.15	141.283		0	0	1	0	0	98324.5	1.77374e-07
10794	35287	0	0	100	0	30	19643000	3867000	108	11370492	258857	0	0				0.00400656		16.7932	15.168	4.68213	16.2465	12.464	230.068	21.9224	263.95	155.352		0	0	1	1	0	181880	1.60526e-05
10792	35292	0	0	100	0	30	2564640	1879000	59	1093560	110496	0	80				0.000523107		14.7573	14.4463	4.07754	13.9049	11.6127	208.694	16.6263	193.348	134.856		1	0	1	0	0	43468.5	2.73641e-07
10802	35296	0	0	100	0	30	686084885	186322630	303	437809363	6507960	327195663	0				0.13994		20.3465	19.043	5.71373	19.8973	15.6885	362.635	32.6467	395.902	246.13		0	0	1	1	1	2.26431e+06	0.0195832
10801	35297	0	0	100	0	30	13124111	108000000	209	2722320	4917000	1624920	0				0.00267691		16.39	18.4976	5.34233	14.817	15.4082	342.163	28.5405	219.543	237.413		0	0	1	1	1	62794.8	7.16586e-06
13112	35307	0	0	100	0	30	303179547	503547984	1296	192390660	24019095	192390660	78				0.0618392		19.5298	20.0372	7.16704	19.075	16.9944	401.489	51.3664	363.857	288.808		1	0	1	1	1	233935	0.00382409
13131	35308	0	0	100	0	30	79286453	4394543	209	54102403	8742717	0	0				0.016172		18.1886	15.2959	5.34233	17.8064	15.9837	233.964	28.5405	317.067	255.48		0	0	1	1	0	379361	0.000261533
13121	35312	0	0	100	0	30	7953891	2678900	58	4155200	400415	0	0				0.00162235		15.8892	14.8009	4.06044	15.2399	12.9003	219.067	16.4872	232.254	166.417		0	0	1	0	0	137136	2.63201e-06
14111	35316	0	0	100	0	30	4564800	1641000	60	3168000	230760	0	0				0.000931078		15.3339	14.3108	4.09434	14.9686	12.3491	204.799	16.7637	224.059	152.501		0	0	1	0	0	76080	8.66906e-07
13121	35325	0	0	100	0	30	3842333	1571088	55	2651293	382747	0	0				0.000783717		15.1616	14.2673	4.00733	14.7906	12.8551	203.555	16.0587	218.761	165.254		0	0	1	0	0	69860.6	6.14212e-07
13993	35327	0	0	100	0	30	34206375	13052000	383	20128150	2507067	14081750	0				0.00697704		17.3479	16.3845	5.94803	16.8176	14.7346	268.45	35.3791	282.833	217.109		0	0	1	1	1	89311.7	4.86791e-05
13921	35338	0	0	100	0	30	6298184	53912	80	2821057	106128	0	0				0.00128463		15.6558	10.8951	4.38203	14.8526	11.5724	118.703	19.2022	220.6	133.92		0	0	1	0	0	78727.3	1.65029e-06
13133	35357	0	0	100	0	30	73353107	3316982	245	31704164	1955758	0	0				0.0149618		18.1108	15.0146	5.50126	17.272	14.4863	225.437	30.2638	298.321	209.853		0	0	1	1	0	299400	0.000223854
13911	35359	0	0	100	0	30	2657776	4246100	34	1964500	135399	0	0				0.000542104		14.793	15.2615	3.52636	14.4907	11.816	232.914	12.4352	209.982	139.617		0	0	1	0	0	78169.9	2.93877e-07
14111	35373	0	0	100	0	30	6422021	770000	40	1157178	2086920	0	0				0.00130989		15.6752	13.5541	3.68888	13.9615	14.5512	183.715	13.6078	194.923	211.737		0	0	1	0	0	160551	1.71582e-06
14111	35381	0	0	100	0	30	306913194	43081835	1134	214075211	79530	0	100				0.0626008		19.5421	17.5786	7.03351	19.1818	11.2839	309.008	49.4702	367.943	127.326		1	0	1	1	0	270647	0.00391886
14131	35383	0	0	100	0	30	6100000	5600000	248	1352700	249920	0	0				0.00124421		15.6238	15.5383	5.51343	14.1176	12.4289	241.438	30.3979	199.307	154.477		0	0	1	1	0	24596.8	1.54806e-06
14111	35399	0	0	40	60	30	47073026	4973705	228	25855445	419877	0	0				0.00960144		17.6672	15.4197	5.42935	17.068	12.9477	237.766	29.4778	291.318	167.643		0	1	1	1	0	206461	9.21876e-05
14111	35425	0	0	100	0	30	2600000	293000	61	1627000	14400	0	0				0.000530319		14.771	12.5879	4.11087	14.3022	9.57498	158.456	16.8993	204.554	91.6803		0	0	1	0	0	42623	2.81239e-07
31001	35441	0	0	100	0	30	1434692	2310440	23	732472	96000	0	100				0.000292633		14.1765	14.6529	3.13549	13.5042	11.4721	214.709	9.83132	182.363	131.609		1	0	1	0	0	62377.9	8.56339e-08
16295	35467	0	0	100	0	30	331000	235000	40	105000	7209	0	0				6.75138e-05		12.7099	12.3673	3.68888	11.5617	8.88309	152.951	13.6078	133.673	78.9092		0	0	1	0	0	8275	4.55811e-09
16212	35473	0	0	100	0	30	24137350	3661210	79	15646742	191105	9131585	100				0.00492327		16.9993	15.1133	4.36945	16.5658	12.1606	228.412	19.0921	274.425	147.88		1	0	1	0	1	305536	2.42386e-05
31001	35514	0	0	100	0	30	8225551	2875790	101	636333	68519	0	0				0.00167776		15.9228	14.8718	4.61512	13.3635	11.1349	221.172	21.2993	178.583	123.985		0	0	1	1	0	81441.1	2.81487e-06
31001	35518	0	0	100	0	30	1645000	1500000	24	732500	21400	0	0				0.000335529		14.3133	14.221	3.17805	13.5042	9.97115	202.236	10.1	182.364	99.4238		0	0	1	0	0	68541.7	1.1258e-07
16293	35519	0	0	100	0	30	425722	6455010	29	117084	36964	0	0				8.68341e-05		12.9615	15.6804	3.3673	11.6706	10.5177	245.874	11.3387	136.204	110.622		0	0	1	0	0	14680.1	7.54016e-09
31002	35527	0	0	100	0	30	9257175	7437110	118	7114965	319889	0	75				0.00188818		16.0409	15.822	4.77068	15.7777	12.6757	250.335	22.7594	248.936	160.674		1	0	1	1	0	78450.6	3.56521e-06
31002	35532	0	0	100	0	30	2817520	3069878	41	1145173	132398	0	75				0.000574687		14.8514	14.9371	3.71357	13.9511	11.7936	223.118	13.7906	194.632	139.088		1	0	1	0	0	68720	3.30265e-07
17022	35541	0	0	0	100	30	200627883	101099455	1019	147298009	3585306	0	0				0.0409219		19.117	18.4316	6.92658	18.808	15.0924	339.724	47.9775	353.74	227.779		0	1	1	1	0	196887	0.0016746
17022	35545	0	0	100	0	30	50787841	3285000	146	36487500	1751613	0	0				0.0103591		17.7432	15.0049	4.98361	17.4125	14.376	225.146	24.8363	303.194	206.671		0	0	1	1	0	347862	0.000107312
17022	35552	0	0	100	0	30	100879959	34338412	290	73632058	2958081	0	0				0.0205764		18.4294	17.3518	5.66988	18.1146	14.9001	301.084	32.1475	328.138	222.012		0	0	1	1	0	347862	0.000423388
13991	35580	0	0	100	0	30	133563026	11709579	116	129094108	739664	112691981	19				0.0272427		18.7101	16.2759	4.75359	18.6761	13.514	264.905	22.5966	348.795	182.627		1	0	1	1	1	1.15141e+06	0.000742166
25120	35715	0	0	100	0	30	4124765	468840	48	2740875	143254	0	0				0.000841324		15.2325	13.058	3.8712	14.8238	11.8724	170.512	14.9862	219.745	140.953		0	0	1	0	0	85932.6	7.07827e-07
25934	35789	0	0	100	0	30	18102865	2410520	141	10571878	649627	8687130	0				0.00369242		16.7116	14.6954	4.94876	16.1737	13.3842	215.953	24.4902	261.589	179.136		0	0	1	1	1	128389	1.3634e-05
13121	35817	0	0	100	0	30	2477903186	12528003	6173	1271525103	177444293	778713902	59				0.505416		21.6307	16.3435	8.72794	20.9635	18.9942	267.109	76.1769	439.468	360.778		1	0	1	1	1	401410	0.255445
31002	35822	0	0	100	0	30	962200	2855000	50	569250	56950	0	100				0.000196259		13.777	14.8646	3.91202	13.2521	10.9499	220.956	15.3039	175.617	119.901		1	0	1	0	0	19244	3.85176e-08
10312	35834	0	0	100	0	30	1489500	880000	30	773200	142750	0	0				0.000303812		14.214	13.6877	3.4012	13.5583	11.8689	187.353	11.5681	183.827	140.87		0	0	1	0	0	49650	9.23017e-08
10312	35835	0	0	100	0	30	828800	1023000	24	357640	44754	35640	0				0.00016905		13.6277	13.8383	3.17805	12.7873	10.7089	191.497	10.1	163.515	114.681		0	0	1	0	1	34533.3	2.85777e-08
10211	35842	0	0	100	0	30	1980200	561500	25	1615947	9760	0	0				0.000403899		14.4987	13.2384	3.21888	14.2954	9.18605	175.254	10.3612	204.359	84.3835		0	0	1	0	0	79208	1.63135e-07
10211	35844	0	0	100	0	30	3536350	742000	20	3005300	49975	0	0				0.000721306		15.0786	13.5171	2.99573	14.9159	10.8193	182.712	8.97441	222.484	117.057		0	0	1	0	0	176818	5.20282e-07
10291	35848	0	0	100	0	30	2966000	2200000	46	2711000	12000	0	0				0.000604972		14.9027	14.604	3.82864	14.8128	9.39266	213.276	14.6585	219.42	88.2221		0	0	1	0	0	64478.3	3.65991e-07
10213	35868	0	0	100	0	30	18330986	2643581	60	10284710	559983	0	73				0.00373895		16.7241	14.7876	4.09434	16.1462	13.2357	218.674	16.7637	260.699	175.183		1	0	1	0	0	305516	1.39798e-05
10631	35888	0	0	100	0	30	1686380	233000	21	1328400	21393	0	0				0.000343969		14.3381	12.3588	3.04452	14.0995	9.97082	152.74	9.26912	198.795	99.4172		0	0	1	0	0	80303.8	1.18315e-07
10631	35889	0	0	100	0	30	2476150	2350000	33	1778000	164550	0	0				0.000505058		14.7222	14.6699	3.49651	14.391	12.011	215.207	12.2256	207.101	144.263		0	0	1	0	0	75034.8	2.55084e-07
10799	35892	0	0	100	0	30	997500	574150	33	805690	59180	0	0				0.000203459		13.813	13.2606	3.49651	13.5995	10.9883	175.845	12.2256	184.945	120.744		0	0	1	0	0	30227.3	4.13956e-08
10740	35894	0	0	100	0	30	1404500	1413000	98	750000	12892	0	100				0.000286475		14.1552	14.1612	4.58497	13.5278	9.46436	200.54	21.0219	183.002	89.5742		1	0	1	0	0	14331.6	8.20676e-08
10710	35898	0	0	100	0	30	1233747	1935000	22	605026	55542	1875	0				0.000251646		14.0256	14.4756	3.09104	13.313	10.9249	209.544	9.55454	177.237	119.353		0	0	1	0	1	56079.4	6.33258e-08
10710	35901	0	0	100	0	30	2181487	1970000	106	878770	115720	0	0				0.000444956		14.5955	14.4935	4.66344	13.6863	11.6589	210.063	21.7477	187.314	135.931		0	0	1	1	0	20580.1	1.97986e-07
10732	35908	0	0	100	0	30	347080	112750	21	207424	12936	0	0				7.07936e-05		12.7573	11.6329	3.04452	12.2425	9.46777	135.325	9.26912	149.879	89.6387		0	0	1	0	0	16527.6	5.01173e-09
10794	35914	0	0	100	0	30	3502081	60000	55	1670581	423596	0	26				0.000714316		15.0689	11.0021	4.00733	14.3287	12.9565	121.046	16.0587	205.311	167.872		1	0	1	0	0	63674.2	5.10247e-07
10794	35922	0	0	100	0	30	1528181	348000	24	939995	22993	0	0				0.000311702		14.2396	12.76	3.17805	13.7536	10.0429	162.817	10.1	189.162	100.861		0	0	1	0	0	63674.2	9.71579e-08
10774	35934	0	0	100	0	30	1756400	495000	30	1126250	51675	0	0				0.000358251		14.3788	13.1123	3.4012	13.9344	10.8527	171.933	11.5681	194.168	117.782		0	0	1	0	0	58546.7	1.28344e-07
12011	35945	0	0	100	0	30	7264027	34037182	211	3836820	397556	0	0				0.00148164		15.7984	17.343	5.35186	15.1602	12.8931	300.778	28.6424	229.83	166.232		0	0	1	1	0	34426.7	2.19525e-06
12011	35951	0	0	100	0	30	15671729	921710	40	4246691	554988	0	0				0.00319655		16.5674	13.734	3.68888	15.2617	13.2267	188.622	13.6078	232.918	174.946		0	0	1	0	0	391793	1.02179e-05
12011	35952	0	0	100	0	30	548133381	5590996	1562	148787591	2317200	0	2				0.111802		20.122	15.5367	7.35372	18.818	14.6559	241.388	54.0772	354.118	214.795		1	0	1	1	0	350918	0.0124997
13121	35980	0	0	100	0	30	747500	99300	56	324760	51850	0	0				0.000152467		13.5245	11.5059	4.02535	12.6908	10.8561	132.386	16.2035	161.057	117.855		0	0	1	0	0	13348.2	2.32461e-08
14131	35984	0	0	100	0	30	162800	1200700	20	116400	2450	0	0				3.32062e-05		12.0003	13.9984	2.99573	11.6648	7.80384	195.956	8.97441	136.067	60.9		0	0	1	0	0	8140	1.10265e-09
13930	35988	0	0	20	80	30	23899946	23914446	98	15520810	425815	12438496	100				0.00487485		16.9894	16.99	4.58497	16.5577	12.9618	288.66	21.0219	274.157	168.007		1	1	1	0	1	243877	2.37642e-05
13997	35993	0	0	100	0	30	10329750	5435700	145	7050000	41463	0	0				0.00210695		16.1505	15.5085	4.97673	15.7685	10.6326	240.514	24.7679	248.647	113.051		0	0	1	1	0	71239.7	4.43923e-06
14111	35998	0	0	100	0	30	1723160	1112792	27	976208	22227	0	0				0.000351471		14.3597	13.9224	3.29584	13.7914	10.0091	193.833	10.8625	190.204	100.181		0	0	1	0	0	63820.7	1.23532e-07
13121	36008	0	0	100	0	30	1114500	155400	45	625420	6200	622000	0				0.000227323		13.9239	11.9538	3.80666	13.3462	8.7323	142.892	14.4907	178.12	76.2531		0	0	1	0	1	24766.7	5.1676e-08
13121	36010	0	0	100	0	30	951272	279000	38	473160	4112	470560	0				0.00019403		13.7656	12.539	3.63759	13.0672	8.32166	157.226	13.232	170.751	69.2501		0	0	1	0	1	25033.5	3.76477e-08
14111	36011	0	0	100	0	30	1838600	221000	63	922180	11040	917500	0				0.000375017		14.4245	12.3059	4.14313	13.7345	9.30928	151.436	17.1656	188.636	86.6627		0	0	1	0	1	29184.1	1.40638e-07
13121	36012	0	0	100	0	30	1030200	247200	32	557780	8000	554900	0				0.000210129		13.8453	12.418	3.46574	13.2317	8.9872	154.206	12.0113	175.078	80.7697		0	0	1	0	1	32193.8	4.41542e-08
13121	36014	0	0	100	0	30	2735640	218600	80	1411236	19582	1407960	0				0.000557986		14.8219	12.295	4.38203	14.16	9.88237	151.167	19.2022	200.505	97.6612		0	0	1	0	1	34195.5	3.11348e-07
14111	36015	0	0	100	0	30	544900	1763000	24	356475	22300	0	0				0.000111143		13.2084	14.3825	3.17805	12.784	10.0123	206.857	10.1	163.431	100.247		0	0	1	0	0	22704.2	1.23527e-08
14111	36019	0	0	100	0	30	1969200	965000	27	982500	18090	0	0				0.000401656		14.4931	13.7799	3.29584	13.7979	9.80311	189.885	10.8625	190.381	96.1011		0	0	1	0	0	72933.3	1.61327e-07
14302	36023	0	0	100	0	30	805000	6484300	20	12505	78600	0	0				0.000164195		13.5986	15.6849	2.99573	9.43388	11.2721	246.016	8.97441	88.9982	127.061		0	0	1	0	0	40250	2.696e-08
15121	36025	0	0	100	0	30	1107746	1038500	28	949189	30330	0	0				0.000225946		13.9178	13.8533	3.3322	13.7634	10.3199	191.914	11.1036	189.43	106.5		0	0	1	0	0	39562.4	5.10515e-08
15202	36060	0	0	0	100	30	246777313	31094037	2723	115622282	2638639	110340667	97				0.0503349		19.324	17.2525	7.90949	18.5658	14.7858	297.65	62.56	344.69	218.619		1	1	1	1	1	90627	0.00253361
16299	36070	0	0	100	0	30	539200	1265450	20	225000	46584	0	0				0.00010998		13.1978	14.0509	2.99573	12.3239	10.749	197.429	8.97441	151.877	115.541		0	0	1	0	0	26960	1.20956e-08
16212	36082	0	0	100	0	30	5268507	2189453	124	1480079	529164	0	100				0.00107461		15.4773	14.5992	4.82028	14.2076	13.1791	213.136	23.2351	201.856	173.687		1	0	1	1	0	42488	1.15479e-06
16211	36083	0	0	100	0	30	49860000	17050000	745	21585000	3038850	0	100				0.0101699		17.7247	16.6517	6.61338	16.8875	14.927	277.278	43.7369	285.188	222.815		1	0	1	1	0	66926.2	0.000103427
16214	36093	0	0	100	0	30	3122500	825000	34	2340000	435600	0	0				0.000636893		14.9541	13.6231	3.52636	14.6657	12.9845	185.59	12.4352	215.082	168.597		0	0	1	0	0	91838.2	4.05633e-07
16230	36094	0	0	0	100	30	266263486	10191649	574	173954340	8812591	28070784	87				0.0543095		19.4	16.1371	6.35263	18.9743	15.9917	260.405	40.3559	360.024	255.734		1	1	1	1	1	463874	0.00294952
16221	36126	0	0	100	0	30	1825000	1030000	20	774860	29244	0	0				0.000372243		14.4171	13.8451	2.99573	13.5604	10.2834	191.686	8.97441	183.885	105.749		0	0	1	0	0	91250	1.38565e-07
16294	36131	0	0	100	0	30	475588	691600	28	337327	13486	0	0				9.70052e-05		13.0723	13.4468	3.3322	12.7288	9.50941	180.815	11.1036	162.023	90.4288		0	0	1	0	0	16985.3	9.41001e-09
17022	36144	0	0	62	38	30	43134879	2822311	124	29619546	2543681	0	0				0.00879818		17.5798	14.8531	4.82028	17.2039	14.7491	220.614	23.2351	295.976	217.537		0	1	1	1	0	347862	7.7408e-05
19291	36175	100	0	0	0	30	4333109	1310000	22	2672596	511321	0	0				0.00088382		15.2818	14.0855	3.09104	14.7986	13.1448	198.402	9.55454	218.997	172.785		0	0	1	0	0	196960	7.81138e-07
25111	36262	0	0	100	0	30	18351144	975000	24	631738	152913	0	0				0.00374307		16.7252	13.7902	3.17805	13.3562	11.9376	190.169	10.1	178.389	142.507		0	0	1	0	0	764631	1.40105e-05
25111	36266	0	0	100	0	30	13280176	1918082	108	8895018	197488	0	0				0.00270874		16.4018	14.4668	4.68213	16.001	12.1934	209.289	21.9224	256.032	148.68		0	0	1	1	0	122965	7.3373e-06
10431	36312	0	0	100	0	61	363455621	7687520	301	343795158	2354690	0	0				0.0741337		19.7112	15.8551	5.70711	19.6556	14.6719	251.384	32.5711	386.341	215.265		0	0	0	1	0	1.20749e+06	0.0054958
10710	36346	0	0	100	0	73	1612800	761095	29	1025960	80400	0	0				0.000328961		14.2935	13.5425	3.3673	13.8411	11.2948	183.4	11.3387	191.577	127.572		0	0	0	0	0	55613.8	1.08216e-07
10411	36431	0	0	100	0	12	3605238258	3247489025	2600	1460564434	109850579	2149868	0				0.735357		22.0057	21.9011	7.86327	21.1021	18.5146	479.66	61.831	445.298	342.792		0	0	0	1	1	1.38663e+06	0.54075
10431	36432	0	0	100	0	12	188886752	18253395	123	172723000	354775	0	0				0.038527		19.0567	16.7199	4.81218	18.9672	12.7792	279.554	23.1571	359.755	163.309		0	0	0	1	0	1.53566e+06	0.00148433
10431	36435	0	0	30	70	12	194138267	16806473	150	119618469	845474	0	0				0.0395982		19.0841	16.6373	5.01064	18.5998	13.6477	276.799	25.1065	345.953	186.258		0	1	0	1	0	1.29426e+06	0.00156802
14301	36494	0	0	100	0	12	2606475	1190000	41	1219538	114324	0	0				0.00053164		14.7735	13.9895	3.71357	14.014	11.6468	195.705	13.7906	196.392	135.648		0	0	0	0	0	63572.6	2.82641e-07
16293	36584	0	0	100	0	13	942500	1280500	22	301749	20032	0	0				0.000192241		13.7563	14.0628	3.09104	12.6174	9.90509	197.761	9.55454	159.198	98.1107		0	0	0	0	0	42840.9	3.69565e-08
10792	36593	0	0	100	0	13	1289397	1574548	25	389152	64035	0	0				0.000262997		14.0697	14.2695	3.21888	12.8717	11.0672	203.618	10.3612	165.681	122.483		0	0	0	0	0	51575.9	6.91675e-08
16221	36596	0	0	100	0	13	3122600	2177400	21	2305941	109480	0	0				0.000636914		14.9542	14.5936	3.04452	14.651	11.6035	212.974	9.26912	214.652	134.641		0	0	0	0	0	148695	4.05659e-07
13134	36668	0	0	100	0	15	300000	170000	37	143202	6000	0	0				6.11907e-05		12.6115	12.0436	3.61092	11.872	8.69951	145.047	13.0387	140.945	75.6816		0	0	0	0	0	8108.11	3.7443e-09
10740	36689	0	0	100	0	16	1950000	3640000	27	1355000	58500	0	0				0.00039774		14.4833	15.1075	3.29584	14.1193	10.9768	228.236	10.8625	199.355	120.49		0	0	0	0	0	72222.2	1.58197e-07
16222	36715	0	0	100	0	16	2520000	350000	22	1235000	195000	0	0				0.000514002		14.7398	12.7657	3.09104	14.0266	12.1808	162.963	9.55454	196.745	148.371		0	0	0	0	0	114545	2.64198e-07
10761	36731	0	0	0	100	17	13104600	8559261	72	1991500	798630	0	100				0.00267293		16.3885	15.9625	4.27667	14.5044	13.5907	254.802	18.2899	210.378	184.706		1	1	0	0	0	182008	7.14457e-06
10621	36743	0	0	100	0	18	6650000	372000	45	3861000	659625	0	0				0.00135639		15.7101	12.8266	3.80666	15.1664	13.3994	164.523	14.4907	230.021	179.545		0	0	0	0	0	147778	1.8398e-06
10801	36757	0	0	100	0	18	755862974	76297309	169	710057075	3666963	356596179	0				0.154173		20.4434	18.1501	5.1299	20.3809	15.1149	329.428	26.3159	415.379	228.459		0	0	0	1	1	4.47256e+06	0.0237692
10802	36758	0	0	100	0	18	11699390	10069970	67	8712000	390000	2970000	0				0.00238631		16.275	16.1251	4.20469	15.9802	12.8739	260.018	17.6794	255.367	165.737		0	0	0	0	1	174618	5.69449e-06
10423	36785	0	0	100	0	30	976802485	87215830	250	583390270	9274453	0	23				0.199237		20.6998	18.2839	5.52146	20.1844	16.0428	334.301	30.4865	407.409	257.371		1	0	1	1	0	3.90721e+06	0.0396956
25920	37100	0	0	100	0	30	5433560	1014214	53	86063	129656	0	0				0.00110828		15.5081	13.8296	3.97029	11.3628	11.7726	191.259	15.7632	129.114	138.595		0	0	1	0	0	102520	1.22828e-06
10710	37163	0	0	100	0	30	16554465	1560000	71	9659696	282682	0	0				0.0033766		16.6222	14.2602	4.26268	16.0835	12.5521	203.353	18.1704	258.678	157.555		0	0	1	0	0	233161	1.14014e-05
10710	37167	0	0	49	51	30	49430233	7217696	212	26355198	3021744	0	0				0.0100822		17.7161	15.792	5.35659	17.0872	14.9213	249.389	28.693	291.972	222.647		0	1	1	1	0	233161	0.000101651
10732	37178	0	0	100	0	30	1007905829	23814801	1651	743845123	1293862	69965310	25				0.205582		20.7311	16.9858	7.40914	20.4273	14.0731	288.518	54.8953	417.276	198.053		1	0	1	1	1	610482	0.0422638
10761	37187	0	0	100	0	30	823000	244000	51	565100	65340	0	0				0.000167867		13.6207	12.4049	3.93183	13.2448	11.0874	153.882	15.4593	175.424	122.93		0	0	1	0	0	16137.3	2.81792e-08
10761	37193	0	0	100	0	30	4608000	1180000	35	3240000	814560	0	0				0.000939889		15.3433	13.981	3.55535	14.9911	13.6104	195.469	12.6405	224.733	185.243		0	0	1	0	0	131657	8.83392e-07
10761	37196	0	0	100	0	30	420000	925000	25	160460	30282	0	0				8.5667e-05		12.948	13.7375	3.21888	11.9858	10.3183	188.72	10.3612	143.659	106.467		0	0	1	0	0	16800	7.33883e-09
10771	37199	0	0	100	0	30	1704612	1086720	38	1077574	137213	0	0				0.000347688		14.3488	13.8987	3.63759	13.8902	11.8293	193.173	13.232	192.938	139.932		0	0	1	0	0	44858.2	1.20887e-07
10391	37200	0	0	100	0	30	1825126	990560	23	499112	204316	26347	0				0.000372269		14.4172	13.806	3.13549	13.1206	12.2274	190.606	9.83132	172.15	149.51		0	0	1	0	1	79353.3	1.38584e-07
10794	37217	0	0	100	0	30	10426500	3015125	42	6765000	300000	0	0				0.00212668		16.1599	14.9192	3.73767	15.7273	12.6115	222.581	13.9702	247.347	159.051		0	0	1	0	0	248250	4.52278e-06
10794	37219	0	0	100	0	30	9720000	3255100	39	6306300	150000	0	0				0.00198258		16.0897	14.9957	3.66356	15.6571	11.9184	224.872	13.4217	245.144	142.048		0	0	1	0	0	249231	3.93062e-06
10794	37220	0	0	100	0	30	4126500	1746565	35	2058750	143500	0	0				0.000841678		15.2329	14.3732	3.55535	14.5376	11.8741	206.588	12.6405	211.342	140.994		0	0	1	0	0	117900	7.08422e-07
10794	37229	0	0	100	0	30	982525	694500	22	98033	17190	0	0				0.000200405		13.7979	13.4509	3.09104	11.4931	9.75208	180.928	9.55454	132.09	95.1031		0	0	1	0	0	44660.2	4.0162e-08
10792	37248	0	0	100	0	30	768000	1184000	23	404560	51620	0	0				0.000156648		13.5515	13.9844	3.13549	12.9106	10.8517	195.564	9.83132	166.682	117.759		0	0	1	0	0	33391.3	2.45387e-08
11050	37262	0	0	100	0	30	3336200	3050000	106	5880	28800	0	0				0.000680481		15.0203	14.9307	4.66344	8.67931	10.2681	222.924	21.7477	75.3305	105.435		0	0	1	1	0	31473.6	4.63055e-07
13132	37285	0	0	100	0	30	39726350	425036000	244	25820000	978000	0	0				0.00810295		17.4975	19.8677	5.49717	17.0667	13.7933	394.725	30.2189	291.271	190.254		0	0	1	1	0	162813	6.56577e-05
13121	37288	0	0	100	0	30	6856803	2585000	50	1859353	2161234	0	0				0.00139858		15.7408	14.7652	3.91202	14.4357	14.5862	218.012	15.3039	208.391	212.757		0	0	1	0	0	137136	1.95601e-06
13121	37304	0	0	100	0	30	3976945	275000	29	2320647	52859	0	0				0.000811174		15.196	12.5245	3.3673	14.6574	10.8754	156.864	11.3387	214.838	118.274		0	0	1	0	0	137136	6.58003e-07
13121	37323	0	0	100	0	30	1300000	1393000	22	918000	75804	0	0				0.00026516		14.0779	14.147	3.09104	13.73	11.2359	200.137	9.55454	188.512	126.246		0	0	1	0	0	59090.9	7.03097e-08
13121	37325	0	0	100	0	30	5628000	1534500	29	3250000	362450	0	0				0.00114794		15.5433	14.2437	3.3673	14.9942	12.8006	202.883	11.3387	224.825	163.856		0	0	1	0	0	194069	1.31776e-06
13121	37331	0	0	100	0	30	8228163	4100000	60	2079976	2496291	0	0				0.00167829		15.9231	15.2265	4.09434	14.5479	14.7303	231.846	16.7637	211.64	216.982		0	0	1	0	0	137136	2.81666e-06
13132	37339	0	0	100	0	30	21400032	7800000	87	8681891	8149397	0	0				0.00436494		16.8789	15.8696	4.46591	15.9767	15.9135	251.845	19.9443	255.257	253.238		0	0	1	0	0	245977	1.90527e-05
13134	37348	0	0	100	0	30	2301765	1590575	38	1011650	363598	0	0				0.000469489		14.6492	14.2796	3.63759	13.8271	12.8038	203.907	13.232	191.189	163.937		0	0	1	0	0	60572.8	2.2042e-07
14111	37388	0	0	100	0	30	60712869	17398127	658	6442507	1926472	0	37				0.0123835		17.9217	16.6719	6.4892	15.6784	14.4712	277.951	42.1098	245.813	209.416		1	0	1	1	0	92268.8	0.000153352
13941	37391	0	0	100	0	30	1831158	3412000	34	508718	245411	0	0				0.0003735		14.4205	15.0428	3.52636	13.1396	12.4107	226.286	12.4352	172.65	154.025		0	0	1	0	0	53857.6	1.39502e-07
14111	37407	0	0	100	0	30	22958726	3035117	143	6062556	99235	0	0				0.00468287		16.9492	14.9258	4.96284	15.6176	11.5052	222.778	24.6298	243.911	132.371		0	0	1	1	0	160551	2.19293e-05
14111	37408	0	0	100	0	30	700775	284500	29	402460	48270	0	0				0.000142936		13.4599	12.5585	3.3673	12.9054	10.7846	157.716	11.3387	166.548	116.307		0	0	1	0	0	24164.7	2.04308e-08
14111	37427	0	0	100	0	30	8626140	10200	150	5168206	53159	0	25				0.00175947		15.9703	9.23014	5.01064	15.458	10.881	85.1955	25.1065	238.951	118.397		1	0	1	1	0	57507.6	3.09572e-06
13133	37472	0	0	5	95	30	169686258	70770000	585	116862800	8097605	0	41				0.0346107		18.9495	18.0749	6.37161	18.5765	15.9071	326.704	40.5974	345.087	253.035		1	1	1	1	0	290062	0.0011979
15201	37476	0	0	100	0	30	53678329	4062400	570	28986643	406406	21811433	90				0.0109487		17.7985	15.2173	6.34564	17.1823	12.9151	231.566	40.2671	295.233	166.8		1	0	1	1	1	94172.5	0.000119874
16291	37533	0	0	100	0	30	8666900	1295000	97	6789120	109894	0	41				0.00176778		15.975	14.074	4.57471	15.7308	11.6073	198.078	20.928	247.459	134.729		1	0	1	0	0	89349.5	3.12504e-06
31001	37587	0	0	100	0	30	10915324	167200	192	1794453	73097	0	0				0.00222639		16.2057	12.0269	5.2575	14.4002	11.1995	144.647	27.6413	207.366	125.43		0	0	1	1	0	56850.6	4.9568e-06
31001	37589	0	0	100	0	30	5470658	5384271	75	2460160	207875	0	0				0.00111584		15.5149	15.499	4.31749	14.7157	12.2447	240.219	18.6407	216.553	149.932		0	0	1	0	0	72942.1	1.24511e-06
17022	37624	0	0	0.02	99.98	30	33181990	11394800	262	8602182	3294917	0	0				0.0067681		17.3175	16.2487	5.56834	15.9675	15.0079	264.019	31.0065	254.962	225.237		0	1	1	1	0	126649	4.58072e-05
25992	38011	0	0	100	0	30	3843722	985000	41	3162000	214200	0	0				0.000784		15.162	13.8004	3.71357	14.9667	12.2747	190.451	13.7906	224.003	150.667		0	0	1	0	0	93749.3	6.14656e-07
25120	38013	0	0	100	0	30	14007331	4372208	71	4203384	35625	2761447	0				0.00285706		16.4551	15.2908	4.26268	15.2514	10.4808	233.808	18.1704	232.605	109.847		0	0	1	0	1	197286	8.1628e-06
25951	38016	0	0	100	0	30	62704696	208000	36	51947432	2709448	0	0				0.0127898		17.9539	12.2453	3.58352	17.7657	14.8123	149.947	12.8416	315.622	219.403		0	0	1	0	0	1.7418e+06	0.000163579
25119	38034	0	0	100	0	30	18925500	3511500	50	14672003	265104	0	0				0.00386022		16.756	15.0716	3.91202	16.5015	12.4879	227.152	15.3039	272.298	155.947		0	0	1	0	0	378510	1.49013e-05
25920	38084	0	0	100	0	30	237380300	5506950	417	93648942	4327227	0	0				0.0484182		19.2852	15.5215	6.03309	18.3551	15.2804	240.918	36.3981	336.908	233.492		0	0	1	1	0	569257	0.00234433
10211	38215	0	0	100	0	30	432000	2550000	42	226800	19480	0	0				8.81146e-05		12.9762	14.7516	3.73767	12.3318	9.87714	217.61	13.9702	152.074	97.558		0	0	1	0	0	10285.7	7.76419e-09
10214	38220	0	0	100	0	30	3633120	267575	40	3128227	118497	2674627	0				0.000741044		15.1056	12.4972	3.68888	14.956	11.6826	156.179	13.6078	223.681	136.484		0	0	1	0	1	90828	5.49146e-07
10214	38221	0	0	100	0	30	2034640	154625	36	1316530	104073	23380	0				0.000415004		14.5258	11.9488	3.58352	14.0905	11.5528	142.773	12.8416	198.542	133.468		0	0	1	0	1	56517.8	1.72228e-07
10214	38222	0	0	100	0	30	3383800	152200	27	3010000	89811	1780080	0				0.00069019		15.0345	11.933	3.29584	14.9175	11.4055	142.395	10.8625	222.53	130.085		0	0	1	0	1	125326	4.76363e-07
10211	38224	0	0	100	0	30	3357637	125000	26	2399065	30130	554460	0				0.000684854		15.0267	11.7361	3.2581	14.6906	10.3133	137.735	10.6152	215.813	106.364		0	0	1	0	1	129140	4.69025e-07
10214	38228	0	0	100	0	30	5946720	203800	26	5340660	90605	2457000	0				0.00121295		15.5984	12.2249	3.2581	15.4909	11.4143	149.448	10.6152	239.967	130.285		0	0	1	0	1	228720	1.47124e-06
10214	38236	0	0	100	0	30	9460800	191900	31	8165340	169620	3210000	0				0.00192971		16.0627	12.1647	3.43399	15.9154	12.0413	147.981	11.7923	253.3	144.993		0	0	1	0	1	305187	3.72378e-06
10794	38256	0	0	100	0	30	418214	605000	29	213289	21501	0	0				8.53027e-05		12.9437	13.313	3.3673	12.2704	9.97585	177.236	11.3387	150.563	99.5177		0	0	1	0	0	14421.2	7.27655e-09
10710	38258	0	0	100	0	30	19225150	329000	27	846180	26786	0	0				0.00392134		16.7717	12.7038	3.29584	13.6485	10.1956	161.387	10.8625	186.281	103.951		0	0	1	0	0	712043	1.53769e-05
10312	38284	0	0	100	0	30	23571736	1899736	377	17332373	852655	0	0				0.0048079		16.9756	14.4572	5.93225	16.6681	13.6561	209.011	35.1915	277.825	186.489		0	0	1	1	0	62524.5	2.31159e-05
10793	38288	0	0	100	0	30	1814400	146000	20	1483200	166236	0	0				0.000370081		14.4113	11.8914	2.99573	14.2097	12.0212	141.404	8.97441	201.916	144.508		0	0	1	0	0	90720	1.3696e-07
10710	38311	0	0	100	0	30	2805650	1005000	64	1741495	134745	0	0				0.000572266		14.8471	13.8205	4.15888	14.3703	11.8111	191.006	17.2963	206.504	139.503		0	0	1	0	0	43838.3	3.27488e-07
10774	38313	0	0	100	0	30	2396347	144410	45	1502900	517060	0	0				0.000488781		14.6895	11.8804	3.80666	14.2229	13.1559	141.144	14.4907	202.291	173.078		0	0	1	0	0	53252.2	2.38906e-07
11050	38324	0	0	100	0	30	15668625	7990562	98	8787	260682	0	0				0.00319591		16.5672	15.8938	4.58497	9.08103	12.4711	252.612	21.0219	82.4651	155.527		0	0	1	0	0	159884	1.02139e-05
12091	38328	0	0	100	0	30	300000	69000	35	150000	450	0	0				6.11907e-05		12.6115	11.1419	3.55535	11.9184	6.10925	124.141	12.6405	142.048	37.3229		0	0	1	0	0	8571.43	3.7443e-09
13942	38333	0	0	100	0	30	505284	295000	21	335482	3200	0	0				0.000103062		13.1329	12.5947	3.04452	12.7233	8.07091	158.627	9.26912	161.883	65.1395		0	0	1	0	0	24061.1	1.06218e-08
13121	38337	0	0	100	0	30	625296	92050	25	169162	4506	0	0				0.000127541		13.346	11.4301	3.21888	12.0386	8.41317	130.647	10.3612	144.928	70.7813		0	0	1	0	0	25011.8	1.62667e-08
13134	38377	0	0	100	0	30	2307205	201820	55	1583148	21803	0	0				0.000470598		14.6515	12.2151	4.00733	14.2749	9.9898	149.209	16.0587	203.774	99.7962		0	0	1	0	0	41949.2	2.21463e-07
13134	38392	0	0	100	0	30	36800	233000	41	12401	2460	0	0				7.50606e-06		10.5133	12.3588	3.71357	9.42553	7.80792	152.74	13.7906	88.8407	60.9636		0	0	1	0	0	897.561	5.63409e-11
13134	38394	0	0	100	0	30	2160000	1100000	20	807500	13500	0	0				0.000440573		14.5856	13.9108	2.99573	13.6017	9.51044	193.511	8.97441	185.006	90.4486		0	0	1	0	0	108000	1.94105e-07
13134	38397	0	0	100	0	30	1320719	573900	27	975808	9525	0	0				0.000269386		14.0937	13.2602	3.29584	13.791	9.16168	175.833	10.8625	190.192	83.9363		0	0	1	0	0	48915.5	7.25687e-08
13134	38424	0	0	100	0	30	1111560	86165	36	282512	5810	0	0				0.000226724		13.9213	11.364	3.58352	12.5515	8.66734	129.141	12.8416	157.54	75.1227		0	0	1	0	0	30876.7	5.14037e-08
13121	38441	0	0	100	0	30	439550	82800	30	126040	2086	0	0				8.96546e-05		12.9935	11.3242	3.4012	11.7444	7.643	128.237	11.5681	137.93	58.4155		0	0	1	0	0	14651.7	8.03795e-09
13121	38446	0	0	100	0	30	415625	83000	21	184503	2925	0	0				8.47746e-05		12.9375	11.3266	3.04452	12.1254	7.98105	128.292	9.26912	147.026	63.6972		0	0	1	0	0	19791.7	7.18674e-09
13121	38450	0	0	100	0	30	364050	62500	23	94345	2517	0	0				7.42549e-05		12.805	11.0429	3.13549	11.4547	7.83082	121.946	9.83132	131.21	61.3218		0	0	1	0	0	15828.3	5.51379e-09
14111	38470	0	0	100	0	30	19089492	3681883	340	10877852	265218	0	100				0.00389367		16.7646	15.1189	5.82895	16.2022	12.4883	228.582	33.9766	262.513	155.958		1	0	1	1	0	56145.6	1.51606e-05
13134	38497	0	0	100	0	30	1738193	583130	28	1088078	10390	0	0				0.000354538		14.3684	13.2762	3.3322	13.8999	9.2486	176.257	11.1036	193.208	85.5366		0	0	1	0	0	62078.3	1.25697e-07
14111	38516	0	0	100	0	30	148570	56000	20	96000	370	0	0				3.03037e-05		11.9088	10.9331	2.99573	11.4721	5.9135	119.533	8.97441	131.609	34.9695		0	0	1	0	0	7428.5	9.18313e-10
14111	38523	0	0	100	0	30	1006345	555000	33	394350	23500	0	0				0.000205263		13.8218	13.2267	3.49651	12.885	10.0648	174.946	12.2256	166.023	101.299		0	0	1	0	0	30495.3	4.2133e-08
14111	38526	0	0	100	0	30	990600	545000	29	521269	4442	0	0				0.000202052		13.8061	13.2085	3.3673	13.164	8.39886	174.466	11.3387	173.291	70.5408		0	0	1	0	0	34158.6	4.08249e-08
15112	38534	0	0	100	0	30	47731640	9917861	146	34859022	1086790	28218196	30				0.00973578		17.6811	16.1098	4.98361	17.3668	13.8987	259.527	24.8363	301.607	193.175		1	0	1	1	1	326929	9.47853e-05
31001	38560	0	0	100	0	30	572800	999500	22	354388	10850	0	67				0.000116833		13.2583	13.815	3.09104	12.7781	9.29192	190.855	9.55454	163.281	86.3398		1	0	1	0	0	26036.4	1.36501e-08
16101	38564	0	0	100	0	30	14405158	4397288	239	11255229	799930	0	55				0.00293821		16.4831	15.2965	5.47646	16.2363	13.5923	233.983	29.9917	263.619	184.75		1	0	1	1	0	60272.6	8.63306e-06
16221	38568	0	0	100	0	30	1177925	320000	22	884765	7657	0	0				0.00024026		13.9793	12.6761	3.09104	13.6931	8.94338	160.683	9.55454	187.5	79.984		0	0	1	0	0	53542	5.7725e-08
16213	38569	0	0	100	0	30	163420095	29111146	3216	126610226	7014515	0	98				0.0333326		18.9118	17.1866	8.07589	18.6566	15.7635	295.38	65.2201	348.07	248.488		1	0	1	1	0	50814.7	0.00111106
16101	38570	0	0	0	100	30	85654846	24708653	753	24274718	4432540	17980539	46				0.0174709		18.2658	17.0227	6.62407	17.0049	15.3045	289.771	43.8782	289.168	234.227		1	1	1	1	1	113751	0.000305234
16213	38572	0	0	100	0	30	110028000	26751000	760	71200000	3057000	0	0				0.0224423		18.5162	17.1021	6.63332	18.081	14.9329	292.481	44.0009	326.923	222.993		0	0	1	1	0	144774	0.000503657
13121	38573	0	0	100	0	30	239000	44100	20	135000	720	0	0				4.87486e-05		12.3842	10.6942	2.99573	11.813	6.57925	114.366	8.97441	139.548	43.2865		0	0	1	0	0	11950	2.37643e-09
31001	38583	0	0	100	0	30	26935620	15599537	186	3123692	1275645	0	100				0.00549403		17.109	16.5628	5.22575	14.9545	14.059	274.325	27.3084	223.638	197.654		1	0	1	1	0	144815	3.01844e-05
31001	38620	0	0	100	0	30	5970021	281000	183	4276013	211446	0	100				0.0012177		15.6023	12.5461	5.20949	15.2685	12.2617	157.405	27.1387	233.128	150.35		1	0	1	1	0	32623.1	1.48279e-06
16294	38658	0	0	0	100	30	7590460	1132500	127	4687501	484707	0	22				0.00154822		15.8424	13.9399	4.84419	15.3604	13.0913	194.322	23.4661	235.942	171.382		1	1	1	1	0	59767.4	2.39698e-06
31001	38703	0	0	100	0	30	2785682	735044	49	386519	54948	0	75				0.000568193		14.84	13.5077	3.89182	12.8649	10.9141	182.458	15.1463	165.507	119.119		1	0	1	0	0	56850.7	3.22843e-07
18111	38722	0	0	100	0	30	2884824	1028200	54	1732146	131343	0	0				0.000588415		14.875	13.8433	3.98898	14.3649	11.7856	191.638	15.912	206.35	138.9		0	0	1	0	0	53422.7	3.46232e-07
25999	38927	0	0	100	0	30	6035945	525000	93	1032362	174135	0	0				0.00123115		15.6132	13.1712	4.5326	13.8474	12.0676	173.479	20.5445	191.749	145.627		0	0	1	0	0	64902.6	1.51572e-06
25934	38950	0	0	100	0	30	1213352	221925	25	944668	19936	0	0				0.000247486		14.0089	12.3101	3.21888	13.7586	9.90028	151.538	10.3612	189.299	98.0156		0	0	1	0	0	48534.1	6.12494e-08
10311	38990	0	0	100	0	30	1996093	852100	42	508224	29565	0	86				0.000407141		14.5067	13.6555	3.73767	13.1387	10.2943	186.472	13.9702	172.625	105.974		1	0	1	0	0	47526	1.65764e-07
16221	39013	0	0	100	0	30	1441770	443000	28	1009105	49355	0	0				0.000294076		14.1814	13.0013	3.3322	13.8246	10.8068	169.034	11.1036	191.119	116.787		0	0	1	0	0	51491.8	8.64809e-08
10520	39032	0	0	100	0	30	107694515	47364305	201	59843185	7389059	1920084	1				0.0219663		18.4948	17.6734	5.3033	17.9072	15.8155	312.348	28.125	320.669	250.13		1	0	1	1	1	535794	0.00048252
10211	39038	0	0	100	0	30	27419880	810000	48	11763729	9344343	0	0				0.00559281		17.1268	13.6048	3.8712	16.2805	16.0503	185.09	14.9862	265.056	257.612		0	0	1	0	0	571248	3.12795e-05
10211	39046	0	0	100	0	30	15994930	415000	28	7074864	5127197	0	0				0.00326247		16.5878	12.936	3.3322	15.7721	15.4501	167.341	11.1036	248.758	238.705		0	0	1	0	0	571248	1.06437e-05
10293	39056	0	0	100	0	30	2232000	2450000	57	1122600	193750	0	80				0.000455259		14.6184	14.7116	4.04305	13.9312	12.1743	216.431	16.3463	194.077	148.214		1	0	1	0	0	39157.9	2.07261e-07
10214	39058	0	0	100	0	30	3637890	29400	33	3006460	74275	0	0				0.000742017		15.1069	10.2887	3.49651	14.9163	11.2155	105.858	12.2256	222.495	125.788		0	0	1	0	0	110239	5.50589e-07
10214	39059	0	0	100	0	30	4020580	291500	33	3340340	123355	0	0				0.000820074		15.2069	12.5828	3.49651	15.0216	11.7228	158.327	12.2256	225.648	137.425		0	0	1	0	0	121836	6.72521e-07
10216	39076	0	0	0	100	30	24310327	1533259	133	11736783	2042080	1018302	6				0.00495855		17.0064	14.2429	4.89035	16.2782	14.5295	202.86	23.9155	264.981	211.106		1	1	1	1	1	182784	2.45873e-05
10631	39078	0	0	100	0	30	29748600	2170000	103	27900000	523150	0	0				0.00606779		17.2083	14.5902	4.63473	17.1441	13.1676	212.875	21.4807	293.921	173.386		0	0	1	1	0	288821	3.68181e-05
10631	39081	0	0	100	0	30	2402400	365300	27	1848000	31632	0	0				0.000490015		14.692	12.8085	3.29584	14.4296	10.3619	164.057	10.8625	208.214	107.369		0	0	1	0	0	88977.8	2.40115e-07
10631	39085	0	0	100	0	30	11599000	6230000	63	9984000	182400	0	0				0.00236584		16.2664	15.6449	4.14313	16.1165	12.114	244.762	17.1656	259.741	146.748		0	0	1	0	0	184111	5.59718e-06
10621	39090	0	0	100	0	30	145513017	55675726	136	91035233	6572007	0	0				0.0296801		18.7958	17.8351	4.91265	18.3268	15.6983	318.089	24.1342	335.87	246.438		0	0	1	1	0	1.06995e+06	0.000880911
10710	39109	0	0	100	0	30	8220197	4095262	212	1846598	265118	0	0				0.00167667		15.9221	15.2253	5.35659	14.4289	12.4879	231.811	28.693	208.192	155.948		0	0	1	1	0	38774.5	2.81121e-06
10710	39110	0	0	100	0	30	814096	694000	36	390269	151747	0	0				0.00016605		13.6098	13.4502	3.58352	12.8746	11.93	180.909	12.8416	165.755	142.324		0	0	1	0	0	22613.8	2.75727e-08
10722	39114	0	0	100	0	30	2139000	348100	26	1905500	108424	0	0				0.00043629		14.5758	12.7602	3.2581	14.4603	11.5938	162.824	10.6152	209.099	134.416		0	0	1	0	0	82269.2	1.90349e-07
10392	39122	0	0	100	0	30	2411000	932400	36	1734500	74225	0	0				0.000491769		14.6956	13.7455	3.58352	14.3662	11.2149	188.939	12.8416	206.389	125.773		0	0	1	0	0	66972.2	2.41837e-07
10392	39123	0	0	100	0	30	985160	140700	27	629700	57070	0	0				0.000200942		13.8006	11.8544	3.29584	13.353	10.952	140.526	10.8625	178.303	119.947		0	0	1	0	0	36487.4	4.03777e-08
10392	39124	0	0	100	0	30	4104000	568000	32	2463000	168000	0	0				0.000837089		15.2275	13.2499	3.46574	14.7169	12.0317	175.559	12.0113	216.587	144.762		0	0	1	0	0	128250	7.00718e-07
10794	39147	0	0	100	0	30	1561900	1030000	42	1093669	82094	0	0				0.000318579		14.2614	13.8451	3.73767	13.905	11.3156	191.686	13.9702	193.35	128.043		0	0	1	0	0	37188.1	1.01493e-07
10794	39151	0	0	100	0	30	1834000	287000	25	1178170	51575	0	0				0.000374079		14.422	12.5672	3.21888	13.9795	10.8508	157.935	10.3612	195.426	117.74		0	0	1	0	0	73360	1.39935e-07
10794	39156	0	0	100	0	30	1464507	50000	23	923067	20306	0	0				0.000298714		14.197	10.8198	3.13549	13.7355	9.91867	117.068	9.83132	188.663	98.38		0	0	1	0	0	63674.2	8.92301e-08
10794	39161	0	0	100	0	30	1682100	340000	53	1069488	99315	0	0				0.000343096		14.3356	12.7367	3.97029	13.8827	11.5061	162.224	15.7632	192.729	132.389		0	0	1	0	0	31737.7	1.17715e-07
10794	39166	0	0	100	0	30	508997	79190	21	157797	13988	0	0				0.00010382		13.1402	11.2796	3.04452	11.9691	9.54596	127.229	9.26912	143.259	91.1253		0	0	1	0	0	24238	1.07785e-08
10794	39167	0	0	100	0	30	868108	500450	36	351990	102243	0	0				0.000177067		13.6741	13.1233	3.58352	12.7714	11.5351	172.22	12.8416	163.108	133.059		0	0	1	0	0	24114.1	3.13528e-08
10774	39176	0	0	100	0	30	10255137	695909	96	6136262	163367	6053010	0				0.00209173		16.1433	13.453	4.56435	15.6297	12.0038	180.983	20.8333	244.288	144.09		0	0	1	0	1	106824	4.37534e-06
10779	39179	0	0	51	49	30	102366600	8939364	584	65847652	2839905	3949611	98				0.0208796		18.4441	16.006	6.3699	18.0029	14.8593	256.191	40.5756	324.103	220.798		1	1	1	1	1	175285	0.000435958
12091	39207	0	0	100	0	30	341330	31000	26	219366	60	0	0				6.96208e-05		12.7406	10.3417	3.2581	12.2985	4.09434	106.952	10.6152	151.253	16.7637		0	0	1	0	0	13128.1	4.84705e-09
12091	39208	0	0	100	0	30	1080500	316000	88	777100	2866	0	0				0.000220389		13.8929	12.6635	4.47734	13.5633	7.96067	160.364	20.0465	183.964	63.3723		0	0	1	0	0	12278.4	4.85711e-08
12091	39213	0	0	100	0	30	649026	30000	28	416358	60	0	0				0.000132381		13.3832	10.309	3.3322	12.9393	4.09434	106.275	11.1036	167.426	16.7637		0	0	1	0	0	23179.5	1.75248e-08
12091	39214	0	0	100	0	30	129830	212000	41	85320	790	0	0				2.64813e-05		11.774	12.2643	3.71357	11.3542	6.67203	150.414	13.7906	128.917	44.516		0	0	1	0	0	3166.59	7.01259e-10
12091	39253	0	0	100	0	30	588775	5000	36	465713	657	0	0				0.000120092		13.2858	8.51719	3.58352	13.0513	6.48768	72.5426	12.8416	170.337	42.09		0	0	1	0	0	16354.9	1.44221e-08
12011	39257	0	0	100	0	30	59245853	31675578	629	22457976	98441	0	0				0.0120843		17.8972	17.2711	6.44413	16.9272	11.4972	298.289	41.5268	286.529	132.186		0	0	1	1	0	94190.5	0.000146031
12011	39258	0	0	100	0	30	6997610	1380700	69	3838130	419284	0	0				0.0014273		15.7611	14.1381	4.23411	15.1605	12.9463	199.886	17.9277	229.841	167.607		0	0	1	0	0	101415	2.03717e-06
12011	39265	0	0	100	0	30	20765041	279991	53	1252418	249214	0	0				0.00423543		16.8488	12.5425	3.97029	14.0406	12.4261	157.315	15.7632	197.138	154.407		0	0	1	0	0	391793	1.79388e-05
12099	39272	0	0	100	0	30	227952669	6748192	167	178815843	14325206	0	0				0.0464953		19.2446	15.7248	5.11799	19.0019	16.4775	247.269	26.1939	361.071	271.509		0	0	1	1	0	1.36499e+06	0.00216181
13121	39279	0	0	100	0	30	7679619	741030	56	4245793	300460	0	0				0.0015664		15.8541	13.5158	4.02535	15.2614	12.6131	182.677	16.2035	232.912	159.09		0	0	1	0	0	137136	2.45362e-06
13134	39288	0	0	100	0	30	799745	1087000	27	383425	13715	0	0				0.000163123		13.592	13.8989	3.29584	12.8569	9.52625	193.18	10.8625	165.3	90.7494		0	0	1	0	0	29620.2	2.66092e-08
14302	39318	0	0	100	0	30	280800	192630	22	49602	5819	0	0				5.72745e-05		12.5454	12.1685	3.09104	10.8118	8.66888	148.073	9.55454	116.895	75.1495		0	0	1	0	0	12763.6	3.28037e-09
14111	39327	0	0	100	0	30	20433889	3375000	195	10029000	133885	0	0				0.00416788		16.8327	15.0319	5.273	16.121	11.8047	225.958	27.8045	259.886	139.352		0	0	1	1	0	104789	1.73712e-05
14111	39329	0	0	100	0	30	1788831	221000	40	1108634	15600	0	0				0.000364866		14.3971	12.3059	3.68888	13.9186	9.65503	151.436	13.6078	193.729	93.2195		0	0	1	0	0	44720.8	1.33127e-07
15112	39346	0	0	100	0	30	12114370	14070000	90	9557250	762000	0	100				0.00247096		16.3099	16.4596	4.49981	16.0728	13.5437	270.917	20.2483	258.335	183.432		1	0	1	0	0	134604	6.10563e-06
15201	39352	0	0	100	0	30	2919348	356500	31	1159019	326509	0	0				0.000595457		14.8869	12.7841	3.43399	13.9631	12.6962	163.433	11.7923	194.968	161.194		0	0	1	0	0	94172.5	3.54569e-07
15201	39355	0	0	100	0	30	722500	845000	53	156044	14084	0	0				0.000147368		13.4905	13.6471	3.97029	11.9579	9.55279	186.243	15.7632	142.991	91.2559		0	0	1	0	0	13632.1	2.17172e-08
15201	39364	0	0	100	0	30	539780	1000000	27	213050	66015	0	0				0.000110098		13.1989	13.8155	3.29584	12.2693	11.0976	190.868	10.8625	150.535	123.158		0	0	1	0	0	19991.9	1.21217e-08
31001	39386	0	0	100	0	30	1475650	882500	20	774819	19275	0	0				0.000300987		14.2046	13.6905	2.99573	13.5604	9.86656	187.43	8.97441	183.884	97.3491		0	0	1	0	0	73782.5	9.05931e-08
16101	39387	0	0	100	0	30	4953849	1676700	29	3150000	184800	0	0				0.00101043		15.4157	14.3323	3.3673	14.9629	12.127	205.416	11.3387	223.889	147.065		0	0	1	0	0	170822	1.02097e-06
16293	39414	0	0	100	0	30	1711657	3015520	27	593602	57760	0	0				0.000349125		14.353	14.9193	3.29584	13.294	10.9641	222.585	10.8625	176.729	120.21		0	0	1	0	0	63394.7	1.21888e-07
31001	39427	0	0	100	0	30	1726900	3100000	33	1378797	45023	0	0				0.000352234		14.3618	14.9469	3.49651	14.1367	10.7149	223.41	12.2256	199.847	114.81		0	0	1	0	0	52330.3	1.24069e-07
31001	39435	0	0	100	0	30	8300194	26000000	146	1352826	99404	0	95				0.00169298		15.9318	17.0736	4.98361	14.1177	11.5069	291.508	24.8363	199.31	132.41		1	0	1	1	0	56850.6	2.86619e-06
31002	39457	0	0	100	0	30	15179122	3035101	267	2612662	124215	132151	100				0.00309607		16.5354	14.9258	5.58725	14.7759	11.7298	222.778	31.2173	218.327	137.587		1	0	1	1	1	56850.6	9.58565e-06
15201	39511	0	0	100	0	30	1488905	1224000	52	865673	56562	0	0				0.000303691		14.2136	14.0176	3.95124	13.6713	10.9431	196.494	15.6123	186.903	119.751		0	0	1	0	0	28632.8	9.22279e-08
13942	39595	0	0	100	0	30	10643000	107900000	32	9000000	424464	0	0				0.00217084		16.1804	18.4967	3.46574	16.0127	12.9586	342.128	12.0113	256.408	167.925		0	0	1	0	0	332594	4.71256e-06
25111	39600	0	0	100	0	30	952500	547500	21	450809	165280	0	0				0.000194281		13.7668	13.2131	3.04452	13.0188	12.0154	174.586	9.26912	169.489	144.37		0	0	1	0	0	45357.1	3.77449e-08
31004	39602	0	0	100	0	30	1435820	1895500	23	905900	64140	0	0				0.000292863		14.1772	14.455	3.13549	13.7167	11.0688	208.947	9.83132	188.147	122.519		0	0	1	0	0	62427	8.57686e-08
25940	39606	0	0	100	0	30	51618529	13320000000	92	31951510	1099200	0	0				0.0105286		17.7594	23.3125	4.52179	17.2797	13.9101	543.474	20.4466	298.589	193.491		0	0	1	0	0	561071	0.000110851
10213	39669	0	0	100	0	51	164543613	1784239	330	68483244	1378426	0	100				0.0335618		18.9187	14.3945	5.79909	18.0421	14.1365	207.202	33.6295	325.517	199.839		1	0	0	1	0	498617	0.00112639
10710	39671	0	0	100	0	51	3380400	4270000	30	1642340	158160	0	0				0.000689497		15.0335	15.2671	3.4012	14.3116	11.9714	233.085	11.5681	204.823	143.314		0	0	0	0	0	112680	4.75406e-07
11050	39677	0	0	100	0	51	1247000	1720000	31	295	122240	0	0				0.000254349		14.0363	14.3578	3.43399	5.68698	11.7137	206.147	11.7923	32.3417	137.212		0	0	0	0	0	40225.8	6.46936e-08
13121	39684	0	0	100	0	51	504500	51750	40	112750	6240	7500	0				0.000102902		13.1313	10.8542	3.68888	11.6329	8.73874	117.813	13.6078	135.325	76.3655		0	0	0	0	1	12612.5	1.05889e-08
14111	39745	0	0	100	0	51	3734177	291300	47	175626	75525	13393	70				0.000761656		15.133	12.5821	3.85015	12.0761	11.2322	158.309	14.8236	145.832	126.163		1	0	0	0	1	79450.6	5.80121e-07
16293	39753	0	0	100	0	51	23488588	12521845	222	16025700	535178	0	96				0.00479094		16.972	16.343	5.40268	16.5897	13.1904	267.093	29.1889	275.218	173.985		1	0	0	1	0	105804	2.29532e-05
16293	39764	0	0	100	0	51	1234750	5654580	22	480805	25498	0	91				0.000251851		14.0264	15.548	3.09104	13.0832	10.1464	241.74	9.55454	171.171	102.949		1	0	0	0	0	56125	6.34288e-08
31001	39768	0	0	0	100	51	20639656	1543129	66	3410000	125900	0	90				0.00420985		16.8427	14.2493	4.18965	15.0422	11.7432	203.043	17.5532	226.268	137.904		1	1	0	0	0	312722	1.77228e-05
31001	39771	0	0	100	0	51	25256750	4234500	35	1581600	52500	0	100				0.00515159		17.0446	15.2588	3.55535	14.2739	10.8686	232.83	12.6405	203.746	118.126		1	0	0	0	0	721621	2.65389e-05
16221	39823	0	0	100	0	52	1626800	1202500	23	1034381	25910	0	0				0.000331817		14.3021	13.9999	3.13549	13.8493	10.1624	195.998	9.83132	191.803	103.274		0	0	0	0	0	70730.4	1.10102e-07
10794	39838	0	0	100	0	61	1586304	658000	30	1016173	58774	0	0				0.000323557		14.2769	13.397	3.4012	13.8316	10.9815	179.479	11.5681	191.312	120.592		0	0	0	0	0	52876.8	1.04689e-07
10761	39881	0	0	100	0	63	2241630	121650	33	1260590	2846	0	0				0.000457223		14.6227	11.7089	3.49651	14.0471	7.95367	137.098	12.2256	197.321	63.2609		0	0	0	0	0	67928.2	2.09053e-07
10291	39892	0	0	100	0	64	342193447	23850616	1111	93539169	825315	0	100				0.0697969		19.6509	16.9873	7.01302	18.3539	13.6235	288.569	49.1824	336.865	185.6		1	0	0	1	0	308005	0.0048716
10710	39894	0	0	100	0	64	4663230	395000	20	1107332	1620596	0	0				0.000951155		15.3552	12.8866	2.99573	13.9175	14.2983	166.066	8.97441	193.696	204.442		0	0	0	0	0	233162	9.04695e-07
10212	39898	0	0	100	0	71	14892274	21790543	58	9741913	1506113	0	90				0.00303756		16.5164	16.897	4.06044	16.0919	14.225	285.508	16.4872	258.951	202.352		1	0	0	0	0	256763	9.22679e-06
10213	39900	0	0	100	0	71	46577982	11710788	245	24140452	1625468	0	100				0.00950047		17.6566	16.276	5.50126	16.9994	14.3013	264.909	30.2638	288.98	204.527		1	0	0	1	0	190114	9.02589e-05
13912	39906	0	0	100	0	75	721950	641000	153	280626	21315	0	0				0.000147255		13.4897	13.3708	5.03044	12.5448	9.96717	178.778	25.3053	157.371	99.3444		0	0	0	1	0	4718.63	2.16842e-08
10631	39935	0	0	100	0	73	2974450	8088653	25	2560099	24784	0	0				0.000606696		14.9056	15.906	3.21888	14.7556	10.118	253	10.3612	217.726	102.373		0	0	0	0	0	118978	3.6808e-07
10431	40023	0	0	100	0	12	182075817	12707345	149	149474652	1472402	0	0				0.0371378		19.0199	16.3577	5.00395	18.8226	14.2024	267.574	25.0395	354.292	201.708		0	0	0	1	0	1.22199e+06	0.00137922
10431	40027	0	0	100	0	12	467355480	989408	130	304120241	1075594	0	100				0.095326		19.9626	13.8049	4.86753	19.5329	13.8884	190.574	23.6929	381.535	192.887		1	0	0	1	0	3.59504e+06	0.00908705
10431	40028	0	0	100	0	12	560412465	223063869	433	351127540	48500	0	0				0.114307		20.1442	19.223	6.07074	19.6767	10.7893	369.523	36.8539	387.171	116.409		0	0	0	1	0	1.29426e+06	0.013066
10631	40035	0	0	100	0	12	16620500	4015000	32	13437450	463585	0	0				0.00339007		16.6261	15.2055	3.46574	16.4136	13.0467	231.209	12.0113	269.405	170.218		0	0	0	0	0	519391	1.14926e-05
10710	40048	0	0	100	0	12	6743925	1064326	86	1682291	529719	0	0				0.00137555		15.7242	13.8779	4.45435	14.3357	13.1801	192.595	19.8412	205.511	173.715		0	0	0	0	0	78417.7	1.89214e-06
10794	40049	0	0	100	0	12	1641470	10980	101	325287	167936	0	0				0.000334809		14.3111	9.30383	4.61512	12.6925	12.0313	86.5613	21.2993	161.099	144.753		0	0	0	1	0	16252.2	1.12097e-07
15201	40060	0	0	100	0	12	774998	20000	22	204760	50500	0	0				0.000158076		13.5606	9.90349	3.09104	12.2296	10.8297	98.0791	9.55454	149.563	117.283		0	0	0	0	0	35227.2	2.49879e-08
16101	40066	0	0	100	0	12	10400000	6597000	200	5000000	1224000	0	0				0.00212128		16.1573	15.7021	5.29832	15.4249	14.0176	246.557	28.0722	237.929	196.494		0	0	0	1	0	52000	4.49982e-06
17019	40083	0	0	30	70	12	77000000	5076000	43	47200000	3725000	19200000	60				0.0157056		18.1593	15.44	3.7612	17.6699	15.1306	238.395	14.1466	312.226	228.934		1	1	0	0	1	1.7907e+06	0.000246666
10710	40248	0	0	100	0	18	2505000	775000	40	1441500	82025	0	0				0.000510942		14.7338	13.5606	3.68888	14.1812	11.3148	183.89	13.6078	201.106	128.024		0	0	0	0	0	62625	2.61062e-07
10710	40251	0	0	100	0	18	918750	855000	48	532770	35535	0	0				0.000187397		13.7308	13.6589	3.8712	13.1858	10.4783	186.564	14.9862	173.867	109.794		0	0	0	0	0	19140.6	3.51175e-08
10794	40259	0	0	100	0	18	2242357	596088	60	748767	130198	0	0				0.000457371		14.623	13.2981	4.09434	13.5262	11.7768	176.841	16.7637	182.958	138.693		0	0	0	0	0	37372.6	2.09189e-07
14111	40332	0	0	100	0	30	894600	1653000	21	461000	32121	0	0				0.000182471		13.7041	14.3181	3.04452	13.0412	10.3773	205.008	9.26912	170.072	107.688		0	0	1	0	0	42600	3.32956e-08
14111	40374	0	0	100	0	30	3315700	6150000	40	2028600	76493	0	0				0.0006763		15.0142	15.632	3.68888	14.5229	11.245	244.358	13.6078	210.913	126.449		0	0	1	0	0	82892.5	4.57382e-07
14301	40399	0	0	100	0	30	14436595	8584000	499	5530600	359998	0	0				0.00294462		16.4853	15.9654	6.21261	15.5258	12.7939	254.894	38.5965	241.051	163.683		0	0	1	1	0	28931.1	8.67078e-06
14111	40409	0	0	100	0	30	5458718	258180	34	2660479	90392	0	0				0.00111341		15.5127	12.4614	3.52636	14.794	11.4119	155.287	12.4352	218.863	130.232		0	0	1	0	0	160551	1.23968e-06
18111	40506	0	0	100	0	30	2631258	1047951	33	1310917	141857	0	0				0.000536695		14.783	13.8623	3.49651	14.0862	11.8626	192.165	12.2256	198.422	140.721		0	0	1	0	0	79735.1	2.88042e-07
10710	40617	0	0	100	0	30	395500	440000	32	48440	43200	0	0				8.06698e-05		12.8879	12.9945	3.46574	10.7881	10.6736	168.858	12.0113	116.383	113.926		0	0	1	0	0	12359.4	6.50761e-09
10710	40635	0	0	100	0	30	6470600	1450000	84	4671864	312300	0	0				0.0013198		15.6828	14.1871	4.43082	15.3571	12.6517	201.273	19.6321	235.84	160.066		0	0	1	0	0	77031	1.74188e-06
10710	40636	0	0	100	0	30	22616663	10110923	97	12225867	1112087	0	0				0.0046131		16.9342	16.1291	4.57471	16.3191	13.9217	260.149	20.928	266.312	193.815		0	0	1	0	0	233161	2.12807e-05
10793	40641	0	0	100	0	30	1200900	206000	67	221280	53760	0	0				0.000244946		13.9986	12.2356	4.20469	12.3072	10.8923	149.711	17.6794	151.467	118.642		0	0	1	0	0	17923.9	5.99987e-08
10761	40645	0	0	100	0	30	5812589	4803687	45	3418809	407850	0	0				0.00118559		15.5755	15.3849	3.80666	15.0448	12.9187	236.695	14.4907	226.346	166.892		0	0	1	0	0	129169	1.40562e-06
10761	40646	0	0	100	0	30	5264520	2652000	45	4314180	426157	0	0				0.0010738		15.4765	14.7908	3.80666	15.2774	12.9626	218.768	14.4907	233.399	168.028		0	0	1	0	0	116989	1.15304e-06
10312	40649	0	0	100	0	30	7818000	5400000	240	1713125	400800	0	0				0.00159463		15.8719	15.5019	5.48064	14.3538	12.9012	240.309	30.0374	206.032	166.441		0	0	1	1	0	32575	2.54284e-06
10794	40657	0	0	100	0	30	2016000	485000	24	705600	194064	0	0				0.000411202		14.5166	13.0919	3.17805	13.4668	12.1759	171.398	10.1	181.355	148.254		0	0	1	0	0	84000	1.69087e-07
10794	40666	0	0	100	0	30	2929013	1120000	46	1470314	275188	0	0				0.000597428		14.8902	13.9288	3.82864	14.201	12.5252	194.013	14.6585	201.668	156.881		0	0	1	0	0	63674.2	3.5692e-07
10794	40668	0	0	100	0	30	19771500	3152000	74	9511980	180000	0	0				0.00403277		16.7998	14.9635	4.30407	16.0681	12.1007	223.908	18.525	258.183	146.427		0	0	1	0	0	267182	1.62633e-05
10794	40669	0	0	100	0	30	2408000	1322150	39	1512320	86000	0	0				0.000491157		14.6943	14.0948	3.66356	14.2292	11.3621	198.663	13.4217	202.469	129.097		0	0	1	0	0	61743.6	2.41236e-07
10794	40670	0	0	100	0	30	1528181	143024	24	823603	146650	0	0				0.000311702		14.2396	11.8708	3.17805	13.6214	11.8958	140.915	10.1	185.544	141.51		0	0	1	0	0	63674.2	9.71579e-08
10794	40685	0	0	100	0	30	2053096	422400	25	1359887	43240	0	0				0.000418768		14.5349	12.9537	3.21888	14.1229	10.6745	167.799	10.3612	199.457	113.945		0	0	1	0	0	82123.8	1.75367e-07
10710	40694	0	0	100	0	30	6439680	994300	72	3748824	70116	0	0				0.0013135		15.678	13.8098	4.27667	15.137	11.1579	190.71	18.2899	229.127	124.499		0	0	1	0	0	89440	1.72527e-06
10792	40695	0	0	100	0	30	1086000	741500	21	783576	19500	0	0				0.00022151		13.898	13.5164	3.04452	13.5716	9.87817	182.694	9.26912	184.189	97.5782		0	0	1	0	0	51714.3	4.90668e-08
10792	40697	0	0	100	0	30	396000	237000	21	215532	19664	0	0				8.07717e-05		12.8892	12.3758	3.04452	12.2809	9.88654	153.161	9.26912	150.82	97.7438		0	0	1	0	0	18857.1	6.52407e-09
10772	40702	0	0	100	0	30	1819400	1400000	31	1145500	134620	1120000	0				0.000371101		14.414	14.152	3.43399	13.9514	11.8102	200.279	11.7923	194.64	139.481		0	0	1	0	1	58690.3	1.37716e-07
11050	40708	0	0	100	0	30	2229947	2258144	144	168	342616	0	0				0.00045484		14.6175	14.6301	4.96981	5.12396	12.7444	214.038	24.699	26.255	162.419		0	0	1	1	0	15485.7	2.0688e-07
13112	40722	0	0	100	0	30	207851753	112148111	555	136016335	20569344	136016335	55				0.0423953		19.1523	18.5353	6.31897	18.7283	16.8393	343.558	39.9294	350.749	283.562		1	0	1	1	1	374508	0.00179736
13112	40727	0	0	100	0	30	171708170	6057000	734	93893020	26380145	0	82				0.0350231		18.9613	15.6167	6.59851	18.3577	17.0881	243.882	43.5403	337.004	292.004		1	0	1	1	0	233935	0.00122662
13121	40730	0	0	100	0	30	126439439	181567958	922	51339800	20095908	51339800	6				0.0257897		18.6553	19.0171	6.82655	17.754	16.816	361.652	46.6017	315.204	282.779		1	0	1	1	1	137136	0.00066511
13112	40735	0	0	0	100	30	146677142	138866595	627	83991905	9543671	0	90				0.0299176		18.8037	18.749	6.44095	18.2462	16.0714	351.526	41.4858	332.925	258.29		1	1	1	1	0	233935	0.000895062
13121	40746	0	0	100	0	30	58694230	7541265	428	22489061	12567585	0	18				0.0119718		17.8879	15.8359	6.05912	16.9285	16.3466	250.776	36.713	286.575	267.212		1	0	1	1	0	137136	0.000143324
13121	40749	0	0	0	100	30	35381101	7197419	258	15204394	2033815	0	33				0.00721665		17.3817	15.7892	5.55296	16.5371	14.5254	249.3	30.8354	273.476	210.988		1	1	1	1	0	137136	5.208e-05
13132	40759	0	0	100	0	30	8117253	1487000	33	3513150	2858846	0	0				0.00165567		15.9095	14.2123	3.49651	15.072	14.8659	201.989	12.2256	227.166	220.996		0	0	1	0	0	245977	2.74124e-06
13133	40768	0	0	100	0	30	9819416	15227382	68	6917664	727655	1396184	0				0.00200286		16.0999	16.5386	4.21951	15.7496	13.4976	273.525	17.8042	248.05	182.185		0	0	1	0	1	144403	4.01144e-06
13121	40775	0	0	100	0	30	3839809	223400	28	2163703	31948	0	0				0.000783202		15.1609	12.3167	3.3322	14.5873	10.3719	151.702	11.1036	212.79	107.576		0	0	1	0	0	137136	6.13406e-07
13121	40777	0	0	100	0	30	3154129	287562	23	1285005	71083	0	0				0.000643345		14.9642	12.5692	3.13549	14.0663	11.1716	157.985	9.83132	197.86	124.805		0	0	1	0	0	137136	4.13892e-07
13922	40792	0	0	100	0	30	944980	2493847	61	210313	44883	0	0				0.000192747		13.7589	14.7293	4.11087	12.2564	10.7118	216.953	16.8993	150.218	114.743		0	0	1	0	0	15491.5	3.71513e-08
14301	40808	0	0	100	0	30	6632078	1115366	124	2800000	70679	300000	100				0.00135274		15.7074	13.9247	4.82028	14.8451	11.1659	193.897	23.2351	220.378	124.677		1	0	1	1	1	53484.5	1.8299e-06
13930	40812	0	0	100	0	30	53409063	14099850	219	14601649	7348366	8052425	80				0.0108938		17.7935	16.4617	5.38907	16.4966	15.81	270.987	29.0421	272.139	249.956		1	0	1	1	1	243877	0.000118675
13942	40814	0	0	100	0	30	1039432	1730602	20	313509	54348	0	0				0.000212012		13.8542	14.364	2.99573	12.6556	10.9032	206.324	8.97441	160.164	118.879		0	0	1	0	0	51971.6	4.49491e-08
14111	40842	0	0	20	80	30	229908363	37837193	1432	108698286	1775156	17315382	99				0.0468942		19.2532	17.4488	7.26683	18.5041	14.3894	304.461	52.8068	342.401	207.055		1	1	1	1	1	160551	0.00219906
14111	40845	0	0	100	0	30	101949588	3800000	635	49014870	2654887	47979668	0				0.0207946		18.44	15.1505	6.45362	17.7076	14.7919	229.538	41.6493	313.56	218.801		0	0	1	1	1	160551	0.000432414
14111	40848	0	0	100	0	30	1904000	1095700	51	615600	10072	0	0				0.000388357		14.4595	13.9069	3.93183	13.3304	9.21751	193.402	15.4593	177.698	84.9626		0	0	1	0	0	37333.3	1.50821e-07
14111	40856	0	0	100	0	30	175963384	64542479	1096	63612287	277573	40527388	100				0.0358911		18.9858	17.9828	6.99942	17.9683	12.5338	323.382	48.9919	322.86	157.097		1	0	1	1	1	160551	0.00128817
14111	40867	0	0	100	0	30	3210000	1041000	52	981290	37100	0	0				0.000654741		14.9818	13.8557	3.95124	13.7966	10.5214	191.98	15.6123	190.347	110.699		0	0	1	0	0	61730.8	4.28685e-07
14111	40872	0	0	100	0	30	1271451	680000	20	594551	60805	0	0				0.000259337		14.0557	13.4298	2.99573	13.2956	11.0154	180.361	8.97441	176.772	121.34		0	0	1	0	0	63572.6	6.72555e-08
15112	40880	0	0	100	0	30	3864635	35000000	117	927000	768900	0	100				0.000788266		15.1674	17.3709	4.76217	13.7397	13.5527	301.747	22.6783	188.78	183.676		1	0	1	1	0	33031.1	6.21363e-07
15121	40882	0	0	100	0	30	3820030	998000	60	2216950	277182	0	0				0.000779168		15.1558	13.8135	4.09434	14.6116	12.5324	190.813	16.7637	213.5	157.062		0	0	1	0	0	63667.2	6.07103e-07
15121	40889	0	0	100	0	30	1838274	3015000	76	693838	37513	0	0				0.000374951		14.4243	14.9191	4.33073	13.45	10.5324	222.58	18.7553	180.902	110.932		0	0	1	0	0	24187.8	1.40588e-07
15121	40891	0	0	100	0	30	525600	555000	28	108528	23100	0	0				0.000107206		13.1723	13.2267	3.3322	11.5948	10.0476	174.946	11.1036	134.439	100.954		0	0	1	0	0	18771.4	1.14932e-08
15201	40902	0	0	100	0	30	1740288	3168650	42	397455	46800	0	0				0.000354965		14.3696	14.9688	3.73767	12.8928	10.7536	224.065	13.9702	166.225	115.641		0	0	1	0	0	41435.4	1.26e-07
31001	40924	0	0	100	0	30	7610926	8684300	187	765112	1198409	0	100				0.00155239		15.8451	15.977	5.23111	13.5478	13.9965	255.265	27.3645	183.542	195.902		1	0	1	1	0	40700.1	2.40992e-06
31001	40940	0	0	100	0	30	1250714	890000	22	220318	6252	0	0				0.000255107		14.0392	13.699	3.09104	12.3028	8.74066	187.662	9.55454	151.36	76.3991		0	0	1	0	0	56850.6	6.50795e-08
31001	40945	0	0	100	0	30	1705519	736740	30	275252	14582	0	100				0.000347873		14.3494	13.51	3.4012	12.5254	9.58754	182.52	11.5681	156.887	91.921		1	0	1	0	0	56850.6	1.21016e-07
31002	40954	0	0	100	0	30	2956019	74240	27	1663200	27224	0	0				0.000602936		14.8994	11.2151	3.29584	14.3243	10.2119	125.778	10.8625	205.184	104.282		0	0	1	0	0	109482	3.63532e-07
31009	40968	0	0	100	0	30	587500	335000	21	280380	43445	280380	0				0.000119832		13.2836	12.7219	3.04452	12.5439	10.6793	161.846	9.26912	157.349	114.046		0	0	1	0	1	27976.2	1.43597e-08
17012	40969	0	0	100	0	30	268063417	71089867	264	107559488	52068220	5412290	0				0.0546766		19.4067	18.0795	5.57595	18.4936	17.7681	326.867	31.0912	342.012	315.704		0	0	1	1	1	1.01539e+06	0.00298953
17022	40974	0	0	100	0	30	16102300	5661120	75	9005599	312138	0	0				0.00328437		16.5945	15.5491	4.31749	16.0134	12.6512	241.776	18.6407	256.428	160.053		0	0	1	0	0	214697	1.07871e-05
17022	40981	0	0	100	0	30	86965482	3428400	250	50305893	14602795	0	0				0.0177383		18.281	15.0476	5.52146	17.7336	16.4967	226.43	30.4865	314.482	272.142		0	0	1	1	0	347862	0.000314646
16213	41062	0	0	100	0	30	102225177	232368234	383	62211577	313110	0	0				0.0208508		18.4427	19.2638	5.94803	17.9461	12.6543	371.095	35.3791	322.061	160.132		0	0	1	1	0	266906	0.000434755
25112	41143	0	0	100	0	30	22194133	10416000	85	17755879	264917	17755879	0				0.00452692		16.9153	16.1589	4.44265	16.6922	12.4872	261.109	19.7372	278.63	155.929		0	0	1	0	1	261107	2.0493e-05
25993	41147	0	0	100	0	30	2441003	2923200	107	608988	74041	536500	0				0.000497889		14.7079	14.8882	4.67283	13.3196	11.2124	221.658	21.8353	177.411	125.717		0	0	1	1	1	22813.1	2.47893e-07
25992	41149	0	0	100	0	30	6558293	4078500	48	3671400	405398	0	0				0.00133769		15.6962	15.2212	3.8712	15.1161	12.9126	231.686	14.9862	228.496	166.736		0	0	1	0	0	136631	1.78941e-06
31004	41162	0	0	100	0	30	6798220	1863000	68	2782100	92400	0	0				0.00138663		15.7322	14.4377	4.21951	14.8387	11.4339	208.447	17.8042	220.188	130.734		0	0	1	0	0	99973.8	1.92273e-06
31004	41163	0	0	100	0	30	3961005	295450	31	1814247	216994	0	0				0.000807922		15.192	12.5963	3.43399	14.4112	12.2876	158.666	11.7923	207.682	150.986		0	0	1	0	0	127774	6.52739e-07
25991	41164	0	0	100	0	30	5557510	3441112	44	2610698	776275	0	0				0.00113356		15.5307	15.0513	3.78419	14.7751	13.5623	226.542	14.3201	218.304	183.935		0	0	1	0	0	126307	1.28496e-06
18111	41209	0	0	100	0	30	22518954	9487321	148	4522169	164235	0	0				0.00459317		16.9299	16.0655	4.99721	15.3245	12.0091	258.099	24.9721	234.84	144.217		0	0	1	1	0	152155	2.10972e-05
25920	41277	0	0	100	0	30	13092918	1004934	23	5404920	1311096	0	0				0.00267055		16.3876	13.8204	3.13549	15.5028	14.0864	191.004	9.83132	240.337	198.426		0	0	1	0	0	569257	7.13184e-06
10211	41291	0	0	100	0	30	735170	48000	21	567750	24175	0	0				0.000149952		13.5079	10.779	3.04452	13.2494	10.0931	116.186	9.26912	175.548	101.87		0	0	1	0	0	35008.1	2.24856e-08
10211	41295	0	0	100	0	30	1761980	1183600	35	1278174	9683	0	0				0.000359389		14.3819	13.9841	3.55535	14.0609	9.17813	195.554	12.6405	197.71	84.238		0	0	1	0	0	50342.3	1.29161e-07
10740	41304	0	0	100	0	30	4574000	1849000	106	1686000	126900	0	0				0.000932954		15.3359	14.4302	4.66344	14.3379	11.7512	208.229	21.7477	205.574	138.09		0	0	1	1	0	43150.9	8.70404e-07
10793	41307	0	0	100	0	30	4617395	1604562	66	3238928	132293	0	0				0.000941806		15.3453	14.2884	4.18965	14.9908	11.7928	204.157	17.5532	224.723	139.07		0	0	1	0	0	69960.5	8.86998e-07
10621	41316	0	0	100	0	30	106169930	8154380	119	90961177	7669528	0	0				0.0216554		18.4806	15.9141	4.77912	18.3259	15.8528	253.257	22.84	335.84	251.31		0	0	1	1	0	892184	0.000468955
10792	41336	0	0	100	0	30	1152000	223001	24	550006	99952	0	0				0.000234972		13.957	12.3149	3.17805	13.2177	11.5124	151.658	10.1	174.707	132.536		0	0	1	0	0	48000	5.5212e-08
12099	41377	0	0	100	0	30	2529568	1235000	31	1481760	22852	0	0				0.000515954		14.7436	14.0266	3.43399	14.2087	10.0368	196.745	11.7923	201.888	100.737		0	0	1	0	0	81599	2.66208e-07
13112	41389	0	0	100	0	30	318700016	45065000	842	212855412	1198700	0	0				0.0650049		19.5798	17.6236	6.73578	19.1761	13.9967	310.592	45.3707	367.724	195.909		0	0	1	1	0	378504	0.00422564
13112	41390	0	0	100	0	30	179428019	67775641	767	126749084	1326751	0	90				0.0365978		19.0053	18.0317	6.64249	18.6577	14.0982	325.143	44.1226	348.111	198.76		1	0	1	1	0	233935	0.0013394
14111	41396	0	0	100	0	30	109983113	9120000	802	60277011	5413246	0	0				0.0224331		18.5158	16.026	6.68711	17.9145	15.5044	256.832	44.7174	320.928	240.385		0	0	1	1	0	137136	0.000503246
13912	41399	0	0	100	0	30	679750	785000	32	167660	10770	0	0				0.000138648		13.4295	13.5734	3.46574	12.0297	9.28452	184.238	12.0113	144.714	86.2023		0	0	1	0	0	21242.2	1.92233e-08
13133	41402	0	0	100	0	30	17367758	3857223	150	11741985	930000	0	0				0.00354248		16.6701	15.1655	5.01064	16.2787	13.7429	229.991	25.1065	264.995	188.868		0	0	1	1	0	115785	1.25492e-05
13134	41404	0	0	100	0	30	424625	583700	23	144688	20687	0	0				8.66104e-05		12.959	13.2771	3.13549	11.8823	9.93726	176.283	9.83132	141.19	98.7492		0	0	1	0	0	18462	7.50135e-09
13134	41410	0	0	100	0	30	1050000	963000	42	198200	400640	0	0				0.000214167		13.8643	13.7778	3.73767	12.197	12.9008	189.828	13.9702	148.768	166.431		0	0	1	0	0	25000	4.58677e-08
[truncated: 3,887 more rows]

## Sheet: Low11
DISIC11	PSID11	DPUSAT11	DPEMDA11	DDMSTK11	DASING11	DPROVI11	OUTPUT11	CAP11	LABOR11	MAT11	ENERGI11	IMPOR11	PRESENTASE EKSPOR11		IHPB	0.947076	HHI	5855446000	OUT11'	CAP11'	MAT11'	ENERGI11'	IMPOR11'	LNOUT11'	LNCAP11'	LNLABOR11'	LNMAT11'	LNENERGI11'	(LNCAP11')2	(LNLABOR11')2	(LNMAT11')2	(LNENERGI11')2		D EKSPOR	D FDI	D LOC	D SIZE	D IMPOR	LP	HHI
10771	1785	0	0	100	0	11	675305	110000	31	111000	22401	0	0				0.000115329		639565	104178	105125	21215.5	0	13.3685	11.5539	3.43399	11.5629	9.96249	133.492	11.7923	133.701	99.2511		0	0	0	0	0	20631.1	1.33009e-08
10320	1952	0	0	100	0	12	3547712	298112	42	2206770	287456	0	80				0.000605882		3.35995e+06	282335	2.08998e+06	272243	0	15.0274	12.5508	3.73767	14.5527	12.5144	157.524	13.9702	211.78	156.611		1	0	0	0	0	79998.9	3.67094e-07
10293	1960	0	0	100	0	12	132479389	1311475	544	83597417	4894726	7451836	40				0.022625		1.25468e+08	1.24207e+06	7.91731e+07	4.63568e+06	7.05746e+06	18.6476	14.0323	6.29895	18.1871	15.3493	196.905	39.6768	330.772	235.601		1	0	0	1	1	230640	0.00051189
10293	2007	0	0	100	0	12	20094023	3026817	65	12663234	154354	0	100				0.00343168		1.90306e+07	2.86663e+06	1.1993e+07	146185	0	16.7616	14.8686	4.17439	16.2998	11.8926	221.077	17.4255	265.685	141.435		1	0	0	0	0	292778	1.17764e-05
10293	2013	0	0	100	0	12	4776600	2858900	29	3716930	94641	0	100				0.000815753		4.5238e+06	2.7076e+06	3.52022e+06	89632.2	0	15.3249	14.8116	3.3673	15.074	11.4035	219.383	11.3387	227.226	130.039		1	0	0	0	0	155993	6.65454e-07
10299	2019	0	0	100	0	12	2683150	4675500	24	1768550	182326	0	0				0.000458232		2.54115e+06	4.42805e+06	1.67495e+06	172677	0	14.7481	15.3035	3.17805	14.3313	12.0592	234.196	10.1	205.386	145.424		0	0	0	0	0	105881	2.09976e-07
10431	2025	0	0	100	0	12	111308300	5580000	171	96800000	1698400	0	0				0.0190094		1.05417e+08	5.28469e+06	9.1677e+07	1.60851e+06	0	18.4734	15.4803	5.14166	18.3338	14.2908	239.64	26.4367	336.128	204.228		0	0	0	1	0	616476	0.000361356
10423	2027	0	0	100	0	12	3725075	3798000	23	1941975	569856	0	0				0.000636173		3.52793e+06	3.597e+06	1.8392e+06	539697	0	15.0762	15.0956	3.13549	14.4248	13.1988	227.877	9.83132	208.076	174.207		0	0	0	0	0	153388	4.04716e-07
10423	2049	0	0	100	0	12	5127974	1606251	28	3191876	528687	0	0				0.000875761		4.85658e+06	1.52124e+06	3.02295e+06	500707	0	15.3958	14.235	3.3322	14.9217	13.1238	202.636	11.1036	222.658	172.233		0	0	0	0	0	173449	7.66958e-07
10431	2050	0	0	100	0	12	441859510	18755950	155	302084630	1032055	0	79.3				0.0754613		4.18475e+08	1.77633e+07	2.86097e+08	977435	0	19.8521	16.6926	5.04343	19.4718	13.7927	278.644	25.4361	379.153	190.238		1	0	0	1	0	2.69984e+06	0.00569441
10431	2053	0	0	100	0	12	206261961	16166118	99	178147744	912960	0					0.0352257		1.95346e+08	1.53105e+07	1.68719e+08	864643	0	19.0903	16.5441	4.59512	18.9437	13.6701	273.706	21.1151	358.866	186.871		0	0	0	0	0	1.97319e+06	0.00124085
10431	2069	100	0	0	0	12	215447250	242160674	204	150623639	2935107	0					0.0367943		2.04045e+08	2.29345e+08	1.42652e+08	2.77977e+06	0	19.1339	19.2507	5.31812	18.7759	14.8379	370.591	28.2824	352.535	220.163		0	0	0	1	0	1.00022e+06	0.00135382
10423	2077	0	0	100	0	12	3614271	2615390	40	1328880	1006286	0	30.18				0.000617249		3.42299e+06	2.47697e+06	1.25855e+06	953030	0	15.046	14.7225	3.68888	14.0455	13.7674	216.753	13.6078	197.275	189.541		1	0	0	0	0	85574.7	3.80997e-07
10431	2080	100	0	0	0	12	124246400	64862255	783	108271000	8464756	0					0.0212189		1.17671e+08	6.14295e+07	1.02541e+08	8.01677e+06	0	18.5834	17.9334	6.66313	18.4458	15.897	321.607	44.3973	340.247	252.716		0	0	0	1	0	150282	0.000450244
10431	2082	0	0	100	0	12	464665162	17068200	163	317646393	1115024	0					0.0793561		4.40073e+08	1.61649e+07	3.00835e+08	1.05601e+06	0	19.9025	16.5984	5.09375	19.5221	13.87	275.505	25.9463	381.111	192.377		0	0	0	1	0	2.69984e+06	0.00629739
10431	2091	0	0	100	0	12	54786844	2159641	57	36790511	639334	0					0.00935656		5.18873e+07	2.04534e+06	3.48434e+07	605498	0	17.7646	14.5311	4.04305	17.3664	13.3138	211.152	16.3463	301.591	177.257		0	0	0	0	0	910304	8.75453e-05
10431	2100	100	0	0	0	12	453823720	163805891	154	281387684	1325515	0	73.8				0.0775046		4.29806e+08	1.55137e+08	2.66496e+08	1.25536e+06	0	19.8788	18.8598	5.03695	19.4009	14.0429	355.693	25.3709	376.394	197.204		1	0	0	1	0	2.79095e+06	0.00600696
10431	2117	0	0	100	0	12	180513624	10833291	120	156893728	1538376	0					0.0308283		1.7096e+08	1.026e+07	1.4859e+08	1.45696e+06	0	18.9569	16.1438	4.78749	18.8167	14.1919	260.621	22.9201	354.068	201.409		0	0	0	1	0	1.42467e+06	0.000950386
10431	2122	0	0	100	0	12	415440000	60820110	272	349872079	1563076	202152					0.0709493		3.93453e+08	5.76013e+07	3.31356e+08	1.48035e+06	191453	19.7905	17.8691	5.6058	19.6187	14.2078	319.303	31.425	384.893	201.861		0	0	0	1	1	1.44652e+06	0.00503381
10431	2123	0	100	0	0	12	48420603	60512388	1203	15494593	17929014	0					0.00826933		4.5858e+07	5.73098e+07	1.46746e+07	1.69801e+07	0	17.6411	17.864	7.09257	16.5016	16.6476	319.122	50.3046	272.304	277.141		0	0	0	1	0	38119.7	6.83818e-05
10431	2124	0	0	100	0	12	396182008	16626128	170	335777761	2790639	0					0.0676604		3.75215e+08	1.57462e+07	3.18007e+08	2.64295e+06	0	19.743	16.5721	5.1358	19.5776	14.7874	274.635	26.3764	383.282	218.667		0	0	0	1	0	2.20714e+06	0.00457793
10431	2127	0	0	100	0	12	726930162	12175501	255	495341332	3263314	0					0.124146		6.88458e+08	1.15311e+07	4.69126e+08	3.09061e+06	0	20.35	16.2606	5.54126	19.9664	14.9439	264.406	30.7056	398.656	223.319		0	0	0	1	0	2.69984e+06	0.0154122
10631	2171	0	0	100	0	12	28655500	1975000	38	20825000	399625	0					0.00489382		2.71389e+07	1.87048e+06	1.97229e+07	378475	0	17.1165	14.4417	3.63759	16.7973	12.8439	208.563	13.232	282.149	164.966		0	0	0	0	0	714183	2.39495e-05
10631	2178	0	0	100	0	12	13151000	4550000	23	11840000	321600	0					0.00224594		1.2455e+07	4.3092e+06	1.12134e+07	304580	0	16.3376	15.2763	3.13549	16.2326	12.6267	233.364	9.83132	263.498	159.433		0	0	0	0	0	541522	5.04426e-06
10631	2180	0	0	100	0	12	44805280	10871866	53	39656286	641999	0					0.0076519		4.2434e+07	1.02965e+07	3.75575e+07	608022	0	17.5635	16.1473	3.97029	17.4414	13.318	260.736	15.7632	304.202	177.368		0	0	0	0	0	800642	5.85516e-05
10631	2181	0	0	100	0	12	6507454	2212000	20	5823571	194848	0					0.00111135		6.16305e+06	2.09493e+06	5.51537e+06	184536	0	15.6341	14.555	2.99573	15.523	12.1256	211.849	8.97441	240.965	147.03		0	0	0	0	0	308153	1.2351e-06
10631	2182	0	0	100	0	12	8910320	935000	33	7745000	200833	0					0.00152171		8.43875e+06	885516	7.33511e+06	190204	0	15.9483	13.6939	3.49651	15.8082	12.1559	187.524	12.2256	249.899	147.765		0	0	0	0	0	255720	2.31562e-06
10631	2184	0	0	100	0	12	9187500	1390000	22	8420000	144000	0					0.00156905		8.70126e+06	1.31644e+06	7.97438e+06	136379	0	15.979	14.0904	3.09104	15.8917	11.8232	198.54	9.55454	252.548	139.788		0	0	0	0	0	395512	2.46192e-06
10631	2186	0	0	100	0	12	20390000	1900000	58	11561700	391750	0					0.00348223		1.93109e+07	1.79944e+06	1.09498e+07	371017	0	16.7762	14.403	4.06044	16.2088	12.824	207.446	16.4872	262.726	164.455		0	0	0	0	0	332946	1.21259e-05
10631	2202	0	0	100	0	12	5972432	644000	20	5208590	30494	0					0.00101998		5.65635e+06	609917	4.93293e+06	28880.1	0	15.5483	13.3211	2.99573	15.4114	10.2709	177.451	8.97441	237.513	105.492		0	0	0	0	0	282817	1.04036e-06
10631	2205	0	0	100	0	12	17165274	3522750	27	15771600	287357	0					0.00293151		1.62568e+07	3.33631e+06	1.49369e+07	272149	0	16.604	15.0204	3.29584	16.5193	12.5141	225.612	10.8625	272.889	156.603		0	0	0	0	0	602105	8.59373e-06
10631	2209	0	0	100	0	12	6050835	1485000	25	5202632	35659	0					0.00103337		5.7306e+06	1.40641e+06	4.92729e+06	33771.8	0	15.5613	14.1565	3.21888	15.4103	10.4274	200.408	10.3612	237.477	108.73		0	0	0	0	0	229224	1.06785e-06
10631	2210	0	0	100	0	12	4883259	621500	20	4291830	32303	0					0.000833969		4.62482e+06	588608	4.06469e+06	30593.4	0	15.3469	13.2855	2.99573	15.2178	10.3285	176.505	8.97441	231.583	106.679		0	0	0	0	0	231241	6.95504e-07
10631	2212	0	0	100	0	12	5982055	564000	20	5197379	29250	0					0.00102162		5.66546e+06	534151	4.92231e+06	27702	0	15.5499	13.1884	2.99573	15.4093	10.2293	173.935	8.97441	237.446	104.638		0	0	0	0	0	283273	1.04371e-06
10761	2215	0	0	100	0	12	1514959000	118059000	1743	864744000	31414000	403917000	40				0.258726		1.43478e+09	1.11811e+08	8.18978e+08	2.97515e+07	3.8254e+08	21.0843	18.5323	7.46336	20.5236	17.2084	343.447	55.7018	421.217	296.129		1	0	0	1	1	823168	0.0669394
10614	2226	0	0	100	0	12	3016284	1412500	25	2540058	57480	0					0.000515125		2.85665e+06	1.33775e+06	2.40563e+06	54437.9	0	14.8652	14.1065	3.21888	14.6933	10.9048	198.993	10.3612	215.894	118.915		0	0	0	0	0	114266	2.65353e-07
10633	2241	0	0	100	0	12	9246962	1305250	28	3734570	29080	0					0.00157921		8.75758e+06	1.23617e+06	3.53692e+06	27541	0	15.9854	14.0275	3.3322	15.0788	10.2234	196.772	11.1036	227.369	104.519		0	0	0	0	0	312771	2.4939e-06
10740	2248	0	0	100	0	12	4397685	269870	53	3548738	170917	0					0.000751042		4.16494e+06	255587	3.36093e+06	161871	0	15.2422	12.4513	3.97029	15.0277	11.9946	155.035	15.7632	225.833	143.869		0	0	0	0	0	78583.8	5.64064e-07
10740	2258	0	0	100	0	12	560000	2210000	33	307000	6050	0					9.56375e-05		530363	2.09304e+06	290752	5729.81	0	13.1813	14.5541	3.49651	12.5802	8.65344	211.823	12.2256	158.262	74.882		0	0	0	0	0	16071.6	9.14652e-09
10740	2263	0	0	100	0	12	454583426	54867062	599	375358963	21179536	0					0.0776343		4.30525e+08	5.19633e+07	3.55494e+08	2.00586e+07	0	19.8805	17.766	6.39526	19.689	16.8142	315.632	40.8994	387.657	282.716		0	0	0	1	0	718740	0.00602708
10710	2285	0	0	100	0	12	3180000	2500000	70	2224500	224250	0					0.000543084		3.0117e+06	2.36769e+06	2.10677e+06	212382	0	14.918	14.6774	4.2485	14.5607	12.2661	215.427	18.0497	212.013	150.458		0	0	0	0	0	43024.3	2.9494e-07
10710	2289	0	0	100	0	12	151540460	99793020	1065	82764775	6868142	0	27.77				0.0258803		1.4352e+08	9.45116e+07	7.83845e+07	6.50465e+06	0	18.782	18.3642	6.97073	18.1771	15.688	337.245	48.5911	330.408	246.114		1	0	0	1	0	134761	0.000669788
10710	2302	0	0	100	0	12	242814179	40767	1856	140853576	6460682	0					0.0414681		2.29964e+08	38609.5	1.33399e+08	6.11876e+06	0	19.2534	10.5613	7.52618	18.7089	15.6269	111.54	56.6434	350.021	244.199		0	0	0	1	0	123903	0.0017196
10710	2303	0	0	100	0	12	2464750	1015000	57	880250	28750	0					0.000420933		2.33431e+06	961282	833664	27228.4	0	14.6632	13.776	4.04305	13.6336	10.212	189.779	16.3463	185.875	104.285		0	0	0	0	0	40952.7	1.77185e-07
10793	2305	0	0	100	0	12	4815000	1895000	28	2611500	16950	0					0.000822311		4.56017e+06	1.79471e+06	2.47329e+06	16052.9	0	15.3329	14.4004	3.3322	14.7211	9.68365	207.37	11.1036	216.71	93.773		0	0	0	0	0	162863	6.76196e-07
10710	2309	0	0	100	0	12	717614	1070000	21	470400	16560	0					0.000122555		679635	1.01337e+06	445505	15683.6	0	13.4293	13.8288	3.04452	13.007	9.66037	191.236	9.26912	169.181	93.3227		0	0	0	0	0	32363.6	1.50197e-08
10621	2349	0	0	100	0	12	95445958	2800000	197	78251467	1388573	0	66.22				0.0163004		9.03946e+07	2.65181e+06	7.41101e+07	1.31508e+06	0	18.3197	14.7908	5.2832	18.1211	14.0894	218.766	27.9122	328.373	198.512		1	0	0	1	0	458856	0.000265702
10621	2352	0	0	100	0	12	6736204	768787	47	4726381	1408700	0					0.00115042		6.3797e+06	728100	4.47624e+06	1.33415e+06	0	15.6686	13.4982	3.85015	15.3143	14.1038	182.201	14.8236	234.528	198.917		0	0	0	0	0	135738	1.32346e-06
10621	2353	0	0	100	0	12	3931965	222804	31	2672353	629053	0	10				0.000671506		3.72387e+06	211012	2.53092e+06	595761	0	15.1303	12.2597	3.43399	14.7441	13.2976	150.3	11.7923	217.388	176.826		1	0	0	0	0	120125	4.5092e-07
10621	2360	0	0	100	0	12	11429686	1502790	57	5194906	4341291	0					0.00195198		1.08248e+07	1.42326e+06	4.91997e+06	4.11153e+06	0	16.1973	14.1685	4.04305	15.4088	15.2293	200.745	16.3463	237.432	231.932		0	0	0	0	0	189908	3.81021e-06
10771	2407	0	0	100	0	12	5783302	709078	182	1300735	1299281	0					0.000987679		5.47723e+06	671551	1.2319e+06	1.23052e+06	0	15.5161	13.4173	5.20401	14.0241	14.0229	180.025	27.0817	196.674	196.643		0	0	0	1	0	30094.7	9.7551e-07
10614	2415	0	0	100	0	12	697650	715000	35	161700	44440	0					0.000119145		660728	677159	153142	42088.1	0	13.4011	13.4257	3.55535	11.9391	10.6475	180.248	12.6405	142.543	113.37		0	0	0	0	0	18877.9	1.41956e-08
10794	2445	100	0	0	0	12	2026000	5295000	25	303180	208320	0					0.000346003		1.91878e+06	5.01477e+06	287135	197295	0	14.4672	15.4279	3.21888	12.5677	12.1925	238.02	10.3612	157.947	148.656		0	0	0	0	0	76751.1	1.19718e-07
10792	2448	0	0	100	0	12	2460950	738000	110	230880	156190	204750					0.000420284		2.33071e+06	698942	218661	147924	193914	14.6617	13.4573	4.70048	12.2953	11.9045	181.1	22.0945	151.174	141.716		0	0	0	1	1	21188.2	1.76639e-07
10794	2455	0	0	100	0	12	4109000	1597000	73	2002865	29543	0					0.00070174		3.89154e+06	1.51248e+06	1.89687e+06	27979.5	0	15.1743	14.2293	4.29046	14.4557	10.2392	202.472	18.408	208.968	104.842		0	0	0	0	0	53308.7	4.92439e-07
10794	2473	0	0	100	0	12	2095400	3450000	36	521000	48900	0					0.000357855		1.9845e+06	3.26741e+06	493427	46312	0	14.5009	14.9995	3.58352	13.1091	10.7432	224.985	12.8416	171.849	115.415		0	0	0	0	0	55125.1	1.2806e-07
10710	2474	0	0	100	0	12	1885000	1100000	52	682500	140250	0					0.000321923		1.78524e+06	1.04178e+06	646379	132827	0	14.3951	13.8564	3.95124	13.3791	11.7968	192.001	15.6123	179.001	139.165		0	0	0	0	0	34331.5	1.03634e-07
10801	2499	0	0	100	0	12	750560791	88804928	200	622119613	8225777	276815154					0.128182		7.10838e+08	8.4105e+07	5.89195e+08	7.79044e+06	2.62165e+08	20.382	18.2476	5.29832	20.1943	15.8684	332.974	28.0722	407.808	251.806		0	0	0	1	1	3.55419e+06	0.0164305
10431	2502	0	0	100	0	12	373188598	120581603	265	180731247	18095856	0	81.04				0.0637336		3.53438e+08	1.142e+08	1.71166e+08	1.71382e+07	0	19.6832	18.5535	5.57973	18.9581	16.6568	344.231	31.1334	359.411	277.45		1	0	0	1	0	1.33373e+06	0.00406197
10801	2503	0	0	100	0	12	425408225	2152930	183	279201498	10344254	134774881					0.0726517		4.02894e+08	2.03899e+06	2.64425e+08	9.7968e+06	1.27642e+08	19.8142	14.528	5.20949	19.3931	16.0976	211.062	27.1387	376.091	259.132		0	0	0	1	1	2.20161e+06	0.00527827
10801	2504	0	0	100	0	12	316378111	1380000	92	219354223	2381602	51613033					0.0540314		2.99634e+08	1.30697e+06	2.07745e+08	2.25556e+06	4.88815e+07	19.5181	14.0832	4.52179	19.1518	14.6289	198.337	20.4466	366.792	214.005		0	0	0	0	1	3.25689e+06	0.0029194
11040	2526	0	0	100	0	12	245041868	18000000	262	75093604	4408713	29061074					0.0418485		2.32073e+08	1.70474e+07	7.11194e+07	4.17539e+06	2.75231e+07	19.2626	16.6515	5.56834	18.0799	15.2447	277.273	31.0065	326.882	232.401		0	0	0	1	1	885776	0.0017513
12012	2562	0	0	100	0	12	1978409991	326020374	2470	1465230408	4571171	851447034	100				0.337875		1.8737e+09	3.08766e+08	1.38768e+09	4.32925e+06	8.06385e+08	21.3512	19.5481	7.81197	21.0509	15.2809	382.128	61.0269	443.141	233.506		1	0	0	1	1	758585	0.11416
12012	2565	0	0	100	0	12	27779118	12930269	200	16361000	466809	1718000					0.00474415		2.63089e+07	1.22459e+07	1.54951e+07	442104	1.62708e+06	17.0854	16.3207	5.29832	16.556	12.9993	266.365	28.0722	274.102	168.982		0	0	0	1	1	131545	2.2507e-05
12012	2568	0	0	100	0	12	6803819	249079	20	1487498	171770	160217	0.81				0.00116196		6.44373e+06	235897	1.40877e+06	162679	151738	15.6786	12.3711	2.99573	14.1582	11.9995	153.045	8.97441	200.455	143.989		0	0	0	0	1	322187	1.35016e-06
13921	2591	0	0	100	0	12	2800000	3387550	48	1849080	169794	0					0.000478187		2.65181e+06	3.20827e+06	1.75122e+06	160808	0	14.7908	14.9812	3.8712	14.3758	11.988	224.438	14.9862	206.664	143.711		0	0	0	0	0	55246.1	2.28663e-07
14111	2620	0	0	100	0	12	1650000	1265000	21	882150	39105	0					0.000281789		1.56268e+06	1.19805e+06	835463	37035.4	0	14.2619	13.9962	3.04452	13.6357	10.5196	195.894	9.26912	185.933	110.663		0	0	0	0	0	74413.1	7.9405e-08
14111	2624	0	0	100	0	12	1364000	355000	25	830800	45300	0					0.000232946		1.29181e+06	336212	786831	42902.6	0	14.0716	12.7255	3.21888	13.5758	10.6667	161.938	10.3612	184.301	113.778		0	0	0	0	0	51672.5	5.42636e-08
14111	2626	0	0	100	0	12	809425	1630000	23	512134	24100	0					0.000138235		766587	1.54373e+06	485030	22824.5	0	13.5497	14.2497	3.13549	13.092	10.0356	203.054	9.83132	171.4	100.713		0	0	0	0	0	33329.9	1.91088e-08
13121	2631	0	0	100	0	12	1560000	930000	26	1100000	41650	0					0.000266419		1.47744e+06	880781	1.04178e+06	39445.7	0	14.2058	13.6886	3.2581	13.8564	10.5827	187.377	10.6152	192.001	111.993		0	0	0	0	0	56824.6	7.09789e-08
14111	2647	0	0	100	0	12	1362000	345000	20	974540	18000	0					0.000232604		1.28992e+06	326741	922964	17047.4	0	14.0701	12.6969	2.99573	13.7353	9.74375	161.212	8.97441	188.66	94.9407		0	0	0	0	0	64495.9	5.41046e-08
15201	2711	0	0	100	0	12	18391180	18225000	171	9964149	1233120	0	60				0.00314087		1.74178e+07	1.72605e+07	9.43681e+06	1.16786e+06	0	16.673	16.6639	5.14166	16.0601	13.9707	277.687	26.4367	257.928	195.18		1	0	0	1	0	101859	9.86505e-06
16221	2872	0	0	100	0	12	6941253	8225000	127	2250000	2508000	0	100				0.00118544		6.5739e+06	7.7897e+06	2.13092e+06	2.37527e+06	0	15.6986	15.8683	4.84419	14.5721	14.6806	251.803	23.4661	212.345	215.521		1	0	0	1	0	51763	1.40526e-06
16221	2908	0	0	100	0	12	37627846	9878123	242	20089380	1978922	2077398	59.49				0.00642613		3.56364e+07	9.35534e+06	1.90262e+07	1.87419e+06	1.96745e+06	17.3889	16.0515	5.48894	16.7613	14.4437	257.649	30.1284	280.942	208.62		1	0	0	1	1	147258	4.12951e-05
16211	2920	0	0	100	0	12	236162441	36526890	1279	158383582	15824197	0	29				0.0403321		2.23664e+08	3.45937e+07	1.50001e+08	1.49867e+07	0	19.2257	17.3592	7.15383	18.8262	16.5227	301.341	51.1773	354.424	272.999		1	0	0	1	0	174874	0.00162668
16299	2958	0	0	100	0	12	3868837	8307959	28	1842240	1549793	340740	72.72				0.000660725		3.66408e+06	7.86827e+06	1.74474e+06	1.46777e+06	322707	15.1141	15.8783	3.3322	14.3721	14.1993	252.122	11.1036	206.558	201.619		1	0	0	0	1	130860	4.36557e-07
31001	2998	0	0	100	0	12	27933414	6000000	232	16465522	493740	0	100				0.0047705		2.64551e+07	5.68246e+06	1.55941e+07	467609	0	17.091	15.5529	5.44674	16.5624	13.0554	241.893	29.6669	274.313	170.443		1	0	0	1	0	114030	2.27577e-05
31001	3024	0	0	100	0	12	9602500	2805000	105	4183730	1063425	0	68.97				0.00163993		9.0943e+06	2.65655e+06	3.96231e+06	1.00714e+06	0	16.0232	14.7925	4.65396	15.1923	13.8226	218.819	21.6593	230.807	191.065		1	0	0	1	0	86612.4	2.68936e-06
31001	3032	0	0	100	0	12	5562820	1069286	85	3044764	261699	0	100				0.000950025		5.26841e+06	1.0127e+06	2.88362e+06	247849	0	15.4772	13.8281	4.44265	14.8746	12.4206	191.217	19.7372	221.252	154.271		1	0	0	0	0	61981.3	9.02547e-07
16221	3040	0	0	100	0	12	1860658	1644000	21	835267	11508	0					0.000317765		1.76218e+06	1.55699e+06	791061	10899	0	14.3821	14.2583	3.04452	13.5811	9.29642	203.298	9.26912	184.447	86.4235		0	0	0	0	0	83913.6	1.00975e-07
31002	3048	0	0	100	0	12	10989545	1871700	65	6834208	571235	0	100				0.00187681		1.04079e+07	1.77264e+06	6.47252e+06	541003	0	16.1581	14.388	4.17439	15.6831	13.2012	207.014	17.4255	245.959	174.271		1	0	0	0	0	160122	3.52241e-06
16221	3055	0	0	100	0	12	12240000	38333900	458	4914900	326040	3600000	100				0.00209036		1.15922e+07	3.63051e+07	4.65478e+06	308785	3.40947e+06	16.2658	17.4075	6.12687	15.3534	12.6404	303.02	37.5385	235.727	159.78		1	0	0	1	1	25310.5	4.36961e-06
17022	3065	0	0	100	0	12	363821990	100440483	812	263586532	9934079	19484154					0.062134		3.44567e+08	9.51248e+07	2.49637e+08	9.40833e+06	1.8453e+07	19.6578	18.3707	6.6995	19.3355	16.0571	337.483	44.8833	373.862	257.831		0	0	0	1	1	424344	0.00386063
10761	3070	0	0	100	0	12	817000	2070000	36	133300	31200	0					0.000139528		773761	1.96045e+06	126245	29548.8	0	13.559	14.4887	3.58352	11.746	10.2938	209.922	12.8416	137.968	105.962		0	0	0	0	0	21493.4	1.94681e-08
18111	3081	0	0	100	0	12	37426236	9993579	142	26374308	741672	0					0.0063917		3.54455e+07	9.46468e+06	2.49785e+07	702420	0	17.3835	16.0631	4.95583	17.0335	13.4623	258.022	24.5602	290.141	181.233		0	0	0	1	0	249616	4.08538e-05
17022	3099	0	0	100	0	12	431724139	86975742	1146	323877466	5801833	323877466					0.0737304		4.08876e+08	8.23727e+07	3.06737e+08	5.49478e+06	3.06737e+08	19.8289	18.2268	7.04403	19.5415	15.5193	332.215	49.6184	381.87	240.849		0	0	0	1	1	356785	0.00543617
15201	3375	0	0	100	0	12	47210929	430792	450	29122890	8557009	0					0.00806274		4.47123e+07	407993	2.75816e+07	8.10414e+06	0	17.6158	12.919	6.10925	17.1327	15.9079	166.901	37.3229	293.528	253.061		0	0	0	1	0	99360.8	6.50077e-05
25940	3638	0	0	100	0	12	2345000	260000	78	700113	209593	0					0.000400482		2.22089e+06	246240	663060	198501	0	14.6134	12.4141	4.35671	13.4046	12.1985	154.109	18.9809	179.684	148.805		0	0	0	0	0	28473	1.60386e-07
10772	3802	0	0	66	34	13	55541672	13719322	243	49593269	310570	0	100				0.00948547		5.26022e+07	1.29932e+07	4.69686e+07	294133	0	17.7783	16.3799	5.49306	17.665	12.5918	268.302	30.1737	312.052	158.553		1	1	0	1	0	216470	8.99742e-05
10740	3806	0	0	100	0	13	1887900	1090000	29	1380650	53100	0					0.000322418		1.78799e+06	1.03231e+06	1.30758e+06	50289.7	0	14.3966	13.8473	3.3673	14.0837	10.8256	191.748	11.3387	198.35	117.193		0	0	0	0	0	61654.7	1.03953e-07
10794	3812	0	0	100	0	13	1620000	142992	44	721270	163080	0					0.000276666		1.53426e+06	135424	683098	154449	0	14.2436	11.8162	3.78419	13.4344	11.9476	139.622	14.3201	180.483	142.746		0	0	0	0	0	34869.6	7.65438e-08
10761	3819	0	0	100	0	13	1792182	5152791	21	801588	151740	0					0.000306071		1.69733e+06	4.88009e+06	759165	143709	0	14.3446	15.4007	3.04452	13.54	11.8755	237.181	9.26912	183.331	141.029		0	0	0	0	0	80825.4	9.36794e-08
13121	3845	0	0	100	0	13	1381626	1561900	23	664650	31217	524650	8.37				0.000235956		1.30851e+06	1.47924e+06	629474	29564.9	496884	14.0844	14.207	3.13549	13.3526	10.2943	201.84	9.83132	178.293	105.973		1	0	0	0	1	56891.5	5.56751e-08
13121	3879	0	0	100	0	13	2789215	3044836	39	878036	171200	0					0.000476345		2.6416e+06	2.88369e+06	831567	162139	0	14.7869	14.8746	3.66356	13.6311	11.9962	221.253	13.4217	185.806	143.909		0	0	0	0	0	67733.3	2.26905e-07
10211	4321	0	0	100	0	14	21371535	24348837	613	13953877	623424	0					0.00364986		2.02405e+07	2.30602e+07	1.32154e+07	590430	0	16.8232	16.9536	6.41836	16.3969	13.2886	287.425	41.1954	268.858	176.587		0	0	0	1	0	33018.7	1.33214e-05
10422	4558	0	0	100	0	15	167561694	1210892	102	136256432	22287591	0	100				0.0286164		1.58694e+08	1.14681e+06	1.29045e+08	2.1108e+07	0	18.8825	13.9525	4.62497	18.6757	16.8652	194.672	21.3904	348.781	284.434		1	0	0	1	0	1.55582e+06	0.000818897
10423	4562	0	0	100	0	15	1676529490	88796499	137	216028525	327907103	0	60				0.28632		1.5878e+09	8.4097e+07	2.04595e+08	3.10553e+08	0	21.1856	18.2475	4.91998	19.1365	19.5539	332.971	24.2062	366.207	382.354		1	0	0	1	0	1.15898e+07	0.081979
10761	4573	0	0	100	0	15	57456607	1159714	219	32295911	2206368	0					0.00981251		5.44158e+07	1.09834e+06	3.05867e+07	2.0896e+06	0	17.8122	13.9093	5.38907	17.2361	14.5525	193.469	29.0421	297.082	211.775		0	0	0	1	0	248474	9.62853e-05
16101	4595	0	0	100	0	15	945880	500000	28	274400	25728	0	100				0.000161539		895820	473538	259878	24366.4	0	13.7055	13.068	3.3322	12.468	10.101	170.772	11.1036	155.45	102.029		1	0	0	0	0	31993.6	2.60947e-08
16211	4702	0	0	100	0	15	248310028	5398000	1004	103836118	49797331	0	96				0.0424067		2.35169e+08	5.11232e+06	9.83407e+07	4.71619e+07	0	19.2758	15.4472	6.91175	18.4039	17.6691	238.615	47.7723	338.705	312.197		1	0	0	1	0	234232	0.00179833
10293	4772	0	0	100	0	16	72370103	2334277	367	60816275	2132271	0	90.2				0.0123595		6.854e+07	2.21074e+06	5.75976e+07	2.01942e+06	0	18.0429	14.6088	5.90536	17.869	14.5183	213.418	34.8733	319.301	210.782		1	0	0	1	0	186757	0.000152756
10710	4812	0	0	100	0	16	310722024	9094377	1599	188614267	15492189	17970700					0.0530655		2.94277e+08	8.61307e+06	1.78632e+08	1.46723e+07	1.70196e+07	19.5	15.9688	7.37713	19.0008	16.5015	255.002	54.4221	361.032	272.299		0	0	0	1	1	184038	0.00281594
10761	4821	100	0	0	0	16	58858571	67980793	1068	33894567	4811395	0	10.05				0.0100519		5.57436e+07	6.4383e+07	3.21007e+07	4.55676e+06	0	17.8363	17.9804	6.97354	17.2844	15.3321	323.293	48.6303	298.75	235.074		1	0	0	1	0	52194.3	0.000101041
10771	4834	0	0	100	0	16	42068589	4678313	162	35957639	1594061	0					0.00718452		3.98422e+07	4.43072e+06	3.40546e+07	1.5097e+06	0	17.5004	15.3041	5.0876	17.3435	14.2274	234.215	25.8836	300.796	202.419		0	0	0	1	0	245939	5.16174e-05
16101	4993	0	0	100	0	16	16191671	4446928	124	9628793	769110	434370	100				0.00276523		1.53347e+07	4.21158e+06	9.1192e+06	728406	411381	16.5456	15.2533	4.82028	16.0259	13.4986	232.665	23.2351	256.829	182.213		1	0	0	1	1	123667	7.64651e-06
31001	5060	0	0	100	0	16	1013635	340000	31	389820	83368	0					0.00017311		959990	322006	369189	78955.8	0	13.7747	12.6823	3.43399	12.8191	11.2766	160.841	11.7923	164.328	127.163		0	0	0	0	0	30967.4	2.9967e-08
25952	5248	0	0	100	0	16	33860579	85179	86	22076324	773073	0					0.00578275		3.20685e+07	80671	2.0908e+07	732159	0	17.2834	11.2981	4.45435	16.8556	13.5038	127.648	19.8412	284.113	182.351		0	0	0	0	0	372890	3.34402e-05
10432	5320	100	0	0	0	18	308279691	237483635	442	254593162	6129324	0					0.0526484		2.91964e+08	2.24915e+08	2.41119e+08	5.80494e+06	0	19.4921	19.2312	6.09131	19.3008	15.5742	369.84	37.1041	372.521	242.556		0	0	0	1	0	660553	0.00277185
10631	5337	0	0	100	0	18	15588477	2880000	20	11864625	387000	0					0.00266222		1.47635e+07	2.72758e+06	1.12367e+07	366518	0	16.5077	14.8189	2.99573	16.2347	12.8118	219.601	8.97441	263.565	164.142		0	0	0	0	0	738174	7.08741e-06
10631	5340	0	0	100	0	18	63152101	1448000	34	60633000	177148	0					0.0107852		5.98099e+07	1.37137e+06	5.74241e+07	167773	0	17.9067	14.1313	3.52636	17.866	12.0304	199.694	12.4352	319.193	144.73		0	0	0	0	0	1.75911e+06	0.00011632
10631	5341	0	0	100	0	18	80883494	1891500	43	77661000	287938	0					0.0138134		7.66028e+07	1.79139e+06	7.35509e+07	272699	0	18.1541	14.3985	3.7612	18.1135	12.5161	207.317	14.1466	328.098	156.653		0	0	0	0	0	1.78146e+06	0.000190809
10612	5368	0	0	100	0	18	312931700	83800000	310	247771281	816398	0	91.73				0.0534428		2.9637e+08	7.9365e+07	2.34658e+08	773191	0	19.5071	18.1896	5.73657	19.2736	13.5583	330.86	32.9083	371.473	183.827		1	0	0	1	0	956033	0.00285614
10612	5376	0	0	100	0	18	267595470	4532910	133	248817334	688546	0	99.08				0.0457003		2.53433e+08	4.29301e+06	2.35649e+08	652106	0	19.3506	15.2725	4.89035	19.2779	13.388	233.249	23.9155	371.636	179.238		1	0	0	1	0	1.90551e+06	0.00208851
10740	5388	0	0	100	0	18	369000	1400000	26	245000	47940	0					6.30183e-05		349471	1.32591e+06	232034	45402.8	0	12.7642	14.0976	3.2581	12.3546	10.7233	198.743	10.6152	152.637	114.99		0	0	0	0	0	13441.2	3.9713e-09
10621	5423	0	0	100	0	18	7986000	1710000	26	5100000	1361037	0					0.00136386		7.56335e+06	1.6195e+06	4.83009e+06	1.28901e+06	0	15.8388	14.2976	3.2581	15.3904	14.0694	204.422	10.6152	236.864	197.948		0	0	0	0	0	290898	1.86011e-06
10621	5440	0	0	100	0	18	9517092	1300500	35	6060659	808843	0					0.00162534		9.01341e+06	1.23167e+06	5.73991e+06	766036	0	16.0142	14.0239	3.55535	15.563	13.549	196.669	12.6405	242.206	183.575		0	0	0	0	0	257526	2.64173e-06
10621	5448	0	0	100	0	18	45752376	4474339	46	32813440	3969642	0					0.00781364		4.3331e+07	4.23754e+06	3.10768e+07	3.75955e+06	0	17.5844	15.2595	3.82864	17.252	15.1398	232.852	14.6585	297.631	229.214		0	0	0	0	0	941978	6.1053e-05
10621	5466	0	0	100	0	18	13106278	801000	30	6228000	334480	0					0.00223831		1.24126e+07	758608	5.89839e+06	316778	0	16.3342	13.5392	3.4012	15.5902	12.666	183.311	11.5681	243.054	160.426		0	0	0	0	0	413755	5.01001e-06
10771	5487	0	0	100	0	18	2185591	600000	33	1198260	125542	0					0.000373258		2.06992e+06	568246	1.13484e+06	118898	0	14.543	13.2503	3.49651	13.942	11.686	175.571	12.2256	194.38	136.563		0	0	0	0	0	62724.9	1.39321e-07
11050	5524	0	0	100	0	18	67313044	33446454	172	16098669	2048219	0					0.0114958		6.37506e+07	3.16763e+07	1.52467e+07	1.93982e+06	0	17.9705	17.2711	5.14749	16.5399	14.4781	298.29	26.4967	273.567	209.616		0	0	0	1	0	370643	0.000132153
10130	5685	0	0	100	0	30	44690252	32568914	267	26587765	4966354	20486618					0.00763225		4.23251e+07	3.08452e+07	2.51806e+07	4.70352e+06	1.94024e+07	17.5609	17.2445	5.58725	17.0416	15.3638	297.373	31.2173	290.416	236.047		0	0	1	1	1	158521	5.82513e-05
10520	5690	0	0	5	95	30	18976017	858710692	1898	2797969	3375292	1290722	1.61				0.00324075		1.79717e+07	8.13264e+08	2.64989e+06	3.19666e+06	1.22241e+06	16.7043	20.5166	7.54856	14.79	14.9776	420.93	56.9807	218.745	224.329		1	1	1	1	1	9468.77	1.05024e-05
10520	5691	0	0	100	0	30	991100606	278676380000	930	738209908	1714781	0	24.56				0.169261		9.38648e+08	2.63928e+11	6.99141e+08	1.62403e+06	0	20.66	26.2989	6.83518	20.3654	14.3004	691.634	46.7197	414.748	204.502		1	0	1	1	0	1.0093e+06	0.0286494
10520	5697	0	0	0	100	30	506207299	930528900	475	48599131	320546411	48599131					0.0864507		4.79417e+08	8.81282e+08	4.60271e+07	3.03582e+08	4.60271e+07	19.9881	20.5969	6.16331	17.6447	19.5312	424.232	37.9864	311.337	381.466		0	1	1	1	1	1.0093e+06	0.00747372
10432	5735	0	0	100	0	30	1212415593	47806164	239	844076666	16888558	0					0.207058		1.14825e+09	4.52761e+07	7.99405e+08	1.59948e+07	0	20.8615	17.6283	5.47646	20.4994	16.5878	310.757	29.9917	420.225	275.154		0	0	1	1	0	4.80439e+06	0.0428729
10432	5742	0	0	100	0	30	334809327	18706398	66	221853597	12414752	0					0.0571791		3.1709e+08	1.77164e+07	2.10112e+08	1.17577e+07	0	19.5747	16.69	4.18965	19.1632	16.28	278.556	17.5532	367.226	265.039		0	0	1	0	0	4.80439e+06	0.00326945
10710	5789	0	0	90	10	30	223397673	141903561	1570	133902129	1859361	0	9.66				0.0381521		2.11575e+08	1.34393e+08	1.26816e+08	1.76096e+06	0	19.1701	18.7163	7.35883	18.6582	14.3814	350.299	54.1524	348.13	206.824		1	0	1	1	0	134761	0.00145558
10750	5833	0	0	100	0	30	29454343	4869000	207	14223647	3157925	0					0.00503025		2.78955e+07	4.61131e+06	1.34709e+07	2.9908e+06	0	17.144	15.344	5.33272	16.416	14.911	235.439	28.4379	269.486	222.339		0	0	1	1	0	134761	2.53034e-05
10771	5968	0	0	0	100	30	575531207	313846766	2780	138320248	28178126	16079316	4.68				0.0982899		5.45072e+08	2.97237e+08	1.31e+08	2.66868e+07	1.52283e+07	20.1164	19.51	7.93021	18.6907	17.0997	380.642	62.8882	349.343	292.399		1	1	1	1	1	196069	0.0096609
10794	6053	0	0	100	0	30	11880000	4130700	81	9717900	272933	0					0.00202888		1.12513e+07	3.91209e+06	9.20359e+06	258488	0	16.236	15.1796	4.39445	16.0351	12.4626	230.42	19.3112	257.125	155.317		0	0	1	0	0	138905	4.11636e-06
10772	6105	0	0	100	0	30	4713884	11600	28	1553030	164093	0					0.000805043		4.46441e+06	10986.1	1.47084e+06	155409	0	15.3116	9.30438	3.3322	14.2013	11.9538	86.5716	11.1036	201.678	142.894		0	0	1	0	0	159443	6.48094e-07
11040	6116	0	0	100	0	30	124487338	89609576	508	50195820	7289448	0					0.0212601		1.17899e+08	8.48671e+07	4.75393e+07	6.90366e+06	0	18.5853	18.2566	6.23048	17.6771	15.7476	333.303	38.8189	312.479	247.986		0	0	1	1	0	232085	0.000451992
13121	6168	0	0	20	80	30	546977067	35226442	748	254839423	83960853	0					0.0934134		5.18029e+08	3.33621e+07	2.41352e+08	7.95173e+07	0	20.0655	17.3229	6.6174	19.3018	18.1915	300.084	43.79	372.558	330.93		0	1	1	1	0	692552	0.00872606
13941	6397	0	0	100	0	30	109918667	4348280	732	68196816	6900887	15685267	2.23				0.018772		1.04101e+08	4.11815e+06	6.45876e+07	6.53567e+06	1.48551e+07	18.4609	15.2309	6.59578	17.9835	15.6928	231.981	43.5043	323.407	246.263		1	0	1	1	1	142215	0.000352389
10710	6419	0	0	100	0	30	7582697	797152	139	2543676	265494	0					0.00129498		7.18139e+06	754964	2.40905e+06	251443	0	15.787	13.5344	4.93447	14.6947	12.435	183.181	24.349	215.936	154.629		0	0	1	1	0	51664.7	1.67698e-06
14301	6434	0	0	100	0	30	235474907	7590275	1814	135304649	5048560	82517913	17.62				0.0402147		2.23013e+08	7.18857e+06	1.28144e+08	4.78137e+06	7.81508e+07	19.2227	15.788	7.50329	18.6687	15.3802	249.261	56.2994	348.519	236.552		1	0	1	1	1	122940	0.00161722
14111	6518	0	0	100	0	30	6757302	2730100	71	3116366	114171	0					0.00115402		6.39968e+06	2.58561e+06	2.95144e+06	108129	0	15.6718	14.7655	4.26268	14.8978	11.5911	218.019	18.1704	221.945	134.353		0	0	1	0	0	90136.3	1.33176e-06
14303	6546	0	0	0	100	30	89579954	4535293	742	61178381	1189969	8921653	100				0.0152986		8.4839e+07	4.29527e+06	5.79406e+07	1.12699e+06	8.44949e+06	18.2563	15.273	6.60935	17.8749	13.9351	233.265	43.6835	319.513	194.186		1	1	1	1	1	114338	0.000234046
15201	6594	0	0	100	0	30	7924717	9430000	237	1489000	367650	0					0.00135339		7.50531e+06	8.93093e+06	1.4102e+06	348193	0	15.8311	16.005	5.46806	14.1592	12.7605	256.161	29.8997	200.484	162.831		0	0	1	1	0	31668	1.83167e-06
13942	6602	0	0	100	0	30	3459258	1884000	36	2460686	101647	0					0.000590776		3.27618e+06	1.78429e+06	2.33046e+06	96267.5	0	15.0022	14.3945	3.58352	14.6616	11.4749	207.203	12.8416	214.962	131.673		0	0	1	0	0	91005	3.49016e-07
14120	6632	0	0	100	0	30	1889556	844000	89	11071	89042	0					0.000322701		1.78955e+06	799332	10485.1	84329.6	0	14.3975	13.5915	4.48864	9.25771	11.3425	184.73	20.1479	85.7052	128.652		0	0	1	0	0	20107.3	1.04136e-07
14111	6655	0	0	100	0	30	1707410	2212000	35	581410	146297	0					0.000291594		1.61705e+06	2.09493e+06	550640	138554	0	14.2961	14.555	3.55535	13.2188	11.839	211.849	12.6405	174.738	140.162		0	0	1	0	0	46201.4	8.50268e-08
14111	6754	0	0	100	0	30	14482798	1752649	22	11207783	1009199	11207783	100				0.00247339		1.37163e+07	1.65989e+06	1.06146e+07	955788	1.06146e+07	16.4341	14.3223	3.09104	16.1777	13.7703	205.127	9.55454	261.719	189.621		1	0	1	0	1	623469	6.11766e-06
[truncated: 5,743 more rows]

## Sheet: Low12
DISIC12	PSID12	DPUSAT12	DPEMDA12	DDMSTK12	DASING12	DPROVI12	OUTPUT12	CAP12	LABOR12	MAT12	ENERGI12	IMPOR12	PRESENTASE EKSPOR12			0.908058		5046215000	OUT12'	CAP12'	MAT12'	ENERGI12'	IMPOR12'	LNOUT12'	LNCAP12'	LNLABOR12'	LNMAT12'	LNENERGI12'	(LNCAP12')2	(LNLABOR12')2	(LNMAT12')2	(LNENERGI12')2		D EKSPOR	D FDI	D LOC	D SIZE	D IMPOR	LP	HHI
[truncated: 5,886 more rows]

[truncated: 9 more sheets: Low13, Low14, Low15, IHPB, Data SFA, OUTPUT TRANSLOG, OUTPUT COBB, hasil, desk.stat]
