# Supplementary material for: Determinants of exports performance: Evidence from Indonesian low-, medium-, and high-technology manufacturing industries
Source: PLoS One. 2024 Jan 2;19(1):e0296431. doi: 10.1371/journal.pone.0296431 (PMC10760681; doi:10.1371/journal.pone.0296431)
Supplement: S3 Data — (XLSX) [file pone.0296431.s004.xlsx]

## Sheet: Medium10
DISIC10	PSID10	DPUSAT10	DPEMDA10	DDMSTK10	DASING10	DPROVI10	OUTPUT10	CAP10	LABOR10	MAT10	ENERGI10	IMPOR10	PRESENTASE EKSPOR10						LNOUT10	LNCAP10	LNLABOR10	LNMAT10	LNENERGI10	(LNCAP10)2	(LNLABOR10)2	(LNMAT10)2	(LNENERGI10)2		D EKSPOR	D FDI	D LOC	D SIZE	D IMPOR	LP	HHI		4716056000
22112	3229	0	0	100	0	12	4799250	4650000	116	1905750	155260	0	0						15.384	15.3524	4.75359	14.4604	11.9529	235.696	22.5966	209.103	142.871		0	0	0	1	0	41372.8	1.03559e-06	0.00101764
22123	3284	0	0	100	0	12	427351979	4909322	128	407979448	8362061	368361	100						19.8731	15.4066	4.85203	19.8267	15.9392	237.365	23.5422	393.099	254.059		1	0	0	1	1	3.33869e+06	0.00821133	0.0906164
22123	3301	0	0	100	0	12	254327877	2489297	208	132427908	3622800	0	100						19.3541	14.7275	5.33754	18.7015	15.1028	216.9	28.4893	349.748	228.093		1	0	0	1	0	1.22273e+06	0.00290824	0.0539281
22123	3319	0	0	100	0	12	368583151	36180058	250	352283583	3331576	0	100						19.7252	17.404	5.52146	19.6799	15.019	302.9	30.4865	387.3	225.569		1	0	0	1	0	1.47433e+06	0.0061082	0.078155
22123	3334	0	0	22.2	77.8	12	1472974314	26767303	404	1039258188	14329529	0	100						21.1105	17.1027	6.00141	20.7618	16.4778	292.502	36.017	431.051	271.519		1	1	0	1	0	3.64598e+06	0.0975512	0.312332
22123	3335	100	0	0	0	12	175569085	270152369	169	108432404	2806388	0	95						18.9835	19.4145	5.1299	18.5016	14.8474	376.923	26.3159	342.311	220.446		1	0	0	1	0	1.03887e+06	0.00138592	0.0372279
22199	3356	0	0	100	0	12	4880566	1680000	105	2788860	376440	0	0						15.4008	14.3343	4.65396	14.8411	12.8385	205.472	21.6593	220.26	164.827		0	0	0	1	0	46481.6	1.07098e-06	0.00103488
22292	3380	0	0	100	0	12	8135272	9320800	191	2551771	313580	0	0						15.9117	16.0478	5.25227	14.7523	12.6558	257.531	27.5864	217.63	160.17		0	0	0	1	0	42593	2.97568e-06	0.00172502
22220	3402	0	0	100	0	12	20296878	6950000	116	10304674	556571	0	0						16.826	15.7543	4.75359	16.1481	13.2296	248.196	22.5966	260.761	175.021		0	0	0	1	0	174973	1.85225e-05	0.00430378
22220	3403	0	0	100	0	12	2767500	550000	73	1340000	107150	0	0						14.8335	13.2177	4.29046	14.1082	11.582	174.707	18.408	199.041	134.142		0	0	0	0	0	37911	3.44364e-07	0.000586825
22220	3405	0	0	100	0	12	4662290	2005500	67	1535579	247847	1535579	0						15.355	14.5114	4.20469	14.2444	12.4206	210.581	17.6794	202.903	154.27		0	0	0	0	1	69586.4	9.77329e-07	0.000988599
22220	3428	0	0	100	0	12	5224000	2800000	35	4471300	25480	0	0						15.4688	14.8451	3.55535	15.3132	10.1456	220.378	12.6405	234.494	102.934		0	0	0	0	0	149257	1.22701e-06	0.00110771
22299	3432	0	0	100	0	12	16099999	5765000	40	5099999	32000	0	0						16.5943	15.5673	3.68888	15.4448	10.3735	242.341	13.6078	238.54	107.609		0	0	0	0	0	402500	1.16545e-05	0.00341387
22220	3438	0	0	100	0	12	2940000	2756000	60	1272000	404928	0	0						14.8939	14.8293	4.09434	14.0561	12.9115	219.908	16.7637	197.574	166.706		0	0	0	0	0	49000	3.8863e-07	0.000623402
32903	3442	0	0	100	0	12	4873029	5244000	229	313677	367318	132480	0						15.3992	15.4726	5.43372	12.6561	12.814	239.401	29.5253	160.177	164.198		0	0	0	1	1	21279.6	1.06768e-06	0.00103328
23929	3447	0	0	100	0	12	2851500	34000	65	190092	147500	0	0						14.8634	10.4341	4.17439	12.1553	11.9016	108.871	17.4255	147.75	141.648		0	0	0	0	0	43869.2	3.65585e-07	0.000604637
23957	3473	0	0	100	0	12	5363293	7011866	67	2596040	345768	0	0						15.4951	15.7631	4.20469	14.7695	12.7535	248.476	17.6794	218.138	162.652		0	0	0	0	0	80049.1	1.29332e-06	0.00113724
23953	3483	0	0	100	0	12	94853920	38295364	112	63722253	3212063	0	0						18.3678	17.4608	4.7185	17.97	14.9824	304.881	22.2642	322.922	224.473		0	0	0	1	0	846910	0.000404532	0.020113
23921	3512	0	0	100	0	12	525974	91009	22	56085	64994	0	0						13.173	11.4187	3.09104	10.9346	11.0821	130.387	9.55454	119.566	122.812		0	0	0	0	0	23907.9	1.24386e-08	0.000111528
23969	3526	0	0	100	0	12	2041300	29050	36	126000	1304600	0	0						14.5291	10.2768	3.58352	11.744	14.0814	105.612	12.8416	137.922	198.286		0	0	0	0	0	56702.8	1.87351e-07	0.00043284
24101	3548	0	0	100	0	12	506089818	279917444	1155	343977971	25926861	302800246	0						20.0422	19.45	7.05186	19.6561	17.0708	378.303	49.7287	386.362	291.412		0	0	0	1	1	438173	0.0115159	0.107312
32503	3760	0	0	100	0	12	13160000	54000000	489	3010550	3300	0	0						16.3927	17.8045	6.19236	14.9176	8.10168	317	38.3454	222.536	65.6372		0	0	0	1	0	26912.1	7.78671e-06	0.00279047
32903	3775	0	0	100	0	12	3984000	1580000	42	2739717	56520	0	0						15.1978	14.2729	3.73767	14.8234	10.9423	203.717	13.9702	219.732	119.735		0	0	0	0	0	94857.1	7.13643e-07	0.000844774
22123	3996	0	0	100	0	13	1107108195	42433270	351	1045556452	9456160	0	75						20.825	17.5634	5.86079	20.7678	16.0622	308.475	34.3488	431.302	257.994		1	0	0	1	0	3.15415e+06	0.055109	0.234753
22123	3997	0	0	100	0	13	843778790	2933022	314	810150705	9405902	0	98						20.5534	14.8915	5.74939	20.5127	16.0568	221.758	33.0555	420.772	257.822		1	0	0	1	0	2.68719e+06	0.032011	0.178916
22123	4000	0	0	100	0	13	640124077	14992615	283	609407353	7265757	0	100						20.2772	16.5231	5.64545	20.228	15.7987	273.012	31.8711	409.172	249.598		1	0	0	1	0	2.26192e+06	0.0184234	0.135733
23941	4003	99	0	1	0	13	2030506249	1714493684	1801	349242584	1025440507	241378372	3						21.4316	21.2624	7.4961	19.6713	20.7484	452.089	56.1915	386.959	430.496		1	0	0	1	1	1.12743e+06	0.185375	0.430552
22123	4371	0	0	100	0	14	300953953	10280220	202	224965610	4876502	0	98						19.5225	16.1457	5.30827	19.2315	15.3999	260.685	28.1777	369.849	237.158		1	0	0	1	0	1.48987e+06	0.00407232	0.0638148
22123	4373	0	0	100	0	14	1205379487	19208359	324	967101442	16391970	0	100						20.9101	16.7709	5.78074	20.6898	16.6123	281.262	33.417	428.068	275.969		1	0	0	1	0	3.72031e+06	0.0653265	0.255591
22123	4745	0	0	100	0	15	582058096	1302461	292	1721941	7652702	0	100						20.1821	14.0798	5.67675	14.359	15.8506	198.24	32.2255	206.18	251.241		1	0	0	1	0	1.99335e+06	0.0152326	0.123421
22123	4746	0	0	0	100	15	690673100	1347532	231	667726000	10167400	0	100						20.3532	14.1138	5.44242	20.3194	16.1347	199.199	29.6199	412.878	260.328		1	1	0	1	0	2.98993e+06	0.021448	0.146451
22123	4747	0	0	100	0	15	520289896	3729192	258	113564123	5016245	0	99						20.0699	15.1317	5.55296	18.5479	15.4282	228.968	30.8354	344.024	238.029		1	0	0	1	0	2.01663e+06	0.0121712	0.110323
22123	4748	0	0	100	0	15	226869304	67705061	762	2263950	30555267	0	99						19.2399	18.0307	6.63595	14.6326	17.235	325.105	44.0358	214.114	297.047		1	0	0	1	0	297729	0.00231416	0.0481057
22123	4749	0	0	25	75	15	986060201	11412667	282	842085779	9689895	0	100						20.7092	16.2502	5.64191	20.5514	16.0866	264.07	31.8311	422.36	258.779		1	1	0	1	0	3.49667e+06	0.0437169	0.209086
33151	4760	0	0	100	0	15	64456213	21732640	171	2054671	26614609	0	0						17.9815	16.8943	5.14166	14.5356	17.097	285.418	26.4367	211.284	292.306		0	0	0	1	0	376937	0.000186798	0.0136674
22112	5096	0	0	100	0	16	3786401	1452888	24	154300	146659	0	0						15.1469	14.1891	3.17805	11.9467	11.8959	201.33	10.1	142.723	141.512		0	0	0	0	0	157767	6.44607e-07	0.000802874
22123	5114	0	0	100	0	16	314362793	3536112	211	234068055	3574783	0	0						19.5661	15.0785	5.35186	19.2711	15.0894	227.362	28.6424	371.376	227.69		0	0	0	1	0	1.48987e+06	0.00444329	0.066658
22123	5117	0	0	100	0	16	1370329190	74874039	945	1298206038	33945900	0	100						21.0383	18.1313	6.85118	20.9842	17.3403	328.745	46.9387	440.339	300.685		1	0	0	1	0	1.45008e+06	0.0844291	0.290567
22123	5118	0	0	2	98	16	625745843	301912541	420	485144368	1040582	0	100						20.2545	19.5256	6.04025	20	13.8553	381.251	36.4847	399.998	191.969		1	1	0	1	0	1.48987e+06	0.0176051	0.132684
22121	5121	0	0	60	40	16	1034511711	52695493	369	1001378633	14037533	0	93						20.7572	17.78	5.9108	20.7246	16.4572	316.13	34.9375	429.511	270.841		1	1	0	1	0	2.80355e+06	0.0481186	0.21936
22121	5124	0	0	100	0	16	1637471457	14532714	280	1598213119	4031742	0	94						21.2164	16.4919	5.63479	21.1922	15.2097	271.983	31.7509	449.107	231.335		1	0	0	1	0	5.84811e+06	0.120556	0.347212
22123	5125	0	0	25	75	16	2068971361	2713384	297	990604740	9069738	0	98						21.4503	14.8137	5.69373	20.7138	16.0205	219.446	32.4186	429.063	256.655		1	1	0	1	0	6.96623e+06	0.192465	0.438708
22121	5129	0	0	100	0	16	2742544163	15400187	460	1362722947	9408724	0	94						21.7322	16.5499	6.13123	21.0328	16.0571	273.899	37.5919	442.377	257.832		1	0	0	1	0	5.96205e+06	0.338181	0.581533
22123	5132	0	0	0	100	16	1216605573	74096255	511	954394115	14179028	0	90						20.9193	18.1209	6.23637	20.6766	16.4673	328.366	38.8923	427.521	271.171		1	1	0	1	0	2.38083e+06	0.066549	0.257971
22123	5133	100	0	0	0	16	231618866	38982452	225	220649971	4315007	0	90						19.2606	17.4786	5.4161	19.2121	15.2776	305.502	29.3341	369.104	233.405		1	0	0	1	0	1.02942e+06	0.00241207	0.0491128
22123	5135	0	0	100	0	19	228829028	3034774	148	205351267	3964972	0	100						19.2485	14.9256	4.99721	19.1402	15.193	222.775	24.9721	366.349	230.828		1	0	0	1	0	1.54614e+06	0.00235431	0.0485213
22220	5148	0	0	100	0	16	9119884	2850000	139	5592033	195908	0	0						16.026	14.8628	4.93447	15.5369	12.1854	220.904	24.349	241.394	148.484		0	0	0	1	0	65610.7	3.73956e-06	0.00193379
23990	5217	0	0	100	0	19	21046093	1584138	138	8289976	7299842	0	14						16.8622	14.2756	4.92725	15.9306	15.8034	203.791	24.2778	253.783	249.746		1	0	0	1	0	152508	1.99152e-05	0.00446265
23990	5219	0	0	100	0	19	21966358	9678714	74	1211038	5253262	0	11						16.905	16.0854	4.30407	14.007	15.4744	258.741	18.525	196.196	239.456		1	0	0	0	0	296843	2.16949e-05	0.00465778
23990	5235	0	0	100	0	19	13182979	12444513	102	2415729	3820641	0	4						16.3944	16.3368	4.62497	14.6975	15.1559	266.891	21.3904	216.017	229.702		1	0	0	1	0	129245	7.81392e-06	0.00279534
24101	5240	0	0	100	0	16	9633584	15446471	70	7568701	172081	1998277	0						16.0808	16.5529	4.2485	15.8395	12.0557	273.998	18.0497	250.891	145.34		0	0	0	0	1	137623	4.17271e-06	0.00204272
23953	5632	0	0	100	0	18	6939654	3949963	23	3794944	244276	708494	0						15.7528	15.1892	3.13549	15.1492	12.4061	230.712	9.83132	229.498	153.91		0	0	0	0	1	301724	2.1653e-06	0.0014715
23963	5656	0	0	100	0	18	7153746	2676745	97	2340357	836777	0	0						15.7831	14.8001	4.57471	14.6658	13.6373	219.043	20.928	215.086	185.976		0	0	0	0	0	73750	2.30096e-06	0.00151689
22220	7358	0	0	100	0	30	11373251	104093	65	2114507	970387	0	0						16.2468	11.553	4.17439	14.5643	13.7855	133.473	17.4255	212.12	190.039		0	0	1	0	0	174973	5.81583e-06	0.0024116
22220	8675	0	0	100	0	30	3070000	1842300	33	1916200	200550	0	0						14.9372	14.4265	3.49651	14.4659	12.2088	208.125	12.2256	209.261	149.055		0	0	1	0	0	93030.3	4.23759e-07	0.000650968
22230	9073	0	0	100	0	30	4804900	1718000	23	3560000	178572	0	0						15.3851	14.3567	3.13549	15.0853	12.0927	206.114	9.83132	227.565	146.235		0	0	1	0	0	208909	1.03803e-06	0.00101884
22220	9090	0	0	100	0	30	27292537	37752445	305	13770492	4213394	0	0						17.1221	17.4466	5.72031	16.438	15.2538	304.382	32.722	270.209	232.678		0	0	1	1	0	89483.7	3.34911e-05	0.00578715
22210	9123	0	0	100	0	30	5163082	81504	86	2203678	163165	0	0						15.457	11.3084	4.45435	14.6056	12.0025	127.88	19.8412	213.325	144.06		0	0	1	0	0	60035.8	1.19856e-06	0.00109479
22292	9128	0	0	100	0	30	1380824	1430020	23	566981	186381	0	0						14.1382	14.1732	3.13549	13.2481	12.1355	200.88	9.83132	175.512	147.272		0	0	1	0	0	60035.8	8.57272e-08	0.000292792
22292	9192	0	0	100	0	30	9268639	6809800	216	4407304	541699	0	0						16.0421	15.7339	5.37528	15.2988	13.2025	247.555	28.8936	234.052	174.305		0	0	1	1	0	42910.4	3.86255e-06	0.00196534
22292	9196	0	0	100	0	30	1198200	2769000	23	195700	32780	0	0						13.9963	14.834	3.13549	12.1843	10.3976	220.047	9.83132	148.458	108.11		0	0	1	0	0	52095.7	6.45507e-08	0.000254068
22220	9206	0	0	100	0	30	8920700	14910000	44	7216000	237657	0	0						16.0039	16.5175	3.78419	15.7918	12.3786	272.829	14.3201	249.381	153.229		0	0	1	0	0	202743	3.578e-06	0.00189156
22220	9259	0	0	100	0	30	23446394	4140974	134	11223382	408539	0	0						16.9702	15.2364	4.89784	16.2335	12.9203	232.149	23.9888	263.527	166.935		0	0	1	1	0	174973	2.47169e-05	0.00497161
22299	9289	0	0	100	0	30	796654887	13690000000	340	63000771	159063136	3519056	0						20.4959	23.3399	5.82895	17.9587	18.8848	544.752	33.9766	322.513	356.636		0	0	1	1	1	2.3431e+06	0.0285353	0.168924
22220	9296	0	0	100	0	30	4296000	4800000	45	2533000	410020	0	0						15.2732	15.3841	3.80666	14.7449	12.924	236.671	14.4907	217.413	167.029		0	0	1	0	0	95466.7	8.29795e-07	0.000910931
22220	9327	0	0	100	0	30	5832700	8169000	143	2558790	46912	0	0						15.579	15.9159	4.96284	14.755	10.756	253.315	24.6298	217.711	115.692		0	0	1	1	0	40788.1	1.52961e-06	0.00123677
22299	9329	0	0	100	0	30	941630	1296000	20	227550	190005	0	0						13.7554	14.0748	2.99573	12.3351	12.1548	198.1	8.97441	152.155	147.739		0	0	1	0	0	47081.5	3.9866e-08	0.000199665
22292	9378	0	0	100	0	30	3690500	2892000	68	756600	326416	0	0						15.1213	14.8775	4.21951	13.5366	12.6959	221.339	17.8042	183.239	161.187		0	0	1	0	0	54272.1	6.12368e-07	0.000782539
23111	9402	0	0	100	0	30	352505662	388291575	1791	82659675	101914205	41040133	38						19.6806	19.7773	7.49053	18.2302	18.4396	391.14	56.108	332.342	340.02		1	0	1	1	1	196821	0.00558694	0.0747459
23123	9413	0	0	0	100	30	532600000	86319616	318	433631770	919477	35536610	14						20.0933	18.2736	5.76205	19.8877	13.7316	333.923	33.2012	395.521	188.556		1	1	1	1	1	1.67484e+06	0.0127539	0.112933
22292	9856	0	0	100	0	30	1320789	3465000	22	653166	62293	0	0						14.0937	15.0582	3.09104	13.3896	11.0396	226.75	9.55454	179.281	121.873		0	0	1	0	0	60035.9	7.84348e-08	0.000280062
22199	10303	0	0	100	0	30	2373392	1134940	58	927508	118641	0	5						14.6798	13.9421	4.06044	13.7403	11.6839	194.382	16.4872	188.795	136.513		1	0	1	0	0	40920.6	2.53268e-07	0.000503258
22220	12582	0	0	100	0	30	1400600	13656000	31	436800	31890	0	0						14.1524	16.4297	3.43399	12.9872	10.37	269.935	11.7923	168.668	107.538		0	0	1	0	0	45180.6	8.82004e-08	0.000296985
22220	13041	0	0	100	0	30	678000	130000	34	210080	50740	0	0						13.4269	11.7753	3.52636	12.2552	10.8345	138.657	12.4352	150.191	117.386		0	0	1	0	0	19941.2	2.06681e-08	0.000143764
22299	14911	0	0	100	0	30	38493000	1515123	190	14878411	2082179	5552602	44						17.466	14.231	5.24702	16.5154	14.5489	202.522	27.5313	272.759	211.671		1	0	1	1	1	202595	6.66202e-05	0.00816212
22220	15292	0	0	100	0	30	8728080	7300000	203	4032000	6090	0	0						15.9821	15.8034	5.31321	15.2098	8.7144	249.747	28.2302	231.337	75.9408		0	0	1	1	0	42995.5	3.42515e-06	0.00185072
22220	15533	0	0	100	0	30	11500000	3441921	155	547600	15055	0	0						16.2579	15.0515	5.04343	13.2133	9.61947	226.549	25.4361	174.591	92.5341		0	0	1	1	0	74193.5	5.94618e-06	0.00243848
22111	15593	0	0	15	85	30	641605764	548290052	869	510747629	30658860	136836616	0						20.2795	20.1223	6.76734	20.0514	17.2384	404.908	45.7969	402.058	297.164		0	1	1	1	1	738327	0.0185088	0.136047
22111	15599	0	0	100	0	30	492123310	55446644	1310	382609485	33055822	150831732	8						20.0142	17.8309	7.17778	19.7625	17.3137	317.942	51.5206	390.557	299.764		1	0	1	1	1	375667	0.010889	0.104351
22112	15610	0	0	100	0	30	31003469	47750000	250	9669320	839491	0	0						17.2496	17.6815	5.52146	16.0845	13.6406	312.635	30.4865	258.71	186.065		0	0	1	1	0	124014	4.32178e-05	0.00657402
22123	15646	0	0	100	0	30	3689961	23730000	20	1144804	8033	0	0						15.1211	16.9823	2.99573	13.9507	8.99131	288.397	8.97441	194.623	80.8437		0	0	1	0	0	184498	6.12189e-07	0.000782425
22121	15674	0	0	100	0	30	6126893	4713707	168	2500933	102310	0	0						15.6282	15.366	5.12396	14.7322	11.5358	236.114	26.255	217.037	133.074		0	0	1	1	0	36469.6	1.68781e-06	0.00129916
22122	15681	0	0	100	0	30	2460000	6200000	125	1000000	27000	0	0						14.7157	15.6401	4.82831	13.8155	10.2036	244.611	23.3126	190.868	104.113		0	0	1	1	0	19680	2.7209e-07	0.000521622
22123	15719	0	0	100	0	30	35756905	120000	24	27427604	368790	27427604	0						17.3923	11.6952	3.17805	17.1271	12.818	136.779	10.1	293.336	164.301		0	0	1	0	1	1.48987e+06	5.7486e-05	0.00758195
22123	15720	0	0	100	0	30	7517200	2065000	35	6240000	69480	0	0						15.8327	14.5406	3.55535	15.6465	11.1488	211.43	12.6405	244.813	124.296		0	0	1	0	0	214777	2.54071e-06	0.00159396
22123	15730	0	0	50	50	30	153093721	10388312	1458	104333974	8942244	0	48						18.8466	16.1562	7.28482	18.4631	16.0063	261.023	53.0686	340.886	256.202		1	1	1	1	0	105003	0.0010538	0.0324622
22299	15731	0	0	100	0	30	12810198	1182855	47	7733123	2180606	0	0						16.3658	13.9834	3.85015	15.861	14.5951	195.537	14.8236	251.572	213.017		0	0	1	0	0	272557	7.37826e-06	0.00271629
22210	15739	0	0	100	0	30	2126670	1699000	38	339242	557286	0	0						14.5701	14.3456	3.63759	12.7345	13.2308	205.795	13.232	162.167	175.055		0	0	1	0	0	55965	2.03349e-07	0.000450942
22192	15758	0	99	1	0	30	29465867	47262199	204	17119709	1997953	1885878	93						17.1987	17.6712	5.31812	16.6557	14.5076	312.272	28.2824	277.414	210.471		1	0	1	1	1	144441	3.90374e-05	0.00624799
22192	15791	0	0	100	0	30	97975	310000	20	20000	11010	10000	0						11.4925	12.6443	2.99573	9.90349	9.30656	159.879	8.97441	98.0791	86.612		0	0	1	0	1	4898.75	4.31591e-10	2.07748e-05
22199	15800	0	0	100	0	30	401500	355000	26	128000	48560	52100	0						12.903	12.7799	3.2581	11.7598	10.7906	163.325	10.6152	138.293	116.436		0	0	1	0	1	15442.3	7.24792e-09	8.51347e-05
22230	15846	0	0	100	0	30	44198321	4212000	87	19390714	5247760	774120	0						17.6042	15.2534	4.46591	16.7803	15.4733	232.668	19.9443	281.579	239.423		0	0	1	0	1	508027	8.78322e-05	0.00937188
22230	15851	0	0	100	0	30	39626081	5806000	78	20566494	1963537	0	0						17.495	15.5744	4.35671	16.8392	14.4903	242.562	18.9809	283.558	209.968		0	0	1	0	0	508027	7.05999e-05	0.00840238
22230	15852	0	0	100	0	30	257404303	36329036	460	173001725	2449275	4090923	1						19.3662	17.4081	6.13123	18.9688	14.7113	303.043	37.5919	359.816	216.422		1	0	1	1	1	559575	0.00297902	0.0545804
22230	15854	0	0	100	0	30	21337121	1384189	42	8715952	4005658	0	0						16.876	14.1406	3.73767	15.9807	15.2032	199.957	13.9702	255.382	231.138		0	0	1	0	0	508027	2.04698e-05	0.00452436
22191	15858	0	0	100	0	30	38449733	8000000	179	24534846	4582185	0	0						17.4649	15.895	5.18739	17.0156	15.3377	252.65	26.909	289.531	235.245		0	0	1	1	0	214803	6.64705e-05	0.00815294
22293	15870	0	0	8.62	91.38	30	1084809270	304637000	2180	187413873	20992093	42394342	11						20.8047	19.5346	7.68708	19.0488	16.8597	381.602	59.0912	362.858	284.248		1	1	1	1	1	497619	0.0529114	0.230025
22291	15874	0	0	100	0	30	19517016	21978704	166	10865338	1660013	0	0						16.7868	16.9056	5.11199	16.2011	14.3223	285.799	26.1324	262.475	205.129		0	0	1	1	0	117572	1.71265e-05	0.00413842
22220	15886	0	0	100	0	30	53406738	1750669	147	31812966	2670672	6598472	0						17.7934	14.3755	4.99043	17.2754	14.7978	206.655	24.9044	298.439	218.976		0	0	1	1	1	363311	0.000128243	0.0113244
22291	15887	0	0	100	0	30	84765315	28814947	334	50969120	2923458	38334768	98						18.2554	17.1764	5.81114	17.7467	14.8883	295.029	33.7694	314.946	221.661		1	0	1	1	1	253788	0.000323056	0.0179738
22210	15905	0	0	100	0	30	3264000	3300000	60	1560500	334200	0	0						14.9985	15.0094	4.09434	14.2605	12.7195	225.283	16.7637	203.362	161.786		0	0	1	0	0	54400	4.79008e-07	0.000692104
22230	15906	0	0	100	0	30	76191770	7854838	743	22227774	804302	6928923	15						18.1488	15.8766	6.6107	16.9169	13.5977	252.068	43.7013	286.18	184.898		1	0	1	1	1	102546	0.000261011	0.0161558
22292	15923	0	0	100	0	30	3619011	670670	44	1818900	764292	0	0						15.1017	13.416	3.78419	14.4137	13.5467	179.99	14.3201	207.756	183.513		0	0	1	0	0	82250.2	5.88873e-07	0.000767381
22299	15933	0	0	100	0	30	6303763	3290000	105	3121345	303560	0	0						15.6567	15.0064	4.65396	14.9538	12.6233	225.192	21.6593	223.615	159.349		0	0	1	1	0	60035.8	1.78666e-06	0.00133666
22292	15935	0	0	100	0	30	13950378	3161000	115	8609500	739628	0	0						16.451	14.9664	4.74493	15.9684	13.5139	223.993	22.5144	254.989	182.626		0	0	1	1	0	121308	8.75012e-06	0.00295806
22291	15936	0	0	100	0	30	35905500	18125796	257	15933350	2322743	0	0						17.3964	16.7128	5.54908	16.5839	14.6583	279.319	30.7922	275.027	214.865		0	0	1	1	0	139710	5.79648e-05	0.00761346
22220	15969	0	0	100	0	30	11373251	1835000	65	4514881	1456953	0	0						16.2468	14.4226	4.17439	15.3229	14.1919	208.01	17.4255	234.791	201.409		0	0	1	0	0	174973	5.81583e-06	0.0024116
22220	15970	0	0	100	0	30	938100	3027000	45	294780	63902	0	0						13.7516	14.9231	3.80666	12.594	11.0651	222.698	14.4907	158.608	122.437		0	0	1	0	0	20846.7	3.95677e-08	0.000198916
22293	15984	0	0	45	55	30	571518296	133668536	332	281331801	3016600	72932452	0						20.1638	18.7109	5.80513	19.455	14.9196	350.097	33.6996	378.499	222.596		0	1	1	1	1	1.72144e+06	0.014686	0.121186
22220	15995	0	0	100	0	30	2946109	308678	21	2141340	444657	0	0						14.896	12.6401	3.04452	14.5769	13.0051	159.771	9.26912	212.487	169.132		0	0	1	0	0	140291	3.90247e-07	0.000624698
22220	16003	0	0	100	0	30	59140904	12486574	338	27196438	3043528	2000139	0						17.8954	16.3402	5.82305	17.1186	14.9285	267.001	33.9079	293.046	222.861		0	0	1	1	1	174973	0.00015726	0.0125403
22220	16015	0	0	100	0	30	2167200	1005000	39	1000000	306625	0	0						14.5889	13.8205	3.66356	13.8155	12.6334	191.006	13.4217	190.868	159.602		0	0	1	0	0	55569.2	2.11174e-07	0.000459537
22299	16023	0	0	100	0	30	7092420	3855000	71	3787836	423501	0	0						15.7745	15.1649	4.26268	15.1473	12.9563	229.974	18.1704	229.441	167.866		0	0	1	0	0	99893.2	2.26168e-06	0.00150389
22220	16025	0	0	100	0	30	3169450	971999	39	1297500	252400	0	0						14.9691	13.7871	3.66356	14.0759	12.4388	190.084	13.4217	198.132	154.723		0	0	1	0	0	81267.9	4.51658e-07	0.000672055
22291	16036	0	0	100	0	30	2733000	1171700	40	2003040	30766	0	0						14.8209	13.974	3.68888	14.5102	10.3342	195.272	13.6078	210.545	106.795		0	0	1	0	0	68325	3.35831e-07	0.00057951
22220	16037	0	0	100	0	30	4374327	2442000	25	2295884	34448	0	0						15.2913	14.7083	3.21888	14.6466	10.4472	216.335	10.3612	214.524	109.144		0	0	1	0	0	174973	8.60329e-07	0.000927539
22220	16069	0	0	100	0	30	42868407	5100000	245	20795625	2027500	0	0						17.5736	15.4448	5.50126	16.8503	14.5223	238.54	30.2638	283.931	210.898		0	0	1	1	0	174973	8.2626e-05	0.00908989
22220	16072	0	0	100	0	30	98488019	5268595	928	38479217	12084096	0	0						18.4054	15.4773	6.83303	17.4656	16.3074	239.546	46.6903	305.048	265.931		0	0	1	1	0	106129	0.000436123	0.0208836
22299	16078	0	0	100	0	30	1372865	2407409	27	589541	47764	0	0						14.1324	14.6941	3.29584	13.2871	10.774	215.915	10.8625	176.547	116.08		0	0	1	0	0	50846.9	8.47418e-08	0.000291104
22292	16081	0	0	100	0	30	21763411	7296381	88	13529351	1021049	0	0						16.8957	15.8029	4.47734	16.4204	13.8363	249.731	20.0465	269.629	191.444		0	0	1	0	0	247311	2.12959e-05	0.00461475
22299	16091	0	0	100	0	30	7904165	5580000	29	5994122	122860	0	0						15.8829	15.5347	3.3673	15.6063	11.7188	241.327	11.3387	243.556	137.33		0	0	1	0	0	272557	2.80902e-06	0.00167601
22210	16110	0	0	100	0	30	8692800	7200000	31	5382000	475260	0	0						15.978	15.7896	3.43399	15.4986	13.0716	249.311	11.7923	240.206	170.867		0	0	1	0	0	280413	3.39752e-06	0.00184324
22199	16116	0	0	100	0	30	121343091	23015695	596	104323190	1468801	11973795	0						18.6141	16.9517	6.39024	18.463	14.2	287.36	40.8352	340.883	201.639		0	0	1	1	1	203596	0.000662022	0.0257298
22299	16123	0	0	0	100	30	22132605	23025000	747	4819400	2313507	4819400	76						16.9126	16.9521	6.61607	15.3882	14.6543	287.373	43.7723	236.795	214.748		1	1	1	1	1	29628.7	2.20246e-05	0.00469303
22293	16131	0	0	100	0	30	4955807	5250000	59	3980565	61460	0	0						15.4161	15.4737	4.07754	15.1969	11.0261	239.437	16.6263	230.947	121.576		0	0	1	0	0	83996.7	1.10426e-06	0.00105084
22299	16141	0	0	100	0	30	13082756	1590000	48	6808696	3017799	0	0						16.3868	14.2792	3.8712	15.7337	14.92	203.897	14.9862	247.55	222.608		0	0	1	0	0	272557	7.69557e-06	0.00277409
23919	16146	0	0	100	0	30	87374190	17238640	1841	20026132	35941571	10708115	12						18.2857	16.6627	7.51806	16.8125	17.3974	277.644	56.5213	282.662	302.67		1	0	1	1	1	47460.2	0.000343248	0.018527
23939	16147	0	0	100	0	30	72234191	59230593	982	14265559	13028697	14146918	0						18.0954	17.8969	6.88959	16.4734	16.3827	320.301	47.4665	271.372	268.392		0	0	1	1	1	73558.2	0.0002346	0.0153167
23932	16157	0	0	20	80	30	34439307	26153000	556	5074121	2468299	4698365	93						17.3547	17.0795	6.32077	15.4397	14.719	291.708	39.9521	238.383	216.65		1	1	1	1	1	61941.2	5.33275e-05	0.00730257
23939	16161	0	0	100	0	30	9318703	41197814	162	1600000	2961900	0	12						16.0475	17.5339	5.0876	14.2855	14.9013	307.438	25.8836	204.076	222.05		1	0	1	1	0	57522.9	3.90439e-06	0.00197595
23923	16164	0	0	100	0	30	9640209	15798750	64	1264611	3049198	0	0						16.0815	16.5754	4.15888	14.0503	14.9304	274.745	17.2963	197.41	222.917		0	0	1	0	0	150628	4.17845e-06	0.00204413
23929	16171	0	0	100	0	30	33804915	91168655	682	8977906	7960551	0	0						17.3361	18.3282	6.52503	16.0103	15.89	335.924	42.576	256.329	252.492		0	0	1	1	0	49567.3	5.13809e-05	0.00716805
23123	16183	0	0	100	0	30	11082926	1970000	39	2526052	4045893	0	0						16.2209	14.4935	3.66356	14.7422	15.2132	210.063	13.4217	217.332	231.442		0	0	1	0	0	284178	5.52269e-06	0.00235004
23121	16186	0	0	100	0	30	10030641	4338308	331	1148536	1047757	0	0						16.1212	15.283	5.80212	13.954	13.8622	233.57	33.6646	194.714	192.16		0	0	1	1	0	30304.1	4.52376e-06	0.00212691
23129	16200	0	0	100	0	30	10220576	7675000	86	2565933	662926	1141525	84						16.1399	15.8535	4.45435	14.7578	13.4044	251.333	19.8412	217.794	179.678		1	0	1	0	1	118844	4.6967e-06	0.00216719
23121	16202	0	0	100	0	30	25502230	11300000	170	11559144	355666	3556660	0						17.0543	16.2403	5.1358	16.263	12.7817	263.748	26.3764	264.485	163.373		0	0	1	1	1	150013	2.92414e-05	0.00540753
23957	16209	0	0	100	0	30	49068190	2102335	240	33238000	2730000	0	0						17.7087	14.5586	5.48064	17.3192	14.8198	211.952	30.0374	299.955	219.627		0	0	1	1	0	204451	0.000108254	0.0104045
23953	16235	0	0	100	0	30	1510580	1290500	20	400550	95962	0	0						14.228	14.0705	2.99573	12.9006	11.4717	197.98	8.97441	166.425	131.6		0	0	1	0	0	75529	1.02596e-07	0.000320306
23953	16246	0	0	100	0	30	65775854	8200000	218	28122651	2503922	7581019	0						18.0018	15.9196	5.3845	17.1521	14.7334	253.435	28.9928	294.194	217.072		0	0	1	1	1	301724	0.000194525	0.0139472
23953	16285	100	0	0	0	30	32930720	10838963	179	21851936	902747	0	0						17.3099	16.1987	5.18739	16.8998	13.7132	262.397	26.909	285.603	188.052		0	0	1	1	0	183971	4.87578e-05	0.00698268
23942	16397	0	0	100	0	30	1362000	512500	20	252000	453600	0	0						14.1245	13.1471	2.99573	12.4372	13.025	172.845	8.97441	154.684	169.65		0	0	1	0	0	68100	8.34058e-08	0.000288801
23953	16402	0	0	5	95	30	41637926	15208628	138	22427892	1043707	0	0						17.5445	16.5374	4.92725	16.9258	13.8583	273.485	24.2778	286.483	192.052		0	1	1	1	0	301724	7.79507e-05	0.00882897
23929	16420	0	0	100	0	30	95948264	1678668	318	19513054	29572093	2311012	0						18.3793	14.3335	5.76205	16.7866	17.2023	205.45	33.2012	281.79	295.921		0	0	1	1	1	301724	0.00041392	0.020345
23942	16446	0	0	100	0	30	1851200	502000	42	280800	584880	0	0						14.4313	13.1264	3.73767	12.5454	13.2792	172.301	13.9702	157.387	176.336		0	0	1	0	0	44076.2	1.54081e-07	0.000392531
23942	16488	0	0	100	0	30	228600	325000	24	71500	6562	0	0						12.3397	12.6916	3.17805	11.1775	8.78905	161.076	10.1	124.935	77.2474		0	0	1	0	0	9525	2.3496e-09	4.84727e-05
23942	16490	0	0	100	0	30	1323815	40000000	26	119891	686576	0	0						14.096	17.5044	3.2581	11.6943	13.4395	306.404	10.6152	136.758	180.619		0	0	1	0	0	50916	7.87946e-08	0.000280704
23942	16491	0	0	100	0	30	1221983	1196000	24	294457	443499	0	0						14.016	13.9945	3.17805	12.5929	13.0025	195.846	10.1	158.581	169.064		0	0	1	0	0	50916	6.71386e-08	0.000259111
23942	16492	0	0	100	0	30	1120151	205000	22	626453	44782	0	0						13.929	12.2308	3.09104	13.3478	10.7096	149.592	9.55454	178.165	114.695		0	0	1	0	0	50916	5.64151e-08	0.000237519
23929	16500	0	0	100	0	30	774718127	1350000000	4036	73767241	44189555	14157842	10						20.468	21.0234	8.30301	18.1164	17.604	441.982	68.94	328.205	309.901		1	0	1	1	1	191952	0.0269854	0.164272
23921	16564	0	0	100	0	30	959454	55000	24	93739	329795	0	0						13.7741	10.9151	3.17805	11.4483	12.7062	119.139	10.1	131.063	161.448		0	0	1	0	0	39977.2	4.13895e-08	0.000203444
23922	16608	0	0	100	0	30	391800	289000	22	70600	81660	0	0						12.8785	12.5742	3.09104	11.1648	11.3103	158.11	9.55454	124.652	127.923		0	0	1	0	0	17809.1	6.90194e-09	8.30779e-05
23922	16627	0	0	100	0	30	2386400	1950000	69	852480	450380	0	0						14.6853	14.4833	4.23411	13.6559	13.0178	209.767	17.9277	186.484	169.464		0	0	1	0	0	34585.5	2.56052e-07	0.000506016
23922	16632	0	0	100	0	30	438366	5938000	25	61937	143696	0	0						12.9908	15.5969	3.21888	11.0339	11.8755	243.263	10.3612	121.746	141.026		0	0	1	0	0	17534.6	8.64004e-09	9.29518e-05
23922	16634	0	0	100	0	30	1578119	1410000	90	227260	508200	0	0						14.2717	14.1591	4.49981	12.3339	13.1386	200.48	20.2483	152.124	172.624		0	0	1	0	0	17534.7	1.11975e-07	0.000334627
23922	16635	0	0	100	0	30	1486400	1330000	62	390425	445130	0	0						14.2119	14.1007	4.12713	12.875	13.0061	198.829	17.0332	165.765	169.159		0	0	1	0	0	23974.2	9.93376e-08	0.000315179
23922	16644	0	0	100	0	30	402200	230000	33	94900	120194	0	0						12.9047	12.3458	3.49651	11.4606	11.6969	152.42	12.2256	131.345	136.817		0	0	1	0	0	12187.9	7.27321e-09	8.52831e-05
23922	16657	0	0	100	0	30	945750	619000	30	153125	303511	0	0						13.7597	13.3359	3.4012	11.939	12.6232	177.845	11.5681	142.54	159.344		0	0	1	0	0	31525	4.02156e-08	0.000200538
23922	16659	0	0	100	0	30	855200	1234000	36	198721	336306	0	0						13.6591	14.0258	3.58352	12.1997	12.7258	196.722	12.8416	148.832	161.945		0	0	1	0	0	23755.6	3.28835e-08	0.000181338
23922	16670	0	0	100	0	30	653500	254000	43	142020	139850	0	0						13.3901	12.4451	3.7612	11.8637	11.8483	154.88	14.1466	140.748	140.383		0	0	1	0	0	15197.7	1.92014e-08	0.000138569
23922	16678	0	0	100	0	30	2279506	4633000	130	274800	793728	0	0						14.6395	15.3487	4.86753	12.5238	13.5845	235.583	23.6929	156.846	184.539		0	0	1	1	0	17534.7	2.33627e-07	0.00048335
23922	16681	0	0	100	0	30	403297	446000	23	62785	113445	0	0						12.9074	13.0081	3.13549	11.0475	11.6391	169.21	9.83132	122.047	135.468		0	0	1	0	0	17534.7	7.31294e-09	8.55157e-05
23922	16695	0	0	100	0	30	659500	270000	46	164280	138477	0	0						13.3992	12.5062	3.82864	12.0093	11.8385	156.404	14.6585	144.224	140.149		0	0	1	0	0	14337	1.95556e-08	0.000139841
23922	16696	0	0	100	0	30	407500	275000	22	97950	108100	0	0						12.9178	12.5245	3.09104	11.4922	11.5908	156.864	9.55454	132.071	134.347		0	0	1	0	0	18522.7	7.46616e-09	8.64069e-05
23922	16700	0	0	100	0	30	378800	230000	33	93480	107307	0	0						12.8448	12.3458	3.49651	11.4455	11.5834	152.42	12.2256	131	134.176		0	0	1	0	0	11478.8	6.45152e-09	8.03214e-05
23922	16705	0	0	100	0	30	394500	307000	34	59005	130546	0	0						12.8854	12.6346	3.52636	10.9854	11.7795	159.633	12.4352	120.679	138.756		0	0	1	0	0	11602.9	6.99739e-09	8.36504e-05
23922	16711	0	0	100	0	30	445500	351900	26	96617	134700	0	0						13.007	12.7711	3.2581	11.4785	11.8108	163.101	10.6152	131.756	139.495		0	0	1	0	0	17134.6	8.92355e-09	9.44645e-05
23922	16724	0	0	100	0	30	420832	53800	24	78464	80432	0	0						12.95	10.893	3.17805	11.2704	11.2952	118.658	10.1	127.022	127.581		0	0	1	0	0	17534.7	7.96269e-09	8.92339e-05
23922	16725	0	0	100	0	30	492750	393000	26	97680	158878	0	0						13.1078	12.8816	3.2581	11.4895	11.9759	165.935	10.6152	132.008	143.422		0	0	1	0	0	18951.9	1.09168e-08	0.000104483
23922	16727	0	0	100	0	30	614000	249000	41	163500	103216	0	0						13.3278	12.4252	3.71357	12.0046	11.5446	154.386	13.7906	144.11	133.277		0	0	1	0	0	14975.6	1.69504e-08	0.000130194
23922	16728	0	0	100	0	30	724000	12000	51	171800	193240	0	0						13.4925	9.39266	3.93183	12.0541	12.1717	88.2221	15.4593	145.301	148.15		0	0	1	0	0	14196.1	2.35678e-08	0.000153518
23922	16733	0	0	100	0	30	398200	330000	36	92700	82697	0	0						12.8947	12.7068	3.58352	11.4371	11.3229	161.464	12.8416	130.808	128.209		0	0	1	0	0	11061.1	7.12926e-09	8.4435e-05
23922	16736	0	0	100	0	30	271000	352000	25	41010	75626	0	0						12.5099	12.7714	3.21888	10.6216	11.2336	163.108	10.3612	112.818	126.193		0	0	1	0	0	10840	3.30203e-09	5.74633e-05
23922	16740	0	0	100	0	30	405000	296500	25	61159	130240	0	0						12.9116	12.5998	3.21888	11.0212	11.7771	158.755	10.3612	121.468	138.701		0	0	1	0	0	16200	7.37483e-09	8.58768e-05
23922	16742	0	0	100	0	30	372150	210000	28	96250	111903	0	0						12.8271	12.2549	3.3322	11.4747	11.6254	150.182	11.1036	131.669	135.15		0	0	1	0	0	13291.1	6.22699e-09	7.89113e-05
23922	16749	0	0	100	0	30	680800	210500	27	155150	274080	0	0						13.431	12.2572	3.29584	11.9521	12.5212	150.24	10.8625	142.854	156.78		0	0	1	0	0	25214.8	2.08392e-08	0.000144358
23922	16751	0	0	100	0	30	687500	1154500	36	143336	278124	0	0						13.4408	13.9592	3.58352	11.8729	12.5358	194.859	12.8416	140.967	157.147		0	0	1	0	0	19097.2	2.12514e-08	0.000145779
23922	16758	0	0	100	0	30	227800	160000	26	38940	43694	0	0						12.3362	11.9829	3.2581	10.5698	10.685	143.591	10.6152	111.72	114.168		0	0	1	0	0	8761.54	2.33319e-09	4.83031e-05
23922	16761	0	0	100	0	30	350693	134000	20	42740	121963	0	0						12.7677	11.8056	2.99573	10.6629	11.7115	139.372	8.97441	113.697	137.159		0	0	1	0	0	17534.7	5.52963e-09	7.43615e-05
23922	16768	0	0	100	0	30	588000	233000	55	148000	169016	0	0						13.2845	12.3588	4.00733	11.905	12.0377	152.74	16.0587	141.728	144.907		0	0	1	0	0	10690.9	1.55452e-08	0.00012468
23922	16773	0	0	100	0	30	361875	215000	22	98100	108168	0	0						12.7991	12.2784	3.09104	11.4937	11.5914	150.759	9.55454	132.106	134.362		0	0	1	0	0	16448.9	5.88788e-09	7.67325e-05
23922	16774	0	0	100	0	30	420832	159000	24	89000	106632	0	0						12.95	11.9767	3.17805	11.3964	11.5771	143.44	10.1	129.878	134.03		0	0	1	0	0	17534.7	7.96269e-09	8.92339e-05
23922	16778	0	0	100	0	30	473436	164000	27	84242	123411	0	0						13.0678	12.0076	3.29584	11.3414	11.7233	144.183	10.8625	128.628	137.435		0	0	1	0	0	17534.7	1.00778e-08	0.000100388
23922	16780	0	0	100	0	30	398325	255000	26	107900	112453	0	0						12.895	12.449	3.2581	11.589	11.6303	154.978	10.6152	134.304	135.264		0	0	1	0	0	15320.2	7.13374e-09	8.44615e-05
23922	16784	0	0	100	0	30	418200	215000	29	101200	107755	0	0						12.9437	12.2784	3.3673	11.5249	11.5876	150.759	11.3387	132.822	134.273		0	0	1	0	0	14420.7	7.8634e-09	8.86758e-05
23922	16786	0	0	100	0	30	683852	419000	39	104428	214641	0	0						13.4355	12.9456	3.66356	11.5563	12.2767	167.589	13.4217	133.547	150.718		0	0	1	0	0	17534.7	2.10265e-08	0.000145005
23922	16789	0	0	100	0	30	438366	397000	25	64546	126013	0	0						12.9908	12.8917	3.21888	11.0751	11.7441	166.196	10.3612	122.659	137.925		0	0	1	0	0	17534.6	8.64004e-09	9.29518e-05
23922	16791	0	0	100	0	30	405500	185500	28	103525	125232	0	0						12.9129	12.1308	3.3322	11.5476	11.7379	147.157	11.1036	133.346	137.779		0	0	1	0	0	14482.1	7.39305e-09	8.59829e-05
23922	16804	0	0	100	0	30	583000	234000	50	148329	140917	0	0						13.2759	12.3631	3.91202	11.9072	11.8559	152.846	15.3039	141.781	140.563		0	0	1	0	0	11660	1.5282e-08	0.00012362
23922	16811	0	0	100	0	30	592125	1001000	45	126237	226786	0	0						13.2915	13.8165	3.80666	11.7459	12.3318	190.896	14.4907	137.967	152.072		0	0	1	0	0	13158.3	1.57641e-08	0.000125555
23922	16812	0	0	100	0	30	1052080	1330000	60	221692	253269	0	0						13.8663	14.1007	4.09434	12.309	12.4422	198.829	16.7637	151.513	154.809		0	0	1	0	0	17534.7	4.97668e-08	0.000223085
23922	16819	0	0	100	0	30	298000	155000	32	82140	58435	0	0						12.6048	11.9512	3.46574	11.3162	10.9757	142.831	12.0113	128.056	120.465		0	0	1	0	0	9312.5	3.99277e-09	6.31884e-05
23922	16820	0	0	100	0	30	270500	180000	30	57270	58854	0	0						12.508	12.1007	3.4012	10.9555	10.9828	146.427	11.5681	120.024	120.622		0	0	1	0	0	9016.67	3.28985e-09	5.73572e-05
23922	16821	0	0	100	0	30	471000	632000	25	109256	197876	0	0						13.0626	13.3566	3.21888	11.6014	12.1954	178.4	10.3612	134.594	148.728		0	0	1	0	0	18840	9.97433e-09	9.98716e-05
23922	16823	0	0	100	0	30	356000	120800	20	86559	110985	0	0						12.7827	11.7019	2.99573	11.3686	11.6172	136.934	8.97441	129.245	134.958		0	0	1	0	0	17800	5.69826e-09	7.54868e-05
23922	16828	0	0	100	0	30	5149678	691980	46	3132784	134300	0	0						15.4544	13.4473	3.82864	14.9574	11.8078	180.83	14.6585	223.725	139.425		0	0	1	0	0	111950	1.19235e-06	0.00109195
23922	16835	0	0	100	0	30	457600	411000	33	71398	131604	0	0						13.0338	12.9263	3.49651	11.176	11.7876	167.09	12.2256	124.904	138.946		0	0	1	0	0	13866.7	9.41487e-09	9.70302e-05
23922	16836	0	0	100	0	30	432000	276000	35	63922	135020	0	0						12.9762	12.5282	3.55535	11.0654	11.8132	156.955	12.6405	122.443	139.551		0	0	1	0	0	12342.9	8.39092e-09	9.1602e-05
23922	16837	0	0	100	0	30	394000	278000	29	58488	121363	0	0						12.8841	12.5354	3.3673	10.9766	11.7065	157.136	11.3387	120.485	137.043		0	0	1	0	0	13586.2	6.97966e-09	8.35444e-05
23922	16847	0	0	100	0	30	343000	268100	24	108274	97200	0	0						12.7455	12.4991	3.17805	11.5924	11.4845	156.228	10.1	134.384	131.894		0	0	1	0	0	14291.7	5.28969e-09	7.27303e-05
23922	16849	0	0	100	0	30	456800	266000	26	113088	163802	0	0						13.032	12.4913	3.2581	11.6359	12.0064	156.031	10.6152	135.395	144.154		0	0	1	0	0	17569.2	9.38198e-09	9.68606e-05
23922	16852	0	0	100	0	30	770500	630000	69	184600	222259	0	0						13.5548	13.3535	4.23411	12.1259	12.3116	178.315	17.9277	147.039	151.575		0	0	1	0	0	11166.7	2.66924e-08	0.000163378
23922	16853	0	0	100	0	30	956375	885000	53	237484	364300	0	0						13.7709	13.6933	3.97029	12.3779	12.8057	187.508	15.7632	153.211	163.987		0	0	1	0	0	18044.8	4.11243e-08	0.000202791
23922	16856	0	0	100	0	30	332500	245900	22	98300	78445	0	0						12.7144	12.4127	3.09104	11.4958	11.2702	154.075	9.55454	132.153	127.016		0	0	1	0	0	15113.6	4.97079e-09	7.05038e-05
23922	16858	0	0	100	0	30	610300	253000	43	148545	132817	0	0						13.3217	12.4411	3.7612	11.9086	11.7967	154.782	14.1466	141.816	139.163		0	0	1	0	0	14193	1.67467e-08	0.000129409
23922	16863	0	0	100	0	30	669000	165500	56	196800	158794	0	0						13.4135	12.0167	4.02535	12.1899	11.9754	144.402	16.2035	148.595	143.409		0	0	1	0	0	11946.4	2.01231e-08	0.000141856
23922	16866	0	0	100	0	30	760000	256000	48	159000	138037	0	0						13.5411	12.4529	3.8712	11.9767	11.8353	155.076	14.9862	143.44	140.074		0	0	1	0	0	15833.3	2.59698e-08	0.000161152
23922	16867	0	0	100	0	30	980800	889000	56	225600	379568	0	0						13.7961	13.6979	4.02535	12.3265	12.8468	187.631	16.2035	151.943	165.04		0	0	1	0	0	17514.3	4.32517e-08	0.00020797
23922	16871	0	0	100	0	30	543574	260000	31	115034	116834	0	0						13.2059	12.4684	3.43399	11.653	11.6685	155.462	11.7923	135.792	136.154		0	0	1	0	0	17534.6	1.32849e-08	0.00011526
23922	16875	0	0	100	0	30	457250	305000	33	125650	124147	0	0						13.033	12.6281	3.49651	11.7413	11.7292	159.468	12.2256	137.857	137.575		0	0	1	0	0	13856.1	9.40047e-09	9.6956e-05
23922	16886	0	0	100	0	30	495040	452500	28	114886	136146	0	0						13.1124	13.0225	3.3322	11.6517	11.8215	169.587	11.1036	135.762	139.747		0	0	1	0	0	17680	1.10185e-08	0.000104969
23922	16888	0	0	100	0	30	279050	251000	21	43500	76300	0	0						12.5391	12.4332	3.04452	10.6805	11.2424	154.585	9.26912	114.073	126.392		0	0	1	0	0	13288.1	3.50111e-09	5.91702e-05
23922	16889	0	0	100	0	30	462000	129500	24	108192	194861	0	0						13.0433	11.7714	3.17805	11.5917	12.18	138.567	10.1	134.367	148.353		0	0	1	0	0	19250	9.59679e-09	9.79632e-05
23922	16891	0	0	100	0	30	675600	266000	41	148890	134897	0	0						13.4234	12.4913	3.71357	11.911	11.8123	156.031	13.7906	141.871	139.53		0	0	1	0	0	16478	2.05221e-08	0.000143255
23922	16893	0	0	100	0	30	679500	239000	51	159090	142705	0	0						13.4291	12.3842	3.93183	11.9772	11.8685	153.369	15.4593	143.454	140.862		0	0	1	0	0	13323.5	2.07597e-08	0.000144082
23922	16895	0	0	100	0	30	413000	190000	28	125100	118092	0	0						12.9312	12.1548	3.3322	11.7369	11.6792	147.739	11.1036	137.754	136.404		0	0	1	0	0	14750	7.66906e-09	8.75732e-05
23922	16897	0	0	100	0	30	477000	241000	26	123317	167300	0	0						13.0753	12.3926	3.2581	11.7225	12.0275	153.575	10.6152	137.417	144.662		0	0	1	0	0	18346.2	1.02301e-08	0.000101144
23922	16900	0	0	100	0	30	803600	586000	41	199665	324840	0	0						13.5969	13.2811	3.71357	12.2044	12.6911	176.387	13.7906	148.947	161.064		0	0	1	0	0	19600	2.9035e-08	0.000170397
23922	16905	0	0	100	0	30	382825	210000	27	95400	107477	0	0						12.8553	12.2549	3.29584	11.4658	11.585	150.182	10.8625	131.465	134.213		0	0	1	0	0	14178.7	6.58935e-09	8.11748e-05
23922	16907	0	0	100	0	30	507000	256000	57	122978	133760	0	0						13.1363	12.4529	4.04305	11.7198	11.8038	155.076	16.3463	137.353	139.33		0	0	1	0	0	8894.74	1.15573e-08	0.000107505
23922	16908	0	0	100	0	30	683852	280000	39	134242	167126	0	0						13.4355	12.5425	3.66356	11.8074	12.0265	157.315	13.4217	139.415	144.637		0	0	1	0	0	17534.7	2.10265e-08	0.000145005
23922	16909	0	0	100	0	30	567750	239000	45	147540	136115	0	0						13.2494	12.3842	3.80666	11.9019	11.8213	153.369	14.4907	141.654	139.742		0	0	1	0	0	12616.7	1.44929e-08	0.000120387
23922	16910	0	0	100	0	30	713700	212000	71	152300	172695	0	0						13.4782	12.2643	4.26268	11.9336	12.0593	150.414	18.1704	142.411	145.426		0	0	1	0	0	10052.1	2.2902e-08	0.000151334
23922	16911	0	0	100	0	30	788000	595000	80	178200	227648	0	0						13.5773	13.2963	4.38203	12.0907	12.3356	176.792	19.2022	146.184	152.166		0	0	1	0	0	9850	2.79187e-08	0.000167089
23922	16912	0	0	100	0	30	360414	420000	27	93050	107985	0	0						12.795	12.948	3.29584	11.4409	11.5897	167.651	10.8625	130.894	134.322		0	0	1	0	0	13348.7	5.84044e-09	7.64228e-05
23922	16913	0	0	100	0	30	298500	230000	21	81800	93670	0	0						12.6065	12.3458	3.04452	11.312	11.4475	152.42	9.26912	127.962	131.046		0	0	1	0	0	14214.3	4.00618e-09	6.32944e-05
23922	16914	0	0	100	0	30	691800	606000	32	169216	263047	0	0						13.4471	13.3146	3.46574	12.0389	12.4801	177.28	12.0113	144.936	155.753		0	0	1	0	0	21618.8	2.15181e-08	0.00014669
23922	16916	0	0	100	0	30	385763	343000	22	73760	93773	0	0						12.863	12.7455	3.09104	11.2086	11.4486	162.447	9.55454	125.632	131.071		0	0	1	0	0	17534.7	6.69088e-09	8.17978e-05
23922	16919	0	0	100	0	30	474000	7000	29	134280	127921	0	0						13.069	8.85367	3.3673	11.8077	11.7592	78.3874	11.3387	139.421	138.278		0	0	1	0	0	16344.8	1.01018e-08	0.000100508
23922	16920	0	0	100	0	30	353750	270000	33	85800	82882	0	0						12.7763	12.5062	3.49651	11.3598	11.3252	156.404	12.2256	129.044	128.26		0	0	1	0	0	10719.7	5.62646e-09	7.50097e-05
23922	16932	0	0	100	0	30	1034545	135000	59	288866	197392	0	0						13.8495	11.813	4.07754	12.5737	12.1929	139.548	16.6263	158.098	148.668		0	0	1	0	0	17534.7	4.81217e-08	0.000219367
23922	16936	0	0	100	0	30	465000	868000	34	68324	131633	0	0						13.0498	13.6739	3.52636	11.132	11.7878	186.977	12.4352	123.922	138.952		0	0	1	0	0	13676.5	9.72183e-09	9.85993e-05
23922	16940	0	0	100	0	30	763000	871000	68	108306	199697	0	0						13.545	13.6774	4.21951	11.5927	12.2046	187.071	17.8042	134.391	148.951		0	0	1	0	0	11220.6	2.61753e-08	0.000161788
23922	16944	0	0	100	0	30	299250	216000	23	40870	80688	0	0						12.609	12.283	3.13549	10.6182	11.2983	150.873	9.83132	112.745	127.653		0	0	1	0	0	13010.9	4.02634e-09	6.34534e-05
23929	16949	0	0	100	0	30	617640	390000	23	89800	230275	0	0						13.3337	12.8739	3.13549	11.4053	12.347	165.737	9.83132	130.082	152.449		0	0	1	0	0	26853.9	1.71519e-08	0.000130965
23953	16963	0	0	100	0	30	3010000	1975000	27	2178300	169720	0	0						14.9175	14.4961	3.29584	14.5941	12.0419	210.136	10.8625	212.986	145.007		0	0	1	0	0	111481	4.07357e-07	0.000638245
23963	16971	0	0	100	0	30	1258280	924000	20	527825	148848	0	0						14.0453	13.7365	2.99573	13.1765	11.9107	188.691	8.97441	173.621	141.864		0	0	1	0	0	62914	7.11863e-08	0.000266808
23963	16986	0	0	100	0	30	2504260	1643000	69	1309253	164045	0	0						14.7335	14.312	4.23411	14.085	12.0079	204.834	17.9277	198.386	144.19		0	0	1	0	0	36293.6	2.81969e-07	0.000531007
23963	17022	0	0	100	0	30	2949998	3785100	40	1010640	266772	0	0						14.8973	15.1466	3.68888	13.8261	12.4941	229.419	13.6078	191.161	156.104		0	0	1	0	0	73749.9	3.91278e-07	0.000625522
23963	17030	0	0	100	0	30	3171248	1759639	43	1130831	232805	0	0						14.9696	14.3806	3.7612	13.9385	12.358	206.802	14.1466	194.281	152.719		0	0	1	0	0	73750	4.52171e-07	0.000672436
23963	17031	0	0	100	0	30	19964000	32040000	121	265200	1326510	0	0						16.8094	17.2825	4.79579	12.4882	14.0981	298.685	22.9996	155.956	198.755		0	0	1	1	0	164992	1.792e-05	0.0042332
23962	17038	0	0	100	0	30	7314744	2793000	320	456750	939191	0	60						15.8054	14.8426	5.76832	13.0319	13.7528	220.304	33.2735	169.83	189.139		1	0	1	1	0	22858.6	2.40569e-06	0.00155103
23962	17046	0	0	100	0	30	3000800	2655100	104	318500	462543	0	62						14.9144	14.792	4.64439	12.6714	13.0445	218.803	21.5704	160.564	170.159		1	0	1	1	0	28853.8	4.04871e-07	0.000636294
23962	17047	0	0	100	0	30	24809566	5532513	66	19691966	536584	8086570	0						17.0267	15.5262	4.18965	16.7957	13.193	241.061	17.5532	282.096	174.055		0	0	1	0	1	375903	2.76745e-05	0.00526066
23962	17052	0	0	100	0	30	4598880	10851000	40	2141018	225501	1623551	15						15.3413	16.1998	3.68888	14.5768	12.3261	262.432	13.6078	212.483	151.932		1	0	1	0	1	114972	9.50925e-07	0.000975154
23911	17062	0	0	100	0	30	83791663	2255266	82	30744281	1640421	4647018	0						18.2438	14.6288	4.40672	17.2412	14.3105	214.001	19.4192	297.259	204.789		0	0	1	0	1	1.02185e+06	0.000315678	0.0177673
24201	17087	0	0	40	60	30	196629939	42921250	515	106057000	22418849	0	0						19.0968	17.5749	6.24417	18.4795	16.9254	308.876	38.9896	341.491	286.47		0	1	1	1	0	381806	0.00173837	0.0416937
24102	17105	0	0	100	0	30	408121671	15982477	233	357952144	9096907	42609693	0						19.8271	16.587	5.45104	19.6959	16.0234	275.129	29.7138	387.929	256.751		0	0	1	1	1	1.7516e+06	0.00748896	0.0865388
24102	17111	0	0	100	0	30	1208975271	13201142	390	1050499469	32405657	610091335	0						20.913	16.3958	5.96615	20.7725	17.2938	268.823	35.5949	431.498	299.077		0	0	1	1	1	3.09994e+06	0.0657169	0.256353
24201	17124	0	0	100	0	30	152742152	6340000	73	60488319	1282550	0	0						18.8443	15.6624	4.29046	17.918	14.0644	245.31	18.408	321.053	197.806		0	0	1	0	0	2.09236e+06	0.00104896	0.0323877
24103	17391	0	0	100	0	30	159384127	22933325	128	110515986	4787590	0	0						18.8868	16.9481	4.85203	18.5207	15.3815	287.238	23.5422	343.015	236.592		0	0	1	1	0	1.24519e+06	0.00114217	0.0337961
22293	17703	0	0	100	0	30	7000196	1577131	100	4514350	167053	0	0						15.7614	14.2711	4.60517	15.3228	12.0261	203.665	21.2076	234.787	144.626		0	0	1	1	0	70002	2.20324e-06	0.00148433
33151	17777	100	0	0	0	30	45405475	13055307	115	1998374	2014205	0	0						17.6311	16.3847	4.74493	14.5078	14.5157	268.459	22.5144	210.478	210.707		0	0	1	1	0	394830	9.26955e-05	0.00962785
23119	17885	0	0	100	0	30	4196522	32661000	170	1493181	402707	0	0						15.2498	17.3017	5.1358	14.2164	12.906	299.349	26.3764	202.107	166.564		0	0	1	1	0	24685.4	7.9181e-07	0.000889837
32300	17999	0	0	100	0	30	28062377	9629711	266	8686357	407543	0	0						17.1499	16.0804	5.5835	15.9773	12.9179	258.578	31.1754	255.273	166.872		0	0	1	1	0	105498	3.54072e-05	0.00595039
32402	18024	0	0	0	100	30	56314984	5846557	1156	12354315	125993	0	0						17.8465	15.5814	7.05272	16.3295	11.744	242.779	49.7409	266.653	137.921		0	1	1	1	0	48715.4	0.00014259	0.0119411
32402	18041	0	0	5	95	30	15199200	10639100	312	4281581	167624	1960384	0						16.5368	16.18	5.743	15.2698	12.0295	261.794	32.9821	233.168	144.708		0	1	1	1	1	48715.4	1.03868e-05	0.00322286
32402	18050	0	0	100	0	30	54056946	745041	856	19352967	866481	5175493	96						17.8055	13.5212	6.75227	16.7784	13.6722	182.823	45.5932	281.513	186.929		1	0	1	1	1	63150.6	0.000131385	0.0114623
32901	18059	0	0	100	0	30	97170938	5405099	417	42570305	2583953	17927222	69						18.392	15.5029	6.03309	17.5667	14.7648	240.338	36.3981	308.588	218		1	0	1	1	1	233024	0.000424536	0.0206043
32903	18083	0	0	0	100	30	90696523	6051603	6275	2214854	620438	2214854	100						18.323	15.6158	8.74433	14.6107	13.3382	243.854	76.4633	213.472	177.907		1	1	1	1	1	14453.6	0.000369848	0.0192314
32909	18091	0	0	100	0	30	10222506	2010723	179	6749312	186624	0	0						16.1401	14.514	5.18739	15.725	12.1369	210.656	26.909	247.274	147.303		0	0	1	1	0	57109	4.69847e-06	0.0021676
32909	18107	0	0	100	0	30	39666826	2611669	214	18066215	1502574	0	0						17.496	14.7755	5.36598	16.7096	14.2227	218.315	28.7937	279.209	202.285		0	0	1	1	0	185359	7.07452e-05	0.00841102
32909	18116	0	0	100	0	30	970819	416500	35	689180	54905	0	0						13.7859	12.9396	3.55535	13.4433	10.9134	167.434	12.6405	180.721	119.101		0	0	1	0	0	27737.7	4.23759e-08	0.000205854
22220	19008	0	0	100	0	30	2753000	505000	56	1980000	90000	0	0						14.8282	13.1323	4.02535	14.4986	11.4076	172.458	16.2035	210.21	130.133		0	0	1	0	0	49160.7	3.40765e-07	0.00058375
22220	20153	0	0	100	0	30	63015820	1434157	212	41724057	2830887	0	0						17.9589	14.1761	5.35659	17.5466	14.8561	200.961	28.693	307.883	220.704		0	0	1	1	0	297244	0.000178542	0.013362
22220	21108	0	0	100	0	30	107833041	62597587	584	57260087	4551761	19958795	35						18.4961	17.9522	6.3699	17.8631	15.331	322.283	40.5756	319.091	235.04		1	0	1	1	1	184646	0.000522812	0.0228651
22230	22570	0	0	100	0	30	4990173	2500000	24	1887015	126045	445375	0						15.423	14.7318	3.17805	14.4505	11.7444	217.026	10.1	208.817	137.931		0	0	1	0	1	207924	1.11963e-06	0.00105812
22111	22757	0	0	100	0	30	7719870	6993551	57	5580300	96915	3758308	0						15.8593	15.7605	4.04305	15.5348	11.4816	248.393	16.3463	241.329	131.827		0	0	1	0	1	135436	2.67955e-06	0.00163693
22112	22767	0	0	100	0	30	5900000	1077339	38	4460000	246575	4460000	0						15.5905	13.89	3.63759	15.3107	12.4154	192.932	13.232	234.416	154.143		0	0	1	0	1	155263	1.56511e-06	0.00125105
22121	22786	0	0	100	0	30	5838074	398000	149	1906100	84012	36281	80						15.5799	12.8942	5.00395	14.4606	11.3387	166.261	25.0395	209.108	128.566		1	0	1	1	1	39181.7	1.53243e-06	0.00123791
22112	22801	0	0	100	0	30	2355125	1106000	28	1523786	166887	0	0						14.6721	13.9163	3.3322	14.2367	12.0251	193.662	11.1036	202.684	144.602		0	0	1	0	0	84111.6	2.49385e-07	0.000499384
22291	22807	0	0	100	0	30	712500	2743000	21	365100	19325	0	0						13.4765	14.8246	3.04452	12.8079	9.86915	219.768	9.26912	164.043	97.4002		0	0	1	0	0	33928.6	2.28251e-08	0.00015108
22220	22809	0	0	100	0	30	54657721	5795444	454	41189448	6082652	0	0						17.8166	15.5726	6.1181	17.5337	15.621	242.505	37.4311	307.43	244.014		0	0	1	1	0	120391	0.000134321	0.0115897
22220	22810	0	0	100	0	30	12105000	5339000	373	6912000	1113200	0	0						16.3091	15.4905	5.92158	15.7488	13.9227	239.957	35.0651	248.024	193.843		0	0	1	1	0	32453.1	6.58827e-06	0.00256676
22220	22824	0	0	100	0	30	1032600	293000	23	897000	3000	0	0						13.8476	12.5879	3.13549	13.7068	8.00637	158.456	9.83132	187.877	64.1019		0	0	1	0	0	44895.7	4.79409e-08	0.000218954
22220	22825	0	0	100	0	30	33398994	3340835	265	25701896	1438060	0	0						17.324	15.0217	5.57973	17.0621	14.1788	225.652	31.1334	291.114	201.039		0	0	1	1	0	126034	5.01544e-05	0.00708198
22220	22840	0	0	100	0	30	229824270	48058852	1495	37671993	11361351	0	50						19.2528	17.6879	7.30988	17.4444	16.2457	312.863	53.4344	304.308	263.924		1	0	1	1	0	153729	0.00237484	0.0487323
22220	22855	0	0	100	0	30	2380000	1175000	51	1892000	30900	0	0						14.6826	13.9768	3.93183	14.4531	10.3385	195.35	15.4593	208.893	106.885		0	0	1	0	0	46666.7	2.54681e-07	0.000504659
22220	22856	0	0	100	0	30	33125000	12400000	168	28500000	2153025	0	0						17.3158	16.3332	5.12396	17.1654	14.5824	266.774	26.255	294.651	212.646		0	0	1	1	0	197173	4.93349e-05	0.00702388
22220	22886	0	0	100	0	30	230853146	31745725	1223	208342571	7606317	66880849	0						19.2573	17.2733	7.10906	19.1547	15.8445	298.366	50.5388	366.902	251.048		0	0	1	1	1	188760	0.00239615	0.0489505
22220	22888	0	0	100	0	30	1339500	911500	36	1020000	24913	0	0						14.1078	13.7228	3.58352	13.8353	10.1231	188.317	12.8416	191.416	102.478		0	0	1	0	0	37208.3	8.06729e-08	0.00028403
22220	22890	0	0	100	0	30	172967480	33079833	1311	59708106	12644435	210163	75						18.9686	17.3144	7.17855	17.905	16.3527	299.79	51.5315	320.588	267.412		1	0	1	1	1	131936	0.00134515	0.0366763
22220	22904	0	0	100	0	30	47777984	39250000	386	31562500	2893600	0	65						17.6821	17.4855	5.95584	17.2675	14.878	305.741	35.472	298.166	221.355		1	0	1	1	0	123777	0.000102636	0.0101309
22220	22924	0	0	100	0	30	12362719	2550523	103	4220044	465248	0	15						16.3302	14.7518	4.63473	15.2554	13.0503	217.616	21.4807	232.726	170.311		1	0	1	1	0	120026	6.87179e-06	0.00262141
23932	22941	0	0	100	0	30	450023	281151	68	66870	77616	0	0						13.0171	12.5466	4.21951	11.1105	11.2595	157.418	17.8042	123.443	126.777		0	0	1	0	0	6617.99	9.10566e-09	9.54236e-05
23923	22944	0	0	100	0	30	77893500	67414177	384	15534691	37266379	15534691	0						18.1709	18.0264	5.95064	16.5586	17.4336	324.95	35.4101	274.187	303.93		0	0	1	1	1	202848	0.0002728	0.0165167
23951	22976	0	0	100	0	30	17148884	5614627	445	11748224	222220	0	0						16.6574	15.5409	6.09807	16.2792	12.3114	241.519	37.1865	265.013	151.571		0	0	1	1	0	38536.8	1.32225e-05	0.00363628
23953	23050	0	0	100	0	30	6637930	358000	22	3637013	150008	0	0						15.7083	12.7883	3.09104	15.1067	11.9184	163.54	9.55454	228.212	142.049		0	0	1	0	0	301724	1.9811e-06	0.00140752
23953	23077	0	0	100	0	30	1277500	485000	47	689500	45090	0	0						14.0604	13.0919	3.85015	13.4437	10.7164	171.398	14.8236	180.734	114.842		0	0	1	0	0	27180.9	7.33777e-08	0.000270883
23953	23083	0	0	100	0	30	10512000	709000	54	7220000	1962600	0	0						16.168	13.4716	3.98898	15.7924	14.4898	181.484	15.912	249.399	209.954		0	0	1	0	0	194667	4.96836e-06	0.00222898
23942	23148	0	0	100	0	30	522300	450000	72	101710	94480	0	0						13.166	13.017	4.27667	11.5299	11.4561	169.442	18.2899	132.938	131.243		0	0	1	0	0	7254.17	1.22654e-08	0.000110749
23922	23274	0	0	100	0	30	628145	273000	34	155940	138295	0	0						13.3505	12.5172	3.52636	11.9572	11.8371	156.681	12.4352	142.975	140.118		0	0	1	0	0	18474.9	1.77403e-08	0.000133193
23922	23290	0	0	100	0	30	1375310	244000	49	311240	290610	0	0						14.1342	12.4049	3.89182	12.6483	12.5797	153.882	15.1463	159.98	158.25		0	0	1	0	0	28067.6	8.50439e-08	0.000291623
23922	23317	0	0	100	0	30	632275	171900	30	148580	137330	0	0						13.3571	12.0547	3.4012	11.9089	11.8301	145.315	11.5681	141.821	139.952		0	0	1	0	0	21075.8	1.79744e-08	0.000134069
23922	23319	0	0	100	0	30	571637	131000	27	144300	122540	0	0						13.2563	11.783	3.29584	11.8796	11.7162	138.838	10.8625	141.126	137.269		0	0	1	0	0	21171.7	1.46921e-08	0.000121211
23953	23320	0	0	100	0	30	781772	1150000	35	559659	78025	0	0						13.5693	13.9553	3.55535	13.2351	11.2648	194.75	12.6405	175.167	126.895		0	0	1	0	0	22336.3	2.74791e-08	0.000165768
23969	23389	0	0	100	0	30	9242617	58428668	94	1920000	2156500	0	0						16.0393	17.8833	4.54329	14.4678	14.584	319.813	20.6415	209.318	212.693		0	0	1	0	0	98325.7	3.84089e-06	0.00195982
24102	23414	0	0	100	0	30	207653000	698301	121	179310902	3466051	0	0						19.1514	13.4564	4.79579	19.0046	15.0585	181.075	22.9996	361.176	226.759		0	0	1	1	0	1.71614e+06	0.00193874	0.0440311
24320	23417	0	0	100	0	30	7500000	600000	26	900000	277000	0	0						15.8304	13.3047	3.2581	13.7102	12.5318	177.015	10.6152	187.968	157.045		0	0	1	0	0	288462	2.52909e-06	0.00159031
24103	23490	0	0	20	80	30	177053763	81707437	128	143495242	6544553	15909342	0						18.992	18.2187	4.85203	18.7818	15.6941	331.919	23.5422	352.756	246.306		0	1	1	1	1	1.38323e+06	0.00140946	0.0375428
24205	23493	0	0	100	0	30	13121796	4915125	114	5230715	688800	0	0						16.3898	15.4078	4.7362	15.4701	13.4427	237.401	22.4316	239.323	180.706		0	0	1	1	0	115103	7.74156e-06	0.00278237
24103	23497	0	0	100	0	30	130508188	34968525	1485	63716456	4567226	15110462	60						18.6869	17.37	7.30317	17.97	15.3344	301.715	53.3363	322.919	235.144		1	0	1	1	1	87884.3	0.000765804	0.0276732
24205	23501	0	0	100	0	30	2498923	1339150	29	888650	19102	102900	0						14.7314	14.1075	3.3673	13.6975	9.85755	199.023	11.3387	187.62	97.1713		0	0	1	0	1	86169.8	2.80768e-07	0.000529876
32112	23760	0	0	100	0	30	2828210	535000	24	1761426	252006	0	0						14.8552	13.19	3.17805	14.3816	12.4372	173.977	10.1	206.831	154.684		0	0	1	0	0	117842	3.59638e-07	0.000599698
32300	23770	0	0	100	0	30	15608892	2710955	215	9898212	56299	0	0						16.5634	14.8128	5.37064	16.1079	10.9384	219.419	28.8438	259.463	119.649		0	0	1	1	0	72599.5	1.09543e-05	0.00330973
32909	23791	0	0	0	100	30	15214592	10700000	708	3094543	112214	3094543	100						16.5378	16.1858	6.56244	14.9452	11.6282	261.979	43.0657	223.358	135.214		1	1	1	1	1	21489.5	1.04079e-05	0.00322613
23121	23813	0	0	100	0	30	3729000	1709200	35	542793	85600	0	27						15.1317	14.3515	3.55535	13.2045	11.3574	205.967	12.6405	174.358	128.991		1	0	1	0	0	106543	6.25211e-07	0.000790703
32903	23826	0	0	0	100	30	75106000	1384000	4092	3299251	722450	1344988	100						18.1344	14.1405	8.31679	15.0092	13.4904	199.953	69.169	225.276	181.991		1	1	1	1	1	18354.3	0.000253625	0.0159256
32909	23827	0	0	100	0	30	2767091	1125000	225	136600	52000	0	100						14.8333	13.9333	5.4161	11.8248	10.859	194.137	29.3341	139.826	117.918		1	0	1	1	0	12298.2	3.44262e-07	0.000586738
32909	23828	0	0	100	0	30	8757700	1994000	587	1786720	288798	1422280	100						15.9854	14.5057	6.37502	14.3959	12.5735	210.414	40.6409	207.242	158.092		1	0	1	1	1	14919.4	3.44844e-06	0.001857
22220	24242	0	0	100	0	30	30958072	16335460	289	19263833	2941540	197218	0						17.2481	16.6088	5.66643	16.7737	14.8944	275.854	32.1084	281.358	221.844		0	0	1	1	1	107121	4.30913e-05	0.0065644
22291	24243	0	0	100	0	30	149692834	54903952	1293	91602788	9098701	2023000	2						18.8241	17.8211	7.16472	18.333	16.0236	317.591	51.3332	336.098	256.757		1	0	1	1	1	115772	0.0010075	0.0317411
22220	24247	0	0	100	0	30	46484881	5734983	251	41863800	2071460	0	0						17.6546	15.5621	5.52545	17.5499	14.5438	242.179	30.5306	308	211.521		0	0	1	1	0	185199	9.71551e-05	0.00985673
22220	24249	0	0	100	0	30	1513467	310500	62	1052600	30233	0	0						14.2299	12.6459	4.12713	13.8668	10.3167	159.92	17.0332	192.287	106.434		0	0	1	0	0	24410.8	1.02988e-07	0.000320918
23953	24263	0	0	100	0	30	4287049	4100000	164	1978997	225860	0	0						15.2711	15.2265	5.09987	14.4981	12.3277	231.846	26.0086	210.195	151.971		0	0	1	1	0	26140.5	8.2634e-07	0.000909033
23953	24264	0	0	100	0	30	67887923	8926485	225	37506663	3318260	0	0						18.0334	16.0045	5.4161	17.44	15.015	256.145	29.3341	304.155	225.449		0	0	1	1	0	301724	0.000207218	0.0143951
23942	24289	0	0	100	0	30	1295467	729080	30	946575	124665	0	0						14.0744	13.4995	3.4012	13.7606	11.7334	182.238	11.5681	189.354	137.672		0	0	1	0	0	43182.2	7.54562e-08	0.000274693
23990	24290	0	0	50	50	30	21566448	4360891	125	6711806	4023293	0	0						16.8866	15.2882	4.82831	15.7194	15.2076	233.729	23.3126	247.099	231.271		0	1	1	1	0	172532	2.09122e-05	0.00457298
32112	24352	0	0	100	0	30	1033000	4531558	26	501920	18652	0	34						13.848	15.3266	3.2581	13.1262	9.83371	234.904	10.6152	172.297	96.7018		1	0	1	0	0	39730.8	4.79781e-08	0.000219039
32903	24358	0	0	100	0	30	444888	376574	24	135934	21785	88318	0						13.0056	12.8389	3.17805	11.8199	9.98898	164.837	10.1	139.711	99.7797		0	0	1	0	1	18537	8.89905e-09	9.43348e-05
23931	24379	0	0	100	0	30	53290237	2229713	744	9506416	7950937	9506416	80						17.7913	14.6174	6.61204	16.0675	15.8888	213.668	43.7191	258.164	252.454		1	0	1	1	1	71626.7	0.000127684	0.0112997
22122	24992	100	0	0	0	30	103163581	35814865	2151	9635775	791841	0	0						18.4518	17.3939	7.67369	16.081	13.5821	302.547	58.8855	258.598	184.474		0	0	1	1	0	47960.8	0.000478514	0.021875
22122	25029	0	0	100	0	30	6399373	103516	131	694206	167564	7516	0						15.6717	11.5475	4.8752	13.4505	12.0291	133.344	23.7675	180.917	144.7		0	0	1	1	1	48850.2	1.84127e-06	0.00135693
22122	25643	100	0	0	0	30	15168360	1181120	1577	1534741	457707	0	0						16.5347	13.982	7.36328	14.2439	13.034	195.496	54.2179	202.888	169.885		0	0	1	1	0	9618.49	1.03447e-05	0.00321632
22299	27873	0	0	100	0	30	108205292	7611433	397	73591582	9219245	35244054	0						18.4995	15.8452	5.98394	18.114	16.0368	251.069	35.8075	328.118	257.179		0	0	1	1	1	272557	0.000526428	0.022944
22220	28616	0	0	100	0	30	6953986	9911566	58	3479203	722334	0	0						15.7548	16.1092	4.06044	15.0623	13.4902	259.507	16.4872	226.873	181.987		0	0	1	0	0	119896	2.17425e-06	0.00147453
22292	29237	0	0	100	0	30	1574475	1243000	48	195000	565500	0	0						14.2694	14.033	3.8712	12.1808	13.2455	196.926	14.9862	148.371	175.442		0	0	1	0	0	32801.6	1.11459e-07	0.000333854
32909	29535	0	0	100	0	30	39567511	22837778	236	22672783	4774330	0	0						17.4935	16.9439	5.46383	16.9367	15.3788	287.097	29.8535	286.851	236.506		0	0	1	1	0	167659	7.03914e-05	0.00838996
22112	29779	0	0	100	0	30	6359350	4900000	154	2249200	1269359	0	0						15.6654	15.4047	5.03695	14.6261	14.054	237.306	25.3709	213.922	197.516		0	0	1	1	0	41294.5	1.81831e-06	0.00134845
22112	29791	0	0	100	0	30	3968444	806275	32	1169272	120047	0	0						15.1939	13.6002	3.46574	13.9719	11.6956	184.965	12.0113	195.214	136.788		0	0	1	0	0	124014	7.0808e-07	0.000841475
22122	29803	0	0	100	0	30	39779774	21979349	1429	283815	1324684	0	92						17.4989	16.9056	7.26473	12.5561	14.0967	285.8	52.7763	157.655	198.717		1	0	1	1	0	27837.5	7.11487e-05	0.00843497
22191	29807	0	0	100	0	30	8049024286	5696972	18944	4101574173	265146943	0	0						22.8088	15.5554	9.84924	22.1346	19.3958	241.972	97.0076	489.942	376.197		0	0	1	1	0	424885	2.91292	1.70673
22123	29811	0	0	100	0	30	51710737	1362329	903	247807	336493	0	100						17.7612	14.1247	6.80572	12.4204	12.7263	199.507	46.3179	154.266	161.96		1	0	1	1	0	57265.5	0.000120227	0.0109648
22123	29812	0	0	100	0	30	5959915	1165865	300	2041889	134959	0	0						15.6006	13.969	5.70378	14.5294	11.8127	195.132	32.5331	211.103	139.541		0	0	1	1	0	19866.4	1.59706e-06	0.00126375
22192	29818	0	0	100	0	30	759350	2130000	20	418201	57751	392726	0						13.5402	14.5716	2.99573	12.9437	10.9639	212.332	8.97441	167.54	120.207		0	0	1	0	1	37967.5	2.59254e-08	0.000161014
22123	29826	0	0	100	0	30	5045700	1000000	81	397872	413102	0	0						15.434	13.8155	4.39445	12.8939	12.9314	190.868	19.3112	166.252	167.222		0	0	1	0	0	62292.6	1.14468e-06	0.0010699
22199	29849	0	0	100	0	30	9377024	2365000	63	7112812	306036	3070956	0						16.0538	14.6763	4.14313	15.7774	12.6315	215.393	17.1656	248.927	159.554		0	0	1	0	1	148842	3.95341e-06	0.00198832
22199	29861	0	0	100	0	30	24057933	1579000	112	17922730	288076	0	0						16.996	14.2723	4.7185	16.7016	12.571	203.699	22.2642	278.943	158.03		0	0	1	1	0	214803	2.60231e-05	0.00510128
22191	29880	0	0	100	0	30	1458300	12500	21	1100000	12730	0	0						14.1928	9.43348	3.04452	13.9108	9.45172	88.9906	9.26912	193.511	89.3349		0	0	1	0	0	69442.9	9.56172e-08	0.00030922
22210	29922	0	0	100	0	30	15506738	2126550	119	10262056	315304	0	0						16.5568	14.57	4.77912	16.144	12.6613	212.285	22.84	260.628	160.308		0	0	1	1	0	130309	1.08114e-05	0.00328807
22220	29928	0	0	100	0	30	51832075	9208420	388	41492872	2047330	0	0						17.7635	16.0356	5.96101	17.541	14.532	257.141	35.5336	307.688	211.18		0	0	1	1	0	133588	0.000120792	0.0109906
22292	29970	0	0	100	0	30	1380824	372000	23	599360	117339	0	0						14.1382	12.8266	3.13549	13.3036	11.6728	164.523	9.83132	176.986	136.255		0	0	1	0	0	60035.8	8.57272e-08	0.000292792
22299	29976	0	0	100	0	30	13627870	1626000	50	8011669	2019078	0	0						16.4276	14.3016	3.91202	15.8964	14.5182	204.537	15.3039	252.696	210.777		0	0	1	0	0	272557	8.35022e-06	0.00288968
22299	29985	0	0	100	0	30	1352790	307510	44	274171	41999	0	0						14.1177	12.6363	3.78419	12.5215	10.6454	159.675	14.3201	156.788	113.325		0	0	1	0	0	30745.2	8.22816e-08	0.000286848
22220	29993	0	0	100	0	30	2109660	382167	53	913011	186244	0	0						14.562	12.8536	3.97029	13.7245	12.1348	165.215	15.7632	188.362	147.254		0	0	1	0	0	39804.9	2.00109e-07	0.000447336
22220	29996	0	0	100	0	30	987000	660000	26	504000	61680	0	0						13.8024	13.4	3.2581	13.1303	11.0297	179.56	10.6152	172.406	121.655		0	0	1	0	0	37961.5	4.38002e-08	0.000209285
22220	29998	0	0	100	0	30	717116	1144124	25	309363	31550	0	0						13.483	13.9501	3.21888	12.6423	10.3593	194.607	10.3612	159.827	107.316		0	0	1	0	0	28684.6	2.31218e-08	0.000152058
22220	30005	0	0	100	0	30	129130140	85655922	738	61679593	4801797	55074899	0						18.6763	18.2658	6.60394	17.9375	15.3845	333.641	43.6121	321.753	236.683		0	0	1	1	1	174973	0.000749717	0.027381
22299	30018	0	0	100	0	30	331702368	101876422	1217	233704559	22920297	0	0						19.6197	18.4393	7.10414	19.2696	16.9475	340.007	50.4689	371.316	287.219		0	0	1	1	0	272557	0.00494697	0.0703347
22220	30029	0	0	100	0	30	4833065	2365	51	2981927	294107	0	0						15.391	7.76853	3.93183	14.9081	12.5917	60.3501	15.4593	222.251	158.551		0	0	1	0	0	94766	1.05024e-06	0.00102481
22220	30045	0	0	100	0	30	115832185	85820800	662	55064052	6629616	0	0						18.5677	18.2678	6.49527	17.824	15.7071	333.711	42.1885	317.695	246.712		0	0	1	1	0	174973	0.000603255	0.0245612
22220	30048	0	0	100	0	30	1964000	1300500	42	887000	397600	0	0						14.4905	14.0783	3.73767	13.6956	12.8932	198.197	13.9702	187.569	166.235		0	0	1	0	0	46761.9	1.7343e-07	0.00041645
22220	30054	0	0	100	0	30	1569776	459205	55	367952	131792	10716	0						14.2664	13.0373	4.00733	12.8157	11.789	169.97	16.0587	164.242	138.98		0	0	1	0	1	28541.4	1.10794e-07	0.000332858
22220	30059	0	0	100	0	30	3674435	90000	21	1852113	116797	0	0						15.1169	11.4076	3.04452	14.4318	11.6682	130.133	9.26912	208.278	136.147		0	0	1	0	0	174973	6.07048e-07	0.000779133
22220	30067	0	0	100	0	30	187652315	16112572	1387	114863914	7774497	46068109	31						19.0501	16.5951	7.2349	18.5593	15.8664	275.398	52.3438	344.446	251.741		1	0	1	1	1	135294	0.00158325	0.0397901
22220	30073	0	0	100	0	30	52841873	8451754	302	13701519	13377327	0	0						17.7828	15.9499	5.71043	16.433	16.4091	254.399	32.609	270.044	269.258		0	0	1	1	0	174973	0.000125545	0.0112047
22220	30093	0	0	100	0	30	5817052	1317000	24	4638086	237652	0	0						15.5763	14.0909	3.17805	15.3498	12.3786	198.553	10.1	235.617	153.229		0	0	1	0	0	242377	1.52142e-06	0.00123346
22220	30104	0	0	100	0	30	16522726	2568198	114	8615332	1624200	0	0						16.6202	14.7587	4.7362	15.9691	14.3005	217.82	22.4316	255.011	204.505		0	0	1	1	0	144936	1.22745e-05	0.00350351
22220	30105	0	0	100	0	30	5479200	7260261	150	1877942	161283	0	0						15.5165	15.7979	5.01064	14.4457	11.9909	249.574	25.1065	208.678	143.782		0	0	1	1	0	36528	1.34982e-06	0.00116182
22220	30117	0	0	100	0	30	101587963	18469786	728	71384168	5169024	0	2						18.4364	16.7316	6.5903	18.0836	15.4582	279.948	43.4321	327.016	238.956		1	0	1	1	0	139544	0.000464009	0.0215409
22220	30126	0	0	100	0	30	2670922	360500	47	1807375	105474	0	0						14.7979	12.7952	3.85015	14.4074	11.5662	163.718	14.8236	207.573	133.777		0	0	1	0	0	56828.1	3.20748e-07	0.000566347
22220	30127	0	0	100	0	30	1132920	1940000	49	593598	30972	0	0						13.9403	14.4782	3.89182	13.294	10.3408	209.618	15.1463	176.729	106.933		0	0	1	0	0	23120.8	5.77086e-08	0.000240226
23929	30168	0	0	100	0	30	334188370	893923789	1741	16206325	29848257	13076496	5						19.6272	20.6111	7.46221	16.6009	17.2116	424.819	55.6847	275.59	296.24		1	0	1	1	1	191952	0.0050214	0.0708618
23939	30179	0	0	100	0	30	2257843	1562900	68	192870	128380	150613	1						14.6299	14.2621	4.21951	12.1698	11.7627	203.406	17.8042	148.103	138.362		1	0	1	0	1	33203.6	2.29208e-07	0.000478757
23919	30186	0	0	100	0	30	223481200	581721884	1293	59745683	92082322	439953	14						19.2248	20.1815	7.16472	17.9056	18.3382	407.293	51.3332	320.611	336.289		1	0	1	1	1	172839	0.00224556	0.0473873
23123	30217	64	36	0	0	30	193524943	454956208	681	121949075	23206582	51587280	29						19.0809	19.9357	6.52356	18.6191	16.9599	397.433	42.5569	346.671	287.64		1	0	1	1	1	284178	0.0016839	0.0410353
23111	30226	0	0	100	0	30	1720810	302150	29	551730	59190	0	0						14.3583	12.6187	3.3673	13.2208	10.9885	159.231	11.3387	174.79	120.747		0	0	1	0	0	59338.3	1.3314e-07	0.000364883
23941	30232	51	0	10	39	30	581145198	593072934	1203	74397162	38421255	0	0						20.1805	20.2008	7.09257	18.1249	17.4641	408.073	50.3046	328.513	304.996		0	1	1	1	0	483080	0.0151849	0.123227
23953	30308	0	0	100	0	30	3004794	850000	23	1883031	17694	0	0						14.9157	13.653	3.13549	14.4484	9.78098	186.404	9.83132	208.756	95.6676		0	0	1	0	0	130643	4.05949e-07	0.000637141
23953	30323	0	0	100	0	30	1401250	1995000	21	693100	91175	0	0						14.1529	14.5062	3.04452	13.4489	11.4205	210.429	9.26912	180.874	130.429		0	0	1	0	0	66726.2	8.82822e-08	0.000297123
23955	30332	0	0	100	0	30	24752480	1760000	113	13956371	985209	0	0						17.0244	14.3808	4.72739	16.4514	13.8006	206.808	22.3482	270.65	190.457		0	0	1	1	0	219048	2.75473e-05	0.00524856
23951	30335	0	0	100	0	30	2154100	1465000	50	1259500	146775	0	0						14.5829	14.1974	3.91202	14.0462	11.8967	201.565	15.3039	197.296	141.53		0	0	1	0	0	43082	2.08629e-07	0.000456759
23953	30339	0	0	100	0	30	259482727	3224877	860	150937485	4875911	0	0						19.3742	14.9864	6.75693	18.8324	15.3998	224.592	45.6561	354.658	237.154		0	0	1	1	0	301724	0.00302732	0.0550211
23911	30387	0	0	100	0	30	733653	289083	27	321440	11343	0	0						13.5058	12.5745	3.29584	12.6806	9.33636	158.117	10.8625	160.797	87.1675		0	0	1	0	0	27172.3	2.42005e-08	0.000155565
23952	30423	0	0	100	0	30	498937	420000	21	79935	85283	0	0						13.1202	12.948	3.04452	11.289	11.3537	167.651	9.26912	127.441	128.907		0	0	1	0	0	23758.9	1.11927e-08	0.000105795
23942	30424	0	0	100	0	30	1018320	300000	20	340203	278118	0	0						13.8337	12.6115	2.99573	12.7373	12.5358	159.051	8.97441	162.239	157.146		0	0	1	0	0	50916	4.66241e-08	0.000215926
23969	30426	0	0	100	0	30	1346115	656250	81	235200	692259	0	0						14.1127	13.3943	4.39445	12.3682	13.4477	179.407	19.3112	152.972	180.841		0	0	1	0	0	16618.7	8.14716e-08	0.000285432
23942	30457	0	0	100	0	30	825000	140000	21	301000	129720	0	0						13.6231	11.8494	3.04452	12.6149	11.7731	140.408	9.26912	159.135	138.607		0	0	1	0	0	39285.7	3.0602e-08	0.000174934
23942	30459	0	0	100	0	30	1162500	170000	24	441000	233710	0	0						13.9661	12.0436	3.17805	12.9968	12.3618	145.047	10.1	168.917	152.815		0	0	1	0	0	48437.5	6.07614e-08	0.000246498
23942	30466	0	0	100	0	30	2293600	304000	20	1520850	1890	0	0						14.6456	12.6248	2.99573	14.2348	7.54433	159.385	8.97441	202.629	56.9169		0	0	1	0	0	114680	2.36525e-07	0.000486339
23932	30472	0	0	100	0	30	54452387	6163016	689	9437133	8110571	1691916	6						17.8128	15.6341	6.53524	16.0602	15.9087	244.424	42.7094	257.929	253.086		1	0	1	1	1	79031	0.000133314	0.0115462
23922	30531	0	0	100	0	30	2191832	1078702	125	138197	892010	0	0						14.6002	13.8913	4.82831	11.8364	13.7012	192.967	23.3126	140.101	187.724		0	0	1	1	0	17534.7	2.16001e-07	0.00046476
23922	30649	0	0	100	0	30	390480	449000	22	75360	87162	0	62						12.8751	13.0148	3.09104	11.23	11.3755	169.384	9.55454	126.114	129.403		1	0	1	0	0	17749.1	6.85551e-09	8.2798e-05
23911	30661	0	100	0	0	30	22515149	293025	139	4467584	1513075	2737992	0						16.9297	12.588	4.93447	15.3124	14.2297	158.458	24.349	234.468	202.483		0	0	1	1	1	161979	2.27925e-05	0.00477415
23963	30683	0	0	100	0	30	810000	1265000	23	412500	124300	0	0						13.6048	14.0506	3.13549	12.93	11.7305	197.419	9.83132	167.185	137.604		0	0	1	0	0	35217.4	2.94993e-08	0.000171754
23962	30695	0	0	100	0	30	3203330	2732460	113	1139200	105560	0	0						14.9797	14.8207	4.72739	13.9458	11.567	219.654	22.3482	194.486	133.796		0	0	1	1	0	28348.1	4.61366e-07	0.000679239
23990	30701	0	0	100	0	30	2276575	599000	24	1427840	408317	0	0						14.6382	13.303	3.17805	14.1717	12.9198	176.97	10.1	200.836	166.921		0	0	1	0	0	94857.3	2.33027e-07	0.000482729
23969	30706	0	0	100	0	30	2908055	664000	23	1804635	496987	0	0						14.883	13.406	3.13549	14.4059	13.1163	179.722	9.83132	207.529	172.038		0	0	1	0	0	126437	3.80231e-07	0.000616629
23953	30737	0	0	100	0	30	544400	422500	20	221360	25615	0	0						13.2074	12.9539	2.99573	12.3075	10.1509	167.805	8.97441	151.476	103.041		0	0	1	0	0	27220	1.33253e-08	0.000115435
24102	30771	0	0	100	0	30	1134879072	418947111	696	330276960	102393341	177975022	0						20.8498	19.8533	6.54535	19.6154	18.4443	394.152	42.8416	384.766	340.193		0	0	1	1	1	1.63057e+06	0.0579084	0.240642
24101	30773	0	0	5	95	30	184889739	177240398	905	100358486	33363950	22255793	0						19.0353	18.993	6.80793	18.4243	17.323	360.735	46.348	339.453	300.086		0	1	1	1	1	204298	0.00153698	0.0392043
24203	30779	0	0	31.58	68.42	30	365980722	71331746	288	329513925	10808723	329513925	0						19.7181	18.0829	5.66296	19.6131	16.1959	326.99	32.0691	384.675	262.306		0	1	1	1	1	1.27077e+06	0.00602225	0.0776031
24102	30784	0	0	12.69	87.31	30	1460473131	239929299	931	1343048682	48894546	1343048682	72						21.102	19.2959	6.83626	21.0182	17.7052	372.33	46.7344	441.765	313.473		1	1	1	1	1	1.56871e+06	0.0959023	0.309681
24201	30787	0	0	100	0	30	64863106	3400000	31	25960308	789393	0	0						17.9878	15.0393	3.43399	17.0721	13.579	226.18	11.7923	291.456	184.39		0	0	1	0	0	2.09236e+06	0.000189164	0.0137537
24203	30788	0	0	100	0	30	3004000	3925000	35	2258484	115920	0	0						14.9155	15.1829	3.55535	14.6302	11.6607	230.52	12.6405	214.043	135.971		0	0	1	0	0	85828.6	4.05735e-07	0.000636973
32112	30793	0	0	100	0	30	1007853	381150	38	126307	31242	0	0						13.8233	12.8509	3.63759	11.7465	10.3495	165.147	13.232	137.98	107.113		0	0	1	0	0	26522.4	4.56706e-08	0.000213707
22292	30856	0	0	100	0	30	2236763	255080	57	1189330	131768	0	0						14.6205	12.4493	4.04305	13.9889	11.7888	154.986	16.3463	195.689	138.976		0	0	1	0	0	39241.5	2.24948e-07	0.000474287
33121	30928	0	0	100	0	30	910000	2659000	32	150000	101050	0	0						13.7212	14.7935	3.46574	11.9184	11.5234	218.846	12.0113	142.048	132.788		0	0	1	0	0	28437.5	3.72327e-08	0.000192958
23121	30995	0	0	69	31	30	75486569	3214236	1093	47303939	4448821	6267426	29						18.1395	14.9831	6.99668	17.6721	15.3081	224.493	48.9536	312.303	234.339		1	1	1	1	1	69063.6	0.000256201	0.0160063
24103	31036	0	0	100	0	30	520488791	56000000	418	277822131	114454356	0	0						20.0703	17.8409	6.03548	19.4425	18.5557	318.296	36.427	378.01	344.314		0	0	1	1	0	1.24519e+06	0.0121805	0.110365
24103	31044	0	0	100	0	30	877857888	63721511	705	535527911	12158874	54225413	0						20.593	17.97	6.5582	20.0988	16.3136	322.922	43.01	403.96	266.133		0	0	1	1	1	1.24519e+06	0.034649	0.186142
22192	31097	0	0	100	0	30	14155171	5986165	98	5317709	1498900	5072289	0						16.4656	15.605	4.58497	15.4866	14.2202	243.515	21.0219	239.833	202.215		0	0	1	0	1	144441	9.00891e-06	0.00300148
32112	31453	0	0	100	0	30	342352195	13950000	130	267759833	303800	132830000	100						19.6514	16.451	4.86753	19.4056	12.6241	270.635	23.6929	376.577	159.369		1	0	1	1	1	2.63348e+06	0.00526973	0.0725929
32112	31479	0	0	100	0	30	419989238	28979518	3564	297933670	2997341	296536736	87						19.8557	17.1821	8.17864	19.5124	14.9132	295.225	66.8901	380.733	222.405		1	0	1	1	1	117842	0.00793083	0.0890552
32112	31480	0	0	1	99	30	27575051	12491526	234	9517882	3228415	7209776	98						17.1324	16.3406	5.45532	16.0687	14.9875	267.014	29.7605	258.203	224.625		1	1	1	1	1	117842	3.41881e-05	0.00584706
32112	31487	0	0	100	0	30	3770947	7181100	32	2562130	181998	0	0						15.1428	15.787	3.46574	14.7563	12.1118	249.228	12.0113	217.75	146.695		0	0	1	0	0	117842	6.39356e-07	0.000799598
32119	31490	0	0	100	0	30	45241338	3188237	1027	5739126	2392100	243582	90						17.6275	14.975	6.9344	15.5628	14.6877	224.25	48.0859	242.201	215.728		1	0	1	1	1	44051.9	9.20265e-05	0.00959305
32300	31498	0	0	100	0	30	91855463	1925000	76	39953063	575962	0	0						18.3357	14.4704	4.33073	17.5032	13.2638	209.394	18.7553	306.363	175.928		0	0	1	0	0	1.20862e+06	0.00037936	0.0194772
32300	31502	0	0	100	0	30	1925000	933000	84	432260	8266	0	0						14.4704	13.7462	4.43082	12.9768	9.01991	188.957	19.6321	168.397	81.3587		0	0	1	0	0	22916.7	1.66611e-07	0.00040818
32300	31506	0	0	100	0	30	4743150	1971000	80	3609656	45780	0	0						15.3722	14.4941	4.38203	15.0991	10.7316	210.078	19.2022	227.984	115.167		0	0	1	0	0	59289.4	1.01152e-06	0.00100575
32402	31534	0	0	100	0	30	3897231	3382500	80	1035332	209020	0	0						15.1758	15.0341	4.38203	13.8502	12.2502	226.025	19.2022	191.829	150.067		0	0	1	0	0	48715.4	6.82896e-07	0.000826375
32402	32309	0	0	100	0	51	1461462	623000	30	480785	24183	0	0						14.1949	13.3423	3.4012	13.0832	10.0934	178.017	11.5681	171.169	101.877		0	0	0	0	0	48715.4	9.60323e-08	0.000309891
23951	32563	0	0	100	0	52	3544920	105282	42	1473590	64169	0	0						15.081	11.5644	3.73767	14.2032	11.0693	133.735	13.9702	201.731	122.529		0	0	0	0	0	84402.9	5.65008e-07	0.00075167
22123	32987	0	0	100	0	61	488347357	2037865	269	333965529	6632266	0	80						20.0065	14.5274	5.59471	19.6265	15.7075	211.046	31.3008	385.201	246.724		1	0	0	1	0	1.81542e+06	0.0107226	0.10355
22123	32990	0	0	100	0	61	463234424	8420561	222	449547909	5209429	0	0						19.9537	15.9462	5.40268	19.9238	15.466	254.281	29.1889	396.956	239.197		0	0	0	1	0	2.08664e+06	0.00964814	0.098225
22123	32991	0	0	100	0	61	345650085	8849545	232	259555911	8963342	0	100						19.6609	15.9959	5.44674	19.3745	16.0087	255.868	29.6669	375.371	256.277		1	0	0	1	0	1.48987e+06	0.00537175	0.0732922
22299	32994	0	0	100	0	61	6300000	900000	54	1485000	600000	0	0						15.6561	13.7102	3.98898	14.2109	13.3047	187.968	15.912	201.95	177.015		0	0	0	0	0	116667	1.78453e-06	0.00133586
22123	33160	0	0	100	0	62	262618242	11728464	191	210888000	4463490	0	80						19.3862	16.2775	5.25227	19.1668	15.3114	264.958	27.5864	367.368	234.44		1	0	0	1	0	1.37496e+06	0.00310093	0.055686
22123	33161	0	0	100	0	62	758533652	72644072	502	607182439	9868082	0	100						20.4469	18.1011	6.2186	20.2243	16.1048	327.649	38.671	409.024	259.365		1	0	0	1	0	1.51102e+06	0.0258697	0.160841
22123	33457	0	0	100	0	63	589956969	25532166	239	562917454	17146345	0	90						20.1956	17.0554	5.47646	20.1486	16.6573	290.888	29.9917	405.968	277.465		1	0	0	1	0	2.46844e+06	0.0156489	0.125095
22123	33458	0	0	100	0	63	899837820	7300196	310	864625044	12765743	0	85						20.6177	15.8034	5.73657	20.5778	16.3623	249.748	32.9083	423.446	267.724		1	0	0	1	0	2.9027e+06	0.0364058	0.190803
22123	33462	0	0	100	0	63	123525331	4315803	160	111047229	3727108	0	85						18.632	15.2778	5.07517	18.5255	15.1311	233.411	25.7574	343.193	228.951		1	0	0	1	0	772033	0.000686047	0.0261925
22123	33463	0	0	100	0	63	920195787	7784300	431	878290084	13806886	0	100						20.6401	15.8676	6.06611	20.5935	16.4407	251.781	36.7977	424.092	270.296		1	0	0	1	0	2.13503e+06	0.0380717	0.19512
22123	33464	100	0	0	0	63	564835176	38039551	389	109052196	7058926	0	15						20.152	17.4541	5.96358	18.5073	15.7698	304.647	35.5643	342.522	248.687		1	0	0	1	0	1.45202e+06	0.0143445	0.119769
33151	33493	0	0	100	0	63	30154953	238511	80	11702578	727446	0	0						17.2219	12.3822	4.38203	16.2753	13.4973	153.318	19.2022	264.886	182.177		0	0	0	0	0	376937	4.08846e-05	0.0063941
22112	33686	0	0	100	0	64	24069730	13254242	177	11536932	1316535	0	0						16.9965	16.3998	5.17615	16.2611	14.0905	268.954	26.7925	264.422	198.543		0	0	0	1	0	135987	2.60486e-05	0.00510378
23952	33687	0	0	100	0	64	879080	7897500	37	176607	85505	0	0						13.6866	15.8821	3.61092	12.0817	11.3563	252.24	13.0387	145.967	128.966		0	0	0	0	0	23758.9	3.47455e-08	0.000186402
22123	34509	0	0	100	0	73	2297920	7300000	26	1774920	62600	1751520	0						14.6475	15.8034	3.2581	14.3893	11.0445	249.747	10.6152	207.051	121.981		0	0	0	0	1	88381.5	2.37417e-07	0.000487255
23941	34524	0	0	100	0	73	2089726865	3356181886	1602	86121642	198535171	46837110	4						21.4603	21.9341	7.37901	18.2713	19.1065	481.103	54.4498	333.839	365.057		1	0	0	1	1	1.30445e+06	0.196346	0.443109
23957	34543	0	0	100	0	73	191154927	54147990	523	18359691	7609511	0	0						19.0686	17.8072	6.25958	16.7257	15.8449	317.097	39.1824	279.748	251.061		0	0	0	1	0	365497	0.00164291	0.0405328
24102	34564	0	0	51	49	73	142899304	59586000	74	127770910	3002445	28546680	0						18.7777	17.9029	4.30407	18.6657	14.9149	320.515	18.525	348.41	222.455		0	1	0	0	1	1.93107e+06	0.000918126	0.0303006
33151	34761	0	0	100	0	74	2383300	5490500	51	522746	694472	0	0						14.684	15.5185	3.93183	13.1669	13.4509	240.825	15.4593	173.366	180.927		0	0	0	0	0	46731.4	2.55387e-07	0.000505359
33151	34772	0	0	100	0	81	5100000	56500	27	2419275	494670	0	0						15.4448	10.942	3.29584	14.699	13.1116	119.727	10.8625	216.06	171.915		0	0	0	0	0	188889	1.16945e-06	0.00108141
22299	35187	0	0	100	0	30	3159100	9724000	33	1719200	540790	0	0						14.9658	16.0901	3.49651	14.3574	13.2008	258.892	12.2256	206.134	174.261		0	0	1	0	0	95730.3	4.48713e-07	0.000669861
24101	35192	0	0	100	0	30	1111710297	416797670	792	719006430	83313350	719006430	1						20.8292	19.8481	6.67456	20.3934	18.2381	393.948	44.5498	415.89	332.629		1	0	1	1	1	1.40367e+06	0.0555681	0.235729
32112	35228	0	0	100	0	30	38206577	10999230	304	31172512	304172	4201073	73						17.4585	16.2133	5.71703	17.255	12.6253	262.872	32.6844	297.737	159.399		1	0	1	1	1	125680	6.56324e-05	0.00810138
22220	35540	0	0	100	0	30	15674500	12700000	135	5005000	2177500	0	0						16.5675	16.3571	4.90527	15.4259	14.5937	267.555	24.0617	237.96	212.976		0	0	1	1	0	116107	1.10466e-05	0.00332365
22299	35544	0	0	100	0	30	16898559	87091	62	12882613	161406	0	0						16.6427	11.3747	4.12713	16.3714	11.9917	129.384	17.0332	268.022	143.8		0	0	1	0	0	272557	1.28393e-05	0.0035832
22121	35590	0	0	0	100	30	18144526	13393772	83	8749298	1663560	0	0						16.7139	16.4103	4.41884	15.9845	14.3245	269.298	19.5262	255.504	205.19		0	1	1	0	0	218609	1.48024e-05	0.00384739
22230	35597	0	0	100	0	30	180349471	63595578	355	100702593	8280518	767173	0						19.0104	17.9681	5.87212	18.4277	15.9294	322.851	34.4818	339.579	253.746		0	0	1	1	1	508027	0.00146242	0.0382416
22230	35598	0	0	100	0	30	114127955	34437416	365	68107944	3592476	6211717	0						18.5528	17.3547	5.8999	18.0366	15.0944	301.184	34.8088	325.319	227.839		0	0	1	1	1	312679	0.000585634	0.0241999
22220	35600	0	0	100	0	30	6183692	6583792	103	2365936	292412	0	0						15.6374	15.7001	4.63473	14.6767	12.5859	246.494	21.4807	215.405	158.405		0	0	1	1	0	60035.8	1.71925e-06	0.0013112
22220	35607	0	0	100	0	30	3399396	3815710	31	2702084	138896	0	0						15.0391	15.1546	3.43399	14.8095	11.8415	229.663	11.7923	219.322	140.221		0	0	1	0	0	109658	5.19572e-07	0.000720813
22220	35612	0	0	100	0	30	53784388	31880308	151	34297063	4651344	0	0						17.8005	17.2775	5.01728	17.3506	15.3527	298.512	25.1731	301.042	235.704		0	0	1	1	0	356188	0.000130063	0.0114045
22299	35613	0	0	100	0	30	31000000	8300000	350	20000000	1800000	0	0						17.2495	15.9318	5.85793	16.8112	14.4033	253.821	34.3154	282.618	207.455		0	0	1	1	0	88571.4	4.32081e-05	0.00657329
22299	35616	0	0	100	0	30	7598951	450000	28	2794212	49087	1839508	0						15.8435	13.017	3.3322	14.8431	10.8013	169.442	11.1036	220.316	116.669		0	0	1	0	1	271391	2.59627e-06	0.00161129
23953	35628	0	0	0	100	30	82437349	34740356	125	34469787	2070172	4281384	15						18.2275	17.3634	4.82831	17.3556	14.5431	301.488	23.3126	301.217	211.503		1	1	1	1	1	659499	0.000305556	0.0174801
23942	35629	0	0	100	0	30	1272899	200000	25	691362	71973	0	0						14.0568	12.2061	3.21888	13.4464	11.184	148.988	10.3612	180.806	125.083		0	0	1	0	0	50916	7.28501e-08	0.000269908
23931	35633	0	0	100	0	30	1725399	818153	37	269591	102067	105786	0						14.361	13.6148	3.61092	12.5047	11.5334	185.363	13.0387	156.367	133.019		0	0	1	0	1	46632.4	1.33851e-07	0.000365856
23922	35644	0	0	100	0	30	281950	200000	29	54660	61253	0	0						12.5495	12.2061	3.3673	10.9089	11.0228	148.988	11.3387	119.004	121.501		0	0	1	0	0	9722.41	3.57426e-09	5.97851e-05
23922	35645	0	0	100	0	30	338600	350000	33	63600	81956	0	0						12.7326	12.7657	3.49651	11.0604	11.3139	162.963	12.2256	122.332	128.005		0	0	1	0	0	10260.6	5.15485e-09	7.17973e-05
23922	35646	0	0	100	0	30	300500	190000	31	77070	58622	0	0						12.6132	12.1548	3.43399	11.2525	10.9789	147.739	11.7923	126.618	120.535		0	0	1	0	0	9693.55	4.06005e-09	6.37185e-05
23922	35647	0	0	100	0	30	257000	200000	27	40800	53915	0	0						12.4568	12.2061	3.29584	10.6164	10.8952	148.988	10.8625	112.709	118.705		0	0	1	0	0	9518.52	2.96967e-09	5.44947e-05
23922	35653	0	0	100	0	30	401950	230000	31	50280	68810	0	0						12.9041	12.3458	3.43399	10.8254	11.1391	152.42	11.7923	117.188	124.08		0	0	1	0	0	12966.1	7.26417e-09	8.52301e-05
23922	35654	0	0	100	0	30	245400	260000	30	44800	49566	0	0						12.4106	12.4684	3.4012	10.71	10.8111	155.462	11.5681	114.703	116.879		0	0	1	0	0	8180	2.70764e-09	5.2035e-05
23922	35660	0	0	100	0	30	308500	360000	30	57300	81197	0	0						12.6395	12.7939	3.4012	10.9561	11.3046	163.683	11.5681	120.035	127.795		0	0	1	0	0	10283.3	4.2791e-09	6.54148e-05
23922	35664	0	0	100	0	30	430000	330000	41	86200	97234	0	0						12.9715	12.7068	3.71357	11.3644	11.4849	161.464	13.7906	129.15	131.902		0	0	1	0	0	10487.8	8.31341e-09	9.11779e-05
23922	35665	0	0	100	0	30	1819200	3000000	147	609900	152575	0	0						14.4139	14.9141	4.99043	13.3211	11.9354	222.431	24.9044	177.45	142.454		0	0	1	1	0	12375.5	1.488e-07	0.000385746
23922	35666	0	0	100	0	30	432000	217000	23	56688	146980	0	0						12.9762	12.2877	3.13549	10.9453	11.8981	150.986	9.83132	119.8	141.564		0	0	1	0	0	18782.6	8.39092e-09	9.1602e-05
23922	35670	0	0	100	0	30	356100	180000	36	93840	80224	0	0						12.783	12.1007	3.58352	11.4493	11.2926	146.427	12.8416	131.088	127.522		0	0	1	0	0	9891.67	5.70146e-09	7.5508e-05
23922	35676	0	0	100	0	30	382500	495000	20	46527	138098	0	0						12.8545	13.1123	2.99573	10.7478	11.8357	171.933	8.97441	115.515	140.084		0	0	1	0	0	19125	6.57817e-09	8.11059e-05
23922	35681	0	0	100	0	30	438366	165000	25	84867	103799	0	0						12.9908	12.0137	3.21888	11.3488	11.5502	144.329	10.3612	128.796	133.407		0	0	1	0	0	17534.6	8.64004e-09	9.29518e-05
23990	35683	0	0	100	0	30	34289216	11645185	87	18885067	3213730	4789578	0						17.3503	16.2704	4.46591	16.7539	14.9829	264.726	19.9443	280.693	224.489		0	0	1	0	1	394129	5.28637e-05	0.00727074
24205	35722	0	0	100	0	30	150873695	26918246	160	136681912	1933457	0	0						18.832	17.1083	5.07517	18.7332	14.4748	292.694	25.7574	350.932	209.52		0	0	1	1	0	942961	0.00102346	0.0319915
22293	35766	0	0	100	0	30	42373052	32966408	382	10691200	3131000	0	0						17.562	17.311	5.94542	16.1849	14.9569	299.671	35.348	261.952	223.708		0	0	1	1	0	110924	8.07275e-05	0.00898485
32901	35796	0	0	48	52	30	196241299	19838676	668	146082019	2935203	21838566	74						19.0949	16.8031	6.50429	18.7997	14.8923	282.346	42.3058	353.428	221.78		1	1	1	1	1	293774	0.0017315	0.0416113
32909	35802	0	0	80	20	30	18476884	13333779	106	8369118	2684024	2855147	6						16.732	16.4058	4.66344	15.9401	14.8028	269.151	21.7477	254.085	219.124		1	0	1	1	1	174310	1.53497e-05	0.00391787
22220	36049	0	0	100	0	30	88577277	27039802	450	74209143	386685	0	0						18.2994	17.1128	6.10925	18.1224	12.8654	292.849	37.3229	328.421	165.518		0	0	1	1	0	196838	0.000352766	0.0187821
22220	36189	0	0	100	0	30	245866187	132706920	765	68498218	13624816	0	0						19.3203	18.7037	6.63988	18.0423	16.4274	349.827	44.088	325.525	269.86		0	0	1	1	0	321394	0.00271794	0.0521339
22220	36193	0	0	100	0	30	83812110	3239285	479	43502215	1461558	0	0						18.2441	14.9909	6.1717	17.5883	14.195	224.726	38.0899	309.349	201.498		0	0	1	1	0	174973	0.000315832	0.0177717
22299	36197	0	0	100	0	30	2675685	1457705	58	1167077	449170	0	0						14.7997	14.1924	4.06044	13.97	13.0152	201.423	16.4872	195.161	169.394		0	0	1	0	0	46132.5	3.21893e-07	0.000567356
23942	36202	0	0	100	0	30	750000	120000	20	315000	133197	0	0						13.5278	11.6952	2.99573	12.6603	11.7996	136.779	8.97441	160.284	139.23		0	0	1	0	0	37500	2.52909e-08	0.000159031
23951	36206	0	0	100	0	30	2016000	1411000	48	825000	102750	0	0						14.5166	14.1598	3.8712	13.6231	11.5401	200.5	14.9862	185.59	133.173		0	0	1	0	0	42000	1.82736e-07	0.000427476
23941	36208	51	0	9	40	30	6813239536	560438249	774	308386660	5434357	0	0						22.6421	20.1442	6.65157	19.5469	15.5083	405.79	44.2434	382.08	240.506		0	1	1	1	0	8.80264e+06	2.08713	1.44469
23957	36217	0	0	100	0	30	2184000	3185000	21	1884000	56644	0	0						14.5967	14.974	3.04452	14.4489	10.9445	224.22	9.26912	208.771	119.783		0	0	1	0	0	104000	2.14461e-07	0.000463099
24102	36248	0	0	100	0	30	5781911	690000	27	2978799	339818	0	0						15.5702	13.4444	3.29584	14.907	12.7362	180.753	10.8625	222.22	162.21		0	0	1	0	0	214145	1.50309e-06	0.00122601
24204	36280	0	0	0	100	30	4336481	1205317	52	2960533	104393	2960533	100						15.2826	14.0023	3.95124	14.9009	11.5559	196.063	15.6123	222.036	133.539		1	1	1	0	1	83393.9	8.45507e-07	0.000919514
23953	36374	100	0	0	0	73	62738593	20282631	247	31093288	2150667	0	0						17.9545	16.8253	5.50939	17.2525	14.5813	283.09	30.3534	297.649	212.614		0	0	0	1	0	254002	0.000176975	0.0133032
32903	36553	0	0	100	0	12	1480860	381000	58	820000	3752	0	0						14.2081	12.8506	4.06044	13.6171	8.23004	165.137	16.4872	185.424	67.7336		0	0	0	0	0	25532.1	9.85985e-08	0.000314004
22220	36870	0	0	100	0	30	4025200	2837000	43	2314420	276750	0	0						15.2081	14.8583	3.7612	14.6547	12.5309	220.768	14.1466	214.759	157.023		0	0	1	0	0	93609.3	7.28479e-07	0.00085351
22123	37608	0	0	100	0	30	37246776	1785000	25	28684889	283662	0	0						17.4331	14.3949	3.21888	17.1719	12.5555	207.214	10.3612	294.873	157.642		0	0	1	0	0	1.48987e+06	6.23763e-05	0.00789787
22199	37660	0	0	65	35	30	84560436	14721953	402	47930087	1652316	22779686	20						18.253	16.5049	5.99645	17.6853	14.3177	272.41	35.9574	312.768	204.996		1	1	1	1	1	210349	0.000321497	0.0179303
22291	37719	0	0	100	0	30	8305793	1400000	34	3675891	430172	0	0						15.9325	14.152	3.52636	15.1173	12.9719	200.279	12.4352	228.533	168.271		0	0	1	0	0	244288	3.10173e-06	0.00176117
22220	37727	0	0	100	0	30	513634193	292837491	1380	352386017	12254089	68654969	0						20.057	19.4951	7.22984	19.6802	16.3214	380.06	52.2706	387.312	266.387		0	0	1	1	1	372199	0.0118618	0.108912
22299	37728	0	0	100	0	30	7086493	298935	26	4307538	1176653	0	0						15.7737	12.608	3.2581	15.2759	13.9782	158.961	10.6152	233.352	195.39		0	0	1	0	0	272557	2.2579e-06	0.00150263
23942	37794	0	0	100	0	30	1171067	267700	23	174805	538608	0	0						13.9734	12.4976	3.13549	12.0714	13.1967	156.191	9.83132	145.719	174.154		0	0	1	0	0	50916	6.16603e-08	0.000248315
23942	37802	0	0	100	0	30	1080000	1006000	23	202500	300600	0	0						13.8925	13.8215	3.13549	12.2185	12.6135	191.034	9.83132	149.292	159.101		0	0	1	0	0	46956.5	5.24433e-08	0.000229005
23942	37807	0	0	100	0	30	1200000	1290000	25	162000	399000	0	0						13.9978	14.0702	3.21888	11.9954	12.8967	197.969	10.3612	143.888	166.325		0	0	1	0	0	48000	6.47448e-08	0.00025445
23921	37851	0	0	100	0	30	1439181	319500	36	69759	367117	0	0						14.1796	12.6745	3.58352	11.1528	12.8134	160.643	12.8416	124.385	164.184		0	0	1	0	0	39977.2	9.31264e-08	0.000305166
23922	37861	0	0	100	0	30	134192	143500	21	10185	17372	0	0						11.807	11.8741	3.04452	9.22867	9.76261	140.994	9.26912	85.1684	95.3087		0	0	1	0	0	6390.1	8.09646e-10	2.84543e-05
23922	37865	0	0	100	0	30	429750	210000	30	126960	131232	0	0						12.971	12.2549	3.4012	11.7516	11.7847	150.182	11.5681	138.101	138.88		0	0	1	0	0	14325	8.30374e-09	9.11249e-05
23922	37866	0	0	100	0	30	403297	132000	23	92865	93371	0	0						12.9074	11.7906	3.13549	11.4389	11.4443	139.017	9.83132	130.848	130.973		0	0	1	0	0	17534.7	7.31294e-09	8.55157e-05
23922	37877	0	0	100	0	30	375500	322000	25	58950	105768	0	0						12.836	12.6823	3.21888	10.9844	11.569	160.841	10.3612	120.658	133.842		0	0	1	0	0	15020	6.3396e-09	7.96216e-05
23922	37880	0	0	100	0	30	613713	404000	35	116153	152768	0	0						13.3273	12.9092	3.55535	11.6627	11.9367	166.647	12.6405	136.018	142.484		0	0	1	0	0	17534.7	1.69345e-08	0.000130133
23922	37881	0	0	100	0	30	597200	275000	47	134800	137571	0	0						13.3	12.5245	3.85015	11.8115	11.8319	156.864	14.8236	139.513	139.994		0	0	1	0	0	12706.4	1.60355e-08	0.000126631
23922	37882	0	0	100	0	30	554000	337000	44	129475	125750	0	0						13.2249	12.7278	3.78419	11.7712	11.7421	161.998	14.3201	138.562	137.876		0	0	1	0	0	12590.9	1.37994e-08	0.000117471
23929	37893	0	0	100	0	30	721225	299000	23	129515	339170	0	0						13.4887	12.6082	3.13549	11.7716	12.7343	158.967	9.83132	138.569	162.161		0	0	1	0	0	31357.6	2.33875e-08	0.00015293
23929	37894	0	0	100	0	30	1826500	1320000	22	249000	649044	0	0						14.4179	14.0931	3.09104	12.4252	13.3833	198.617	9.55454	154.386	179.112		0	0	1	0	0	83022.7	1.49997e-07	0.000387294
23922	37908	0	0	100	0	30	721900	267000	51	133050	139380	0	0						13.4896	12.495	3.93183	11.7985	11.845	156.125	15.4593	139.204	140.303		0	0	1	0	0	14154.9	2.34313e-08	0.000153073
23922	37912	0	0	100	0	30	460000	10500	51	133172	121650	0	0						13.039	9.25913	3.93183	11.7994	11.7089	85.7315	15.4593	139.226	137.098		0	0	1	0	0	9019.61	9.51388e-09	9.75391e-05
23922	37917	0	0	100	0	30	475650	185000	25	90700	100061	0	0						13.0724	12.1281	3.21888	11.4153	11.5135	147.091	10.3612	130.309	132.561		0	0	1	0	0	19026	1.01723e-08	0.000100858
23922	37918	0	0	100	0	30	372500	165000	26	104520	111763	0	0						12.828	12.0137	3.2581	11.5571	11.6241	144.329	10.6152	133.567	135.121		0	0	1	0	0	14326.9	6.23871e-09	7.89855e-05
23922	37924	0	0	100	0	30	455901	149000	26	84198	116138	0	0						13.03	11.9117	3.2581	11.3409	11.6625	141.889	10.6152	128.617	136.015		0	0	1	0	0	17534.7	9.34508e-09	9.667e-05
23922	37934	0	0	100	0	30	385763	444000	22	57020	110118	0	0						12.863	13.0036	3.09104	10.9512	11.6093	169.093	9.55454	119.928	134.776		0	0	1	0	0	17534.7	6.69088e-09	8.17978e-05
23922	37953	0	0	100	0	30	567562	91000	21	117500	240400	0	0						13.2491	11.4186	3.04452	11.6742	12.3901	130.385	9.26912	136.287	153.514		0	0	1	0	0	27026.8	1.44833e-08	0.000120347
23922	37955	0	0	100	0	30	322932	160000	26	80500	90600	0	0						12.6852	11.9829	3.2581	11.296	11.4142	143.591	10.6152	127.6	130.284		0	0	1	0	0	12420.5	4.68883e-09	6.8475e-05
23922	37960	0	0	100	0	30	260300	240000	29	43045	58887	0	0						12.4696	12.3884	3.3673	10.67	10.9834	153.472	11.3387	113.849	120.635		0	0	1	0	0	8975.86	3.04642e-09	5.51944e-05
23922	37961	0	0	100	0	30	736456	845500	42	86577	259352	0	0						13.5096	13.6477	3.73767	11.3688	12.4659	186.259	13.9702	129.249	155.4		0	0	1	0	0	17534.7	2.43857e-08	0.000156159
23922	37964	0	0	100	0	30	826000	369000	62	202900	135165	0	0						13.6244	12.8186	4.12713	12.2205	11.8143	164.315	17.0332	149.34	139.577		0	0	1	0	0	13322.6	3.06762e-08	0.000175146
23922	37966	0	0	100	0	30	324000	313000	25	47802	108327	0	0						12.6885	12.654	3.21888	10.7748	11.5929	160.123	10.3612	116.097	134.396		0	0	1	0	0	12960	4.71989e-09	6.87015e-05
23922	37971	0	0	100	0	30	728121	800000	24	110391	179034	0	0						13.4982	13.5924	3.17805	11.6118	12.0953	184.752	10.1	134.834	146.297		0	0	1	0	0	30338.4	2.38369e-08	0.000154392
23922	37979	0	0	100	0	30	350693	70000	20	134157	27527	0	0						12.7677	11.1563	2.99573	11.8068	10.2229	124.462	8.97441	139.4	104.508		0	0	1	0	0	17534.7	5.52963e-09	7.43615e-05
23929	37990	0	0	100	0	30	94264518	5835103	192	19302666	19853427	0	0						18.3616	15.5794	5.2575	16.7758	16.8039	242.718	27.6413	281.426	282.371		0	0	1	1	0	490961	0.00039952	0.019988
24102	38001	0	0	57	43	30	4967804919	101564447	682	4173893957	447170568	4173893957	0						22.3262	18.4362	6.52503	22.1521	19.9185	339.894	42.576	490.716	396.745		0	1	1	1	1	7.28417e+06	1.10961	1.05338
24103	38064	0	0	100	0	30	611387551	198223494	491	411175707	10101469	0	0						20.2312	19.1049	6.19644	19.8345	16.1282	364.997	38.3959	393.409	260.119		0	0	1	1	0	1.24519e+06	0.0168064	0.12964
24103	38066	0	0	100	0	30	403441072	28006052	324	294684949	8768301	18187719	0						19.8155	17.1479	5.78074	19.5014	15.9867	294.052	33.417	380.305	255.573		0	0	1	1	1	1.24519e+06	0.00731817	0.0855463
32903	38181	0	0	100	0	30	698223	2925250	29	208687	3583	196623	0						13.4563	14.8889	3.3673	12.2486	8.18396	221.679	11.3387	150.028	66.9771		0	0	1	0	1	24076.7	2.19195e-08	0.000148052
22299	38761	0	0	100	0	30	14389000	13924550	187	10360632	650950	0	0						16.482	16.4492	5.23111	16.1535	13.3862	270.575	27.3645	260.936	179.19		0	0	1	1	0	76946.5	9.30901e-06	0.00305107
23922	38811	0	0	100	0	30	406080	924000	45	135200	92820	0	0						12.9143	13.7365	3.80666	11.8145	11.4384	188.691	14.4907	139.583	130.837		0	0	1	0	0	9024	7.41422e-09	8.61058e-05
23932	39022	0	0	100	0	30	425250	1042000	31	114000	68590	0	0						12.9604	13.8567	3.43399	11.644	11.1359	192.007	11.7923	135.582	124.008		0	0	1	0	0	13717.7	8.13075e-09	9.01707e-05
32120	39030	0	0	100	0	30	722104	829500	31	201690	23820	0	100						13.4899	13.6286	3.43399	12.2145	10.0783	185.738	11.7923	149.194	101.572		1	0	1	0	0	23293.7	2.34445e-08	0.000153116
22292	39347	0	0	100	0	30	3940930	882000	393	2374735	80551	0	0						15.1869	13.6899	5.97381	14.6804	11.2966	187.415	35.6864	215.514	127.614		0	0	1	1	0	10027.8	6.98296e-07	0.000835641
22292	39409	0	0	100	0	30	1755074	605000	209	1142394	75605	0	0						14.378	13.313	5.34233	13.9486	11.2333	177.236	28.5405	194.564	126.187		0	0	1	1	0	8397.48	1.38495e-07	0.000372149
23123	39531	64	0	36.18	0	30	249512866	279652284	723	80470860	61923296	24283337	52						19.335	19.4491	6.58341	18.2034	17.9414	378.266	43.3413	331.364	321.894		1	0	1	1	1	345108	0.00279916	0.0529071
23962	39565	0	0	100	0	30	15590820	2870761	107	11842398	385244	11738063	0						16.5622	14.8701	4.67283	16.2872	12.8616	221.12	21.8353	265.273	165.422		0	0	1	1	1	145709	1.0929e-05	0.0033059
32112	39653	0	0	100	0	30	3917177	2279096	51	1876940	38420	0	0						15.1809	14.6393	3.93183	14.4452	10.5563	214.309	15.4593	208.662	111.436		0	0	1	0	0	76807.4	6.89904e-07	0.000830604
32300	39656	0	0	100	0	30	30215613	697000	25	11477825	1752109	0	0						17.2239	13.4545	3.21888	16.2559	14.3763	181.025	10.3612	264.255	206.679		0	0	1	0	0	1.20862e+06	4.10492e-05	0.00640697
23921	39779	0	0	100	0	51	320000	98000	20	34000	50573	0	0						12.6761	11.4927	2.99573	10.4341	10.8312	132.083	8.97441	108.871	117.314		0	0	0	0	0	16000	4.60407e-09	6.78533e-05
23932	39828	0	0	100	0	52	173649	156240	25	10653	2673	0	7						12.0648	11.9591	3.21888	9.2736	7.89096	143.021	10.3612	85.9996	62.2672		1	0	0	0	0	6945.96	1.35577e-09	3.68208e-05
23962	39972	0	0	100	0	73	188687695	26970000	643	18040400	7654500	0	48						19.0556	17.1102	6.46614	16.7081	15.8508	292.76	41.811	279.161	251.248		1	0	0	1	0	293449	0.00160077	0.0400096
22220	40088	0	0	100	0	12	123955773	10698479	207	44862123	1328025	10019617	0						18.6354	16.1856	5.33272	17.6191	14.0992	261.974	28.4379	310.433	198.788		0	0	0	1	1	598820	0.000690837	0.0262838
22299	40092	0	0	100	0	12	2300000	2270000	28	750000	27850	0	0						14.6484	14.6353	3.3322	13.5278	10.2346	214.192	11.1036	183.002	104.747		0	0	0	0	0	82142.9	2.37847e-07	0.000487696
22220	40545	0	0	100	0	30	84337029	135681700	482	36336129	8882512	0	0						18.2503	18.7258	6.17794	17.4083	15.9996	350.656	38.167	303.05	255.987		0	0	1	1	0	174973	0.0003198	0.017883
22220	40546	0	0	100	0	30	3996000	2370000	79	1670000	421200	0	0						15.2008	14.6784	4.36945	14.3283	12.9509	215.455	19.0921	205.301	167.725		0	0	1	0	0	50582.3	7.17948e-07	0.000847318
22299	40936	0	0	100	0	30	2695000	1110000	46	973500	429000	0	0						14.8069	13.9199	3.82864	13.7887	12.9692	193.763	14.6585	190.127	168.2		0	0	1	0	0	58587	3.26557e-07	0.000571452
22220	40970	0	0	100	0	30	22046609	7295000	126	11742136	64173	0	0						16.9087	15.8027	4.83628	16.2787	11.0693	249.725	23.3896	264.996	122.53		0	0	1	1	0	174973	2.18537e-05	0.0046748
22220	40985	0	0	100	0	30	49342411	26472551	282	25843499	489930	3418617	0						17.7143	17.0916	5.64191	17.0676	13.102	292.123	31.8311	291.302	171.663		0	0	1	1	1	174973	0.000109467	0.0104626
22292	41037	0	0	100	0	30	9305556	470000	155	3508118	1453699	0	0						16.0461	13.0605	5.04343	15.0706	14.1896	170.576	25.4361	227.123	201.345		0	0	1	1	0	60035.8	3.89338e-06	0.00197316
22220	41046	0	0	100	0	30	80505401	14226061	267	49177879	3025368	0	0						18.2038	16.4706	5.58725	17.711	14.9225	271.28	31.2173	313.678	222.682		0	0	1	1	0	301518	0.000291402	0.0170705
23959	41074	0	0	100	0	30	2625000	1813000	25	1504070	141925	0	0						14.7806	14.4105	3.21888	14.2237	11.8631	207.662	10.3612	202.313	140.732		0	0	1	0	0	105000	3.09814e-07	0.000556609
23922	41084	0	0	100	0	30	455901	545181	26	166528	47263	0	0						13.03	13.2089	3.2581	12.0229	10.7635	174.474	10.6152	144.551	115.853		0	0	1	0	0	17534.7	9.34508e-09	9.667e-05
23922	41090	0	0	100	0	30	373700	170000	28	119520	115955	0	0						12.8312	12.0436	3.3322	11.6912	11.661	145.047	11.1036	136.685	135.978		0	0	1	0	0	13346.4	6.27897e-09	7.92399e-05
23922	41099	0	0	100	0	30	369500	165000	28	106860	116825	0	0						12.8199	12.0137	3.3322	11.5793	11.6684	144.329	11.1036	134.08	136.152		0	0	1	0	0	13196.4	6.13862e-09	7.83494e-05
23922	41100	0	0	100	0	30	491375	697000	40	82264	132716	0	0						13.105	13.4545	3.68888	11.3177	11.796	181.025	13.6078	128.09	139.145		0	0	1	0	0	12284.4	1.0856e-08	0.000104192
23922	41102	0	0	100	0	30	479000	374000	31	84840	145910	0	0						13.0795	12.832	3.43399	11.3485	11.8907	164.661	11.7923	128.789	141.39		0	0	1	0	0	15451.6	1.0316e-08	0.000101568
23922	41114	0	0	100	0	30	1090000	775000	88	149083	297780	0	0						13.9017	13.5606	4.47734	11.9123	12.6041	183.89	20.0465	141.902	158.864		0	0	1	0	0	12386.4	5.34189e-08	0.000231125
23922	41115	0	0	100	0	30	247000	250000	29	37350	46322	0	0						12.4171	12.4292	3.3673	10.5281	10.7434	154.485	11.3387	110.841	115.42		0	0	1	0	0	8517.24	2.74306e-09	5.23743e-05
23923	41118	0	0	100	0	30	380000	262000	28	58842	110466	0	0						12.8479	12.4761	3.3322	10.9826	11.6125	155.653	11.1036	120.618	134.849		0	0	1	0	0	13571.4	6.49246e-09	8.05758e-05
23922	41119	0	0	100	0	30	438000	105500	34	134700	131035	0	0						12.99	11.5665	3.52636	11.8108	11.7832	133.783	12.4352	139.495	138.844		0	0	1	0	0	12882.4	8.62562e-09	9.28742e-05
23922	41122	0	0	100	0	30	773500	649000	61	93286	210797	0	0						13.5587	13.3832	4.11087	11.4434	12.2587	179.11	16.8993	130.952	150.275		0	0	1	0	0	12680.3	2.69006e-08	0.000164014
22299	41204	0	0	62	38	30	5422622	18250399	49	994080	1230234	0	15						15.5061	16.7197	3.89182	13.8096	14.0227	279.548	15.1463	190.704	196.637		1	1	1	0	0	110666	1.32209e-06	0.00114982
32402	41264	0	0	100	0	30	69078415	7845800	1418	10630206	547386	0	0						18.0508	15.8755	7.257	16.1792	13.2129	252.031	52.6641	261.767	174.581		0	0	1	1	0	48715.4	0.000214549	0.0146475
22199	41630	0	0	100	0	30	21082770	2099810	165	9119899	1180305	0	0						16.864	14.5574	5.10595	16.026	13.9813	211.917	26.0707	256.832	195.476		0	0	1	1	0	127774	1.99847e-05	0.00447042
22220	41694	0	0	100	0	30	236959225	96414528	1032	142745116	11907861	0	32						19.2834	18.3842	6.93925	18.7766	16.2927	337.978	48.1532	352.56	265.452		1	0	1	1	0	229612	0.00252458	0.0502452
22220	41700	0	0	100	0	30	41874000	5540000	163	38080000	714400	0	0						17.5502	15.5275	5.09375	17.4552	13.4792	241.103	25.9463	304.684	181.689		0	0	1	1	0	256896	7.88372e-05	0.00887903
23922	41758	0	0	100	0	30	253268	355200	23	52800	62993	0	0						12.4422	12.7804	3.13549	10.8743	11.0508	163.34	9.83132	118.25	122.12		0	0	1	0	0	11011.7	2.88405e-09	5.37033e-05
32909	41823	0	0	0	100	30	116313000	45300000	2639	9366594	3282663	6336081	100						18.5718	17.6288	7.87816	16.0527	15.0042	310.775	62.0653	257.688	225.125		1	1	1	1	1	44074.6	0.000608273	0.0246632
23957	41893	0	0	100	0	30	28840000	11800000	60	21246838	847898	0	0						17.1773	16.2836	4.09434	16.8717	13.6505	265.156	16.7637	284.655	186.337		0	0	1	0	0	480667	3.73966e-05	0.00611528
32112	41905	0	0	100	0	30	2158227	1693547	54	835445	86947	0	81						14.5848	14.3423	3.98898	13.6357	11.3731	205.703	15.912	185.933	129.346		1	0	1	0	0	39967.2	2.09429e-07	0.000457634
32903	41906	0	0	100	0	30	481533	636600	20	137417	6854	0	0						13.0847	13.3639	2.99573	11.8308	8.83259	178.594	8.97441	139.967	78.0146		0	0	1	0	0	24076.7	1.04254e-08	0.000102105
32112	41907	0	0	100	0	30	911523	601769	35	449191	12436	0	46						13.7229	13.3076	3.55535	13.0152	9.42835	177.093	12.6405	169.396	88.8938		1	0	1	0	0	26043.5	3.73575e-08	0.000193281
22199	42697	0	0	100	0	30	6520830	1915000	31	3443705	1493712	0	0						15.6905	14.4652	3.43399	15.0521	14.2168	209.243	11.7923	226.564	202.117		0	0	1	0	0	210349	1.91182e-06	0.00138269
22292	42718	0	0	100	0	30	1440860	651000	24	207997	571764	0	0						14.1808	13.3863	3.17805	12.2453	13.2565	179.192	10.1	149.947	175.734		0	0	1	0	0	60035.8	9.33438e-08	0.000305522
22220	42728	0	0	100	0	30	12773036	528347	73	6225203	517661	0	0						16.3628	13.1775	4.29046	15.6441	13.1571	173.647	18.408	244.738	173.109		0	0	1	0	0	174973	7.33551e-06	0.00270841
22220	42730	0	0	100	0	30	4549300	2350000	26	2144993	263046	0	0						15.3305	14.6699	3.2581	14.5786	12.4801	215.207	10.6152	212.537	155.753		0	0	1	0	0	174973	9.30532e-07	0.000964641
22220	42731	0	0	100	0	30	3332240	1510000	65	2306910	221925	0	0						15.0192	14.2276	4.17439	14.6514	12.3101	202.425	17.4255	214.664	151.538		0	0	1	0	0	51265.2	4.99246e-07	0.000706573
23119	42758	0	0	100	0	30	1589549	648421	44	694348	5734	0	0						14.279	13.3823	3.78419	13.4507	8.65417	179.086	14.3201	180.922	74.8946		0	0	1	0	0	36126.1	1.13603e-07	0.00033705
23953	42770	0	0	100	0	30	7241378	87750	24	4320791	20022	0	0						15.7953	11.3822	3.17805	15.2789	9.90459	129.556	10.1	233.446	98.1008		0	0	1	0	0	301724	2.35768e-06	0.00153547
23953	42772	0	0	100	0	30	6034482	937700	20	3408664	206377	0	0						15.613	13.7512	2.99573	15.0418	12.2375	189.095	8.97441	226.257	149.755		0	0	1	0	0	301724	1.63728e-06	0.00127956
23922	42774	0	0	100	0	30	675500	799000	20	355900	14898	0	30						13.4232	13.5911	2.99573	12.7824	9.60898	184.718	8.97441	163.39	92.3325		1	0	1	0	0	33775	2.0516e-08	0.000143234
23922	42811	0	0	100	0	30	385763	730000	22	140158	39637	0	0						12.863	13.5008	3.09104	11.8505	10.5875	182.272	9.55454	140.435	112.096		0	0	1	0	0	17534.7	6.69088e-09	8.17978e-05
23922	42813	0	0	100	0	30	1843550	750000	48	1189500	36420	0	0						14.4272	13.5278	3.8712	13.989	10.5029	183.002	14.9862	195.693	110.31		0	0	1	0	0	38407.3	1.5281e-07	0.000390909
24103	42836	0	0	0	100	30	33364340	5504322	108	27307002	1476336	756517	81						17.323	15.521	4.68213	17.1227	14.2051	240.903	21.9224	293.185	201.784		1	1	1	1	1	308929	5.00504e-05	0.00707463
23953	42902	0	0	100	0	30	48577580	9852125	161	27959185	1253315	0	0						17.6987	16.1032	5.0814	17.1463	14.0413	259.313	25.8207	293.994	197.158		0	0	1	1	0	301724	0.0001061	0.0103005
32300	42909	0	0	100	0	30	155912561	1485874	129	61834214	2042463	0	0						18.8648	14.2115	4.85981	17.94	14.5297	201.967	23.6178	321.842	211.111		0	0	1	1	0	1.20862e+06	0.00109296	0.0330599
22299	42980	0	0	100	0	30	10084624	2700000	37	5415013	2241461	0	0						16.1265	14.8088	3.61092	15.5047	14.6226	219.299	13.0387	240.395	213.822		0	0	1	0	0	272557	4.57258e-06	0.00213836
32402	42985	0	0	100	0	30	5066400	250400	104	1458557	218637	0	0						15.4381	12.4308	4.64439	14.193	12.2952	154.525	21.5704	201.44	151.171		0	0	1	1	0	48715.4	1.15409e-06	0.00107429
32402	42987	0	0	100	0	30	975036	1950000	47	264000	60818	0	0						13.7902	14.4833	3.85015	12.4837	11.0156	209.767	14.8236	155.843	121.344		0	0	1	0	0	20745.4	4.27448e-08	0.000206748
32402	42989	0	0	100	0	30	1315315	23100	27	394784	31596	0	0						14.0896	10.0476	3.29584	12.8861	10.3608	100.954	10.8625	166.051	107.346		0	0	1	0	0	48715.4	7.7786e-08	0.000278901
22112	43221	0	0	100	0	73	4092458	2110000	33	950544	123485	0	0						15.2247	14.5622	3.49651	13.7648	11.7239	212.058	12.2256	189.469	137.449		0	0	0	0	0	124014	7.53027e-07	0.000867771
22123	43291	0	0	100	0	12	921847470	7427481	316	801402452	6239800	0	100						20.6419	15.8207	5.75574	20.5019	15.6465	250.294	33.1286	420.327	244.812		1	0	0	1	0	2.91724e+06	0.0382085	0.19547
22293	43909	0	0	100	0	30	25117175	2271000	95	6439976	1282007	4053679	0						17.0391	14.6357	4.55388	15.678	14.0639	214.205	20.7378	245.801	197.794		0	0	1	0	1	264391	2.83651e-05	0.00532589
22220	43912	0	0	100	0	30	3864687	3018000	47	1186168	678673	0	0						15.1674	14.9201	3.85015	13.9862	13.4279	222.61	14.8236	195.615	180.308		0	0	1	0	0	82227.4	6.71538e-07	0.000819474
22299	43919	0	0	0	100	30	119252426	24752160	184	80195429	853439	65309923	3						18.5968	17.0244	5.21494	18.2	13.657	289.831	27.1956	331.239	186.514		1	1	1	1	1	648111	0.000639406	0.0252865
22220	43920	0	0	100	0	30	45318030	36999507	259	23442019	496221	9376808	14						17.6292	17.4264	5.55683	16.97	13.1148	303.68	30.8783	287.982	171.997		1	0	1	1	1	174973	9.23388e-05	0.00960931
22220	43922	0	0	100	0	30	40952000	3320000	171	30388362	246418	0	0						17.5279	15.0155	5.14166	17.2296	12.4148	225.464	26.4367	296.858	154.127		0	0	1	1	0	239485	7.54036e-05	0.00868353
22220	43925	0	0	0	100	30	16797417	28800000	96	9006652	4877	0	0						16.6367	17.1759	4.56435	16.0135	8.49229	295.011	20.8333	256.431	72.1189		0	1	1	0	0	174973	1.26861e-05	0.00356175
22299	43938	0	0	100	0	30	6241612	11055224	288	1555835	398635	0	62						15.6467	16.2184	5.66296	14.2575	12.8958	263.037	32.0691	203.277	166.302		1	0	1	1	0	21672.3	1.7516e-06	0.00132348
23929	43940	0	0	100	0	30	89257663	655464356	465	6888108	4516173	4545735	30						18.307	20.3009	6.14204	15.7453	15.3232	412.125	37.7246	247.915	234.8		1	0	1	1	1	191952	0.000358206	0.0189263
23942	43946	0	0	100	0	30	2700000	2360000	54	496800	549000	0	0						14.8088	14.6742	3.98898	13.1159	13.2159	215.331	15.912	172.028	174.659		0	0	1	0	0	50000	3.2777e-07	0.000572512
23922	43964	0	0	100	0	30	525000	353000	44	157800	135596	0	0						13.1712	12.7742	3.78419	11.9691	11.8174	163.181	14.3201	143.259	139.652		0	0	1	0	0	11931.8	1.23926e-08	0.000111322
23922	43966	0	0	100	0	30	480000	10000	41	146086	107100	0	0						13.0815	9.21034	3.71357	11.892	11.5815	84.8304	13.7906	141.418	134.132		0	0	1	0	0	11707.3	1.03592e-08	0.00010178
23929	43973	0	0	0	100	30	9843093	4404667	169	2801600	3174317	322244	0						16.1023	15.2982	5.1299	14.8457	14.9706	234.034	26.3159	220.395	224.119		0	1	1	1	1	58243.2	4.35617e-06	0.00208715
23963	43976	0	0	100	0	30	3901500	765000	52	2587500	316880	0	38						15.1769	13.5476	3.95124	14.7662	12.6663	183.538	15.6123	218.041	160.435		1	0	1	0	0	75028.8	6.84393e-07	0.00082728
22299	44135	0	0	100	0	30	26738005	25691266	312	11974248	1230157	0	0						17.1016	17.0617	5.743	16.2983	14.0227	291.1	32.9821	265.634	196.635		0	0	1	1	0	85698.7	3.2144e-05	0.00566957
32909	44136	0	0	100	0	30	3382293	10446410	50	906155	316994	0	0						15.0341	16.1618	3.91202	13.717	12.6666	261.203	15.3039	188.155	160.444		0	0	1	0	0	67645.9	5.14357e-07	0.000717187
22220	44392	0	0	100	0	30	75783039	22893717	1033	46826445	4397951	39915703	100						18.1434	16.9464	6.94022	17.662	15.2966	287.18	48.1667	311.945	233.987		1	0	1	1	1	73362.1	0.000258218	0.0160692
22220	44399	0	0	100	0	30	279518350	20394982	794	125165332	3253809	0	0						19.4486	16.8308	6.67708	18.6451	14.9953	283.276	44.5834	347.641	224.86		0	0	1	1	0	352038	0.00351288	0.0592695
23953	44413	0	0	100	0	30	143385480	4404707	490	13823090	11758412	2390554	0						18.781	15.2982	6.19441	16.4419	16.2801	234.034	38.3707	270.334	265.041		0	0	1	1	1	292623	0.000924384	0.0304037
32300	44438	0	0	100	0	30	1384595	2249740	43	385000	46200	0	0						14.1409	14.6263	3.7612	12.861	10.7407	213.929	14.1466	165.405	115.363		0	0	1	0	0	32199.9	8.61961e-08	0.000293592
32909	44441	0	0	0	100	30	76340000	12647000	2292	3819486	1408282	196586	21						18.1507	16.3529	7.73718	15.1556	14.1579	267.418	59.864	229.693	200.446		1	1	1	1	1	33307.2	0.000262027	0.0161873
32909	44442	0	0	0	100	30	13161823	2000036	182	8554370	107976	0	95						16.3928	14.5087	5.20401	15.962	11.5897	210.502	27.0817	254.784	134.32		1	1	1	1	0	72317.7	7.78887e-06	0.00279085
23962	44471	0	0	100	0	30	1913680	953450	29	824750	222084	0	26						14.4645	13.7678	3.3673	13.6228	12.3108	189.553	11.3387	185.582	151.556		1	0	1	0	0	65989	1.64657e-07	0.00040578
23955	44474	0	0	100	0	30	41849371	5942104	256	24906220	2907931	5221588	0						17.5496	15.5976	5.54518	17.0306	14.883	243.284	30.749	290.042	221.502		0	0	1	1	1	163474	7.87445e-05	0.00887381
22220	44761	0	0	100	0	30	4349460	404952	49	3293634	412624	0	0						15.2856	12.9115	3.89182	15.0075	12.9303	166.707	15.1463	225.225	167.192		0	0	1	0	0	88764.5	8.50575e-07	0.000922266
22123	44767	0	0	100	0	30	34267034	1900000	23	25558582	1092485	25558582	0						17.3497	14.4574	3.13549	17.0565	13.904	209.015	9.83132	290.924	193.32		0	0	1	0	1	1.48987e+06	5.27953e-05	0.00726604
23922	44785	0	0	100	0	30	560000	103000	23	122000	61000	0	0						13.2357	11.5425	3.13549	11.7118	11.0186	133.229	9.83132	137.166	121.41		0	0	1	0	0	24347.8	1.41e-08	0.000118743
24320	44798	0	0	0	100	30	19779518	1388719	108	9336737	114830	9336737	73						16.8002	14.1439	4.68213	16.0495	11.6512	200.05	21.9224	257.585	135.751		1	1	1	1	1	183144	1.75903e-05	0.00419408
24101	44799	0	0	100	0	30	149852099	30678868	231	105934699	6143554	0	0						18.8252	17.2391	5.44242	18.4783	15.6309	297.186	29.6199	341.449	244.325		0	0	1	1	0	648710	0.00100964	0.0317749
24204	44806	0	0	0	100	30	106444843	3727664	90	54400000	2700000	10500000	4						18.4831	15.1313	4.49981	17.8119	14.8088	228.956	20.2483	317.263	219.299		1	1	1	0	1	1.18272e+06	0.000509438	0.0225707
32300	44837	0	0	100	0	30	834350	532000	22	295675	56591	0	0						13.6344	13.1844	3.09104	12.597	10.9436	173.828	9.55454	158.685	119.762		0	0	1	0	0	37925	3.12996e-08	0.000176917
32909	44841	0	0	100	0	30	2816967	861150	117	804651	4683	0	0						14.8512	13.666	4.76217	13.5982	8.45169	186.76	22.6783	184.91	71.4311		0	0	1	1	0	24076.6	3.56784e-07	0.000597314
22220	44880	0	0	100	0	61	4560000	2470000	58	2880000	197510	0	0						15.3328	14.7197	4.06044	14.8733	12.1935	216.67	16.4872	221.215	148.683		0	0	0	0	0	78620.7	9.34914e-07	0.00096691
23990	44932	0	0	100	0	72	7714972	2302258	66	540000	1148888	0	0						15.8587	14.6494	4.18965	13.1993	13.9543	214.605	17.5532	174.222	194.723		0	0	0	0	0	116894	2.67615e-06	0.00163589
23990	45092	0	0	100	0	19	5165000	1805000	38	2500000	1255596	0	0						15.4574	14.4061	3.63759	14.7318	14.0431	207.535	13.232	217.026	197.209		0	0	0	0	0	135921	1.19945e-06	0.00109519
22199	45203	0	0	100	0	30	2346649	1134940	55	927508	28641	0	7						14.6685	13.9421	4.00733	13.7403	10.2626	194.382	16.0587	188.795	105.321		1	0	1	0	0	42666.3	2.47593e-07	0.000497587
22291	45510	0	0	0	100	30	285860508	50601447	267	222248206	4901452	209421854	0						19.471	17.7395	5.58725	19.2193	15.405	314.69	31.2173	369.382	237.315		0	1	1	1	1	1.07064e+06	0.0036741	0.0606143
22220	45525	0	0	100	0	30	63165285	200472892	361	32700635	1151775	14811513	0						17.9613	19.1162	5.88888	17.3029	13.9568	365.429	34.6789	299.391	194.793		0	0	1	1	1	174973	0.00017939	0.0133937
22220	45532	0	0	100	0	30	21503628	3602880	142	10874467	1098133	0	0						16.8837	15.0972	4.95583	16.2019	13.9091	227.927	24.5602	262.502	193.464		0	0	1	1	0	151434	2.07905e-05	0.00455966
22291	45537	0	0	100	0	30	174477749	56181528	223	16384211	3354	6553684	80						18.9773	17.8441	5.40717	16.6118	8.11791	318.412	29.2375	275.953	65.9004		1	0	1	1	1	782411	0.00136874	0.0369965
22220	45539	0	0	100	0	30	3703832	4710000	50	1163075	615214	0	0						15.1249	15.3652	3.91202	13.9666	13.3297	236.089	15.3039	195.065	177.682		0	0	1	0	0	74076.6	6.168e-07	0.000785366
22220	45551	0	0	100	0	30	12574261	4030222	38	9162940	245503	0	0						16.3472	15.2093	3.63759	16.0307	12.4111	231.324	13.232	256.983	154.035		0	0	1	0	0	330902	7.10898e-06	0.00266627
22220	45554	0	0	100	0	30	17847255	22500000	102	9251202	313909	0	0						16.6974	16.929	4.62497	16.0403	12.6569	286.592	21.3904	257.29	160.196		0	0	1	1	0	174973	1.43214e-05	0.00378436
23929	45558	0	0	100	0	30	54145797	16092104	342	13712236	9714346	0	0						17.8072	16.5938	5.83481	16.4338	16.0891	275.356	34.045	270.07	258.86		0	0	1	1	0	158321	0.000131817	0.0114812
22123	45563	0	0	100	0	30	456340627	104295397	1005	204793450	321451	43474314	10						19.9388	18.4627	6.91274	19.1375	12.6806	340.873	47.786	366.244	160.798		1	0	1	1	1	454070	0.00936312	0.0967632
23922	45570	0	0	100	0	30	735000	423000	48	164846	255550	0	0						13.5076	12.9551	3.8712	12.0128	12.4512	167.835	14.9862	144.307	155.032		0	0	1	0	0	15312.5	2.42894e-08	0.000155851
23922	45575	0	0	100	0	30	331100	140000	23	96300	91760	0	0						12.7102	11.8494	3.13549	11.4752	11.4269	140.408	9.83132	131.681	130.575		0	0	1	0	0	14395.7	4.92902e-09	7.0207e-05
23922	45577	0	0	100	0	30	488450	468000	24	111525	185864	0	0						13.099	13.0562	3.17805	11.622	12.1328	170.465	10.1	135.071	147.204		0	0	1	0	0	20352.1	1.07271e-08	0.000103572
24102	45590	0	0	100	0	30	218525143	14322299	30	203259587	13046	12232969	0						19.2024	16.4773	3.4012	19.13	9.47624	271.502	11.5681	365.957	89.7991		0	0	1	0	1	7.28417e+06	0.00214706	0.0463364
32909	45772	0	0	100	0	30	397095	65000	25	292500	1728	0	100						12.8919	11.0821	3.21888	12.5862	7.45472	122.814	10.3612	158.413	55.5728		1	0	1	0	0	15883.8	7.08975e-09	8.42007e-05
22199	45832	0	0	100	0	30	39995338	6862592	401	25518738	309711	990990	100						17.5043	15.7416	5.99396	17.0549	12.6434	247.798	35.9276	290.87	159.855		1	0	1	1	1	99739	7.19218e-05	0.00848067
22220	45961	0	0	100	0	30	12528000	4050750	96	10800000	123900	0	0						16.3435	15.2144	4.56435	16.1951	11.7272	231.478	20.8333	262.28	137.528		0	0	1	0	0	130500	7.05676e-06	0.00265646
32909	45990	0	0	0	100	30	18603145	3038128	960	3981289	229853	2451562	0						16.7388	14.9268	6.86693	15.1971	12.3452	222.808	47.1548	230.952	152.404		0	1	1	1	1	19378.3	1.55602e-05	0.00394464
22220	46261	0	0	100	0	30	6038798	910199	33	4984830	102515	352818	0						15.6137	13.7214	3.49651	15.4219	11.5378	188.277	12.2256	237.835	133.12		0	0	1	0	1	182994	1.63962e-06	0.00128048
22299	46268	0	0	100	0	30	437000	1070000	23	224000	15375	0	0						12.9877	13.8832	3.13549	12.3194	9.6405	192.742	9.83132	151.768	92.9392		0	0	1	0	0	19000	8.58628e-09	9.26622e-05
22293	46269	0	0	100	0	30	29083045	31991000	110	8946451	1399838	0	0						17.1857	17.281	4.70048	16.0068	14.1519	298.632	22.0945	256.217	200.275		0	0	1	1	0	264391	3.80296e-05	0.00616682
23922	46291	0	0	100	0	30	350693	14000	20	90642	65431	0	0						12.7677	9.54681	2.99573	11.4147	11.0888	91.1416	8.97441	130.295	122.96		0	0	1	0	0	17534.7	5.52963e-09	7.43615e-05
23922	46293	0	0	100	0	30	350693	9500	20	94221	62354	0	0						12.7677	9.15905	2.99573	11.4534	11.0406	83.8881	8.97441	131.18	121.894		0	0	1	0	0	17534.7	5.52963e-09	7.43615e-05
23922	46296	0	0	100	0	30	350693	7000	20	90430	62515	0	0						12.7677	8.85367	2.99573	11.4123	11.0432	78.3874	8.97441	130.241	121.951		0	0	1	0	0	17534.7	5.52963e-09	7.43615e-05
23922	46297	0	0	100	0	30	350693	9500	20	92275	59908	0	0						12.7677	9.15905	2.99573	11.4325	11.0006	83.8881	8.97441	130.703	121.012		0	0	1	0	0	17534.7	5.52963e-09	7.43615e-05
23922	46298	0	0	100	0	30	368228	12000	21	98738	63960	0	0						12.8165	9.39266	3.04452	11.5002	11.066	88.2221	9.26912	132.255	122.457		0	0	1	0	0	17534.7	6.09643e-09	7.80796e-05
23963	46302	0	0	100	0	30	7484258	6507430	89	1986913	723057	0	0						15.8283	15.6885	4.48864	14.5021	13.4912	246.128	20.1479	210.311	182.014		0	0	1	0	0	84092.8	2.51849e-06	0.00158697
24101	46337	0	0	0	100	30	39058109	5725187	224	28656232	21741	2084257	82						17.4806	15.5604	5.41165	17.1709	9.98696	242.126	29.2859	294.839	99.7393		1	1	1	1	1	174367	6.85906e-05	0.00828194
22112	46447	0	0	100	0	61	3935000	1466537	28	1275000	727503	0	70						15.1854	14.1984	3.3322	14.0585	13.4974	201.595	11.1036	197.64	182.179		1	0	0	0	0	140536	6.96196e-07	0.000834384
23941	46502	0	0	100	0	73	1028769538	920398622	927	295487611	116407846	23872441	0						20.7516	20.6403	6.83195	19.5041	18.5726	426.023	46.6756	380.411	344.942		0	0	0	1	1	1.10978e+06	0.0475859	0.218142
23963	46504	0	0	100	0	73	2064999	2862000	28	524612	366708	0	0						14.5406	14.867	3.3322	13.1704	12.8123	221.029	11.1036	173.46	164.156		0	0	0	0	0	73750	1.91726e-07	0.000437866
22191	46576	0	0	100	0	15	12474338	2064959	84	8293364	123339	0	0						16.3392	14.5406	4.43082	15.931	11.7227	211.43	19.6321	253.796	137.422		0	0	0	0	0	148504	6.99644e-06	0.00264508
32402	46868	0	0	0	100	30	16660661	8486744	342	5357817	209275	1983154	0						16.6286	15.954	5.83481	15.4941	12.2514	254.531	34.045	240.066	150.097		0	1	1	1	1	48715.4	1.24803e-05	0.00353275
23953	46989	0	0	100	0	30	3626100	3888000	43	2915231	95648	0	0						15.1037	15.1734	3.7612	14.8855	11.4684	230.232	14.1466	221.577	131.525		0	0	1	0	0	84327.9	5.91183e-07	0.000768884
22123	47081	0	0	100	0	30	19348708	104295397	1005	2859172	321451	0	0						16.7781	18.4627	6.91274	14.866	12.6806	340.873	47.786	220.999	160.798		0	0	1	1	0	19252.4	1.68324e-05	0.00410273
22192	47085	0	0	100	0	30	1526816	1590000	33	163912	39380	0	0						14.2387	14.2792	3.49651	12.0071	10.581	203.897	12.2256	144.17	111.958		0	0	1	0	0	46267.2	1.04813e-07	0.000323748
22123	47096	0	0	100	0	30	26368302	3550000	280	15376983	387390	0	0						17.0877	15.0825	5.63479	16.5484	12.8672	227.481	31.7509	273.849	165.565		0	0	1	1	0	94172.5	3.12613e-05	0.00559118
22299	47107	0	0	100	0	30	2304614	2520280	38	786840	183353	0	0						14.6504	14.7399	3.63759	13.5758	12.1192	217.264	13.232	184.302	146.874		0	0	1	0	0	60647.7	2.38802e-07	0.000488674
22220	47110	0	0	100	0	30	4024381	3735600	23	1667326	277681	0	0						15.2079	15.1334	3.13549	14.3267	12.5342	229.02	9.83132	205.255	157.107		0	0	1	0	0	174973	7.28183e-07	0.000853336
22220	47112	0	0	100	0	30	9596147	1002699	29	281063	1046614	0	0						16.0769	13.8182	3.3673	12.5463	13.8611	190.943	11.3387	157.41	192.129		0	0	1	0	0	330902	4.14034e-06	0.00203478
23931	47121	0	0	0	100	30	7878933	1653150	110	3007330	453013	0	0						15.8797	14.3182	4.70048	14.9166	13.0237	205.011	22.0945	222.504	169.616		0	1	1	1	0	71626.7	2.79111e-06	0.00167066
23953	47125	0	0	22	78	30	23793783	9380000	513	11736200	646195	0	0						16.9849	16.0541	6.24028	16.2782	13.3789	257.734	38.941	264.979	178.994		0	1	1	1	0	46381.6	2.54548e-05	0.00504527
23942	47132	0	0	100	0	30	1053218	624600	29	61251	254991	0	0						13.8674	13.3449	3.3673	11.0227	12.449	178.085	11.3387	121.501	154.977		0	0	1	0	0	36317.9	4.98745e-08	0.000223326
23953	47135	0	0	0	100	30	6085329	16015805	152	1222193	1856880	0	0						15.6214	16.5891	5.02388	14.0162	14.4344	275.198	25.2394	196.453	208.352		0	1	1	1	0	40035.1	1.66498e-06	0.00129034
23922	47142	0	0	100	0	30	817250	405000	49	183231	313550	0	0						13.6137	12.9116	3.89182	12.1185	12.6557	166.711	15.1463	146.858	160.167		0	0	1	0	0	16678.6	3.00298e-08	0.000173291
23932	47150	0	0	100	0	30	1300765	899500	21	311557	466770	0	0						14.0785	13.7096	3.04452	12.6493	13.0536	187.953	9.26912	160.006	170.396		0	0	1	0	0	61941.2	7.60746e-08	0.000275816
23955	47154	0	0	100	0	30	14100870	17654350	126	8263464	436025	0	0						16.4617	16.6865	4.83628	15.9274	12.9855	278.439	23.3896	253.681	168.622		0	0	1	1	0	111912	8.93993e-06	0.00298997
32300	47243	0	0	0	100	30	163164309	5063810	135	35856650	21871834	23944330	0						18.9103	15.4376	4.90527	17.395	16.9007	238.32	24.0617	302.587	285.634		0	1	1	1	1	1.20862e+06	0.001197	0.0345976
32402	47254	0	0	100	0	30	1997331	3672929	41	560400	68974	0	0						14.5073	15.1165	3.71357	13.2364	11.1415	228.509	13.7906	175.202	124.133		0	0	1	0	0	48715.4	1.79367e-07	0.000423517
22299	47257	0	0	100	0	30	12810198	17858148	47	7323112	2590617	0	0						16.3658	16.698	3.85015	15.8065	14.7674	278.822	14.8236	249.847	218.076		0	0	1	0	0	272557	7.37826e-06	0.00271629
32402	47259	0	0	100	0	30	1008700	1558650	23	605832	29916	0	0						13.8242	14.2593	3.13549	13.3144	10.3061	203.329	9.83132	177.272	106.217		0	0	1	0	0	43856.5	4.57474e-08	0.000213886
22220	47468	0	0	100	0	30	16971105	12569754	125	6385010	1733274	0	0						16.647	16.3468	4.82831	15.6695	14.3655	267.218	23.3126	245.532	206.368		0	0	1	1	0	135769	1.29498e-05	0.00359858
22220	47478	0	0	100	0	30	899500	414000	33	381250	36831	0	0						13.7096	12.9336	3.49651	12.8512	10.5141	167.279	12.2256	165.154	110.546		0	0	1	0	0	27257.6	3.63785e-08	0.000190731
23932	47534	0	0	100	0	30	647500	902000	26	113832	49258	0	8						13.3809	13.7124	3.2581	11.6425	10.8048	188.029	10.6152	135.547	116.744		1	0	1	0	0	24903.8	1.88504e-08	0.000137297
32903	47711	0	0	100	0	30	746376	647000	31	207828	9593	0	0						13.523	13.3801	3.43399	12.2445	9.16879	179.027	11.7923	149.927	84.0667		0	0	1	0	0	24076.6	2.50471e-08	0.000158263
22220	47759	0	0	0	100	30	171136631	33156957	293	94278074	3189745	1971573	24						18.958	17.3168	5.68017	18.3618	14.9755	299.87	32.2644	337.154	224.264		1	1	1	1	1	584084	0.00131682	0.0362881
23963	47792	0	0	100	0	30	3559422	670000	31	2510700	457505	0	0						15.0851	13.415	3.43399	14.7361	13.0335	179.963	11.7923	217.152	169.873		0	0	1	0	0	114820	5.69641e-07	0.000754745
23962	47889	0	0	100	0	73	14233145	3350000	152	5143762	1014856	0	65						16.4711	15.0245	5.02388	15.4533	13.8303	225.735	25.2394	238.804	191.276		1	0	0	1	0	93639.1	9.10844e-06	0.00301802
23962	47890	0	0	100	0	73	2353836	846232	46	451000	301300	205000	0						14.6716	13.6485	3.82864	13.0192	12.6159	186.283	14.6585	169.5	159.16		0	0	0	0	1	51170.3	2.49112e-07	0.000499111
23921	47909	0	0	100	0	74	1300000	180000	60	353000	44920	0	0						14.0779	12.1007	4.09434	12.7742	10.7126	146.427	16.7637	163.181	114.761		0	0	0	0	0	21666.7	7.59852e-08	0.000275654
22112	47959	0	0	100	0	13	8407085	776582	72	5001392	244827	0	0						15.9446	13.5627	4.27667	15.4252	12.4083	183.946	18.2899	237.938	153.966		0	0	0	0	0	116765	3.17785e-06	0.00178265
22220	48118	0	0	100	0	30	9281776	6350000	81	6283856	431662	0	0						16.0436	15.664	4.39445	15.6535	12.9754	245.36	19.3112	245.032	168.361		0	0	1	0	0	114590	3.87351e-06	0.00196812
22299	48126	0	0	100	0	30	2197000	4204600	47	905700	197105	0	0						14.6026	15.2517	3.85015	13.7165	12.1915	232.614	14.8236	188.141	148.632		0	0	1	0	0	46744.7	2.17021e-07	0.000465855
22299	48129	0	0	100	0	30	1864200	1655000	79	258450	152275	235200	0						14.4383	14.3193	4.36945	12.4625	11.9334	205.043	19.0921	155.313	142.407		0	0	1	0	1	23597.5	1.56253e-07	0.000395288
22230	48363	0	0	100	0	30	2381784	1390000	39	984401	238006	0	0						14.6834	14.1448	3.66356	13.7998	12.3801	200.076	13.4217	190.434	153.266		0	0	1	0	0	61071.4	2.55063e-07	0.000505037
22220	48364	0	0	100	0	30	44092283	129343255	67	34389790	1952360	12992646	0						17.6018	18.678	4.20469	17.3533	14.4845	348.867	17.6794	301.136	209.802		0	0	1	0	1	658094	8.74112e-05	0.0093494
22220	48368	0	0	100	0	30	6633228	2620572	104	2730340	867234	0	0						15.7076	14.7789	4.64439	14.8199	13.6731	218.416	21.5704	219.631	186.953		0	0	1	1	0	63781	1.9783e-06	0.00140652
22299	48374	0	0	100	0	30	716100	3260000	27	355100	102205	0	0						13.4816	14.9972	3.29584	12.7802	11.5347	224.917	10.8625	163.332	133.05		0	0	1	0	0	26522.2	2.30563e-08	0.000151843
22291	48375	0	0	100	0	30	21580555	2608638	158	15556191	288589	2386800	0						16.8873	14.7743	5.0626	16.56	12.5728	218.281	25.6299	274.233	158.074		0	0	1	1	1	136586	2.09395e-05	0.00457598
23922	48384	0	0	100	0	30	285850	360000	28	63060	61885	0	0						12.5632	12.7939	3.3322	11.0518	11.033	163.683	11.1036	122.143	121.728		0	0	1	0	0	10208.9	3.67383e-09	6.06121e-05
23922	48386	0	0	100	0	30	348000	300000	31	70800	74968	0	0						12.76	12.6115	3.43399	11.1676	11.2248	159.051	11.7923	124.716	125.997		0	0	1	0	0	11225.8	5.44503e-09	7.37905e-05
23922	48387	0	0	100	0	30	625000	307000	45	160200	136102	0	0						13.3455	12.6346	3.80666	11.9842	11.8212	159.633	14.4907	143.621	139.74		0	0	1	0	0	13888.9	1.75631e-08	0.000132526
23922	48388	0	0	100	0	30	663000	540000	59	170700	202431	0	0						13.4045	13.1993	4.07754	12.0477	12.2182	174.222	16.6263	145.146	149.283		0	0	1	0	0	11237.3	1.97637e-08	0.000140584
23922	48390	0	0	100	0	30	593500	276000	43	138600	138645	0	0						13.2938	12.5282	3.7612	11.8393	11.8397	156.955	14.1466	140.17	140.178		0	0	1	0	0	13802.3	1.58374e-08	0.000125847
23922	48391	0	0	100	0	30	621000	278000	46	151260	141843	0	0						13.3391	12.5354	3.82864	11.9268	11.8625	157.136	14.6585	142.247	140.718		0	0	1	0	0	13500	1.7339e-08	0.000131678
23922	48392	0	0	100	0	30	664000	515000	61	168000	194945	0	0						13.406	13.1519	4.11087	12.0317	12.1805	172.973	16.8993	144.762	148.364		0	0	1	0	0	10885.2	1.98234e-08	0.000140796
23911	48399	0	0	49	51	30	32989505	6125029	99	12195737	2558760	12195737	80						17.3117	15.6279	4.59512	16.3166	14.755	244.231	21.1151	266.231	217.711		1	1	1	0	1	333227	4.89321e-05	0.00699515
22293	48430	0	0	100	0	30	61867568	2452527	234	19395356	2189327	0	0						17.9405	14.7126	5.45532	16.7805	14.5991	216.461	29.7605	281.587	213.134		0	0	1	1	0	264391	0.000172095	0.0131185
32909	48817	0	0	100	0	30	2788010	238500	24	1892064	44295	0	0						14.8408	12.3821	3.17805	14.4532	10.6986	153.317	10.1	208.894	114.461		0	0	1	0	0	116167	3.49487e-07	0.000591174
22293	48819	0	0	100	0	30	1405134	448000	28	714748	92052	0	0						14.1556	13.0125	3.3322	13.4797	11.4301	169.326	11.1036	181.702	130.647		0	0	1	0	0	50183.4	8.87723e-08	0.000297947
23922	48835	0	0	100	0	30	1226800	1812000	35	180710	61808	0	0						14.0199	14.4099	3.55535	12.1046	11.0318	207.646	12.6405	146.523	121.7		0	0	1	0	0	35051.4	6.7669e-08	0.000260133
32112	48854	0	0	100	0	30	1000154308	22774557	1120	944346355	2924489	727466087	99						20.7234	16.9412	7.02108	20.666	14.8886	287.003	49.2956	427.084	221.671		1	0	1	1	1	892995	0.0449755	0.212074
32903	48861	0	0	100	0	30	345620	85000	20	204400	4125	0	50						12.7531	11.3504	2.99573	12.2278	8.32482	128.832	8.97441	149.52	69.3026		1	0	1	0	0	17281	5.37081e-09	7.32858e-05
23962	48985	0	0	100	0	73	16318950	21020000	276	6632602	2840196	0	60						16.6078	16.861	5.6204	15.7075	14.8594	284.293	31.5889	246.726	220.801		1	0	0	1	0	59126.6	1.19736e-05	0.0034603
22220	49323	0	0	95	5	30	76463240	23531893	437	35904184	125556	7502023	0						18.1523	16.9739	6.07993	17.3964	11.7405	288.112	36.9656	302.633	137.84		0	0	1	1	1	174973	0.000262874	0.0162134
23922	49381	0	0	100	0	30	431100	255000	34	98500	119463	0	0						12.9741	12.449	3.52636	11.4978	11.6908	154.978	12.4352	132.2	136.674		0	0	1	0	0	12679.4	8.35599e-09	9.14111e-05
23922	49382	0	0	100	0	30	684500	361000	59	124438	194154	0	0						13.4364	12.7966	4.07754	11.7316	12.1764	163.754	16.6263	137.63	148.265		0	0	1	0	0	11601.7	2.10663e-08	0.000145142
23922	49385	0	0	100	0	30	366925	265000	31	96800	116270	0	0						12.8129	12.4875	3.43399	11.4804	11.6637	155.937	11.7923	131.8	136.041		0	0	1	0	0	11836.3	6.05336e-09	7.78034e-05
23922	49386	0	0	100	0	30	369800	190000	25	102000	114170	0	0						12.8207	12.1548	3.21888	11.5327	11.6454	147.739	10.3612	133.004	135.616		0	0	1	0	0	14792	6.1486e-09	7.8413e-05
23922	49389	0	0	100	0	30	554600	396000	38	83434	166180	0	0						13.226	12.8892	3.63759	11.3318	12.0208	166.131	13.232	128.41	144.5		0	0	1	0	0	14594.7	1.38294e-08	0.000117598
23922	49390	0	0	100	0	30	410000	360000	31	119100	124595	0	0						12.9239	12.7939	3.43399	11.6877	11.7328	163.683	11.7923	136.603	137.659		0	0	1	0	0	13225.8	7.55805e-09	8.69371e-05
23922	49391	0	0	100	0	30	636875	198000	59	120260	197724	0	0						13.3643	12.196	4.07754	11.6974	12.1946	148.743	16.6263	136.829	148.709		0	0	1	0	0	10794.5	1.82369e-08	0.000135044
23922	49393	0	0	100	0	30	436500	260000	33	101800	122946	0	0						12.9865	12.4684	3.49651	11.5308	11.7195	155.462	12.2256	132.959	137.347		0	0	1	0	0	13227.3	8.56664e-09	9.25562e-05
23922	49394	0	0	100	0	30	780050	395000	60	167340	196887	0	0						13.5671	12.8866	4.09434	12.0278	12.1904	166.066	16.7637	144.668	148.605		0	0	1	0	0	13000.8	2.73582e-08	0.000165403
23922	49395	0	0	100	0	30	429500	185000	30	136560	134886	0	0						12.9704	12.1281	3.4012	11.8245	11.8122	147.091	11.5681	139.819	139.528		0	0	1	0	0	14316.7	8.29408e-09	9.10719e-05
23922	49396	0	0	100	0	30	236850	180000	27	41500	52549	0	0						12.3752	12.1007	3.29584	10.6334	10.8695	146.427	10.8625	113.07	118.146		0	0	1	0	0	8772.22	2.52225e-09	5.0222e-05
23922	49399	0	0	100	0	30	475500	450000	24	106872	179311	0	0						13.0721	13.017	3.17805	11.5794	12.0969	169.442	10.1	134.082	146.334		0	0	1	0	0	19812.5	1.01658e-08	0.000100826
23922	49405	0	0	100	0	30	422500	109000	32	79600	118352	0	0						12.9539	11.5991	3.46574	11.2848	11.6814	134.539	12.0113	127.346	136.456		0	0	1	0	0	13203.1	8.02593e-09	8.95876e-05
23963	49411	0	0	100	0	30	4783800	895000	46	3555000	424840	0	37						15.3807	13.7046	3.82864	15.0839	12.9595	187.815	14.6585	227.523	167.948		1	0	1	0	0	103996	1.02894e-06	0.00101436
32909	49517	0	0	100	0	30	726620	253000	21	348600	9320	0	0						13.4962	12.4411	3.04452	12.7617	9.13992	154.782	9.26912	162.86	83.5381		0	0	1	0	0	34601	2.37387e-08	0.000154074
24201	49521	65	0	22	13	30	643699593	47878511	624	30622361	68925484	17606923	0						20.2827	17.6842	6.43615	17.2372	18.0485	312.73	41.424	297.122	325.75		0	0	1	1	1	1.03157e+06	0.0186298	0.136491
22220	49707	0	0	100	0	30	2439687	2065000	86	1040096	216057	0	0						14.7074	14.5406	4.45435	13.8548	12.2833	211.43	19.8412	191.956	150.879		0	0	1	0	0	28368.5	2.67615e-07	0.000517315
23951	49709	0	0	100	0	30	3697825	4195000	100	2223100	194682	0	0						15.1233	15.2494	4.60517	14.6144	12.1791	232.544	21.2076	213.581	148.331		0	0	1	1	0	36978.2	6.14801e-07	0.000784093
24103	49713	0	0	100	0	30	4487000	1365000	64	1728000	645600	0	0						15.3167	14.1267	4.15888	14.3625	13.3779	199.563	17.2963	206.281	178.969		0	0	1	0	0	70109.4	9.0522e-07	0.000951431
32112	49755	0	0	100	0	30	860999	1196500	41	243690	24156	0	0						13.6658	13.9949	3.71357	12.4037	10.0923	195.858	13.7906	153.851	101.854		0	0	1	0	0	21000	3.33309e-08	0.000182568
32903	49756	0	0	100	0	30	1758089	932720	56	140747	31500	0	0						14.3797	13.7459	4.02535	11.8547	10.3577	188.949	16.2035	140.534	107.283		0	0	1	0	0	31394.4	1.38971e-07	0.000372788
22210	49856	0	0	100	0	30	3241935	881570	54	1387671	152018	0	0						14.9917	13.6895	3.98898	14.1431	11.9318	187.401	15.912	200.028	142.367		0	0	1	0	0	60035.8	4.72553e-07	0.000687425
22123	49918	0	0	100	0	30	502900	1509750	42	145315	183875	0	0						13.1281	14.2275	3.73767	11.8867	12.122	202.42	13.9702	141.293	146.943		0	0	1	0	0	11973.8	1.13712e-08	0.000106636
22220	49921	0	0	100	0	30	71136645	5338405	239	63125311	3647673	0	0						18.0801	15.4904	5.47646	17.9606	15.1096	239.954	29.9917	322.584	228.3		0	0	1	1	0	297643	0.000227525	0.0150839
22299	49922	0	0	100	0	30	6813935	70000	25	4803505	449740	0	0						15.7345	11.1563	3.21888	15.3849	13.0164	124.462	10.3612	236.694	169.427		0	0	1	0	0	272557	2.08756e-06	0.00144484
23963	49933	0	0	100	0	30	1602500	745000	30	202800	77450	0	80						14.2871	13.5211	3.4012	12.22	11.2574	182.821	11.5681	149.328	126.729		1	0	1	0	0	53416.7	1.15462e-07	0.000339797
32202	49992	0	0	0	100	30	48573047	25993891	358	33213190	1080000	28656411	90						17.6986	17.0734	5.88053	17.3185	13.8925	291.5	34.5807	299.929	193.001		1	1	1	1	1	135679	0.00010608	0.0102995
22299	50029	0	0	100	0	30	4320000	4281750	20	825723	395450	0	0						15.2788	15.2699	2.99573	13.624	12.8878	233.169	8.97441	185.614	166.095		0	0	1	0	0	216000	8.39092e-07	0.00091602
22210	50030	0	0	100	0	30	2250225	8090000	75	818313	27564	0	0						14.6265	15.9061	4.31749	13.615	10.2243	253.005	18.6407	185.368	104.536		0	0	1	0	0	30003	2.27664e-07	0.000477141
23932	50106	0	0	100	0	51	1474999	400000	20	352223	288767	0	0						14.2042	12.8992	2.99573	12.772	12.5734	166.39	8.97441	163.124	158.09		0	0	0	0	0	73749.9	9.78195e-08	0.000312761
23939	50115	0	0	100	0	51	1776500	2875000	76	88320	544776	0	70						14.3902	14.8716	4.33073	11.3887	13.2081	221.163	18.7553	129.703	174.455		1	0	0	0	0	23375	1.41897e-07	0.000376692
32112	50124	0	0	100	0	51	9844348	867250	207	4959527	207694	0	100						16.1024	13.6731	5.33272	15.4168	12.2438	186.953	28.4379	237.678	149.911		1	0	0	1	0	47557.2	4.35729e-06	0.00208741
32112	50126	0	0	0	100	51	11772717	1571024	388	5534700	318343	0	80						16.2813	14.2672	5.96101	15.5265	12.6709	203.554	35.5336	241.074	160.551		1	1	0	1	0	30342.1	6.23154e-06	0.00249631
32112	50127	0	0	100	0	51	8326270	4891585	129	3970854	166087	3655	98						15.9349	15.403	4.85981	15.1945	12.0203	237.253	23.6178	230.873	144.487		1	0	0	1	1	64544.7	3.11705e-06	0.00176552
32112	50132	0	0	100	0	51	8150532	661000	45	6313514	28741	0	20						15.9136	13.4015	3.80666	15.6582	10.2661	179.6	14.4907	245.179	105.392		1	0	0	0	0	181123	2.98685e-06	0.00172825
22123	50151	0	0	100	0	62	1050509096	68746488	375	1000062008	23330756	0	80						20.7725	18.0459	5.92693	20.7233	16.9653	325.656	35.1285	429.456	287.821		1	0	0	1	0	2.80136e+06	0.0496183	0.222752
23962	50178	0	0	100	0	73	32045128	1375460	95	12015075	589294	252099	0						17.2827	14.1343	4.55388	16.3017	13.2867	199.778	20.7378	265.745	176.536		0	0	0	0	1	337317	4.61707e-05	0.0067949
23932	50360	0	0	100	0	52	164870	206760	25	9864	2553	0	11						12.0129	12.2393	3.21888	9.19665	7.84502	149.801	10.3612	84.5783	61.5444		1	0	0	0	0	6594.8	1.22215e-09	3.49593e-05
23922	50377	0	0	100	0	30	403297	62000	23	63195	86874	0	0						12.9074	11.0349	3.13549	11.054	11.3722	121.769	9.83132	122.19	129.327		0	0	1	0	0	17534.7	7.31294e-09	8.55157e-05
22123	50421	0	0	100	0	12	693237217	7126950	183	669014134	7776413	0	90						20.3569	15.7794	5.20949	20.3213	15.8666	248.989	27.1387	412.956	251.749		1	0	0	1	0	3.78818e+06	0.0216076	0.146995
22112	50422	0	0	100	0	12	4850000	3980000	33	2420000	659000	0	0						15.3945	15.1968	3.49651	14.6993	13.3985	230.942	12.2256	216.069	179.519		0	0	0	0	0	146970	1.05761e-06	0.0010284
22220	50424	0	0	100	0	12	48200070	6775216	56	40235884	584643	33801904	0						17.6909	15.7288	4.02535	17.5103	13.2788	247.395	16.2035	306.61	176.325		0	0	0	0	1	860716	0.000104457	0.0102204
22299	50699	0	0	0	100	30	54238925	63181543	199	37986317	437891	34992651	0						17.8089	17.9615	5.2933	17.4527	12.9897	322.616	28.0191	304.598	168.733		0	1	1	1	1	272557	0.000132271	0.0115009
23922	50707	0	0	100	0	30	613800	271000	45	164310	140751	0	0						13.3274	12.5099	3.80666	12.0095	11.8547	156.497	14.4907	144.228	140.535		0	0	1	0	0	13640	1.69393e-08	0.000130151
23922	50711	0	0	100	0	30	422500	104500	29	117750	112101	0	0						12.9539	11.5569	3.3673	11.6763	11.6272	133.563	11.3387	136.336	135.191		0	0	1	0	0	14569	8.02593e-09	8.95876e-05
23922	50712	0	0	100	0	30	518600	288000	35	121969	188240	0	0						13.1589	12.5707	3.55535	11.7115	12.1455	158.023	12.6405	137.16	147.513		0	0	1	0	0	14817.1	1.20923e-08	0.000109965
23922	50714	0	0	100	0	30	569500	294000	37	133035	126652	0	0						13.2525	12.5913	3.61092	11.7984	11.7492	158.542	13.0387	139.201	138.044		0	0	1	0	0	15391.9	1.45824e-08	0.000120758
23922	50717	0	0	100	0	30	447500	461000	37	78918	128226	0	0						13.0114	13.0412	3.61092	11.2762	11.7615	170.072	13.0387	127.152	138.334		0	0	1	0	0	12094.6	9.00385e-09	9.48886e-05
23969	50719	0	0	0	100	30	7444615	5587493	151	3678139	713407	3534686	0						15.823	15.536	5.01728	15.1179	13.4778	241.369	25.1731	228.551	181.651		0	1	1	1	1	49302.1	2.49188e-06	0.00157857
22199	50765	0	0	0	100	30	19352140	466721	92	12363331	76799	12347831	0						16.7783	13.0535	4.52179	16.3302	11.2489	170.394	20.4466	266.677	126.539		0	1	1	0	1	210349	1.68384e-05	0.00410346
23957	50946	0	0	100	0	30	44912310	13945284	281	20684672	8922937	0	0						17.6202	16.4507	5.63835	16.8449	16.0041	270.624	31.791	283.751	256.132		0	0	1	1	0	159830	9.06928e-05	0.00952328
23963	50947	0	0	100	0	30	1826405	1551000	27	635400	522000	0	0						14.4179	14.2544	3.29584	13.362	13.1654	203.188	10.8625	178.543	173.328		0	0	1	0	0	67644.6	1.49981e-07	0.000387274
23919	50949	0	0	100	0	30	3330000	594995	99	504936	756333	0	0						15.0185	13.2963	4.59512	13.1322	13.5362	176.792	21.1151	172.454	183.23		0	0	1	0	0	33636.4	4.98575e-07	0.000706098
32201	50982	0	0	100	0	30	877118	292500	22	480054	1526	0	0						13.6844	12.5862	3.09104	13.0817	7.33041	158.413	9.55454	171.13	53.7348		0	0	1	0	0	39869	3.45906e-08	0.000185985
22299	51120	0	0	100	0	30	9812067	522400	36	7433470	147532	0	0						16.0991	13.1662	3.58352	15.8215	11.9018	173.349	12.8416	250.32	141.653		0	0	1	0	0	272557	4.32876e-06	0.00208057
22220	51172	0	0	50	50	30	4794067	7195000	66	1887299	694439	732495	16						15.3829	15.7889	4.18965	14.4507	13.4509	249.289	17.5532	208.821	180.926		1	1	1	0	1	72637.4	1.03336e-06	0.00101654
22299	51174	0	0	100	0	30	47152432	11884911	173	35119125	1371836	0	0						17.6689	16.2908	5.15329	17.3743	14.1317	265.39	26.5564	301.865	199.704		0	0	1	1	0	272557	9.99655e-05	0.00999828
22292	51175	0	0	100	0	30	31398745	9643241	523	14741227	1658176	4125783	1						17.2623	16.0818	6.25958	16.5062	14.3212	258.623	39.1824	272.453	205.098		1	0	1	1	1	60035.8	4.43268e-05	0.00665784
32901	51188	0	0	100	0	30	162091221	16355212	882	81098790	2511496	48746113	98						18.9037	16.6101	6.78219	18.2112	14.7364	275.894	45.9981	331.647	217.161		1	0	1	1	1	183777	0.0011813	0.0343701
22112	51254	0	0	100	0	63	13804674	7626036	50	8969220	370122	0	0						16.4405	15.8471	3.91202	16.0093	12.8216	251.13	15.3039	256.298	164.393		0	0	0	0	0	276093	8.56829e-06	0.00292716
23962	51312	0	0	100	0	73	12033062	13090000	281	2483415	3987620	148415	23						16.3032	16.3874	5.63835	14.7251	15.1987	268.546	31.791	216.83	231.001		1	0	0	1	1	42822.3	6.5102e-06	0.00255151
22292	51572	0	0	100	0	30	1437650	5328000	24	573600	215205	0	0						14.1785	15.4885	3.17805	13.2597	12.2793	239.893	10.1	175.819	150.782		0	0	1	0	0	59902.1	9.29284e-08	0.000304842
22191	51690	0	0	100	0	30	281500	520000	22	99245	10640	40300	0						12.5479	13.1616	3.09104	11.5053	9.27238	173.227	9.55454	132.373	85.977		0	0	1	0	1	12795.5	3.56286e-09	5.96897e-05
22293	51692	0	0	0	100	30	25381566	11900000	96	8679389	1235077	1377609	39						17.0495	16.292	4.56435	15.9765	14.0266	265.431	20.8333	255.247	196.747		1	1	1	0	1	264391	2.89654e-05	0.00538195
22293	51695	0	0	0	100	30	27273931	6470000	297	6530500	2644966	5350500	99						17.1214	15.6827	5.69373	15.692	14.7882	245.947	32.4186	246.239	218.69		1	1	1	1	1	91831.4	3.34455e-05	0.00578321
23922	51701	0	0	100	0	30	2025312	937000	59	398100	611188	0	0						14.5212	13.7504	4.07754	12.8945	13.3232	189.075	16.6263	166.267	177.507		0	0	1	0	0	34327.3	1.84428e-07	0.00042945
23922	51705	0	0	100	0	30	294000	200700	28	82912	84300	0	0						12.5913	12.2096	3.3322	11.3255	11.3421	149.074	11.1036	128.268	128.644		0	0	1	0	0	10500	3.8863e-09	6.23402e-05
23922	51707	0	0	100	0	30	535000	329200	32	159954	139750	0	0						13.19	12.7044	3.46574	11.9826	11.8476	161.402	12.0113	143.584	140.366		0	0	1	0	0	16718.8	1.28691e-08	0.000113442
23922	51708	0	0	100	0	30	237500	170000	28	42920	35548	0	0						12.3779	12.0436	3.3322	10.6671	10.4786	145.047	11.1036	113.787	109.802		0	0	1	0	0	8482.14	2.53612e-09	5.03599e-05
23922	51709	0	0	100	0	30	566000	296200	39	165928	160650	0	0						13.2463	12.5988	3.66356	12.0193	11.987	158.73	13.4217	144.464	143.688		0	0	1	0	0	14512.8	1.44037e-08	0.000120016
32202	51813	0	0	0	100	30	159354356	120047000	492	109410665	2970579	24031042	100						18.8866	18.6034	6.19848	18.5106	14.9043	346.086	38.4211	342.643	222.137		1	1	1	1	1	323891	0.00114175	0.0337898
23969	51894	0	0	100	0	30	3362000	660000	30	1959200	196446	0	0						15.028	13.4	3.4012	14.488	12.1881	179.56	11.5681	209.903	148.551		0	0	1	0	0	112067	5.08203e-07	0.000712884
22220	51905	0	0	100	0	30	97534960	521789	636	85875588	4810101	0	0						18.3957	13.165	6.4552	18.2684	15.3862	173.318	41.6696	333.735	236.736		0	0	1	1	0	153357	0.000427723	0.0206815
22220	51907	0	0	100	0	30	276824199	10246311	2062	43398000	1100000	41228100	30						19.4389	16.1424	7.63143	17.5859	13.9108	260.578	58.2387	309.265	193.511		1	0	1	1	1	134250	0.00344548	0.0586982
23931	52153	0	0	100	0	30	26501865	17040129	370	11216817	422518	0	0						17.0927	16.6511	5.9135	16.2329	12.954	277.259	34.9695	263.508	167.806		0	0	1	1	0	71626.7	3.15788e-05	0.0056195
23951	52154	0	0	100	0	30	1040400	365000	20	688275	85108	0	0						13.8551	12.8077	2.99573	13.4419	11.3517	164.036	8.97441	180.686	128.861		0	0	1	0	0	52020	4.86679e-08	0.000220608
23963	52160	0	0	100	0	30	997800	1220500	20	378745	17624	0	0						13.8133	14.0148	2.99573	12.8446	9.77702	196.414	8.97441	164.984	95.5901		0	0	1	0	0	49890	4.4764e-08	0.000211575
23955	52162	0	0	100	0	30	28717610	12780000	192	21460698	3790617	0	0						17.173	16.3634	5.2575	16.8817	15.148	267.761	27.6413	284.993	229.463		0	0	1	1	0	149571	3.70799e-05	0.00608933
32402	52202	0	0	1	99	30	115022730	29736243	1732	35660321	1772019	26848534	100						18.5606	17.2079	7.45703	17.3895	14.3876	296.111	55.6073	302.396	207.004		1	1	1	1	1	66410.4	0.000594853	0.0243896
22291	52224	0	0	0	100	30	2543111	4615000	45	754392	262200	754392	100						14.7489	15.3448	3.80666	13.5337	12.4769	235.464	14.4907	183.16	155.672		1	1	1	0	1	56513.6	2.90785e-07	0.000539245
23932	52253	0	0	100	0	51	1150000	260600	29	339600	50746	0	0						13.9553	12.4707	3.3673	12.7355	10.8346	155.519	11.3387	162.194	117.388		0	0	0	0	0	39655.2	5.94618e-08	0.000243848
23953	52311	0	0	100	0	73	3235100	592700	22	1971244	107600	0	0						14.9896	13.2924	3.09104	14.4942	11.5862	176.689	9.55454	210.081	134.239		0	0	0	0	0	147050	4.70563e-07	0.000685976
23957	52312	0	0	100	0	73	57432595	27253481	223	38261577	3103817	0	0						17.8661	17.1207	5.40717	17.46	14.9481	293.118	29.2375	304.85	223.447		0	0	0	1	0	257545	0.000148306	0.0121781
23953	52313	0	0	100	0	73	9937094	3116257	38	2201380	72848	0	0						16.1118	14.9521	3.63759	14.6046	11.1961	223.567	13.232	213.294	125.353		0	0	0	0	0	261502	4.43977e-06	0.00210708
33151	52321	0	0	100	0	74	2100000	1652000	24	361500	178100	0	0						14.5574	14.3175	3.17805	12.798	12.0901	204.991	10.1	163.789	146.171		0	0	0	0	0	87500	1.98281e-07	0.000445287
22112	52388	0	0	100	0	12	4107600	80000	88	960675	1481760	0	0						15.2283	11.2898	4.47734	13.7754	14.2087	127.459	20.0465	189.761	201.888		0	0	0	0	0	46677.3	7.5861e-07	0.000870982
22191	52390	0	0	100	0	12	214374315	59873243	910	118882230	65409211	118594950	90						19.1832	17.9077	6.81344	18.5936	17.9962	320.687	46.423	345.724	323.862		1	0	0	1	1	235576	0.00206627	0.0454563
22199	52398	0	0	0	100	12	67155000	7100000	501	39721500	727850	39721500	80						18.0225	15.7756	6.21661	17.4974	13.4979	248.87	38.6462	306.159	182.192		1	1	0	1	1	134042	0.000202768	0.0142397
32909	52438	0	0	100	0	14	5008587	1000000	20	3168554	92791	0	0						15.4267	13.8155	2.99573	14.9688	11.4381	190.868	8.97441	224.065	130.83		0	0	0	0	0	250429	1.12791e-06	0.00106203
22123	52444	100	0	0	0	15	86412521	48500	58	62485419	4712985	0	100						18.2746	10.7893	4.06044	17.9504	15.3658	116.409	16.4872	322.218	236.109		1	0	0	0	0	1.48987e+06	0.000335734	0.018323
22210	52884	0	0	100	0	30	1100000	3556000	22	530600	42300	0	0						13.9108	15.0841	3.09104	13.1818	10.6525	227.531	9.55454	173.759	113.477		0	0	1	0	0	50000	5.44036e-08	0.000233246
22192	53041	0	0	100	0	30	2888810	293000	20	1417654	415873	0	0						14.8764	12.5879	2.99573	14.1645	12.9381	158.456	8.97441	200.633	167.395		0	0	1	0	0	144440	3.75215e-07	0.000612548
22292	53043	0	0	100	0	30	3502285	1865680	56	1400000	890633	0	0						15.0689	14.4391	4.02535	14.152	13.6997	208.489	16.2035	200.279	187.681		0	0	1	0	0	62540.8	5.51499e-07	0.00074263
22293	53049	0	0	0	100	30	15005000	20250000	86	2176000	1173200	1266000	5						16.5239	16.8237	4.45435	14.593	13.9752	283.036	19.8412	212.956	195.307		1	1	1	0	1	174477	1.01231e-05	0.00318168
23922	53051	0	0	100	0	30	5699558	277000	36	1659061	1257534	0	0						15.5559	12.5318	3.58352	14.3218	14.0447	157.045	12.8416	205.113	197.253		0	0	1	0	0	158321	1.46058e-06	0.00120854
23922	53054	0	0	100	0	30	402850	405000	22	46450	85770	0	0						12.9063	12.9116	3.09104	10.7461	11.3594	166.711	9.55454	115.479	129.037		0	0	1	0	0	18311.4	7.29674e-09	8.5421e-05
23922	53057	0	0	100	0	30	410920	101500	23	86294	151941	0	0						12.9262	11.5278	3.13549	11.3655	11.9312	132.89	9.83132	129.175	142.355		0	0	1	0	0	17866.1	7.59201e-09	8.71321e-05
23922	53058	0	0	100	0	30	403297	132000	23	69330	107924	0	0						12.9074	11.7906	3.13549	11.1466	11.5892	139.017	9.83132	124.247	134.309		0	0	1	0	0	17534.7	7.31294e-09	8.55157e-05
23959	53066	0	0	100	0	30	218600	153000	21	48250	5642	0	0						12.295	11.9382	3.04452	10.7842	8.63799	142.52	9.26912	116.298	74.6149		0	0	1	0	0	10409.5	2.14853e-09	4.63523e-05
23942	53067	0	0	100	0	30	1120151	420500	22	379447	297316	0	0						13.929	12.9492	3.09104	12.8465	12.6026	167.682	9.55454	165.032	158.824		0	0	1	0	0	50916	5.64151e-08	0.000237519
23942	53068	0	0	100	0	30	1425647	680000	28	358680	509823	0	0						14.1701	13.4298	3.3322	12.7902	13.1418	180.361	11.1036	163.589	172.707		0	0	1	0	0	50916	9.13831e-08	0.000302296
23963	53070	0	0	100	0	30	7891245	19250000	107	1372704	2131969	0	0						15.8813	16.773	4.67283	14.1323	14.5726	281.334	21.8353	199.722	212.359		0	0	1	1	0	73750	2.79984e-06	0.00167327
22220	53257	0	0	100	0	30	9289900	2766506	126	6306580	1258000	0	0						16.0444	14.8331	4.83628	15.6571	14.045	220.021	23.3896	245.145	197.263		0	0	1	1	0	73729.4	3.88029e-06	0.00196985
23963	53276	0	0	100	0	30	529900	722500	22	138840	14232	0	0						13.1804	13.4905	3.09104	11.8411	9.56325	181.993	9.55454	140.211	91.4557		0	0	1	0	0	24086.4	1.2625e-08	0.000112361
23969	53277	0	0	100	0	30	3542400	1200000	37	1771200	270720	0	0						15.0803	13.9978	3.61092	14.3872	12.5088	195.939	13.0387	206.991	156.471		0	0	1	0	0	95740.5	5.64205e-07	0.000751136
23963	53343	0	0	100	0	30	1791600	580000	45	922500	205640	0	50						14.3986	13.2708	3.80666	13.7348	12.2339	176.114	14.4907	188.646	149.668		1	0	1	0	0	39813.3	1.44319e-07	0.000379894
22199	53344	0	0	100	0	30	1351000	1088500	21	879000	171190	0	10						14.1164	13.9003	3.04452	13.6865	12.0505	193.219	9.26912	187.321	145.215		1	0	1	0	0	64333.3	8.2064e-08	0.000286468
22292	53610	0	0	100	0	30	410277	395000	59	268790	11693	0	0						12.9246	12.8866	4.07754	12.5017	9.36675	166.066	16.6263	156.292	87.7359		0	0	1	0	0	6953.85	7.56827e-09	8.69958e-05
22292	53611	0	0	100	0	30	559200	373000	70	365384	15520	0	0						13.2343	12.8293	4.2485	12.8087	9.64988	164.592	18.0497	164.063	93.1203		0	0	1	0	0	7988.57	1.40597e-08	0.000118574
22292	53612	0	0	100	0	30	4844300	614500	517	3620215	22100	0	0						15.3933	13.3286	6.24804	15.102	10.0033	177.651	39.038	228.072	100.067		0	0	1	1	0	9370.02	1.05513e-06	0.00102719
22292	53613	0	0	100	0	30	2060640	723000	203	1297920	14244	0	13						14.5385	13.4912	5.31321	14.0763	9.56409	182.012	28.2302	198.141	91.4718		1	0	1	1	0	10150.9	1.90918e-07	0.000436941
22292	53614	0	0	100	0	30	1249500	457400	157	817882	29520	0	0						14.0383	13.0333	5.05625	13.6145	10.2928	169.867	25.5656	185.354	105.942		0	0	1	1	0	7958.6	7.01964e-08	0.000264946
22292	53615	0	0	100	0	30	1808750	477875	347	911158	38890	0	0						14.4081	13.0771	5.84932	13.7225	10.5685	171.011	34.2146	188.306	111.693		0	0	1	1	0	5212.54	1.47095e-07	0.00038353
22292	53616	0	0	100	0	30	10361380	890000	514	3512656	40272	0	0						16.1536	13.699	6.24222	15.0719	10.6034	187.662	38.9654	227.162	112.432		0	0	1	1	0	20158.3	4.827e-06	0.00219704
22220	53792	0	0	100	0	30	9481658	4072176	63	6505038	396180	0	0						16.0649	15.2197	4.14313	15.6881	12.8896	231.639	17.1656	246.116	166.142		0	0	1	0	0	150503	4.04213e-06	0.00201051
22220	53793	0	0	100	0	30	48292573	17175000	276	22694715	490064	0	0						17.6928	16.659	5.6204	16.9376	13.1023	277.521	31.5889	286.884	171.67		0	0	1	1	0	174973	0.000104858	0.01024
22210	53798	0	0	100	0	30	1208102	899080	24	153185	100944	0	0						14.0046	13.7091	3.17805	11.9394	11.5223	187.94	10.1	142.549	132.764		0	0	1	0	0	50337.6	6.5622e-08	0.000256168
22220	53802	0	0	100	0	30	38844026	7677451	222	18584564	2254596	4791062	0						17.4751	15.8538	5.40268	16.7378	14.6285	251.343	29.1889	280.155	213.992		0	0	1	1	1	174973	6.78407e-05	0.00823655
23963	53829	0	0	100	0	30	7610850	1250000	46	1684800	158500	0	67						15.8451	14.0387	3.82864	14.3372	11.9735	197.084	14.6585	205.554	143.365		1	0	1	0	0	165453	2.6044e-06	0.00161382
23961	53830	0	0	100	0	30	790000	790000	22	602250	30840	0	0						13.5798	13.5798	3.09104	13.3084	10.3366	184.411	9.55454	177.114	106.845		0	0	1	0	0	35909.1	2.80606e-08	0.000167513
24320	53923	0	0	100	0	30	660000	190000	21	390200	49000	0	0						13.4	12.1548	3.04452	12.8744	10.7996	147.739	9.26912	165.751	116.631		0	0	1	0	0	31428.6	1.95853e-08	0.000139947
22191	54004	0	0	0	100	30	21265495	4523880	99	13935958	2167875	0	0						16.8726	15.3249	4.59512	16.45	14.5893	234.852	21.1151	270.602	212.846		0	1	1	0	0	214803	2.03326e-05	0.00450917
22220	54008	0	0	100	0	30	13892841	3626292	292	7269670	451934	0	0						16.4469	15.1037	5.67675	15.7992	13.0213	228.122	32.2255	249.615	169.554		0	0	1	1	0	47578.2	8.67809e-06	0.00294586
22299	54012	0	0	100	0	30	44817818	8427178	171	11990000	2500556	0	0						17.6181	15.947	5.14166	16.2996	14.732	254.306	26.4367	265.676	217.033		0	0	1	1	0	262093	9.03116e-05	0.00950324
22299	54013	0	0	100	0	30	53421252	18154828	196	39116800	1678865	0	0						17.7937	16.7144	5.27811	17.4821	14.3336	279.373	27.8585	305.623	205.453		0	0	1	1	0	272557	0.000128313	0.0113275
22291	54019	0	0	100	0	30	23077000	2193705	62	14562000	45000	0	0						16.9543	14.6011	4.12713	16.4939	10.7144	213.192	17.0332	272.05	114.799		0	0	1	0	0	372210	2.39442e-05	0.00489328
22220	54023	0	0	100	0	30	8923628	11499825	51	3384989	1271429	0	0						16.0042	16.2578	3.93183	15.0349	14.0557	264.317	15.4593	226.047	197.561		0	0	1	0	0	174973	3.58035e-06	0.00189218
23962	54033	0	0	100	0	30	39803423	20114305	118	7824308	7420922	2034020	0						17.4995	16.8169	4.77068	15.8727	15.8198	282.81	22.7594	251.944	250.267		0	0	1	1	1	337317	7.12333e-05	0.00843998
22299	54087	0	0	100	0	30	7462280	8825000	92	4143391	645162	0	0						15.8254	15.9931	4.52179	15.237	13.3773	255.779	20.4466	232.167	178.951		0	0	1	0	0	81111.7	2.50372e-06	0.00158231
32112	54111	0	0	100	0	51	10205165	7395539	130	5687864	131190	0	100						16.1384	15.8164	4.86753	15.5538	11.7844	250.158	23.6929	241.922	138.872		1	0	0	1	0	78501.3	4.68255e-06	0.00216392
22220	54199	0	0	100	0	73	2500000	627500	36	1900000	457000	0	0						14.7318	13.3495	3.58352	14.4574	13.0324	178.209	12.8416	209.015	169.844		0	0	0	0	0	69444.4	2.8101e-07	0.000530104
22299	54463	0	0	100	0	30	1877000	2747000	21	890000	134880	0	0						14.4452	14.826	3.04452	13.699	11.8121	219.811	9.26912	187.662	139.527		0	0	1	0	0	89381	1.58406e-07	0.000398002
23957	54477	0	0	100	0	30	41844600	63260000	39	3809027	1004701	0	0						17.5495	17.9628	3.66356	15.1529	13.8202	322.661	13.4217	229.61	190.998		0	0	1	0	0	1.07294e+06	7.87265e-05	0.0088728
32119	54500	0	0	100	0	30	3172267	48509228	121	566677	57195	0	0						14.97	17.6973	4.79579	13.2475	10.9542	313.193	22.9996	175.497	119.995		0	0	1	1	0	26217.1	4.52461e-07	0.000672653
22220	54654	0	0	100	0	30	2180220	2661000	52	444424	500754	0	0						14.5949	14.7942	3.95124	13.0045	13.1239	218.869	15.6123	169.118	172.236		0	0	1	0	0	41927.3	2.13719e-07	0.000462297
23122	54659	0	0	20	80	30	14996964	11155964	108	6118328	941467	230769	37						16.5234	16.2275	4.68213	15.6268	13.7552	263.331	21.9224	244.197	189.205		1	1	1	1	1	138861	1.01123e-05	0.00317998
23922	54665	0	0	100	0	30	490970	231000	28	92061	123741	0	0						13.1041	12.3502	3.3322	11.4302	11.7259	152.527	11.1036	130.65	137.498		0	0	1	0	0	17534.6	1.08381e-08	0.000104106
23922	54666	0	0	100	0	30	419000	323000	34	52612	119438	0	0						12.9456	12.6854	3.52636	10.8707	11.6906	160.92	12.4352	118.172	136.669		0	0	1	0	0	12323.5	7.89351e-09	8.88454e-05
23922	54667	0	0	100	0	30	309500	152000	23	47106	98222	0	0						12.6427	11.9316	3.13549	10.7602	11.495	142.364	9.83132	115.781	132.135		0	0	1	0	0	13456.5	4.30689e-09	6.56269e-05
23922	54669	0	0	100	0	30	102915	156000	21	10125	7497	0	0						11.5417	11.9576	3.04452	9.22276	8.92226	142.984	9.26912	85.0594	79.6067		0	0	1	0	0	4900.71	4.76211e-10	2.18223e-05
23922	54672	0	0	100	0	30	350490	527000	26	86584	16043	0	0						12.7671	13.175	3.2581	11.3689	9.68303	173.579	10.6152	129.251	93.761		0	0	1	0	0	13480.4	5.52323e-09	7.43185e-05
32402	54707	0	0	100	0	30	14614615	2532222	300	5026956	23356	3327006	70						16.4975	14.7446	5.70378	15.4303	10.0586	217.403	32.5331	238.095	101.176		1	0	1	1	1	48715.4	9.60322e-06	0.00309891
32402	54715	0	0	100	0	30	1169169	36000	24	391511	10900	0	0						13.9718	10.4913	3.17805	12.8778	9.29652	110.067	10.1	165.837	86.4252		0	0	1	0	0	48715.4	6.14606e-08	0.000247912
32402	54716	0	0	100	0	30	1104250	1469000	29	418992	18648	0	9						13.9147	14.2001	3.3673	12.9456	9.83349	201.643	11.3387	167.589	96.6976		1	0	1	0	0	38077.6	5.48248e-08	0.000234147
32402	54718	0	0	100	0	30	1360876	1597000	23	735360	34011	0	0						14.1236	14.2836	3.13549	13.5081	10.4344	204.022	9.83132	182.469	108.878		0	0	1	0	0	59168.5	8.32682e-08	0.000288562
32402	54721	0	0	100	0	30	934615	508000	21	607104	8293	0	0						13.7479	13.1382	3.04452	13.3165	9.02317	172.613	9.26912	177.328	81.4175		0	0	1	0	0	44505.5	3.92742e-08	0.000198177
22122	54967	0	0	100	0	30	34115719	1259572	1333	205837	521931	0	100						17.3453	14.0463	7.19519	12.2348	13.1653	197.298	51.7707	149.691	173.325		1	0	1	1	0	25593.2	5.23301e-05	0.00723395
22220	54968	0	0	100	0	30	48874021	6700138	79	40980162	4811084	0	0						17.7048	15.7176	4.36945	17.5286	15.3864	247.044	19.0921	307.252	236.742		0	0	1	0	0	618658	0.000107399	0.0103633
22220	54970	0	0	100	0	30	14832000	6786000	149	10709500	829016	0	0						16.5123	15.7304	5.00395	16.1866	13.628	247.445	25.0395	262.007	185.722		0	0	1	1	0	99543.6	9.89103e-06	0.003145
23929	54981	0	0	100	0	30	353000	440000	23	68550	56916	0	0						12.7742	12.9945	3.13549	11.1353	10.9493	168.858	9.83132	123.995	119.888		0	0	1	0	0	15347.8	5.60262e-09	7.48507e-05
23990	54985	0	0	100	0	30	1465210	7125750	21	671350	282679	0	0						14.1975	15.7792	3.04452	13.417	12.5521	248.984	9.26912	180.017	157.554		0	0	1	0	0	69771.9	9.65255e-08	0.000310685
32909	55055	0	0	0	100	30	31146315	7716820	1130	9888729	328196	7064786	100						17.2542	15.8589	7.02997	16.1069	12.7014	251.505	49.4205	259.432	161.325		1	1	1	1	1	27563.1	4.3617e-05	0.00660431
23963	55080	0	0	100	0	30	784059	154325	36	279279	11686	0	75						13.5722	11.9468	3.58352	12.54	9.36615	142.726	12.8416	157.251	87.7247		1	0	1	0	0	21779.4	2.76401e-08	0.000166253
32201	55345	0	0	100	0	30	396123	347875	22	212716	14088	0	0						12.8895	12.7596	3.09104	12.2677	9.55308	162.807	9.55454	150.497	91.2613		0	0	1	0	0	18005.6	7.05508e-09	8.39945e-05
22293	55367	0	0	0	100	30	54200220	21117645	205	18167949	1276563	18062978	20						17.8082	16.8656	5.32301	16.7152	14.0597	284.449	28.3344	279.397	197.675		1	1	1	1	1	264391	0.000132082	0.0114927
22220	55368	0	0	100	0	30	84614032	26154117	367	52781817	3194175	147802	2						18.2536	17.0795	5.90536	17.7817	14.9768	291.71	34.8733	316.188	224.306		1	0	1	1	1	230556	0.000321904	0.0179417
22291	55369	0	0	100	0	30	131409881	29407094	469	22663496	6915339	158710	0						18.6938	17.1967	6.1506	16.9363	15.7493	295.728	37.8299	286.837	248.039		0	0	1	1	1	280192	0.000776423	0.0278644
22230	55370	0	0	100	0	30	6774749	23472238	30	3967458	58859	0	0						15.7287	16.9713	3.4012	15.1936	10.9829	288.026	11.5681	230.847	120.624		0	0	1	0	0	225825	2.06361e-06	0.00143653
23922	55375	0	0	100	0	30	652200	1015000	29	144400	148964	0	70						13.3881	13.8304	3.3673	11.8803	11.9115	191.28	11.3387	141.143	141.883		1	0	1	0	0	22489.7	1.91251e-08	0.000138294
23942	55379	0	0	100	0	30	656130	318050	26	136667	298040	0	0						13.3941	12.67	3.2581	11.8253	12.605	160.528	10.6152	139.838	158.886		0	0	1	0	0	25235.8	1.93563e-08	0.000139127
23942	55386	0	0	100	0	30	626000	411300	22	88105	284804	0	0						13.3471	12.9271	3.09104	11.3863	12.5596	167.109	9.55454	129.647	157.742		0	0	1	0	0	28454.5	1.76194e-08	0.000132738
23942	55396	0	0	100	0	30	1467740	1461000	56	286668	666683	0	0						14.1992	14.1946	4.02535	12.5661	13.4101	201.488	16.2035	157.906	179.83		0	0	1	0	0	26209.6	9.68591e-08	0.000311222
23942	55397	0	0	100	0	30	697800	557500	27	143000	315769	0	0						13.4557	13.2312	3.29584	11.8706	12.6628	175.065	10.8625	140.911	160.346		0	0	1	0	0	25844.4	2.18929e-08	0.000147963
24101	55400	0	0	100	0	30	154404208	2710000	110	108408448	4141530	44612530	0						18.8551	14.8125	4.70048	18.5014	15.2366	219.409	22.0945	342.302	232.153		0	0	1	1	1	1.40367e+06	0.00107192	0.0327401
32300	55478	0	0	100	0	30	27798364	142000	23	12271461	531340	0	0						17.1405	11.8636	3.13549	16.3228	13.1832	140.745	9.83132	266.433	173.796		0	0	1	0	0	1.20862e+06	3.47441e-05	0.00589441
32903	55535	0	0	100	0	30	529686	65000	22	153886	7146	0	0						13.18	11.0821	3.09104	11.944	8.87431	122.814	9.55454	142.658	78.7533		0	0	1	0	0	24076.6	1.26148e-08	0.000112315
22192	55544	0	0	100	0	30	8680472	1822081	59	4041932	249141	3949375	0						15.9766	14.4155	4.07754	15.2122	12.4258	207.806	16.6263	231.412	154.4		0	0	1	0	1	147127	3.38789e-06	0.00184062
22123	55704	0	0	100	0	61	791179408	3855372	311	173987709	16090161	0	0						20.489	15.165	5.73979	18.9745	16.5937	229.977	32.9452	360.031	275.351		0	0	0	1	0	2.54399e+06	0.0281444	0.167763
22220	56139	0	0	100	0	12	17418959	12549257	82	10109306	1459194	0	0						16.6731	16.3452	4.40672	16.129	14.1934	267.165	19.4192	260.144	201.452		0	0	0	0	0	212426	1.36423e-05	0.00369354
24103	56141	0	0	100	0	12	2100000	950000	32	758000	268104	0	0						14.5574	13.7642	3.46574	13.5384	12.4991	189.454	12.0113	183.289	156.228		0	0	0	0	0	65625	1.98281e-07	0.000445287
22220	56144	0	0	100	0	12	80457717	9567759	246	65816940	2615224	64724932	99						18.2032	16.0739	5.50533	18.0024	14.7769	258.371	30.3087	324.086	218.356		1	0	0	1	1	327064	0.000291057	0.0170604
23921	56158	0	0	100	0	12	673650	370500	21	60000	89783	0	0						13.4205	12.8226	3.04452	11.0021	11.4052	164.419	9.26912	121.046	130.077		0	0	0	0	0	32078.6	2.04038e-08	0.000142842
23921	56159	0	0	100	0	12	534400	295000	21	67500	113305	0	0						13.1889	12.5947	3.04452	11.1199	11.6378	158.627	9.26912	123.652	135.439		0	0	0	0	0	25447.6	1.28403e-08	0.000113315
23921	56160	0	0	100	0	12	728800	505350	20	120000	130424	0	0						13.4992	13.133	2.99573	11.6952	11.7785	172.476	8.97441	136.779	138.734		0	0	0	0	0	36440	2.38813e-08	0.000154536
23921	56163	0	0	100	0	12	450000	410000	23	117575	50064	0	0						13.017	12.9239	3.13549	11.6748	10.8211	167.028	9.83132	136.302	117.095		0	0	0	0	0	19565.2	9.10473e-09	9.54187e-05
23921	56166	0	0	100	0	12	581500	426000	27	70000	90330	0	0						13.2734	12.9622	3.29584	11.1563	11.4112	168.018	10.8625	124.462	130.216		0	0	0	0	0	21537	1.52034e-08	0.000123302
23921	56167	0	0	100	0	12	693000	222000	34	62400	140700	0	0						13.4488	12.3104	3.52636	11.0413	11.8544	151.547	12.4352	121.911	140.526		0	0	0	0	0	20382.4	2.15928e-08	0.000146945
23921	56170	0	0	100	0	12	2550000	2005000	42	750000	572500	0	0						14.7516	14.5112	3.73767	13.5278	13.2578	210.574	13.9702	183.002	175.768		0	0	0	0	0	60714.3	2.92363e-07	0.000540706
23951	56171	0	0	100	0	12	40893791	5485882	168	15746355	974275	0	0						17.5265	15.5177	5.12396	16.5721	13.7894	240.799	26.255	274.635	190.149		0	0	0	1	0	243415	7.51894e-05	0.00867118
23957	56172	0	0	100	0	12	540960	310000	21	260400	22000	0	0						13.2011	12.6443	3.04452	12.47	9.9988	159.879	9.26912	155.5	99.976		0	0	0	0	0	25760	1.31575e-08	0.000114706
23921	56291	0	0	100	0	13	655000	693000	21	102994	18895	0	0						13.3924	13.4488	3.04452	11.5424	9.84665	180.87	9.26912	133.228	96.9566		0	0	0	0	0	31190.5	1.92897e-08	0.000138887
22210	56359	0	0	100	0	14	4993577	441157	29	3926627	216540	0	0						15.4237	12.9972	3.3673	15.1833	12.2855	168.926	11.3387	230.532	150.934		0	0	0	0	0	172192	1.12115e-06	0.00105885
22123	56401	0	0	0	100	15	1799764008	102828686	515	1673256113	16348074	0	96						21.3109	18.4486	6.24417	21.238	16.6096	340.35	38.9896	451.054	275.879		1	1	0	1	0	3.49469e+06	0.145638	0.381625
22123	56456	0	0	49	51	16	441734637	35583927	266	347013450	53712744	0	100						19.9062	17.3874	5.5835	19.6649	17.7992	302.322	31.1754	386.707	316.81		1	1	0	1	0	1.66066e+06	0.00877334	0.0936661
23921	56470	0	0	100	0	16	528000	124000	30	60000	29400	0	0						13.1769	11.728	3.4012	11.0021	10.2887	137.547	11.5681	121.046	105.858		0	0	0	0	0	17600	1.25346e-08	0.000111958
23929	56472	0	0	100	0	16	2559800	1404000	26	203260	30795	0	0						14.7554	14.1548	3.2581	12.2222	10.3351	200.359	10.6152	149.383	106.814		0	0	0	0	0	98453.8	2.94615e-07	0.000542784
23929	56473	0	0	100	0	16	2129883	1420000	28	138657	31405	0	0						14.5716	14.1662	3.3322	11.8398	10.3547	200.68	11.1036	140.18	107.22		0	0	0	0	0	76067.2	2.03964e-07	0.000451624
23929	56474	0	0	100	0	16	2608613	1320000	22	109100	28076	0	0						14.7743	14.0931	3.09104	11.6	10.2427	198.617	9.55454	134.56	104.912		0	0	0	0	0	118573	3.05958e-07	0.000553134
23969	56477	0	0	100	0	16	3127150	23871912	41	1035500	1416890	0	0						14.9556	16.9882	3.71357	13.8504	14.164	288.599	13.7906	191.833	200.618		0	0	0	0	0	76272	4.39683e-07	0.000663086
24102	56703	0	0	100	0	18	59178102	543416091	282	41558481	3290266	229989	0						17.8961	20.1134	5.64191	17.5426	15.0065	404.548	31.8311	307.743	225.194		0	0	0	1	1	209851	0.000157458	0.0125482
23921	56755	0	0	100	0	19	1543000	2190000	27	890800	32218	0	0						14.2492	14.5994	3.29584	13.6999	10.3803	213.143	10.8625	187.687	107.75		0	0	0	0	0	57148.1	1.07047e-07	0.00032718
23990	56763	0	0	100	0	19	3805800	3440000	59	656197	939431	0	0						15.152	15.051	4.07754	13.3942	13.753	226.532	16.6263	179.405	189.146		0	0	0	0	0	64505.1	6.51229e-07	0.000806988
24202	56765	0	0	100	0	19	293761067	6006059	65	274720573	5742862	0	100						19.4983	15.6083	4.17439	19.4313	15.5635	243.618	17.4255	377.574	242.222		1	0	0	0	0	4.5194e+06	0.00387999	0.0622896
24202	56766	0	0	100	0	19	305995242	18546513	128	251134955	1748356	0	100						19.5391	16.7358	4.85203	19.3415	14.3742	280.087	23.5422	374.094	206.617		1	0	0	1	0	2.39059e+06	0.0042099	0.0648837
24202	56769	0	0	100	0	19	1070729897	1268253	168	971648061	17263491	4511471	73						20.7916	14.0532	5.12396	20.6945	16.6641	197.491	26.255	428.263	277.692		1	0	0	1	1	6.37339e+06	0.0515468	0.227039
24202	56771	0	0	100	0	19	522705809	829477	119	3524134	10889730	0	98						20.0745	13.6286	4.77912	15.0751	16.2033	185.737	22.84	227.26	262.548		1	0	0	1	0	4.39249e+06	0.0122845	0.110835
24202	56772	0	0	100	0	19	573308017	10930300	97	402325000	20923750	0	100						20.1669	16.207	4.57471	19.8128	16.8564	262.668	20.928	392.546	284.138		1	0	0	0	0	5.91039e+06	0.0147781	0.121565
24202	56774	0	0	100	0	19	662649018	5156550	283	625376954	7720000	0	98						20.3118	15.4558	5.64545	20.2539	15.8593	238.881	31.8711	410.219	251.518		1	0	0	1	0	2.34152e+06	0.0197428	0.140509
22123	56866	0	0	5	95	21	832730426	35509381	288	795051628	13026122	31575309	100						20.5402	17.3853	5.66296	20.4939	16.3825	302.249	32.0691	420.001	268.385		1	1	0	1	1	2.89143e+06	0.0311782	0.176573
22192	56867	0	0	0	100	21	6278491	1889649	125	154732	911000	154732	11						15.6526	14.4519	4.82831	11.9494	13.7223	208.857	23.3126	142.789	188.301		1	1	0	1	1	50227.9	1.77236e-06	0.0013313
22220	56876	0	0	100	0	21	11671891	641799	23	2833700	439808	0	27						16.2727	13.372	3.13549	14.8571	12.9941	178.811	9.83132	220.733	168.846		1	0	0	0	0	507474	6.12526e-06	0.00247493
22293	56879	0	0	0	100	21	382033215	45238434	1686	319045044	9766007	319045044	100						19.761	17.6275	7.43011	19.5808	16.0944	310.727	55.2066	383.409	259.03		1	1	0	1	1	226591	0.00656212	0.0810069
22293	56885	0	0	100	0	21	139471093	1470514	60	10721262	947899	10706562	0						18.7534	14.2011	4.09434	16.1877	13.762	201.672	16.7637	262.043	189.393		0	0	0	0	1	2.32452e+06	0.000874602	0.0295737
22293	56887	0	0	0	100	21	46268480	3732072	175	15287560	121350	14162306	100						17.65	15.1325	5.16479	16.5425	11.7064	228.992	26.675	273.656	137.041		1	1	0	1	1	264391	9.62526e-05	0.00981084
22220	56889	0	0	100	0	21	5580180	3295708	30	3199592	934800	822150	0						15.5347	15.0081	3.4012	14.9785	13.7481	225.244	11.5681	224.356	189.01		0	0	0	0	1	186006	1.40003e-06	0.00118323
22293	56895	0	0	100	0	21	55522176	473986	210	7945747	8357772	7945747	0						17.8323	13.0689	5.34711	15.8881	15.9387	170.797	28.5916	252.433	254.042		0	0	0	1	1	264391	0.000138604	0.011773
22220	56899	0	0	0	100	21	13611749	770879	51	10904215	649827	8467122	38						16.4264	13.5553	3.93183	16.2047	13.3845	183.746	15.4593	262.591	179.144		1	1	0	0	1	266897	8.33048e-06	0.00288626
22293	56900	0	0	0	100	21	25910349	9818674	98	9924755	42485	9924755	100						17.0702	16.0998	4.58497	16.1105	10.6569	259.203	21.0219	259.55	113.57		1	1	0	0	1	264391	3.01848e-05	0.00549407
23932	56909	0	0	100	0	21	329245	173700	20	51083	46214	39953	62						12.7046	12.0651	2.99573	10.8412	10.741	145.566	8.97441	117.532	115.37		1	0	0	0	1	16462.2	4.87394e-09	6.98136e-05
23953	56912	0	0	0	100	21	6336206	911006	21	3561668	229493	0	0						15.6618	13.7223	3.04452	15.0857	12.3436	188.302	9.26912	227.58	152.365		0	1	0	0	0	301724	1.8051e-06	0.00134354
23957	56913	0	0	100	0	21	22329000	1861000	86	4927000	1792500	0	0						16.9214	14.4366	4.45435	15.4102	14.3991	208.416	19.8412	237.476	207.335		0	0	0	0	0	259640	2.24172e-05	0.00473468
23953	56915	0	0	100	0	21	7193333	2769	29	2996146	214190	0	0						15.7887	7.92624	3.3673	14.9128	12.2746	62.8253	11.3387	222.393	150.666		0	0	0	0	0	248046	2.3265e-06	0.00152529
23953	56917	0	0	100	0	21	41138921	4883425	68	25825057	2570625	0	0						17.5325	15.4014	4.21951	17.0669	14.7597	237.202	17.8042	291.278	217.848		0	0	0	0	0	604984	7.60936e-05	0.00872316
24205	56948	0	0	0	100	21	25469870	89000	98	18741689	1071956	18741689	100						17.053	11.3964	4.58497	16.7463	13.885	129.878	21.0219	280.437	192.793		1	1	0	0	1	259897	2.91673e-05	0.00540067
24103	56964	0	0	100	0	21	54477839	37631347	114	9487000	149141	9487000	4						17.8133	17.4433	4.7362	16.0654	11.9126	304.27	22.4316	258.098	141.911		1	0	0	1	1	477876	0.000133439	0.0115516
33151	57074	0	0	0	100	21	2517588956	252849702	11985	1175993427	657532344	1035960163	0						21.6466	19.3483	9.39141	20.8854	20.304	374.357	88.1986	436.199	412.253		0	1	0	1	1	210062	0.284978	0.533834
33151	57082	0	0	100	0	21	4980746	316450	103	73438	1113000	0	0						15.4211	12.6649	4.63473	11.2042	13.9226	160.4	21.4807	125.534	193.838		0	0	0	1	0	48356.8	1.1154e-06	0.00105613
22299	58248	0	0	100	0	30	2689036	5720000	94	1181602	30152	0	0						14.8047	15.5595	4.54329	13.9824	10.314	242.097	20.6415	195.507	106.379		0	0	1	0	0	28606.8	3.25114e-07	0.000570187
32901	58902	0	0	100	0	30	4054192	165000	22	1563459	607775	0	0						15.2153	12.0137	3.09104	14.2624	13.3176	144.329	9.55454	203.416	177.357		0	0	1	0	0	184281	7.39011e-07	0.000859657
32901	59202	0	0	100	0	30	3869911	2078000	21	1877615	165950	0	0						15.1687	14.5469	3.04452	14.4455	12.0194	211.613	9.26912	208.673	144.467		0	0	1	0	0	184281	6.73355e-07	0.000820582
22122	59919	0	0	100	0	30	754000	42000	35	259200	16050	0	0						13.5331	10.6454	3.55535	12.4654	9.68346	113.325	12.6405	155.385	93.7695		0	0	1	0	0	21542.9	2.55614e-08	0.000159879
22121	59920	0	0	100	0	30	1899408	71500	23	703207	145975	0	0						14.4571	11.1775	3.13549	13.4634	11.8912	124.935	9.83132	181.263	141.4		0	0	1	0	0	82583	1.6221e-07	0.000402753
22122	59921	0	0	100	0	30	458024	12500	21	155520	1632	0	0						13.0347	9.43348	3.04452	11.9545	7.39756	88.9906	9.26912	142.911	54.7239		0	0	1	0	0	21810.7	9.43232e-09	9.71201e-05
22123	59925	0	0	100	0	30	5972709	2150599	58	916495	110899	0	0						15.6027	14.5813	4.06044	13.7283	11.6164	212.613	16.4872	188.467	134.94		0	0	1	0	0	102978	1.60393e-06	0.00126646
22123	59926	0	0	100	0	30	2233129	415000	103	403790	24154	0	0						14.6189	12.936	4.63473	12.9087	10.0922	167.341	21.4807	166.633	101.853		0	0	1	1	0	21680.9	2.24218e-07	0.000473516
22122	59927	0	0	100	0	30	1566000	708000	40	918000	98712	0	0						14.264	13.4702	3.68888	13.73	11.5	181.446	13.6078	188.512	132.249		0	0	1	0	0	39150	1.10262e-07	0.000332057
22199	59929	0	0	100	0	30	754750	316000	21	297000	64932	0	0						13.5341	12.6635	3.04452	12.6015	11.0811	160.364	9.26912	158.797	122.791		0	0	1	0	0	35940.5	2.56123e-08	0.000160038
22192	59941	0	0	0	0	30	16265000	1450000	199	7465500	9240	0	0						16.6045	14.1871	5.2933	15.8258	9.1313	201.273	28.0191	250.456	83.3806		0	0	1	1	0	81733.7	1.18946e-05	0.00344886
22122	59942	0	0	100	0	30	2400000	3738500	27	768000	275000	0	0						14.691	15.1342	3.29584	13.5515	12.5245	229.044	10.8625	183.644	156.864		0	0	1	0	0	88888.9	2.58979e-07	0.0005089
22299	59949	0	0	100	0	30	11719969	2988300	43	5598540	3324384	0	0						16.2768	14.9102	3.7612	15.538	15.0168	222.315	14.1466	241.43	225.504		0	0	1	0	0	272557	6.17583e-06	0.00248512
22220	59958	0	0	100	0	30	53891711	2575000	308	22553262	6298692	0	0						17.8025	14.7614	5.7301	16.9314	15.6559	217.898	32.834	286.672	245.106		0	0	1	1	0	174973	0.000130583	0.0114273
22220	59959	0	0	100	0	30	19984700	435000	318	15610000	690000	0	0						16.8105	12.9831	5.76205	16.5634	13.4444	168.561	33.2012	274.347	180.753		0	0	1	1	0	62845	1.79571e-05	0.00423759
22299	59963	0	0	100	0	30	8176722	1982000	30	5055815	1215673	0	0						15.9168	14.4996	3.4012	15.436	14.0108	210.239	11.5681	238.272	196.303		0	0	1	0	0	272557	3.00608e-06	0.00173381
22299	59973	0	0	100	0	30	7904165	87500	29	4286136	1830846	0	0						15.8829	11.3794	3.3673	15.2709	14.4203	129.491	11.3387	233.2	207.945		0	0	1	0	0	272557	2.80902e-06	0.00167601
22220	59989	0	0	100	0	30	4899246	3364428	28	2390752	187948	0	0						15.4046	15.0288	3.3322	14.6871	12.1439	225.864	11.1036	215.711	147.475		0	0	1	0	0	174973	1.0792e-06	0.00103884
22291	59995	0	0	0	100	30	68165733	11261352	206	50996745	3201982	40975390	0						18.0375	16.2369	5.32788	17.7473	14.9793	263.637	28.3863	314.966	224.379		0	1	1	1	1	330902	0.000208917	0.014454
23923	59997	0	0	0	100	30	87839021	42638959	387	13780036	10798823	10371146	27						18.291	17.5683	5.95842	16.4387	16.1949	308.644	35.5028	270.232	262.276		1	1	1	1	1	226974	0.00034691	0.0186255
23923	60001	0	0	100	0	30	7113600	1557200	51	1321819	565000	0	0						15.7775	14.2584	3.93183	14.0945	13.2446	203.302	15.4593	198.655	175.419		0	0	1	0	0	139482	2.27521e-06	0.00150838
23923	60003	0	0	100	0	30	564150	305000	44	136890	160176	0	0						13.2431	12.6281	3.78419	11.8269	11.984	159.468	14.3201	139.876	143.617		0	0	1	0	0	12821.6	1.43097e-08	0.000119623
23922	60004	0	0	100	0	30	524300	300000	42	134400	164676	0	0						13.1698	12.6115	3.73767	11.8086	12.0117	159.051	13.9702	139.442	144.282		0	0	1	0	0	12483.3	1.23595e-08	0.000111173
23922	60007	0	0	100	0	30	426110	220000	28	107920	114917	0	0						12.9625	12.3014	3.3322	11.5891	11.652	151.324	11.1036	134.308	135.768		0	0	1	0	0	15218.2	8.16367e-09	9.0353e-05
23922	60009	0	0	100	0	30	302500	261000	26	39045	90974	0	0						12.6198	12.4723	3.2581	10.5725	11.4183	155.558	10.6152	111.777	130.378		0	0	1	0	0	11634.6	4.11427e-09	6.41426e-05
23922	60010	0	0	100	0	30	352620	150000	24	101400	102090	0	0						12.7731	11.9184	3.17805	11.5268	11.5336	142.048	10.1	132.868	133.024		0	0	1	0	0	14692.5	5.59057e-09	7.47701e-05
23922	60012	0	0	100	0	30	433500	245000	28	127750	113818	0	0						12.9796	12.409	3.3322	11.7578	11.6424	153.984	11.1036	138.247	135.544		0	0	1	0	0	15482.1	8.44929e-09	9.192e-05
23922	60013	0	0	100	0	30	440200	245000	36	140520	125444	0	0						12.995	12.409	3.58352	11.8531	11.7396	153.984	12.8416	140.496	137.819		0	0	1	0	0	12227.8	8.71249e-09	9.33407e-05
23922	60014	0	0	100	0	30	428750	315000	29	67700	125342	0	0						12.9686	12.6603	3.3673	11.1228	11.7388	160.284	11.3387	123.718	137.799		0	0	1	0	0	14784.5	8.26514e-09	9.09128e-05
23922	60016	0	0	100	0	30	753990	1031000	43	126998	190982	0	0						13.5331	13.846	3.7612	11.7519	12.1599	191.713	14.1466	138.108	147.864		0	0	1	0	0	17534.7	2.55607e-08	0.000159877
23922	60017	0	0	100	0	30	422600	245000	28	125020	113265	0	0						12.9542	12.409	3.3322	11.7362	11.6375	153.984	11.1036	137.739	135.431		0	0	1	0	0	15092.9	8.02973e-09	8.96088e-05
23922	60018	0	0	100	0	30	358000	276000	31	50463	106582	0	0						12.7883	12.5282	3.43399	10.829	11.5767	156.955	11.7923	117.267	134.019		0	0	1	0	0	11548.4	5.76246e-09	7.59109e-05
23922	60020	0	0	100	0	30	644000	335000	61	146800	174657	0	0						13.3755	12.7219	4.11087	11.8968	12.0706	161.846	16.8993	141.534	145.699		0	0	1	0	0	10557.4	1.86472e-08	0.000136555
23922	60022	0	0	100	0	30	623000	159500	58	144700	152023	0	0						13.3423	11.9798	4.06044	11.8824	11.9318	143.516	16.4872	141.192	142.368		0	0	1	0	0	10741.4	1.74509e-08	0.000132102
23922	60024	0	0	100	0	30	423600	158000	32	140600	117062	0	0						12.9565	11.9704	3.46574	11.8537	11.6705	143.289	12.0113	140.51	136.2		0	0	1	0	0	13237.5	8.06778e-09	8.98208e-05
23922	60025	0	0	100	0	30	423150	210000	28	126800	115952	0	0						12.9555	12.2549	3.3322	11.7504	11.6609	150.182	11.1036	138.071	135.977		0	0	1	0	0	15112.5	8.05065e-09	8.97254e-05
23922	60027	0	0	100	0	30	338550	250000	34	68100	79203	0	0						12.7324	12.4292	3.52636	11.1287	11.2798	154.485	12.4352	123.849	127.233		0	0	1	0	0	9957.35	5.15333e-09	7.17867e-05
23922	60029	0	0	100	0	30	364600	200000	30	91600	108797	0	0						12.8066	12.2061	3.4012	11.4252	11.5972	148.988	11.5681	130.535	134.496		0	0	1	0	0	12153.3	5.97689e-09	7.73104e-05
23922	60030	0	0	100	0	30	624000	202000	44	179885	132556	0	0						13.3439	12.216	3.78419	12.1001	11.7948	149.231	14.3201	146.412	139.116		0	0	1	0	0	14181.8	1.7507e-08	0.000132314
23922	60031	0	0	100	0	30	238400	180000	28	47040	51944	0	0						12.3817	12.1007	3.3322	10.7588	10.8579	146.427	11.1036	115.751	117.894		0	0	1	0	0	8514.29	2.55537e-09	5.05507e-05
23922	60033	0	0	100	0	30	660000	143500	35	115720	195554	0	0						13.4	11.8741	3.55535	11.6589	12.1836	140.994	12.6405	135.931	148.44		0	0	1	0	0	18857.1	1.95853e-08	0.000139947
23922	60038	0	0	100	0	30	360262	190000	28	88500	105195	0	0						12.7946	12.1548	3.3322	11.3908	11.5636	147.739	11.1036	129.749	133.716		0	0	1	0	0	12866.5	5.83551e-09	7.63905e-05
23922	60045	0	0	100	0	30	478000	262000	39	80144	140788	0	0						13.0774	12.4761	3.66356	11.2916	11.855	155.653	13.4217	127.5	140.541		0	0	1	0	0	12256.4	1.0273e-08	0.000101356
23922	60046	0	0	100	0	30	234500	225000	28	42120	41399	0	0						12.3652	12.3239	3.3322	10.6483	10.631	151.877	11.1036	113.386	113.018		0	0	1	0	0	8375	2.47245e-09	4.97238e-05
23922	60047	0	0	100	0	30	294600	296000	24	37876	25668	0	0						12.5934	12.5981	3.17805	10.5421	10.153	158.712	10.1	111.135	103.083		0	0	1	0	0	12275	3.90218e-09	6.24675e-05
23922	60048	0	0	100	0	30	245000	180000	27	42000	54060	0	0						12.409	12.1007	3.29584	10.6454	10.8978	146.427	10.8625	113.325	118.763		0	0	1	0	0	9074.07	2.69882e-09	5.19502e-05
23922	60049	0	0	100	0	30	784500	9500	75	213000	194866	0	0						13.5728	9.15905	4.31749	12.269	12.1801	83.8881	18.6407	150.53	148.354		0	0	1	0	0	10460	2.76712e-08	0.000166347
23922	60051	0	0	100	0	30	273600	230000	29	60150	57495	0	0						12.5194	12.3458	3.3673	11.0046	10.9595	152.42	11.3387	121.101	120.11		0	0	1	0	0	9434.48	3.36569e-09	5.80146e-05
23922	60053	0	0	100	0	30	236400	165000	27	41800	46445	0	0						12.3733	12.0137	3.29584	10.6407	10.746	144.329	10.8625	113.223	115.477		0	0	1	0	0	8755.56	2.51268e-09	5.01266e-05
23922	60054	0	0	100	0	30	366750	180000	28	87500	95163	0	0						12.8124	12.1007	3.3322	11.3794	11.4633	146.427	11.1036	129.491	131.408		0	0	1	0	0	13098.2	6.04759e-09	7.77663e-05
23922	60055	0	0	100	0	30	553600	207000	45	140800	153787	0	0						13.2242	12.2405	3.80666	11.8551	11.9433	149.829	14.4907	140.543	142.643		0	0	1	0	0	12302.2	1.37795e-08	0.000117386
23922	60056	0	0	100	0	30	321800	280000	36	70800	68028	0	0						12.6817	12.5425	3.58352	11.1676	11.1277	157.315	12.8416	124.716	123.825		0	0	1	0	0	8938.89	4.65601e-09	6.8235e-05
23922	60058	0	0	100	0	30	302200	260000	32	66900	61070	0	0						12.6188	12.4684	3.46574	11.111	11.0198	155.462	12.0113	123.453	121.435		0	0	1	0	0	9443.75	4.10611e-09	6.4079e-05
23922	60059	0	0	100	0	30	352350	195000	28	89400	99533	0	0						12.7724	12.1808	3.3322	11.4009	11.5082	148.371	11.1036	129.98	132.44		0	0	1	0	0	12583.9	5.58201e-09	7.47129e-05
23922	60060	0	0	100	0	30	271600	165000	32	51400	47424	0	0						12.5121	12.0137	3.46574	10.8474	10.7669	144.329	12.0113	117.666	115.926		0	0	1	0	0	8487.5	3.31667e-09	5.75905e-05
23922	60061	0	0	100	0	30	385763	175000	22	80582	76197	0	0						12.863	12.0725	3.09104	11.297	11.2411	145.746	9.55454	127.623	126.362		0	0	1	0	0	17534.7	6.69088e-09	8.17978e-05
23922	60062	0	0	100	0	30	269200	250000	28	50100	68210	0	0						12.5032	12.4292	3.3322	10.8218	11.1303	154.485	11.1036	117.111	123.885		0	0	1	0	0	9614.29	3.25831e-09	5.70816e-05
23922	60064	0	0	100	0	30	337500	446000	26	47620	102834	0	0						12.7293	13.0081	3.2581	10.771	11.5409	169.21	10.6152	116.015	133.192		0	0	1	0	0	12980.8	5.12141e-09	7.1564e-05
23922	60066	0	0	100	0	30	423500	275000	29	99000	118973	0	0						12.9563	12.5245	3.3673	11.5029	11.6867	156.864	11.3387	132.316	136.578		0	0	1	0	0	14603.4	8.06397e-09	8.97996e-05
23922	60067	0	0	100	0	30	364710	180000	28	94000	110975	0	0						12.8069	12.1007	3.3322	11.4511	11.6171	146.427	11.1036	131.127	134.956		0	0	1	0	0	13025.4	5.9805e-09	7.73337e-05
23922	60069	0	0	100	0	30	291808	219700	24	80208	92450	0	0						12.5839	12.3	3.17805	11.2924	11.4344	151.29	10.1	127.518	130.746		0	0	1	0	0	12158.7	3.82857e-09	6.18754e-05
23922	60070	0	0	100	0	30	351000	180000	30	89200	100665	0	0						12.7685	12.1007	3.4012	11.3986	11.5196	146.427	11.5681	129.929	132.7		0	0	1	0	0	11700	5.53932e-09	7.44266e-05
23922	60071	0	0	100	0	30	339900	150000	24	84900	100062	0	0						12.7364	11.9184	3.17805	11.3492	11.5135	142.048	10.1	128.805	132.562		0	0	1	0	0	14162.5	5.19451e-09	7.20729e-05
23922	60072	0	0	100	0	30	383725	200000	30	93800	116605	0	0						12.8577	12.2061	3.4012	11.4489	11.6665	148.988	11.5681	131.078	136.108		0	0	1	0	0	12790.8	6.62037e-09	8.13657e-05
23922	60074	0	0	100	0	30	241600	270000	29	43680	50278	0	0						12.395	12.5062	3.3673	10.6846	10.8253	156.404	11.3387	114.162	117.188		0	0	1	0	0	8331.03	2.62444e-09	5.12292e-05
23922	60075	0	0	100	0	30	289800	300000	29	57060	59978	0	0						12.5769	12.6115	3.3673	10.9519	11.0017	159.051	11.3387	119.943	121.038		0	0	1	0	0	9993.1	3.77606e-09	6.14497e-05
23922	60077	0	0	100	0	30	373000	273000	24	58626	116820	0	0						12.8293	12.5172	3.17805	10.9789	11.6684	156.681	10.1	120.537	136.151		0	0	1	0	0	15541.7	6.25547e-09	7.90915e-05
23922	60079	0	0	100	0	30	1380060	408000	57	268232	392600	0	0						14.1376	12.919	4.04305	12.4996	12.8805	166.901	16.3463	156.24	165.908		0	0	1	0	0	24211.6	8.56324e-08	0.00029263
23922	60080	0	0	100	0	30	687482	355000	37	98820	326322	0	0						13.4408	12.7799	3.61092	11.5011	12.6956	163.325	13.0387	132.274	161.179		0	0	1	0	0	18580.6	2.12503e-08	0.000145775
23922	60082	0	0	100	0	30	234800	175000	25	40200	40891	0	0						12.3665	12.0725	3.21888	10.6016	10.6187	145.746	10.3612	112.394	112.756		0	0	1	0	0	9392	2.47878e-09	4.97874e-05
23922	60083	0	0	100	0	30	701386	280000	40	148830	168336	0	0						13.4608	12.5425	3.68888	11.9106	12.0337	157.315	13.6078	141.861	144.81		0	0	1	0	0	17534.7	2.21185e-08	0.000148723
23922	60084	0	0	100	0	30	292500	301000	24	38318	81844	0	0						12.5862	12.6149	3.17805	10.5537	11.3126	159.135	10.1	111.38	127.974		0	0	1	0	0	12187.5	3.84675e-09	6.20222e-05
23922	60085	0	0	100	0	30	475000	133000	39	144300	129246	0	0						13.0711	11.7981	3.66356	11.8796	11.7695	139.195	13.4217	141.126	138.52		0	0	1	0	0	12179.5	1.01445e-08	0.00010072
23922	60086	0	0	100	0	30	308400	280000	32	72600	62011	0	0						12.6392	12.5425	3.46574	11.1927	11.0351	157.315	12.0113	125.277	121.773		0	0	1	0	0	9637.5	4.27633e-09	6.53936e-05
23922	60087	0	0	100	0	30	234500	170000	27	41700	41964	0	0						12.3652	12.0436	3.29584	10.6383	10.6446	145.047	10.8625	113.172	113.307		0	0	1	0	0	8685.19	2.47245e-09	4.97238e-05
23922	60088	0	0	100	0	30	238300	170000	27	42320	40967	0	0						12.3813	12.0436	3.29584	10.653	10.6205	145.047	10.8625	113.487	112.795		0	0	1	0	0	8825.93	2.55323e-09	5.05295e-05
23922	60089	0	0	100	0	30	483100	132500	43	129120	143716	0	0						13.088	11.7943	3.7612	11.7685	11.8756	139.106	14.1466	138.498	141.03		0	0	1	0	0	11234.9	1.04934e-08	0.000102437
23921	60093	0	0	100	0	30	1439181	1697000	36	344561	290051	0	0						14.1796	14.3444	3.58352	12.75	12.5778	205.761	12.8416	162.563	158.201		0	0	1	0	0	39977.2	9.31264e-08	0.000305166
23921	60095	0	0	100	0	30	839522	442000	21	262738	107197	0	0						13.6406	12.9991	3.04452	12.4789	11.5824	168.976	9.26912	155.723	134.153		0	0	1	0	0	39977.2	3.16888e-08	0.000178014
23922	60105	0	0	100	0	30	463950	166000	21	86720	187720	0	0						13.0475	12.0197	3.04452	11.3704	12.1427	144.474	9.26912	129.287	147.445		0	0	1	0	0	22092.9	9.67797e-09	9.83767e-05
23922	60106	0	0	100	0	30	590000	258000	40	127080	114084	0	0						13.2879	12.4607	3.68888	11.7526	11.6447	155.269	13.6078	138.123	135.599		0	0	1	0	0	14750	1.56511e-08	0.000125105
23922	60115	0	0	100	0	30	1037750	480000	35	200200	456450	0	0						13.8526	13.0815	3.55535	12.2071	13.0312	171.127	12.6405	149.013	169.813		0	0	1	0	0	29650	4.84203e-08	0.000220046
23922	60116	0	0	100	0	30	302400	133000	20	71920	89730	0	0						12.6195	11.7981	2.99573	11.1833	11.4046	139.195	8.97441	125.066	130.064		0	0	1	0	0	15120	4.11155e-09	6.41214e-05
23929	60118	0	0	100	0	30	3752000	2093000	42	1052540	1012530	0	0						15.1378	14.5541	3.73767	13.8667	13.828	211.822	13.9702	192.286	191.213		0	0	1	0	0	89333.3	6.32948e-07	0.00079558
23922	60120	0	0	100	0	30	578644	318000	33	111789	157274	0	0						13.2684	12.6698	3.49651	11.6244	11.9657	160.524	12.2256	135.126	143.179		0	0	1	0	0	17534.7	1.50545e-08	0.000122697
23923	60122	0	0	100	0	30	7486127	668600	39	764480	443037	0	0						15.8286	13.4129	3.66356	13.547	13.0014	179.907	13.4217	183.52	169.037		0	0	1	0	0	191952	2.51974e-06	0.00158737
23922	60123	0	0	100	0	30	631000	270000	21	113300	258285	0	0						13.3551	12.5062	3.04452	11.6378	12.4618	156.404	9.26912	135.438	155.297		0	0	1	0	0	30047.6	1.7902e-08	0.000133798
23922	60126	0	0	100	0	30	614000	341000	53	160800	143520	0	0						13.3278	12.7396	3.97029	11.9879	11.8742	162.298	15.7632	143.71	140.997		0	0	1	0	0	11584.9	1.69504e-08	0.000130194
23922	60127	0	0	100	0	30	424700	225000	29	125230	116349	0	0						12.9591	12.3239	3.3673	11.7379	11.6643	151.877	11.3387	137.778	136.057		0	0	1	0	0	14644.8	8.10973e-09	9.00541e-05
23922	60128	0	0	100	0	30	1803300	945000	46	409360	479715	0	0						14.4051	13.7589	3.82864	12.9224	13.0809	189.308	14.6585	166.987	171.111		0	0	1	0	0	39202.2	1.4621e-07	0.000382375
23922	60129	0	0	100	0	30	385800	270000	26	89200	89747	0	0						12.8631	12.5062	3.2581	11.3986	11.4047	156.404	10.6152	129.929	130.068		0	0	1	0	0	14838.5	6.69216e-09	8.18056e-05
23922	60132	0	0	100	0	30	372880	180000	29	95350	111378	0	0						12.829	12.1007	3.3673	11.4653	11.6207	146.427	11.3387	131.453	135.04		0	0	1	0	0	12857.9	6.25144e-09	7.90661e-05
23922	60133	0	0	100	0	30	409000	235000	25	103550	110957	0	0						12.9215	12.3673	3.21888	11.5478	11.6169	152.951	10.3612	133.352	134.952		0	0	1	0	0	16360	7.52123e-09	8.6725e-05
23922	60134	0	0	100	0	30	642000	465000	40	214100	184590	0	0						13.3723	13.0498	3.68888	12.2742	12.1259	170.297	13.6078	150.656	147.037		0	0	1	0	0	16050	1.85316e-08	0.000136131
23922	60136	0	0	100	0	30	949000	425000	73	262000	225867	0	0						13.7632	12.9598	4.29046	12.4761	12.3277	167.958	18.408	155.653	151.972		0	0	1	0	0	13000	4.04925e-08	0.000201227
23922	60137	0	0	100	0	30	328750	175000	21	87600	107191	0	0						12.7031	12.0725	3.04452	11.3805	11.5824	145.746	9.26912	129.517	134.151		0	0	1	0	0	15654.8	4.8593e-09	6.97087e-05
23922	60138	0	0	100	0	30	489200	225000	28	127420	118555	0	0						13.1005	12.3239	3.3322	11.7552	11.6831	151.877	11.1036	138.186	136.496		0	0	1	0	0	17471.4	1.07601e-08	0.000103731
23922	60139	0	0	100	0	30	439000	256000	35	123650	117461	0	0						12.9923	12.4529	3.55535	11.7252	11.6739	155.076	12.6405	137.481	136.279		0	0	1	0	0	12542.9	8.66505e-09	9.30863e-05
23922	60140	0	0	100	0	30	410812	260000	27	121200	111990	0	0						12.9259	12.4684	3.29584	11.7052	11.6262	155.462	10.8625	137.012	135.168		0	0	1	0	0	15215.3	7.58802e-09	8.71092e-05
23922	60141	0	0	100	0	30	682000	355000	68	156700	185582	0	0						13.4328	12.7799	4.21951	11.9621	12.1313	163.325	17.8042	143.092	147.167		0	0	1	0	0	10029.4	2.09127e-08	0.000144612
23922	60148	0	0	100	0	30	349750	190000	28	93375	103175	0	0						12.765	12.1548	3.3322	11.4444	11.5442	147.739	11.1036	130.974	133.268		0	0	1	0	0	12491.1	5.49993e-09	7.41615e-05
23922	60150	0	0	100	0	30	313950	185000	23	93600	92265	0	0						12.657	12.1281	3.13549	11.4468	11.4324	147.091	9.83132	131.029	130.7		0	0	1	0	0	13650	4.43163e-09	6.65705e-05
23922	60154	0	0	100	0	30	300600	110000	24	92200	80398	0	0						12.6135	11.6082	3.17805	11.4317	11.2947	134.751	10.1	130.684	127.571		0	0	1	0	0	12525	4.06275e-09	6.37397e-05
23922	60155	0	0	100	0	30	345000	310000	29	47584	108610	0	0						12.7513	12.6443	3.3673	10.7703	11.5955	159.879	11.3387	115.998	134.456		0	0	1	0	0	11896.6	5.35156e-09	7.31543e-05
23922	60156	0	0	100	0	30	288500	324000	22	42858	83569	0	0						12.5725	12.6885	3.09104	10.6656	11.3334	160.998	9.55454	113.756	128.447		0	0	1	0	0	13113.6	3.74226e-09	6.1174e-05
23922	60158	0	0	100	0	30	341000	340000	25	47830	108272	0	0						12.7396	12.7367	3.21888	10.7754	11.5924	162.224	10.3612	116.109	134.384		0	0	1	0	0	13640	5.22818e-09	7.23062e-05
23922	60160	0	0	100	0	30	282000	269000	21	44156	88216	0	0						12.5497	12.5025	3.04452	10.6955	11.3875	156.312	9.26912	114.393	129.676		0	0	1	0	0	13428.6	3.57553e-09	5.97957e-05
23922	60162	0	0	100	0	30	293400	293000	21	47100	84182	0	0						12.5893	12.5879	3.04452	10.76	11.3407	158.456	9.26912	115.778	128.612		0	0	1	0	0	13971.4	3.87046e-09	6.2213e-05
23922	60163	0	0	100	0	30	448080	363000	29	78162	131628	0	0						13.0127	12.8022	3.3673	11.2665	11.7877	163.895	11.3387	126.935	138.951		0	0	1	0	0	15451	9.0272e-09	9.50116e-05
23922	60166	0	0	100	0	30	343600	425000	30	48548	106254	0	0						12.7472	12.9598	3.4012	10.7903	11.5736	167.958	11.5681	116.431	133.948		0	0	1	0	0	11453.3	5.30821e-09	7.28575e-05
23922	60168	0	0	100	0	30	329100	266000	26	50936	99286	0	0						12.7041	12.4913	3.2581	10.8383	11.5058	156.031	10.6152	117.469	132.383		0	0	1	0	0	12657.7	4.86965e-09	6.97829e-05
23922	60170	0	0	100	0	30	397550	264000	28	59750	120877	0	0						12.8931	12.4837	3.3322	10.9979	11.7025	155.843	11.1036	120.954	136.949		0	0	1	0	0	14198.2	7.10601e-09	8.42971e-05
23922	60172	0	0	100	0	30	305500	345000	26	49312	94898	0	0						12.6297	12.7513	3.2581	10.8059	11.4606	162.596	10.6152	116.768	131.344		0	0	1	0	0	11750	4.19628e-09	6.47787e-05
23921	60173	0	0	100	0	30	936000	452000	51	40000	275420	0	0						13.7494	13.0214	3.93183	10.5966	12.5261	169.558	15.4593	112.289	156.902		0	0	1	0	0	18352.9	3.93907e-08	0.000198471
23921	60176	0	0	100	0	30	549000	295000	41	30000	129480	0	0						13.2159	12.5947	3.71357	10.309	11.7713	158.627	13.7906	106.275	138.563		0	0	1	0	0	13390.2	1.35515e-08	0.000116411
23921	60177	0	0	100	0	30	839522	77500	21	42999	227978	0	0						13.6406	11.258	3.04452	10.6689	12.337	126.743	9.26912	113.826	152.202		0	0	1	0	0	39977.2	3.16888e-08	0.000178014
23921	60178	0	0	100	0	30	420000	188000	22	20000	109544	0	0						12.948	12.1442	3.09104	9.90349	11.6041	147.482	9.55454	98.0791	134.655		0	0	1	0	0	19090.9	7.93123e-09	8.90575e-05
23922	60179	0	0	100	0	30	385763	71500	22	24368	109478	0	0						12.863	11.1775	3.09104	10.101	11.6035	124.935	9.55454	102.031	134.641		0	0	1	0	0	17534.7	6.69088e-09	8.17978e-05
23922	60185	0	0	100	0	30	350693	184000	20	74811	84498	0	0						12.7677	12.1227	2.99573	11.2227	11.3445	146.96	8.97441	125.949	128.697		0	0	1	0	0	17534.7	5.52963e-09	7.43615e-05
23922	60188	0	0	100	0	30	432000	347280	36	18500	142024	0	0						12.9762	12.7579	3.58352	9.82553	11.8638	162.764	12.8416	96.541	140.749		0	0	1	0	0	12000	8.39092e-09	9.1602e-05
23921	60189	0	0	100	0	30	3292800	742500	66	262800	96756	0	0						15.0072	13.5178	4.18965	12.4791	11.4799	182.73	17.5532	155.729	131.789		0	0	1	0	0	49890.9	4.87498e-07	0.000698211
23922	60193	0	0	100	0	30	142555	201000	21	13695	4939	0	0						11.8675	12.2111	3.04452	9.52479	8.50492	149.11	9.26912	90.7215	72.3336		0	0	1	0	0	6788.33	9.13707e-10	3.02276e-05
23922	60194	0	0	100	0	30	473436	252000	27	102315	115543	0	0						13.0678	12.4372	3.29584	11.5358	11.6574	154.684	10.8625	133.075	135.895		0	0	1	0	0	17534.7	1.00778e-08	0.000100388
23922	60206	0	0	100	0	30	613713	300000	35	123388	164118	0	0						13.3273	12.6115	3.55535	11.7231	12.0083	159.051	12.6405	137.431	144.2		0	0	1	0	0	17534.7	1.69345e-08	0.000130133
23922	60207	0	0	100	0	30	741587	354000	28	76625	253095	0	0						13.5165	12.7771	3.3322	11.2467	12.4415	163.253	11.1036	126.488	154.791		0	0	1	0	0	26485.2	2.47267e-08	0.000157247
23921	60210	0	0	100	0	30	1119363	1313000	28	308185	184911	0	0						13.9283	14.0878	3.3322	12.6385	12.1276	198.467	11.1036	159.731	147.079		0	0	1	0	0	39977.2	5.63357e-08	0.000237352
23951	60211	0	0	100	0	30	852935	20500	55	63060	4540	0	0						13.6564	9.92818	4.00733	11.0518	8.42068	98.5688	16.0587	122.143	70.9079		0	0	1	0	0	15507.9	3.27095e-08	0.000180858
23922	60224	0	0	100	0	30	473436	259000	27	84021	134876	0	0						13.0678	12.4646	3.29584	11.3388	11.8121	155.366	10.8625	128.569	139.526		0	0	1	0	0	17534.7	1.00778e-08	0.000100388
23922	60228	0	0	100	0	30	228000	321000	25	10700	92320	0	0						12.3371	12.6792	3.21888	9.278	11.433	160.762	10.3612	86.0813	130.714		0	0	1	0	0	9120	2.33729e-09	4.83455e-05
23929	60275	0	0	0	100	30	70458601	118852561	400	22669192	5469810	13756491	0						18.0705	18.5934	5.99146	16.9365	15.5148	345.714	35.8976	286.846	240.708		0	1	1	1	1	176147	0.000223208	0.0149402
23921	60276	0	0	100	0	30	999431	118000	25	42661	248259	0	0						13.8149	11.6784	3.21888	10.661	12.4222	136.386	10.3612	113.658	154.312		0	0	1	0	0	39977.2	4.49105e-08	0.000211921
23922	60278	0	0	100	0	30	295500	209000	22	58104	122060	0	0						12.5964	12.2501	3.09104	10.97	11.7123	150.065	9.55454	120.341	137.177		0	0	1	0	0	13431.8	3.92606e-09	6.26583e-05
23953	60279	0	0	100	0	30	6637930	466	22	3953705	23350	0	100						15.7083	6.14419	3.09104	15.1902	10.0584	37.751	9.55454	230.741	101.17		1	0	1	0	0	301724	1.9811e-06	0.00140752
23953	60282	0	0	100	0	30	44655167	11855457	148	25189716	1664011	0	0						17.6145	16.2883	4.99721	17.0419	14.3247	265.309	24.9721	290.428	205.198		0	0	1	1	0	301724	8.96573e-05	0.00946875
23957	60288	0	0	100	0	30	26307600	8249150	52	19562822	1629562	0	0						17.0854	15.9256	3.95124	16.7891	14.3038	253.625	15.6123	281.875	204.599		0	0	1	0	0	505915	3.11175e-05	0.00557831
23921	60289	0	0	100	0	30	991900	544000	23	664560	25140	0	0						13.8074	13.2067	3.13549	13.4069	10.1322	174.417	9.83132	179.744	102.662		0	0	1	0	0	43126.1	4.42362e-08	0.000210324
23953	60292	0	0	40	60	30	21724135	1315913576	72	7118255	2320023	0	0						16.8939	20.9978	4.27667	15.7782	14.6571	440.907	18.2899	248.951	214.83		0	1	1	0	0	301724	2.12191e-05	0.00460642
23942	60295	0	0	100	0	30	1018320	1022000	20	199380	417683	0	0						13.8337	13.8373	2.99573	12.203	12.9425	191.47	8.97441	148.912	167.508		0	0	1	0	0	50916	4.66241e-08	0.000215926
23963	60309	0	0	100	0	30	1474999	81000	20	620583	26299	0	0						14.2042	11.3022	2.99573	13.3384	10.1773	127.74	8.97441	177.913	103.577		0	0	1	0	0	73749.9	9.78195e-08	0.000312761
23942	60310	0	0	100	0	30	1069236	490000	21	457635	189280	0	0						13.8825	13.1022	3.04452	13.0338	12.151	171.667	9.26912	169.881	147.646		0	0	1	0	0	50916	5.14031e-08	0.000226722
23963	60311	0	0	100	0	30	605000	5200000	27	200000	64040	0	90						13.313	15.4642	3.29584	12.2061	11.0673	239.141	10.8625	148.988	122.484		1	0	1	0	0	22407.4	1.64571e-08	0.000128285
23942	60318	0	0	100	0	30	4175110	790000	82	2234519	226822	0	0						15.2447	13.5798	4.40672	14.6195	12.3319	184.411	19.4192	213.731	152.076		0	0	1	0	0	50916	7.83751e-07	0.000885297
23119	60465	0	0	0	100	30	92581836	9252239	218	22733333	4379639	18413909	0						18.3436	16.0404	5.3845	16.9393	15.2925	257.294	28.9928	286.941	233.86		0	1	1	1	1	424687	0.000385384	0.0196312
32903	60648	0	0	100	0	30	10450000	3982100	104	2357900	128100	212200	0						16.1621	15.1973	4.64439	14.6733	11.7606	230.959	21.5704	215.305	138.311		0	0	1	1	1	100481	4.90992e-06	0.00221583
32202	60656	0	0	100	0	30	10154593	385000	40	7030343	126454	535964	0						16.1334	12.861	3.68888	15.7657	11.7476	165.405	13.6078	248.559	138.007		0	0	1	0	1	253865	4.63625e-06	0.0021532
32202	60658	0	0	100	0	30	6346621	240000	25	3678097	836774	0	0						15.6634	12.3884	3.21888	15.1179	13.6373	153.472	10.3612	228.551	185.976		0	0	1	0	0	253865	1.81104e-06	0.00134575
32909	60682	0	0	0	100	30	13866941	2263651	481	4099766	182074	2269867	100						16.445	14.6325	6.17587	15.2264	12.1122	214.11	38.1413	231.844	146.705		1	1	1	1	1	28829.4	8.64577e-06	0.00294037
32300	60683	0	0	100	0	30	37467360	20000	31	16530186	725763	0	0						17.439	9.90349	3.43399	16.6207	13.495	98.0791	11.7923	276.248	182.114		0	0	1	0	0	1.20862e+06	6.31173e-05	0.00794464
32909	60684	0	0	100	0	30	2108000	450000	48	762120	855	0	60						14.5613	13.017	3.8712	13.5439	6.7511	169.442	14.9862	183.436	45.5774		1	0	1	0	0	43916.7	1.99794e-07	0.000446984
32402	60689	0	0	100	0	30	1705038	50000	35	527188	15325	0	0						14.3491	10.8198	3.55535	13.1753	9.63724	117.068	12.6405	173.589	92.8764		0	0	1	0	0	48715.4	1.3071e-07	0.000361539
32300	60690	0	0	100	0	30	570288	118450	31	364016	3888	0	0						13.2539	11.6822	3.43399	12.805	8.26565	136.475	11.7923	163.967	68.321		0	0	1	0	0	18396.4	1.46228e-08	0.000120925
32402	60701	0	0	100	0	30	2145160	304000	43	131000	6500	0	0						14.5787	12.6248	3.7612	11.783	8.77956	159.385	14.1466	138.838	77.0806		0	0	1	0	0	49887.4	2.069e-07	0.000454863
32909	60712	0	0	0	100	30	2889197	1367000	120	560519	55274	0	0						14.8765	14.1281	4.78749	13.2366	10.9201	199.604	22.9201	175.208	119.248		0	1	1	1	0	24076.6	3.75315e-07	0.00061263
32402	60719	0	0	100	0	30	2435769	30000	50	800627	24357	0	0						14.7058	10.309	3.91202	13.5932	10.1006	106.275	15.3039	184.774	102.022		0	0	1	0	0	48715.4	2.66756e-07	0.000516484
22299	60723	0	0	100	0	30	3526320	395000	25	1238480	69164	0	0						15.0758	12.8866	3.21888	14.0294	11.1442	166.066	10.3612	196.824	124.194		0	0	1	0	0	141053	5.59095e-07	0.000747726
22230	60739	0	0	100	0	30	1800000	1190000	80	710000	310000	0	0						14.4033	13.9895	4.38203	13.473	12.6443	195.705	19.2022	181.522	159.879		0	0	1	0	0	22500	1.45676e-07	0.000381675
22123	62516	0	0	100	0	30	8400000	1332718	35	6200000	11400	0	0						15.9437	14.1027	3.55535	15.6401	9.34137	198.887	12.6405	244.611	87.2612		0	0	1	0	0	240000	3.17249e-06	0.00178115
22112	62519	0	0	100	0	30	7035784	172500	34	5540143	243694	459104	0						15.7665	12.0582	3.52636	15.5275	12.4037	145.399	12.4352	241.104	153.851		0	0	1	0	1	206935	2.2257e-06	0.00149188
22220	62528	0	0	100	0	30	6527500	6350000	43	5400000	313950	0	0						15.6915	15.664	3.7612	15.5019	12.657	245.36	14.1466	240.309	160.199		0	0	1	0	0	151802	1.91574e-06	0.0013841
22220	62530	0	0	100	0	30	1164723	136500	45	990000	3110	0	0						13.968	11.8241	3.80666	13.8055	8.04238	139.809	14.4907	190.591	64.6798		0	0	1	0	0	25882.7	6.0994e-08	0.00024697
22220	62531	0	0	100	0	30	63213165	1814952	221	25158241	2898627	0	0						17.962	14.4116	5.39816	17.0407	14.8797	207.693	29.1402	290.385	221.407		0	0	1	1	0	286032	0.000179662	0.0134038
22220	62534	0	0	100	0	30	16550450	750360	150	13343850	823000	0	0						16.6219	13.5283	5.01064	16.4066	13.6207	183.015	25.1065	269.175	185.524		0	0	1	1	0	110336	1.23158e-05	0.00350938
22220	62540	0	0	100	0	30	10393100	1450000	65	9500000	30500	0	0						16.1567	14.1871	4.17439	16.0668	10.3255	201.273	17.4255	258.142	106.616		0	0	1	0	0	159894	4.8566e-06	0.00220377
22220	62542	0	0	100	0	30	6870000	2540000	90	4600000	321250	0	0						15.7427	14.7477	4.49981	15.3416	12.68	217.494	20.2483	235.364	160.782		0	0	1	0	0	76333.3	2.12205e-06	0.00145673
22220	62545	0	0	100	0	30	27450000	5600000	140	20350000	1120000	0	0						17.1279	15.5383	4.94164	16.8286	13.9288	241.438	24.4198	283.201	194.013		0	0	1	1	0	196071	3.38787e-05	0.00582054
22220	62548	0	0	100	0	30	2974425	4210000	86	1800000	14498	0	0						14.9056	15.253	4.45435	14.4033	9.58177	232.653	19.8412	207.455	91.8102		0	0	1	0	0	34586.3	3.97785e-07	0.000630702
22220	62549	0	0	100	0	30	8741250	3400000	63	7460000	502140	0	0						15.9836	15.0393	4.14313	15.8251	13.1266	226.18	17.1656	250.433	172.309		0	0	1	0	0	138750	3.43549e-06	0.00185351
22220	62550	0	0	100	0	30	16414830	5004485	107	12358900	985905	0	0						16.6137	15.4258	4.67283	16.3299	13.8013	237.957	21.8353	266.665	190.476		0	0	1	1	0	153410	1.21148e-05	0.00348063
22220	62566	0	0	100	0	30	1041500	309000	31	766500	7220	0	0						13.8562	12.6411	3.43399	13.5496	8.88461	159.797	11.7923	183.591	78.9363		0	0	1	0	0	33596.8	4.87709e-08	0.000220841
22291	62567	0	0	100	0	30	40864019	10198880	91	30832733	4701300	13099125	0						17.5258	16.1378	4.51086	17.2441	15.3633	260.428	20.3479	297.359	236.033		0	0	1	0	1	449055	7.508e-05	0.00866487
22220	62571	0	0	100	0	30	3713000	1024000	20	1807200	27552	0	0						15.1274	13.8392	2.99573	14.4073	10.2238	191.524	8.97441	207.57	104.527		0	0	1	0	0	185650	6.19858e-07	0.00078731
23121	62579	0	0	100	0	30	458500	320000	22	219405	13476	0	78						13.0357	12.6761	3.09104	12.2987	9.50867	160.683	9.55454	151.257	90.4147		1	0	1	0	0	20840.9	9.45194e-09	9.72211e-05
23922	62605	0	0	100	0	30	325500	671800	20	58000	71900	0	0						12.6931	13.4177	2.99573	10.9682	11.183	180.035	8.97441	120.301	125.06		0	0	1	0	0	16275	4.7637e-09	6.90195e-05
23929	62609	0	0	100	0	30	983520	955000	35	567952	27074	0	0						13.7989	13.7695	3.55535	13.2498	10.2063	189.598	12.6405	175.557	104.169		0	0	1	0	0	28100.6	4.34919e-08	0.000208547
23942	62611	0	0	100	0	30	657161	961800	28	88776	454992	0	0						13.3957	13.7766	3.3322	11.3939	13.028	189.794	11.1036	129.82	169.73		0	0	1	0	0	23470	1.94172e-08	0.000139345
23955	62612	0	0	100	0	30	856402	162481	40	242349	118401	0	0						13.6605	11.9983	3.68888	12.3981	11.6818	143.96	13.6078	153.714	136.465		0	0	1	0	0	21410	3.2976e-08	0.000181593
23957	62630	0	0	100	0	30	24199271	1317754	264	3666617	312688	0	0						17.0018	14.0914	5.57595	15.1148	12.653	198.569	31.0912	228.457	160.097		0	0	1	1	0	91663.9	2.63297e-05	0.00513125
23951	62631	0	0	100	0	30	2198916	1814000	31	934045	407625	0	0						14.6035	14.411	3.43399	13.7473	12.9181	207.678	11.7923	188.988	166.877		0	0	1	0	0	70932.8	2.174e-07	0.000466262
23953	62632	0	0	100	0	30	1774023	1068032	49	853375	121991	0	0						14.3888	13.8813	3.89182	13.657	11.7117	192.691	15.1463	186.512	137.164		0	0	1	0	0	36204.6	1.41501e-07	0.000376167
23963	62648	0	0	100	0	30	1908360	773700	26	1240000	181730	0	0						14.4618	13.5589	3.2581	14.0306	12.1103	183.845	10.6152	196.858	146.659		0	0	1	0	0	73398.5	1.63743e-07	0.000404652
23963	62649	0	0	100	0	30	1090123	766600	24	712500	105515	0	0						13.9018	13.5497	3.17805	13.4765	11.5666	183.595	10.1	181.617	133.786		0	0	1	0	0	45421.8	5.3431e-08	0.000231151
23963	62651	0	0	100	0	30	540000	400000	118	236975	64870	0	0						13.1993	12.8992	4.77068	12.3757	11.0801	166.39	22.7594	153.158	122.77		0	0	1	1	0	4576.27	1.31108e-08	0.000114502
22199	62653	0	0	100	0	30	1128400	552500	29	473550	17875	0	0						13.9363	13.2222	3.3673	13.068	9.79116	174.827	11.3387	170.773	95.8668		0	0	1	0	0	38910.3	5.7249e-08	0.000239268
23929	62655	0	0	100	0	30	2924128	6166190	38	419700	123725	0	70						14.8885	15.6346	3.63759	12.9473	11.7258	244.44	13.232	167.632	137.495		1	0	1	0	0	76950.7	3.84446e-07	0.000620037
23953	62656	0	0	100	0	30	990000	575000	50	187500	130000	0	0						13.8055	13.2621	3.91202	12.1415	11.7753	175.884	15.3039	147.417	138.657		0	0	1	0	0	19800	4.40669e-08	0.000209921
32120	63276	0	0	100	0	30	1013270	675000	39	423285	14115	0	70						13.8287	13.4225	3.66356	12.9558	9.55499	180.163	13.4217	167.853	91.2979		1	0	1	0	0	25981.3	4.61628e-08	0.000214855
32909	63307	0	0	100	0	30	991875	82000	52	622750	10625	0	71						13.8074	11.3145	3.95124	13.3419	9.27096	128.017	15.6123	178.006	85.9508		1	0	1	0	0	19074.5	4.4234e-08	0.000210319
32909	63314	0	0	100	0	30	17677451	1977929	722	523291	143260	469630	98						16.6878	14.4976	6.58203	13.1679	11.8724	210.179	43.3231	173.393	140.954		1	0	1	1	1	24484	1.40502e-05	0.00374835
32300	63343	0	0	100	0	30	1008874	142810	30	762862	1542	0	0						13.8243	11.8693	3.4012	13.5448	7.34084	140.88	11.5681	183.462	53.8879		0	0	1	0	0	33629.1	4.57632e-08	0.000213923
32300	63344	0	0	100	0	30	815892	88375	22	680484	481	0	0						13.612	11.3893	3.09104	13.4306	6.17587	129.717	9.55454	180.38	38.1413		0	0	1	0	0	37086	2.99301e-08	0.000173003
32903	63349	0	0	100	0	30	1589921	225500	48	548016	18000	0	0						14.2792	12.3261	3.8712	13.2141	9.79813	151.932	14.9862	174.611	96.0033		0	0	1	0	0	33123.4	1.13656e-07	0.000337129
32300	63355	0	0	100	0	30	2904169	394000	26	2075541	4451	0	0						14.8817	12.8841	3.2581	14.5457	8.40088	166	10.6152	211.578	70.5749		0	0	1	0	0	111699	3.79215e-07	0.000615805
32300	63356	0	0	100	0	30	3398460	350000	23	2653784	1560	0	0						15.0388	12.7657	3.13549	14.7915	7.35244	162.963	9.83132	218.788	54.0584		0	0	1	0	0	147759	5.19286e-07	0.000720615
32300	63359	0	0	100	0	30	3025000	177500	26	2176728	7484	0	0						14.9224	12.0867	3.2581	14.5933	8.92052	146.089	10.6152	212.965	79.5757		0	0	1	0	0	116346	4.11427e-07	0.000641426
32300	63364	0	0	100	0	30	1539000	1080000	40	1022000	12720	0	0						14.2466	13.8925	3.68888	13.8373	9.45093	193.001	13.6078	191.47	89.3201		0	0	1	0	0	38475	1.06493e-07	0.000326332
23953	63494	0	0	100	0	30	3240000	540000	33	715800	66800	0	0						14.9911	13.1993	3.49651	13.4812	11.1095	174.222	12.2256	181.742	123.42		0	0	1	0	0	98181.8	4.71989e-07	0.000687015
23963	63496	0	0	100	0	30	6900000	910000	80	2584300	32850	0	97						15.747	13.7212	4.38203	14.765	10.3997	188.271	19.2022	218.004	108.154		1	0	1	0	0	86250	2.14062e-06	0.00146309
23951	63497	0	0	100	0	30	404200	352000	102	44285	8975	0	73						12.9097	12.7714	4.62497	10.6984	9.1022	163.108	21.3904	114.456	82.85		1	0	1	1	0	3962.75	7.34573e-09	8.57072e-05
23963	63498	0	0	100	0	30	929450	472250	32	171214	9944	0	90						13.7423	13.0653	3.46574	12.0507	9.20472	170.701	12.0113	145.219	84.727		1	0	1	0	0	29045.3	3.88413e-08	0.000197082
23963	63499	0	0	100	0	30	5120000	660000	120	4444988	58176	0	100						15.4487	13.4	4.78749	15.3073	10.9712	179.56	22.9201	234.313	120.368		1	0	1	1	0	42666.7	1.17864e-06	0.00108565
23963	63503	0	0	100	0	30	3171248	311200	43	1343916	64278	0	0						14.9696	12.6482	3.7612	14.1111	11.071	159.977	14.1466	199.123	122.566		0	0	1	0	0	73750	4.52171e-07	0.000672436
23932	63504	0	0	100	0	30	237000	390000	20	121487	2602	0	77						12.3758	12.8739	2.99573	11.7076	7.86404	165.737	8.97441	137.067	61.8431		1	0	1	0	0	11850	2.52545e-09	5.02539e-05
23953	63507	0	0	2	98	30	28362066	288046	94	9585295	2358294	0	100						17.1606	12.5709	4.54329	16.0757	14.6734	158.027	20.6415	258.429	215.31		1	1	1	0	0	301724	3.61674e-05	0.00601394
32202	63559	0	0	100	0	30	5077296	91300	20	2832085	360212	632696	0						15.4403	11.4219	2.99573	14.8565	12.7944	130.46	8.97441	220.716	163.698		0	0	1	0	1	253865	1.15906e-06	0.0010766
22220	63957	0	0	100	0	30	2948000	1716800	66	1921875	237894	0	0						14.8966	14.356	4.18965	14.4688	12.3796	206.094	17.5532	209.347	153.254		0	0	1	0	0	44666.7	3.90748e-07	0.000625099
32903	64713	0	0	100	0	30	987142	450000	41	182117	62464	0	0						13.8026	13.017	3.71357	12.1124	11.0423	169.442	13.7906	146.71	121.933		0	0	1	0	0	24076.6	4.38128e-08	0.000209315
32903	64714	0	0	100	0	30	280000	295000	22	88800	15550	0	0						12.5425	12.5947	3.09104	11.3941	9.65182	158.627	9.55454	129.826	93.1576		0	0	1	0	0	12727.3	3.52499e-09	5.93716e-05
32300	64715	0	0	100	0	30	404000	900000	30	50300	26900	0	0						12.9092	13.7102	3.4012	10.8258	10.1999	187.968	11.5681	117.197	104.038		0	0	1	0	0	13466.7	7.33846e-09	8.56648e-05
32903	64716	0	0	100	0	30	529686	755000	22	145520	14427	0	0						13.18	13.5345	3.09104	11.8881	9.57686	183.182	9.55454	141.326	91.7162		0	0	1	0	0	24076.6	1.26148e-08	0.000112315
32903	64718	0	0	100	0	30	320000	1030000	35	18200	11926	0	0						12.6761	13.8451	3.55535	9.80918	9.38648	191.686	12.6405	96.22	88.1059		0	0	1	0	0	9142.86	4.60407e-09	6.78533e-05
32903	64910	0	0	100	0	30	8143090	1129120	73	6163808	95620	0	71						15.9127	13.9369	4.29046	15.6342	11.4681	194.239	18.408	244.428	131.518		1	0	1	0	0	111549	2.9814e-06	0.00172667
23943	64943	0	0	100	0	30	12118795	330000	20	7997613	689680	0	0						16.3103	12.7068	2.99573	15.8947	13.444	161.464	8.97441	252.64	180.741		0	0	1	0	0	605940	6.6033e-06	0.00256969
32903	64969	0	0	100	0	30	295000	208000	25	23500	54285	0	0						12.5947	12.2453	3.21888	10.0648	10.902	149.947	10.3612	101.299	118.854		0	0	1	0	0	11800	3.91279e-09	6.25523e-05
23963	65086	0	0	100	0	30	2861350	972700	33	1234000	652242	0	0						14.8668	13.7878	3.49651	14.0258	13.3882	190.104	12.2256	196.722	179.243		0	0	1	0	0	86707.6	3.68115e-07	0.000606725
22192	65158	0	0	100	0	30	1101742	1404530	23	213415	33462	22185	0						13.9124	14.1552	3.13549	12.271	10.4182	200.37	9.83132	150.577	108.538		0	0	1	0	1	47901.8	5.4576e-08	0.000233615
22123	65160	0	0	100	0	30	1485000	3595000	23	820150	201390	0	0						14.2109	15.0951	3.13549	13.6172	12.213	227.861	9.83132	185.429	149.157		0	0	1	0	0	64565.2	9.91505e-08	0.000314882
22299	65161	0	0	100	0	30	1406305	747783	37	715406	77609	0	0						14.1565	13.5249	3.61092	13.4806	11.2594	182.922	13.0387	181.727	126.775		0	0	1	0	0	38008.2	8.89203e-08	0.000298195
22299	65172	0	0	100	0	30	5451148	828983	20	3066220	1089092	0	0						15.5113	13.628	2.99573	14.936	13.9009	185.721	8.97441	223.083	193.234		0	0	1	0	0	272557	1.33604e-06	0.00115587
22220	65175	0	0	100	0	30	6822060	2852500	89	4223340	607087	0	0						15.7357	14.8637	4.48864	15.2561	13.3164	220.93	20.1479	232.75	177.327		0	0	1	0	0	76652.4	2.09254e-06	0.00144656
22292	65188	0	0	100	0	30	2345000	2100000	28	1625000	10170	0	0						14.6678	14.5574	3.3322	14.301	9.2272	211.919	11.1036	204.519	85.1412		0	0	1	0	0	83750	2.47245e-07	0.000497238
22220	65192	0	0	100	0	30	1819250	1009000	82	857000	8000	0	0						14.4139	13.8245	4.40672	13.6612	8.9872	191.116	19.4192	186.628	80.7697		0	0	1	0	0	22186	1.48808e-07	0.000385757
22220	65193	0	0	100	0	30	4024381	124700	23	2012382	126832	0	0						15.2079	11.7337	3.13549	14.5148	11.7506	137.679	9.83132	210.68	138.077		0	0	1	0	0	174973	7.28183e-07	0.000853336
22220	65194	0	0	100	0	30	1403000	220000	25	900000	15681	0	0						14.1541	12.3014	3.21888	13.7102	9.66021	151.324	10.3612	187.968	93.3196		0	0	1	0	0	56120	8.85029e-08	0.000297494
22291	65196	0	0	100	0	30	2127370	374400	52	1074195	35500	0	0						14.5704	12.8331	3.95124	13.8871	10.4773	164.688	15.6123	192.851	109.774		0	0	1	0	0	40911	2.03483e-07	0.000451091
22220	65201	0	0	100	0	30	60715925	24368106	70	22423289	1462916	0	2						17.9217	17.0088	4.2485	16.9256	14.1959	289.299	18.0497	286.476	201.525		1	0	1	0	0	867370	0.000165748	0.0128743
22292	65207	0	0	100	0	30	45952526	10057379	289	33670250	2731723	0	0						17.6431	16.1238	5.66643	17.3321	14.8204	259.977	32.1084	300.403	219.646		0	0	1	1	0	159005	9.49425e-05	0.00974385
22220	65212	0	0	100	0	30	3998491	676000	31	3562500	24000	0	0						15.2014	13.4239	3.43399	15.086	10.0858	180.202	11.7923	227.587	101.724		0	0	1	0	0	128984	7.18843e-07	0.000847846
22220	65213	0	0	100	0	30	852650	143000	25	604750	1800	0	0						13.6561	11.8706	3.21888	13.3126	7.49554	140.911	10.3612	177.225	56.1831		0	0	1	0	0	34106	3.26876e-08	0.000180797
22291	65214	100	0	0	0	30	437000	1070000	23	224000	14875	0	0						12.9877	13.8832	3.13549	12.3194	9.60744	192.742	9.83132	151.768	92.3029		0	0	1	0	0	19000	8.58628e-09	9.26622e-05
22220	65222	0	0	100	0	30	27470000	8300000	240	21182500	1115000	0	0						17.1286	15.9318	5.48064	16.8687	13.9244	253.821	30.0374	284.553	193.888		0	0	1	1	0	114458	3.39281e-05	0.00582478
22299	65228	0	0	100	0	30	30469390	15824869	140	1980000	1316000	0	0						17.2322	16.5771	4.94164	14.4986	14.0901	274.8	24.4198	210.21	198.531		0	0	1	1	0	217638	4.17417e-05	0.00646078
22220	65230	0	0	100	0	30	5774112	240000	33	2182454	500776	0	0						15.5689	12.3884	3.49651	14.596	13.1239	153.472	12.2256	213.042	172.237		0	0	1	0	0	174973	1.49904e-06	0.00122435
22299	65244	0	0	100	0	30	2440990	300250	22	1049760	26328	0	0						14.7079	12.6124	3.09104	13.8641	10.1784	159.072	9.55454	192.212	103.6		0	0	1	0	0	110954	2.67901e-07	0.000517591
22292	65252	0	0	100	0	30	396010	175000	27	128520	9225	0	0						12.8892	12.0725	3.29584	11.7638	9.12967	145.746	10.8625	138.388	83.3509		0	0	1	0	0	14667	7.05106e-09	8.39706e-05
22220	65267	0	0	100	0	30	5599139	2153500	32	2910040	83142	99104	0						15.5381	14.5826	3.46574	14.8837	11.3283	212.652	12.0113	221.524	128.331		0	0	1	0	1	174973	1.40956e-06	0.00118725
23957	65271	0	0	100	0	30	547000	860000	23	313425	66906	0	0						13.2122	13.6647	3.13549	12.6553	11.111	186.724	9.83132	160.157	123.455		0	0	1	0	0	23782.6	1.34529e-08	0.000115987
23951	65272	0	0	100	0	30	2094000	3950000	33	1182000	144000	0	0						14.5546	15.1892	3.49651	13.9827	11.8776	230.713	12.2256	195.516	141.077		0	0	1	0	0	63454.5	1.97149e-07	0.000444015
23951	65273	0	0	100	0	30	4909000	832650	32	2968000	51060	0	0						15.4066	13.6324	3.46574	14.9034	10.8408	185.841	12.0113	222.111	117.522		0	0	1	0	0	153406	1.0835e-06	0.00104091
23922	65285	0	0	100	0	30	480000	961000	24	192000	12467	0	0						13.0815	13.7757	3.17805	12.1653	9.43084	189.771	10.1	147.993	88.9408		0	0	1	0	0	20000	1.03592e-08	0.00010178
23931	65290	0	0	100	0	30	93687674	571950119	1308	32145782	9000840	4416624	80						18.3555	20.1646	7.17625	17.2858	16.0128	406.61	51.4986	298.799	256.411		1	0	1	1	1	71626.7	0.000394645	0.0198657
23922	65291	0	0	100	0	30	113500	440000	20	15450	26750	0	0						11.6396	12.9945	2.99573	9.64536	10.1943	168.858	8.97441	93.0331	103.924		0	0	1	0	0	5675	5.79207e-10	2.40667e-05
23953	65292	0	0	100	0	30	6034482	1390000	20	2917206	690824	0	0						15.613	14.1448	2.99573	14.8861	13.4456	200.076	8.97441	221.597	180.785		0	0	1	0	0	301724	1.63728e-06	0.00127956
23942	65298	0	0	100	0	30	397858	142600	35	52488	122241	0	0						12.8939	11.8678	3.55535	10.8683	11.7137	140.845	12.6405	118.121	137.212		0	0	1	0	0	11367.4	7.11702e-09	8.43624e-05
23953	65307	0	0	100	0	30	15086205	12153241	50	8312187	583426	0	0						16.5293	16.3131	3.91202	15.9332	13.2767	266.117	15.3039	253.868	176.27		0	0	1	0	0	301724	1.0233e-05	0.0031989
23951	65313	0	0	100	0	30	731595	291980	24	352130	9065	0	0						13.503	12.5844	3.17805	12.7718	9.11218	158.368	10.1	163.118	83.0318		0	0	1	0	0	30483.1	2.40649e-08	0.000155129
23942	65314	0	0	100	0	30	1556550	1277800	60	412085	244785	0	0						14.258	14.0607	4.09434	12.929	12.4081	197.702	16.7637	167.159	153.962		0	0	1	0	0	25942.5	1.08935e-07	0.000330053
23942	65315	0	0	100	0	30	775000	150000	21	288000	3736	0	0						13.5606	11.9184	3.04452	12.5707	8.22577	142.048	9.26912	158.023	67.6633		0	0	1	0	0	36904.8	2.70051e-08	0.000164332
23953	65320	0	0	100	0	30	6336206	595000	21	3565080	245246	0	0						15.6618	13.2963	3.04452	15.0867	12.41	176.792	9.26912	227.608	154.009		0	0	1	0	0	301724	1.8051e-06	0.00134354
23963	65321	0	0	100	0	30	2286249	317000	31	878307	134922	0	0						14.6424	12.6667	3.43399	13.6858	11.8125	160.444	11.7923	187.3	139.534		0	0	1	0	0	73750	2.35012e-07	0.00048478
23951	65322	0	0	100	0	30	630610	191000	21	401275	5614	0	0						13.3544	12.16	3.04452	12.9024	8.63302	147.866	9.26912	166.472	74.529		0	0	1	0	0	30029	1.78798e-08	0.000133716
23942	65323	0	0	100	0	30	757975	69500	21	79200	400268	0	0						13.5384	11.1491	3.04452	11.2797	12.8999	124.302	9.26912	127.232	166.407		0	0	1	0	0	36094	2.58316e-08	0.000160722
23951	65325	0	0	100	0	30	1003500	701500	32	60050	9417	0	0						13.819	13.461	3.46574	11.0029	9.15027	181.198	12.0113	121.065	83.7275		0	0	1	0	0	31359.4	4.52769e-08	0.000212784
23942	65329	0	0	100	0	30	445800	262000	26	69600	120036	0	0						13.0076	12.4761	3.2581	11.1505	11.6955	155.653	10.6152	124.334	136.786		0	0	1	0	0	17146.2	8.93557e-09	9.45281e-05
23942	65330	0	0	100	0	30	1191350	240000	26	118158	201668	0	0						13.9906	12.3884	3.2581	11.6798	12.2144	153.472	10.6152	136.417	149.191		0	0	1	0	0	45821.2	6.38147e-08	0.000252616
23921	65331	0	0	100	0	30	647000	85900	29	170966	112688	0	0						13.3801	11.3609	3.3673	12.0492	11.6324	129.071	11.3387	145.184	135.312		0	0	1	0	0	22310.3	1.88213e-08	0.000137191
23942	65332	0	0	100	0	30	494986	75570	22	136542	86412	0	0						13.1123	11.2328	3.09104	11.8244	11.3669	126.176	9.55454	139.816	129.206		0	0	1	0	0	22499.4	1.10161e-08	0.000104958
23963	65338	0	0	100	0	30	2256615	872000	38	1178520	168000	0	0						14.6294	13.6785	3.63759	13.9798	12.0317	187.103	13.232	195.434	144.762		0	0	1	0	0	59384.6	2.28959e-07	0.000478496
23957	65339	0	0	100	0	30	909880	376000	27	153427	12473	0	0						13.7211	12.8373	3.29584	11.941	9.43132	164.797	10.8625	142.587	88.9498		0	0	1	0	0	33699.3	3.72229e-08	0.000192932
23953	65340	0	0	10	90	30	9655171	45866455	32	5549545	256266	0	0						16.083	17.6412	3.46574	15.5292	12.454	311.214	12.0113	241.157	155.101		0	1	1	0	0	301724	4.19143e-06	0.0020473
23957	65342	0	0	100	0	30	697200	558000	26	144518	9084	0	0						13.4548	13.2321	3.2581	11.8812	9.11427	175.089	10.6152	141.162	83.0699		0	0	1	0	0	26815.4	2.18553e-08	0.000147835
23963	65356	0	0	100	0	30	3492600	1681500	92	694448	263627	0	0						15.0662	14.3352	4.52179	13.4509	12.4823	205.498	20.4466	180.926	155.808		0	0	1	0	0	37963	5.48453e-07	0.000740576
23962	65363	0	0	100	0	30	423754	4635	72	86800	27796	0	90						12.9569	8.44139	4.27667	11.3714	10.2326	71.2571	18.2899	129.308	104.707		1	0	1	0	0	5885.47	8.07365e-09	8.98535e-05
23963	65364	0	0	100	0	30	3327550	232000	54	1102379	134606	0	0						15.0177	12.3545	3.98898	13.913	11.8101	152.633	15.912	193.571	139.479		0	0	1	0	0	61621.3	4.97842e-07	0.000705579
23962	65366	0	0	100	0	30	749720	882500	20	360000	119780	0	0						13.5275	13.6905	2.99573	12.7939	11.6934	187.43	8.97441	163.683	136.736		0	0	1	0	0	37486	2.5272e-08	0.000158972
23969	65369	0	0	100	0	30	4008500	535500	34	825000	100668	0	0						15.2039	13.191	3.52636	13.6231	11.5196	174.001	12.4352	185.59	132.701		0	0	1	0	0	117897	7.22447e-07	0.000849969
23963	65372	0	0	100	0	30	740000	6020000	20	266300	264450	0	0						13.5144	15.6106	2.99573	12.4924	12.4854	243.691	8.97441	156.06	155.885		0	0	1	0	0	37000	2.4621e-08	0.000156911
23962	65374	0	0	100	0	30	7508160	5329772	43	5779872	198720	0	0						15.8315	15.4888	3.7612	15.5699	12.1997	239.904	14.1466	242.422	148.832		0	0	1	0	0	174608	2.5346e-06	0.00159204
23963	65375	0	0	100	0	30	986042	200000	20	386743	194919	0	0						13.8015	12.2061	2.99573	12.8655	12.1803	148.988	8.97441	165.521	148.361		0	0	1	0	0	49302.1	4.37152e-08	0.000209082
23942	65376	0	0	100	0	30	1272899	238000	25	677840	97609	0	0						14.0568	12.38	3.21888	13.4267	11.4887	153.265	10.3612	180.275	131.991		0	0	1	0	0	50916	7.28501e-08	0.000269908
23962	65377	0	30	70	0	30	3350000	1260000	50	300000	91000	0	0						15.0245	14.0466	3.91202	12.6115	11.4186	197.308	15.3039	159.051	130.385		0	0	1	0	0	67000	5.04582e-07	0.000710339
23962	65378	0	0	100	0	30	1208880	338000	20	280000	85490	0	0						14.0052	12.7308	2.99573	12.5425	11.3562	162.073	8.97441	157.315	128.962		0	0	1	0	0	60444	6.57065e-08	0.000256333
24103	65386	0	0	100	0	30	5947075	3781162	72	1795341	242802	0	0						15.5984	15.1455	4.27667	14.4007	12.4	229.387	18.2899	207.38	153.76		0	0	1	0	0	82598.3	1.59019e-06	0.00126103
24103	65388	0	0	100	0	30	219153175	976551460	176	164682548	486499	47416400	0						19.2053	20.6995	5.17048	18.9195	13.095	428.471	26.7339	357.949	171.479		0	0	1	1	1	1.24519e+06	0.00215942	0.0464696
23951	65407	0	0	100	0	30	1192605	985200	46	204739	32753	0	0						13.9917	13.8006	3.82864	12.2295	10.3967	190.457	14.6585	149.56	108.092		0	0	1	0	0	25926.2	6.39492e-08	0.000252882
33151	65525	0	0	100	0	30	9800360	1487482	26	340511	482782	0	0						16.0979	14.2126	3.2581	12.7382	13.0873	201.998	10.6152	162.262	171.278		0	0	1	0	0	376937	4.31843e-06	0.00207808
32300	65759	0	0	100	0	30	51970854	370000	43	22245199	1690472	0	0						17.7662	12.8213	3.7612	16.9176	14.3405	164.385	14.1466	286.206	205.65		0	0	1	0	0	1.20862e+06	0.00012144	0.01102
32300	65762	0	0	100	0	30	24172490	334000	20	10999286	133584	0	0						17.0007	12.7189	2.99573	16.2133	11.8025	161.77	8.97441	262.872	139.299		0	0	1	0	0	1.20862e+06	2.62715e-05	0.00512557
32300	65764	0	0	100	0	30	525500	250000	27	191525	4685	0	0						13.1721	12.4292	3.29584	12.1628	8.45212	154.485	10.8625	147.933	71.4384		0	0	1	0	0	19463	1.24162e-08	0.000111428
32300	65771	0	0	100	0	30	24172490	171500	20	10904168	228702	0	0						17.0007	12.0523	2.99573	16.2047	12.3402	145.259	8.97441	262.591	152.28		0	0	1	0	0	1.20862e+06	2.62715e-05	0.00512557
32300	65778	0	0	100	0	30	302000	114000	21	156700	3474	0	0						12.6182	11.644	3.04452	11.9621	8.15306	135.582	9.26912	143.092	66.4724		0	0	1	0	0	14381	4.10068e-09	6.40366e-05
32903	65781	0	0	100	0	30	509000	15000	23	149136	6800	0	0						13.1402	9.61581	3.13549	11.9126	8.82468	92.4637	9.83132	141.91	77.8749		0	0	1	0	0	22130.4	1.16487e-08	0.000107929
32401	65785	0	0	100	0	30	118650	170029	20	53215	1562	0	0						11.6839	12.0437	2.99573	10.8821	7.35372	145.051	8.97441	118.42	54.0772		0	0	1	0	0	5932.5	6.32962e-10	2.51587e-05
22299	65786	0	50	50	0	30	2600400	850000	45	1906500	90550	0	0						14.7712	13.653	3.80666	14.4608	11.4137	186.404	14.4907	209.114	130.272		0	0	1	0	0	57786.7	3.04034e-07	0.000551393
32402	65789	0	0	100	0	30	4774108	140000	98	1596485	56421	0	0						15.3787	11.8494	4.58497	14.2833	10.9406	140.408	21.0219	204.013	119.697		0	0	1	0	0	48715.4	1.02477e-06	0.00101231
32112	65791	0	0	100	0	30	17204946	1680000	146	11762109	75929	197168	0						16.6607	14.3343	4.98361	16.2804	11.2376	205.472	24.8363	265.051	126.283		0	0	1	1	1	117842	1.33091e-05	0.00364816
32903	65792	0	0	100	0	30	411075	130250	40	144500	756	0	0						12.9265	11.7772	3.68888	11.881	6.62804	138.703	13.6078	141.159	43.9309		0	0	1	0	0	10276.9	7.59774e-09	8.7165e-05
32903	65793	0	0	100	0	30	724660	39500	21	580000	480	0	0						13.4935	10.5841	3.04452	13.2708	6.17379	112.022	9.26912	176.114	38.1156		0	0	1	0	0	34507.6	2.36108e-08	0.000153658
32300	65804	0	0	100	0	30	1247000	1028000	26	646350	15860	0	0						14.0363	13.8431	3.2581	13.3791	9.67156	191.632	10.6152	179	93.539		0	0	1	0	0	47961.5	6.99157e-08	0.000264416
32300	65811	0	0	100	0	30	26589739	81000	22	12109021	114181	0	0						17.096	11.3022	3.09104	16.3095	11.6455	127.74	9.55454	265.999	135.619		0	0	1	0	0	1.20862e+06	3.17885e-05	0.00563813
32903	65830	0	0	100	0	30	273970	113500	20	108200	4330	0	0						12.5208	11.6396	2.99573	11.5917	8.37332	135.479	8.97441	134.368	70.1125		0	0	1	0	0	13698.5	3.3748e-09	5.8093e-05
32112	65853	0	0	100	0	30	2710368	2088880	23	1974522	6371	0	0						14.8126	14.5521	3.13549	14.4958	8.75951	211.765	9.83132	210.129	76.729		0	0	1	0	0	117842	3.30292e-07	0.000574711
32300	65855	0	0	100	0	30	3025000	549400	37	1828475	6784	1188000	0						14.9224	13.2166	3.61092	14.419	8.82232	174.678	13.0387	207.907	77.8334		0	0	1	0	1	81756.8	4.11427e-07	0.000641426
24320	65860	0	0	100	0	30	3524600	915000	25	2560000	160000	0	0						15.0753	13.7267	3.21888	14.7555	11.9829	188.422	10.3612	217.725	143.591		0	0	1	0	0	140984	5.5855e-07	0.000747362
22220	65872	0	0	100	0	30	16798047	560450	127	14909881	300524	0	0						16.6368	13.2365	4.84419	16.5175	12.6133	175.205	23.4661	272.829	159.095		0	0	1	1	0	132268	1.2687e-05	0.00356188
32402	65957	0	0	100	0	30	1364031	331000	28	432526	24296	0	0						14.126	12.7099	3.3322	12.9774	10.0981	161.541	11.1036	168.413	101.971		0	0	1	0	0	48715.4	8.36547e-08	0.000289231
22220	66055	0	0	100	0	30	14766337	5082034	77	10036879	1584155	0	0						16.5079	15.4412	4.34381	16.1218	14.2756	238.431	18.8686	259.912	203.792		0	0	1	0	0	191771	9.80365e-06	0.00313108
22192	66130	0	0	100	0	30	10003000	240000	170	4800000	992000	0	10						16.1184	12.3884	5.1358	15.3841	13.8075	153.472	26.3764	236.671	190.646		1	0	1	1	0	58841.2	4.49886e-06	0.00212105
22192	66131	0	0	100	0	30	39596165	5829000	292	27452727	4205573	733297	5						17.4942	15.5784	5.67675	17.128	15.2519	242.685	32.2255	293.368	232.621		1	0	1	1	1	135603	7.04934e-05	0.00839603
22122	66136	0	0	100	0	30	4375000	600000	41	1710000	370000	1460000	40						15.2914	13.3047	3.71357	14.352	12.8213	177.015	13.7906	205.98	164.385		1	0	1	0	1	106707	8.60594e-07	0.000927682
22220	66141	0	0	100	0	30	60150110	16558060	223	47654459	4020404	17414260	0						17.9124	16.6224	5.40717	17.6795	15.2069	276.304	29.2375	312.564	231.25		0	0	1	1	1	269731	0.000162673	0.0127543
22220	66146	0	0	100	0	30	8223735	910000	47	4286646	96107	0	0						15.9225	13.7212	3.85015	15.271	11.4732	188.271	14.8236	233.204	131.635		0	0	1	0	0	174973	3.04075e-06	0.00174377
22299	66149	0	0	100	0	30	50150563	15436893	184	32208881	3485686	2761706	0						17.7305	16.5523	5.21494	17.2878	15.0642	273.978	27.1956	298.866	226.929		0	0	1	1	1	272557	0.000113082	0.010634
22220	66151	0	0	10	90	30	29723340	10369361	74	24667185	928891	0	0						17.2074	16.1544	4.30407	17.021	13.7417	260.964	18.525	289.714	188.836		0	1	1	0	0	401667	3.97226e-05	0.00630258
22291	66156	0	0	100	0	30	144856124	144320681	243	56823876	17750158	0	0						18.7913	18.7875	5.49306	17.8555	16.6919	352.972	30.1737	318.818	278.62		0	0	1	1	0	596116	0.000943443	0.0307155
22220	66159	0	0	100	0	30	6474004	1360000	37	3188481	199833	0	0						15.6833	14.123	3.61092	14.9751	12.2052	199.459	13.0387	224.252	148.968		0	0	1	0	0	174973	1.88446e-06	0.00137276
23922	66176	0	0	100	0	30	350693	85700	20	138147	24035	0	0						12.7677	11.3586	2.99573	11.8361	10.0873	129.018	8.97441	140.093	101.753		0	0	1	0	0	17534.7	5.52963e-09	7.43615e-05
23911	66181	0	0	100	0	30	9337787	1050000	35	1835795	275671	0	0						16.0496	13.8643	3.55535	14.423	12.527	192.219	12.6405	208.023	156.925		0	0	1	0	0	266794	3.9204e-06	0.00198
24101	66187	0	0	100	0	30	160814454	3831663	173	118222095	12990000	3969080	0						18.8958	15.1588	5.15329	18.5881	16.3797	229.79	26.5564	345.517	268.294		0	0	1	1	1	929563	0.00116277	0.0340994
22299	66278	0	0	100	0	30	11447411	230000000	42	7631830	1016601	0	0						16.2533	19.2536	3.73767	15.8478	13.832	370.701	13.9702	251.154	191.324		0	0	1	0	0	272557	5.89192e-06	0.00242733
22299	66279	0	0	100	0	30	10902296	500000	40	8428361	8855	0	0						16.2045	13.1224	3.68888	15.9471	9.08874	172.196	13.6078	254.31	82.6052		0	0	1	0	0	272557	5.34414e-06	0.00231174
23121	66467	0	0	100	0	51	925000	410000	23	152000	42400	0	10						13.7375	12.9239	3.13549	11.9316	10.6549	167.028	9.83132	142.364	113.527		1	0	0	0	0	40217.4	3.84703e-08	0.000196138
23121	66468	0	0	0	100	51	1087300	310000	20	170000	182610	0	70						13.8992	12.6443	2.99573	12.0436	12.1151	159.879	8.97441	145.047	146.776		1	1	0	0	0	54365	5.31546e-08	0.000230553
23921	66471	0	0	100	0	51	345600	329000	21	58800	49800	0	0						12.753	12.7038	3.04452	10.9819	10.8158	161.387	9.26912	120.602	116.981		0	0	0	0	0	16457.1	5.37019e-09	7.32816e-05
23957	66477	0	0	100	0	51	34200000	10765400	59	27990000	157472	0	0						17.3477	16.1918	4.07754	17.1474	11.967	262.176	16.6263	294.032	143.209		0	0	0	0	0	579661	5.25889e-05	0.00725182
23932	66486	0	0	5	95	51	10015640	14796695	133	3487889	50037	0	100						16.1197	16.5099	4.89035	15.0648	10.8205	272.577	23.9155	226.948	117.084		1	1	0	1	0	75305.6	4.51024e-06	0.00212373
32112	66526	0	0	100	0	51	1371000	788750	20	959670	13243	0	40						14.1311	13.5782	2.99573	13.7743	9.49122	184.368	8.97441	189.733	90.0833		1	0	0	0	0	68550	8.45117e-08	0.000290709
32112	66528	0	0	100	0	51	776980	84000	21	654000	10320	0	19						13.5632	11.3386	3.04452	13.3909	9.24184	128.563	9.26912	179.315	85.4116		1	0	0	0	0	36999	2.71432e-08	0.000164752
32115	66541	0	0	0	100	51	19441110	1732760	2417	10266537	458043	10120721	100						16.7829	14.3652	7.79028	16.1444	13.0347	206.36	60.6885	260.642	169.904		1	1	0	1	1	8043.49	1.69936e-05	0.00412232
32112	66545	0	0	0	100	51	89399752	28913676	501	56083504	927924	0	100						18.3086	17.1798	6.21661	17.8424	13.7407	295.146	38.6462	318.35	188.807		1	1	0	1	0	178443	0.000359348	0.0189565
32201	66551	0	0	100	0	51	1924000	232000	20	113000	11990	0	100						14.4699	12.3545	2.99573	11.6351	9.39183	152.633	8.97441	135.377	88.2064		1	0	0	0	0	96200	1.66438e-07	0.000407968
23990	66694	0	0	100	0	52	849600	913510	25	601200	8160	0	0						13.6525	13.725	3.21888	13.3067	9.007	188.377	10.3612	177.068	81.126		0	0	0	0	0	33984	3.24542e-08	0.000180151
23990	66697	0	0	100	0	52	1966080	1605320	44	1440000	55920	0	0						14.4916	14.2888	3.78419	14.1802	10.9317	204.171	14.3201	201.077	119.502		0	0	0	0	0	44683.6	1.73798e-07	0.000416891
23990	66704	0	0	100	0	52	1850000	1605000	84	429000	136080	0	100						14.4307	14.2886	4.43082	12.9692	11.821	204.165	19.6321	168.2	139.736		1	0	0	0	0	22023.8	1.53881e-07	0.000392277
23921	66776	0	0	100	0	62	1280000	565000	41	240000	190170	0	0						14.0624	13.2446	3.71357	12.3884	12.1557	175.419	13.7906	153.472	147.76		0	0	0	0	0	31219.5	7.36651e-08	0.000271413
22291	66835	0	0	100	0	64	276330	180000	20	105720	7710	0	0						12.5294	12.1007	2.99573	11.5685	8.95027	146.427	8.97441	133.831	80.1074		0	0	0	0	0	13816.5	3.43319e-09	5.85935e-05
23921	66848	0	0	100	0	64	256190	602000	24	90000	69285	0	0						12.4537	13.308	3.17805	11.4076	11.146	177.103	10.1	130.133	124.233		0	0	0	0	0	10674.6	2.95098e-09	5.43229e-05
24103	66857	0	0	100	0	64	59769048	12994361	48	38764994	1235604	30949985	0						17.906	16.38	3.8712	17.473	14.0271	268.305	14.9862	305.307	196.759		0	0	0	0	1	1.24519e+06	0.000160618	0.0126735
33151	66887	100	0	0	0	71	18422000	16037423	78	1920313	751604	0	0						16.7291	16.5904	4.35671	14.468	13.53	275.243	18.9809	209.323	183.06		0	0	0	0	0	236179	1.52586e-05	0.00390623
23953	66999	0	0	100	0	73	962780	757000	21	503650	29556	0	0						13.7776	13.5371	3.04452	13.1296	10.294	183.254	9.26912	172.387	105.967		0	0	0	0	0	45846.7	4.1677e-08	0.000204149
23953	67000	0	0	100	0	73	2451845	2033500	27	794460	48333	0	0						14.7124	14.5253	3.29584	13.5854	10.7859	210.983	10.8625	184.564	116.335		0	0	0	0	0	90809.1	2.70289e-07	0.000519893
23953	67001	0	0	100	0	73	165000	990000	21	49115	31335	0	0						12.0137	13.8055	3.04452	10.8019	10.3525	190.591	9.26912	116.681	107.174		0	0	0	0	0	7857.14	1.22408e-09	3.49869e-05
23962	67004	0	0	100	0	73	8033100	2810000	56	2635000	639810	0	85						15.8991	14.8487	4.02535	14.7844	13.3689	220.484	16.2035	218.578	178.728		1	0	0	0	0	143448	2.90141e-06	0.00170335
23962	67005	0	0	100	0	73	15262000	12650000	49	1322500	966946	0	56						16.5409	16.3532	3.89182	14.095	13.7819	267.426	15.1463	198.67	189.941		1	0	0	0	0	311469	1.04729e-05	0.00323618
32903	67010	0	0	100	0	73	1202900	763048	54	262500	101240	52500	47						14.0002	13.5451	3.98898	12.478	11.5252	183.469	15.912	155.701	132.831		1	0	0	0	1	22275.9	6.50581e-08	0.000255065
23921	67056	0	0	100	0	74	57200	23625	20	3125	8560	0	0						10.9543	10.0701	2.99573	8.04719	9.05486	101.406	8.97441	64.7573	81.9904		0	0	0	0	0	2860	1.47107e-10	1.21288e-05
32909	67063	0	0	100	0	74	3534000	2407000	20	1860000	70760	0	0						15.0779	14.6939	2.99573	14.4361	11.167	215.91	8.97441	208.401	124.703		0	0	0	0	0	176700	5.61533e-07	0.000749355
33151	67108	0	0	100	0	81	7479564	2124965	21	538172	647180	0	0						15.8277	14.5693	3.04452	13.1959	13.3804	212.264	9.26912	174.133	179.035		0	0	0	0	0	356170	2.51533e-06	0.00158598
22123	67208	0	0	100	0	12	671447032	83283104	234	463636026	7134702	0	80						20.3249	18.2378	5.45532	19.9546	15.7805	332.616	29.7605	398.186	249.024		1	0	0	1	0	2.86943e+06	0.0202706	0.142375
22220	67211	0	0	100	0	12	7327500	5310000	58	4435500	1587500	4060000	0						15.8071	15.4851	4.06044	15.3052	14.2777	239.788	16.4872	234.248	203.852		0	0	0	0	1	126336	2.41409e-06	0.00155373
22230	67229	0	0	100	0	13	4428217	8675000	70	1831135	573815	0	0						15.3035	15.976	4.2485	14.4204	13.2601	255.231	18.0497	207.949	175.829		0	0	0	0	0	63260.2	8.81657e-07	0.000938966
23990	67258	0	0	100	0	19	1973150	3105000	33	698250	376300	0	0						14.4951	14.9485	3.49651	13.4563	12.8381	223.458	12.2256	181.073	164.818		0	0	0	0	0	59792.4	1.7505e-07	0.00041839
23990	67259	0	0	0	100	19	36009138	19584723	130	12352000	2336858	0	23						17.3993	16.7903	4.86753	16.3293	14.6643	281.913	23.6929	266.647	215.042		1	1	0	1	0	276993	5.82999e-05	0.00763543
22293	67269	0	0	0	100	21	92614635	46750597	385	43163191	6214056	43163191	82						18.344	17.6603	5.95324	17.5805	15.6423	311.888	35.4411	309.074	244.682		1	1	0	1	1	240557	0.000385657	0.0196382
22299	67541	0	0	100	0	30	20441806	1722500	75	14880093	810016	0	0						16.8331	14.3593	4.31749	16.5155	13.6048	206.189	18.6407	272.763	185.091		0	0	1	0	0	272557	1.8788e-05	0.00433451
23922	67551	0	0	100	0	30	438366	181000	25	84042	117848	0	0						12.9908	12.1063	3.21888	11.3391	11.6772	146.561	10.3612	128.575	136.356		0	0	1	0	0	17534.6	8.64004e-09	9.29518e-05
23922	67553	0	0	100	0	30	368228	225000	21	66370	103361	0	0						12.8165	12.3239	3.04452	11.103	11.546	151.877	9.26912	123.277	133.31		0	0	1	0	0	17534.7	6.09643e-09	7.80796e-05
23953	67559	0	0	100	0	30	1161017	60000	29	438455	145903	0	0						13.9648	11.0021	3.3673	12.991	11.8907	121.046	11.3387	168.766	141.389		0	0	1	0	0	40035.1	6.06065e-08	0.000246184
23963	67565	0	0	100	0	30	1301400	164000	32	511800	30800	0	8						14.079	12.0076	3.46574	13.1457	10.3353	144.183	12.0113	172.809	106.818		1	0	1	0	0	40668.8	7.61489e-08	0.000275951
32909	67655	0	0	100	0	30	1628648	1589000	166	63779	63980	0	10						14.3033	14.2786	5.11199	11.0632	11.0663	203.879	26.1324	122.394	122.464		1	0	1	1	0	9811.13	1.1926e-07	0.000345341
23911	67885	0	0	100	0	30	4181675	3322000	33	628600	776029	0	0						15.2462	15.0161	3.49651	13.3513	13.5619	225.483	12.2256	178.256	183.926		0	0	1	0	0	126717	7.86217e-07	0.000886689
23922	67886	0	0	100	0	30	641000	102500	31	197350	54455	0	0						13.3708	11.5376	3.43399	12.1927	10.9051	133.117	11.7923	148.663	118.922		0	0	1	0	0	20677.4	1.84739e-08	0.000135919
23951	67892	0	0	100	0	30	3414840	850000	32	1087620	146676	0	0						15.0436	13.653	3.46574	13.8995	11.896	186.404	12.0113	193.196	141.514		0	0	1	0	0	106714	5.24304e-07	0.000724088
23942	67898	0	0	100	0	30	1860768	404400	33	527937	40970	0	0						14.4365	12.9102	3.49651	13.1767	10.6206	166.672	12.2256	173.626	112.797		0	0	1	0	0	56386.9	1.55678e-07	0.00039456
32903	67938	0	0	100	0	30	481533	265000	20	87108	18581	0	0						13.0847	12.4875	2.99573	11.3749	9.82989	155.937	8.97441	129.388	96.6268		0	0	1	0	0	24076.7	1.04254e-08	0.000102105
22299	68012	0	0	100	0	30	8994395	810750	33	6332553	610354	5982355	0						16.0121	13.6057	3.49651	15.6612	13.3218	185.115	12.2256	245.274	177.47		0	0	1	0	1	272557	3.63736e-06	0.00190719
22230	68020	0	0	100	0	30	10668560	4100000	21	3173705	3528774	0	0						16.1828	15.2265	3.04452	14.9704	15.0765	231.846	9.26912	224.113	227.3		0	0	1	0	0	508027	5.11745e-06	0.00226218
32402	68051	0	0	100	0	30	1461462	1147800	30	482151	17201	0	0						14.1949	13.9534	3.4012	13.086	9.75272	194.696	11.5681	171.244	95.1156		0	0	1	0	0	48715.4	9.60323e-08	0.000309891
32903	68069	0	0	100	0	51	2423924	828812	214	186841	212560	0	100						14.7009	13.6277	5.36598	12.138	12.267	185.716	28.7937	147.331	150.479		1	0	0	1	0	11326.7	2.64168e-07	0.000513973
32112	68097	0	0	0	100	51	1363071	912957	28	286987	25845	61900	100						14.1253	13.7244	3.3322	12.5672	10.1599	188.36	11.1036	157.934	103.223		1	1	0	0	1	48681.1	8.3537e-08	0.000289028
22123	68133	0	0	49	51	63	1157498916	66285000	238	498582816	17525636	0	75						20.8695	18.0095	5.47227	20.0273	16.6792	324.341	29.9457	401.092	278.195		1	1	0	1	0	4.86344e+06	0.0602398	0.245438
23953	68137	0	0	100	0	64	6336206	1000000	21	3464369	118092	0	0						15.6618	13.8155	3.04452	15.058	11.6792	190.868	9.26912	226.745	136.404		0	0	0	0	0	301724	1.8051e-06	0.00134354
22292	68158	0	0	100	0	73	3241533	806968	29	857239	893280	0	0						14.9916	13.601	3.3673	13.6615	13.7027	184.988	11.3387	186.636	187.763		0	0	0	0	0	111777	4.72436e-07	0.00068734
33151	68186	52	48	0	0	81	4200000	10640000	21	243318	470668	0	0						15.2506	16.1801	3.04452	12.4021	13.0619	261.797	9.26912	153.813	170.613		0	0	0	0	0	200000	7.93123e-07	0.000890575
22220	68224	0	0	100	0	12	16027000	4890000	55	14500000	518000	0	0						16.5898	15.4027	4.00733	16.4897	13.1577	237.243	16.0587	271.909	173.126		0	0	0	0	0	291400	1.15491e-05	0.00339839
23921	68227	0	0	100	0	12	3150000	1955000	36	1050000	760727	0	0						14.9629	14.4859	3.58352	13.8643	13.542	209.841	12.8416	192.219	183.387		0	0	0	0	0	87500	4.46132e-07	0.000667931
23921	68228	0	0	100	0	12	2400000	810000	29	720000	527950	0	0						14.691	13.6048	3.3673	13.487	13.1768	185.09	11.3387	181.899	173.627		0	0	0	0	0	82758.6	2.58979e-07	0.0005089
23929	68229	0	0	100	0	12	13879309	1100000	46	3469710	4603513	0	0						16.4459	13.9108	3.82864	15.0596	15.3423	193.511	14.6585	226.791	235.387		0	0	0	0	0	301724	8.66119e-06	0.00294299
22123	68254	0	0	100	0	15	201132592	38264430	135	155379491	1050686	0	100						19.1195	17.46	4.90527	18.8614	13.865	304.853	24.0617	355.752	192.237		1	0	0	1	0	1.48987e+06	0.00181889	0.0426485
23929	68261	0	0	100	0	16	2578985	1530000	28	161731	35798	0	0						14.7629	14.2408	3.3322	11.9937	10.4856	202.8	11.1036	143.849	109.949		0	0	0	0	0	92106.6	2.99047e-07	0.000546852
23922	68262	0	0	100	0	16	1974250	1145000	20	98450	81600	0	0						14.4957	13.9509	2.99573	11.4973	11.3096	194.628	8.97441	132.188	127.907		0	0	0	0	0	98712.5	1.75245e-07	0.000418623
23990	68277	0	0	100	0	19	7841459	5400000	40	1919174	2560592	0	0						15.8749	15.5019	3.68888	14.4674	14.7557	240.309	13.6078	209.306	217.732		0	0	0	0	0	196036	2.76462e-06	0.00166272
23121	68492	0	0	100	0	30	35253082	6065994	235	8189127	8182059	0	9						17.3781	15.6182	5.45959	15.9183	15.9175	243.928	29.8071	253.393	253.365		1	0	1	1	0	150013	5.58774e-05	0.00747512
23129	68493	0	0	100	0	30	2839544	118000	35	1929143	15958	0	0						14.8592	11.6784	3.55535	14.4726	9.67772	136.386	12.6405	209.456	93.6582		0	0	1	0	0	81129.8	3.62526e-07	0.000602101
23922	68495	0	0	100	0	30	372850	327000	32	64500	103948	0	0						12.8289	12.6977	3.46574	11.0744	11.5516	161.232	12.0113	122.643	133.441		0	0	1	0	0	11651.6	6.25044e-09	7.90597e-05
23922	68497	0	0	100	0	30	310650	300000	25	62640	95578	0	0						12.6464	12.6115	3.21888	11.0452	11.4677	159.051	10.3612	121.996	131.508		0	0	1	0	0	12426	4.33895e-09	6.58707e-05
23921	68498	0	0	100	0	30	919477	194000	23	37948	272905	0	0						13.7316	12.1756	3.13549	10.544	12.5169	148.246	9.83132	111.175	156.672		0	0	1	0	0	39977.3	3.80123e-08	0.000194967
23943	68504	0	0	100	0	30	941500	1055000	32	252000	56050	0	0						13.7552	13.8691	3.46574	12.4372	10.934	192.351	12.0113	154.684	119.552		0	0	1	0	0	29421.9	3.9855e-08	0.000199637
23942	68505	0	0	100	0	30	1680227	503000	33	276984	428630	0	0						14.3344	13.1283	3.49651	12.5317	12.9683	172.353	12.2256	157.044	168.178		0	0	1	0	0	50916	1.26934e-07	0.000356278
23963	68512	0	0	100	0	30	593428	349600	26	272000	47750	0	0						13.2937	12.7645	3.2581	12.5136	10.7737	162.934	10.6152	156.589	116.073		0	0	1	0	0	22824.2	1.58335e-08	0.000125831
32909	68548	0	0	100	0	30	792400	480000	22	434155	8800	0	0						13.5828	13.0815	3.09104	12.9812	9.08251	171.127	9.55454	168.51	82.4919		0	0	1	0	0	36018.2	2.82313e-08	0.000168022
32909	68594	0	0	0	100	30	29331022	373000	1169	684746	163922	152250	100						17.1942	12.8293	7.0639	13.4368	12.0071	164.592	49.8987	180.548	144.172		1	1	1	1	1	25090.7	3.86809e-05	0.0062194
23951	68610	0	0	100	0	30	2730240	503000	26	1494000	73728	0	0						14.8199	13.1283	3.2581	14.217	11.2081	172.353	10.6152	202.122	125.622		0	0	1	0	0	105009	3.35153e-07	0.000578924
23969	68613	0	0	100	0	30	683700	119000	39	322500	39580	0	0						13.4353	11.6869	3.66356	12.6839	10.5861	136.583	13.4217	160.88	112.065		0	0	1	0	0	17530.8	2.10171e-08	0.000144973
23969	68614	0	0	100	0	30	432480	160000	30	195840	29616	0	0						12.9773	11.9829	3.4012	12.1851	10.2961	143.591	11.5681	148.476	106.009		0	0	1	0	0	14416	8.40958e-09	9.17037e-05
23963	68615	0	0	100	0	30	1066800	217500	44	487680	62368	0	0						13.8802	12.29	3.78419	13.0974	11.0408	151.043	14.3201	171.542	121.899		0	0	1	0	0	24245.5	5.11691e-08	0.000226206
23969	68616	0	0	100	0	30	349920	109500	20	155520	20144	0	0						12.7655	11.6037	2.99573	11.9545	9.91066	134.645	8.97441	142.911	98.2212		0	0	1	0	0	17496	5.50528e-09	7.41976e-05
32909	68635	0	0	100	0	30	18390941	4109467	1085	2198765	272611	2032180	100						16.7274	15.2288	6.98934	14.6034	12.5158	231.916	48.8508	213.259	156.645		1	0	1	1	1	16950.2	1.52072e-05	0.00389964
33151	68637	100	0	0	0	30	3054928	9155000	31	1152068	157770	0	0						14.9323	16.0298	3.43399	13.9571	11.9689	256.955	11.7923	194.8	143.254		0	0	1	0	0	98546.1	4.19608e-07	0.000647772
22299	68766	0	0	100	0	30	858000	531000	28	661500	10800	0	0						13.6624	13.1825	3.3322	13.4023	9.2873	173.779	11.1036	179.621	86.254		0	0	1	0	0	30642.9	3.30991e-08	0.000181932
22192	68790	0	0	100	0	30	3611013	1787000	25	565496	685563	0	0						15.0995	14.396	3.21888	13.2455	13.438	207.246	10.3612	175.442	180.58		0	0	1	0	0	144441	5.86273e-07	0.000765685
22191	68791	0	0	100	0	30	53056335	7466000	247	38441443	829161	1067818	0						17.7869	15.8259	5.50939	17.4646	13.6282	250.458	30.3534	305.014	185.727		0	0	1	1	1	214803	0.000126566	0.0112501
22230	68793	0	0	100	0	30	10500000	1850000	23	7600000	184330	0	0						16.1669	14.4307	3.13549	15.8437	12.1245	208.245	9.83132	251.022	147.003		0	0	1	0	0	456522	4.95702e-06	0.00222644
22220	68794	0	0	100	0	30	2900050	1125000	58	657600	404550	0	0						14.8802	13.9333	4.06044	13.3964	12.9105	194.137	16.4872	179.462	166.682		0	0	1	0	0	50000.9	3.7814e-07	0.000614931
22292	68795	0	0	100	0	30	1159240	874000	21	797724	63849	0	0						13.9633	13.6808	3.04452	13.5895	11.0643	187.165	9.26912	184.675	122.418		0	0	1	0	0	55201.9	6.04211e-08	0.000245807
22292	68800	0	0	100	0	30	1380824	761800	23	84916	671734	0	0						14.1382	13.5434	3.13549	11.3494	13.4176	183.425	9.83132	128.809	180.032		0	0	1	0	0	60035.8	8.57272e-08	0.000292792
23921	68807	0	0	100	0	30	1463560	6470000	30	451440	348150	0	0						14.1964	15.6827	3.4012	13.0202	12.7604	245.947	11.5681	169.526	162.828		0	0	1	0	0	48785.3	9.63082e-08	0.000310336
23957	68808	0	0	100	0	30	30875346	41405225	220	7835468	2652703	1146272	1						17.2455	17.5389	5.39363	15.8742	14.7911	307.614	29.0912	251.989	218.776		1	0	1	1	1	140342	4.28613e-05	0.00654686
23942	68810	0	0	100	0	30	1584900	724500	22	861000	53025	0	0						14.276	13.4932	3.09104	13.6658	10.8785	182.067	9.55454	186.755	118.342		0	0	1	0	0	72040.9	1.12939e-07	0.000336065
23932	68835	0	0	100	0	30	1323426	280000	23	867127	85604	0	0						14.0957	12.5425	3.13549	13.6729	11.3575	157.315	9.83132	186.949	128.993		0	0	1	0	0	57540.3	7.87483e-08	0.000280621
32300	68836	0	0	100	0	30	26589739	600000	22	3111236	1538510	0	0						17.096	13.3047	3.09104	14.9505	14.2463	177.015	9.55454	223.518	202.958		0	0	1	0	0	1.20862e+06	3.17885e-05	0.00563813
32903	68936	0	0	100	0	73	3120800	2929000	54	1578000	824517	0	80						14.9536	14.8902	3.98898	14.2717	13.6226	221.717	15.912	203.681	185.574		1	0	0	0	0	57792.6	4.37899e-07	0.000661739
23921	68944	0	0	100	0	74	196835	196125	28	21350	13415	0	0						12.1901	12.1865	3.3322	9.96881	9.50413	148.511	11.1036	99.3771	90.3285		0	0	0	0	0	7029.82	1.74199e-09	4.17372e-05
22123	68985	0	0	100	0	12	195732333	31999037	124	136124631	2902642	0	49						19.0923	17.2812	4.82028	18.7291	14.8811	298.64	23.2351	350.778	221.448		1	0	0	1	0	1.57849e+06	0.00172253	0.0415034
22191	68987	0	0	50	50	12	358849196	105792158	1400	272553273	8224406	0	100						19.6984	18.477	7.24423	19.4233	15.9226	341.399	52.4788	377.266	253.53		1	1	0	1	0	256321	0.00578983	0.076091
23921	68988	0	0	100	0	12	2410000	1736000	22	360000	23900	0	0						14.6951	14.3671	3.09104	12.7939	10.0816	206.413	9.55454	163.683	101.639		0	0	0	0	0	109545	2.61142e-07	0.00051102
23921	68991	0	0	100	0	12	975000	200800	26	270000	274700	0	0						13.7902	12.2101	3.2581	12.5062	12.5234	149.086	10.6152	156.404	156.836		0	0	0	0	0	37500	4.27417e-08	0.000206741
23921	68992	0	0	100	0	12	2400000	555000	25	840000	526686	0	0						14.691	13.2267	3.21888	13.6412	13.1744	174.946	10.3612	186.081	173.564		0	0	0	0	0	96000	2.58979e-07	0.0005089
23921	68993	0	0	100	0	12	1600000	430000	21	600000	292420	0	0						14.2855	12.9715	3.04452	13.3047	12.5859	168.261	9.26912	177.015	158.406		0	0	0	0	0	76190.5	1.15102e-07	0.000339267
23990	69038	0	0	100	0	19	4518100	12600000	74	1796400	652560	0	0						15.3236	16.3492	4.30407	14.4013	13.3887	267.297	18.525	207.397	179.256		0	0	0	0	0	61055.4	9.17812e-07	0.000958025
22220	69046	0	0	0	100	21	26245963	7001487	150	5430573	1929698	5430573	100						17.083	15.7616	5.01064	15.5076	14.4729	248.429	25.1065	240.484	209.464		1	1	0	1	1	174973	3.09718e-05	0.00556524
22292	69056	0	0	100	0	30	3842294	5650000	64	1749069	351722	0	0						15.1616	15.5472	4.15888	14.3746	12.7706	241.714	17.2963	206.629	163.088		0	0	1	0	0	60035.8	6.63779e-07	0.000814726
22123	69192	0	0	100	0	30	392242	27010000	57	60073	41188	0	0						12.8796	17.1117	4.04305	11.0033	10.6259	292.811	16.3463	121.073	112.91		0	0	1	0	0	6881.44	6.91752e-09	8.31716e-05
23922	69199	0	0	100	0	30	406000	169100	27	119954	114000	0	0						12.9141	12.0382	3.29584	11.6949	11.644	144.919	10.8625	136.77	135.582		0	0	1	0	0	15037	7.4113e-09	8.60889e-05
23921	69200	0	0	100	0	30	441000	228000	31	20000	44728	0	0						12.9968	12.3371	3.43399	9.90349	10.7084	152.204	11.7923	98.0791	114.669		0	0	1	0	0	14225.8	8.74418e-09	9.35103e-05
23942	69204	0	0	100	0	30	1035000	362000	24	258000	454200	0	0						13.8499	12.7994	3.17805	12.4607	13.0263	163.825	10.1	155.269	169.684		0	0	1	0	0	43125	4.8164e-08	0.000219463
24103	69206	0	0	100	0	30	231051606	35758116	180	135143579	1283628	135143579	39						19.2582	17.3923	5.19296	18.7218	14.0652	302.492	26.9668	350.508	197.83		1	0	1	1	1	1.28362e+06	0.00240027	0.0489925
32909	69228	0	0	100	0	30	4758000	970000	60	2185380	68898	0	0						15.3753	13.7851	4.09434	14.5973	11.1404	190.028	16.7637	213.081	124.108		0	0	1	0	0	79300	1.01787e-06	0.00100889
23952	69290	0	0	100	0	30	1215000	1063000	27	315000	300000	0	0						14.0103	13.8766	3.29584	12.6603	12.6115	192.56	10.8625	160.284	159.051		0	0	1	0	0	45000	6.63735e-08	0.000257631
22230	69371	0	0	100	0	30	124466536	12340000	245	58995156	18730303	0	0						18.6395	16.3284	5.50126	17.893	16.7457	266.615	30.2638	320.158	280.417		0	0	1	1	0	508027	0.000696542	0.0263921
32903	69379	0	0	100	0	30	280000	295000	34	11200	15550	0	0						12.5425	12.5947	3.52636	9.32367	9.65182	158.627	12.4352	86.9308	93.1576		0	0	1	0	0	8235.29	3.52499e-09	5.93716e-05
32112	69381	0	0	100	0	30	7778500	1948500	23	7448490	23907	0	0						15.8669	14.4826	3.13549	15.8235	10.0819	209.745	9.83132	250.384	101.645		0	0	1	0	0	338196	2.72041e-06	0.00164937
23921	69424	0	0	100	0	64	1365800	1071000	20	60680	9295	0	0						14.1273	13.8841	2.99573	11.0134	9.13723	192.768	8.97441	121.294	83.489		0	0	0	0	0	68290	8.38719e-08	0.000289606
23921	69425	0	0	100	0	64	1415200	990000	20	369980	43081	0	0						14.1628	13.8055	2.99573	12.8212	10.6708	190.591	8.97441	164.383	113.867		0	0	0	0	0	70760	9.00488e-08	0.000300081
23953	69437	0	0	100	0	73	1438500	1547942	21	915796	40865	0	0						14.1791	14.2524	3.04452	13.7275	10.618	203.132	9.26912	188.446	112.743		0	0	0	0	0	68500	9.30383e-08	0.000305022
23921	69443	0	0	100	0	74	62200	24910	21	3375	9075	0	0						11.0381	10.123	3.04452	8.12415	9.11328	102.476	9.26912	66.0018	83.0518		0	0	0	0	0	2961.9	1.73949e-10	1.3189e-05
22220	69506	0	0	100	0	12	1991855	1730000	60	615580	329310	0	0						14.5046	14.3636	4.09434	13.3303	12.7048	206.314	16.7637	177.697	161.411		0	0	0	0	0	33197.6	1.78385e-07	0.000422356
22123	69557	0	0	100	0	19	211800903	55517210	230	182847827	4641066	67388	98						19.1712	17.8322	5.43808	19.0242	15.3505	317.987	29.5727	361.919	235.636		1	0	0	1	1	920873	0.00201696	0.0449106
24202	69561	0	0	100	0	19	84318509	15701154	74	79113098	1819484	0	100						18.2501	16.5692	4.30407	18.1864	14.4141	274.54	18.525	330.745	207.765		1	0	0	0	0	1.13944e+06	0.00031966	0.017879
24202	69562	0	0	100	0	19	16856000	2000000	62	4250000	2850000	0	0						16.6402	14.5087	4.12713	15.2624	14.8628	210.501	17.0332	232.942	220.904		0	0	0	0	0	271871	1.27747e-05	0.00357417
24202	69569	0	0	100	0	19	254269083	38273589	196	215990839	5129843	0	100						19.3539	17.4603	5.27811	19.1907	15.4506	304.861	27.8585	368.285	238.721		1	0	0	1	0	1.29729e+06	0.00290689	0.0539156
22220	69678	0	0	100	0	30	1353430433	567207	181	1058995963	656700	666004996	0						21.0259	13.2485	5.1985	20.7806	13.395	175.522	27.0244	431.833	179.426		0	0	1	1	1	7.47752e+06	0.0823596	0.286984
22220	69679	0	0	0	100	30	337128193	60137890	33	800000	6035370	0	0						19.636	17.9122	3.49651	13.5924	15.6131	320.845	12.2256	184.752	243.77		0	1	1	0	0	1.0216e+07	0.00511013	0.0714852
22220	69680	0	0	10	90	30	378030598	9468646	95	34866623	573640	957372	60						19.7505	16.0635	4.55388	17.367	13.2598	258.036	20.7378	301.614	175.821		1	1	1	0	1	3.97927e+06	0.00642534	0.0801582
23943	69692	0	0	35	65	30	3411575	35987000	146	1476350	432815	0	0						15.0427	17.3987	4.98361	14.2051	12.9781	302.714	24.8363	201.784	168.43		0	1	1	1	0	23367	5.23301e-07	0.000723396
23962	69697	0	0	100	0	30	303868	244500	34	58212	31380	0	0						12.6243	12.407	3.52636	10.9718	10.3539	153.933	12.4352	120.381	107.204		0	0	1	0	0	8937.29	4.15157e-09	6.44327e-05
23921	69701	0	0	100	0	30	549000	213000	71	25000	55384	0	0						13.2159	12.269	4.26268	10.1266	10.922	150.53	18.1704	102.549	119.291		0	0	1	0	0	7732.39	1.35515e-08	0.000116411
24103	69703	0	0	100	0	30	37400000	19965000	58	32130000	1516000	0	0						17.4372	16.8095	4.06044	17.2853	14.2316	282.559	16.4872	298.782	202.538		0	0	1	0	0	644828	6.28905e-05	0.00793036
24202	69706	0	0	40	60	30	60104107	1328625	61	54579264	1368099	452421	0						17.9116	14.0997	4.11087	17.8152	14.1289	198.8	16.8993	317.38	199.627		0	1	1	0	1	985313	0.000162424	0.0127446
22299	69772	0	0	100	0	30	6211723	457000	25	2507575	85725	0	63						15.6419	13.0324	3.21888	14.7348	11.3589	169.844	10.3612	217.115	129.025		1	0	1	0	0	248469	1.73487e-06	0.00131714
22220	69904	0	0	100	0	30	9423000	1105000	103	6784000	259000	0	0						16.0587	13.9154	4.63473	15.7301	12.4646	193.637	21.4807	247.435	155.366		0	0	1	1	0	91485.4	3.99228e-06	0.00199807
22291	69905	0	0	100	0	30	2863000	1068698	91	1543351	370000	0	0						14.8674	13.882	4.51086	14.2495	12.8213	192.709	20.3479	203.047	164.385		0	0	1	0	0	31461.5	3.6854e-07	0.000607075
23969	69908	0	0	100	0	30	81085	65800	20	36120	5160	0	0						11.3033	11.0944	2.99573	10.4946	8.54869	123.085	8.97441	110.137	73.0801		0	0	1	0	0	4054.25	2.95613e-10	1.71934e-05
23969	69909	0	0	100	0	30	337495	71700	21	152880	19660	0	0						12.7293	11.1802	3.04452	11.9374	9.88634	124.998	9.26912	142.502	97.7397		0	0	1	0	0	16071.2	5.12126e-09	7.1563e-05
23969	69910	0	0	100	0	30	312090	69100	22	148320	22334	0	0						12.651	11.1433	3.09104	11.9071	10.0139	124.173	9.55454	141.78	100.278		0	0	1	0	0	14185.9	4.37927e-09	6.61761e-05
23969	69911	0	0	100	0	30	416000	82200	27	199680	17280	0	0						12.9384	11.3169	3.29584	12.2045	9.75731	128.072	10.8625	148.949	95.205		0	0	1	0	0	15407.4	7.78088e-09	8.82093e-05
32903	69989	0	0	100	0	30	2299968	9550000	163	1310670	3600	75170	100						14.6484	16.0721	5.09375	14.086	8.18869	258.311	25.9463	198.417	67.0546		1	0	1	1	1	14110.2	2.3784e-07	0.000487689
32903	69991	0	0	0	100	30	9997874	2801338	330	322311	79710	87477	80						16.1179	14.8456	5.79909	12.6833	11.2862	220.392	33.6295	160.865	127.377		1	1	1	1	1	30296.6	4.49425e-06	0.00211997
22112	70174	0	0	100	0	30	3152793	4605110	31	2268480	92937	0	0						14.9638	15.3427	3.43399	14.6346	11.4397	235.398	11.7923	214.172	130.866		0	0	1	0	0	101703	4.46923e-07	0.000668523
22192	70175	0	0	100	0	30	4004211	415621	25	2822992	576205	0	0						15.2029	12.9375	3.21888	14.8533	13.2642	167.38	10.3612	220.621	175.939		0	0	1	0	0	160168	7.20902e-07	0.000849059
22220	70176	0	0	0	100	30	78948280	23883378	518	30476497	3143341	17146577	0						18.1843	16.9887	6.24998	17.2325	14.9608	288.616	39.0622	296.958	223.825		0	1	1	1	1	152410	0.000280238	0.0167403
22220	70182	0	0	100	0	30	1203076	450000	48	521600	7800	0	0						14.0004	13.017	3.8712	13.1647	8.96188	169.442	14.9862	173.308	80.3153		0	0	1	0	0	25064.1	6.50771e-08	0.000255102
23929	70185	0	0	100	0	30	506424457	196247688	2049	10017096	110966747	0	0						20.0429	19.0949	7.62511	16.1198	18.5247	364.615	58.1423	259.848	343.166		0	0	1	1	0	247157	0.0115311	0.107383
32300	70212	0	0	100	0	30	4202514	193500	103	2100782	10350	0	0						15.2512	12.173	4.63473	14.5578	9.24474	148.183	21.4807	211.93	85.4653		0	0	1	1	0	40801.1	7.94073e-07	0.000891108
22192	70238	0	0	50	50	30	3712500	6245000	37	2086720	271000	0	10						15.1272	15.6473	3.61092	14.5511	12.5099	244.838	13.0387	211.735	156.497		1	1	1	0	0	100338	6.19691e-07	0.000787204
32112	70255	0	0	100	0	51	950079	246000	29	251095	23016	0	100						13.7643	12.4131	3.3673	12.4336	10.0439	154.085	11.3387	154.594	100.881		1	0	0	0	0	32761.3	4.05846e-08	0.000201456
23951	70260	0	0	100	0	51	696347	127805	24	180700	61159	0	76						13.4536	11.7583	3.17805	12.1046	11.0212	138.257	10.1	146.521	121.468		1	0	0	0	0	29014.5	2.18019e-08	0.000147655
23959	70266	0	0	100	0	61	9040267	6688485	25	2489608	634710	0	0						16.0172	15.7159	3.21888	14.7276	13.3609	246.989	10.3612	216.903	178.514		0	0	0	0	0	361611	3.67455e-06	0.00191691
23953	70281	0	0	100	0	64	511740	45000	20	96160	5702	0	0						13.1456	10.7144	2.99573	11.4738	8.64857	114.799	8.97441	131.647	74.7978		0	0	0	0	0	25587	1.17745e-08	0.00010851

## Sheet: Medium11
DISIC11	PSID11	DPUSAT11	DPEMDA11	DDMSTK11	DASING11	DPROVI11	OUTPUT11	CAP11	LABOR11	MAT11	ENERGI11	IMPOR11	PRESENTASE EKSPOR11		IHPB	0.958567			OUT11'	CAP11'	MAT11'	ENERGI11'	IMPOR11'	LNOUT11'	LNCAP11'	LNLABOR11'	LNMAT11'	LNENERGI11'	(LNCAP11')2	(LNLABOR11')2	(LNMAT11')2	(LNENERGI11')2		D EKSPOR	D FDI	D LOC	D SIZE	D IMPOR	LP	HHI		5816853000
22112	3229	0	0	100	0	12	11521030	5075000	116	2096324	242800	0							1.10437e+07	4.86473e+06	2.00947e+06	232740	0	16.2174	15.3975	4.75359	14.5134	12.3577	237.084	22.5966	210.638	152.712		0	0	0	1	0	95204.1	3.60455e-06	0.00189857
22123	3284	0	0	100	0	12	654814965	4846408	135	623048444	10548583	3663346	65						6.27684e+08	4.6456e+06	5.97233e+08	1.01115e+07	3.51156e+06	20.2575	15.3514	4.90527	20.2078	16.1292	235.666	24.0617	408.356	260.151		1	0	0	1	1	4.64951e+06	0.0116441	0.107908
22123	3301	0	0	100	0	12	306419529	1320406	191	227583338	3498190	0	100						2.93724e+08	1.2657e+06	2.18154e+08	3.35325e+06	0	19.4981	14.0511	5.25227	19.2007	15.0254	197.434	27.5864	368.667	225.764		1	0	0	1	0	1.53782e+06	0.00254977	0.0504953
22123	3319	0	0	100	0	12	1047230475	17817470	266	1028061033	5539001	0	100						1.00384e+09	1.70792e+07	9.85465e+08	5.3095e+06	0	20.7271	16.6534	5.5835	20.7086	15.485	277.335	31.1754	428.847	239.785		1	0	0	1	0	3.77384e+06	0.0297819	0.172574
22123	3334	0	0	22	78	12	1453209032	2256146	201	1035037202	15846691	0	100						1.393e+09	2.16267e+06	9.92152e+08	1.51901e+07	0	21.0547	14.5869	5.3033	20.7154	16.5362	212.776	28.125	429.127	273.444		1	1	0	1	0	6.93034e+06	0.0573488	0.239476
22123	3335	100	0	0	0	12	158897000	69812049	134	128581078	3792507	0	94.98						1.52313e+08	6.69195e+07	1.23254e+08	3.63537e+06	0	18.8415	18.019	4.89784	18.6298	15.1062	324.684	23.9888	347.068	228.198		1	0	0	1	0	1.13667e+06	0.000685646	0.0261848
22199	3356	0	0	100	0	12	4895056	1262500	105	2778887	373848	0							4.69224e+06	1.21019e+06	2.66375e+06	358358	0	15.3614	14.0063	4.65396	14.7952	12.7893	196.176	21.6593	218.899	163.566		0	0	0	1	0	44688	6.50704e-07	0.000806663
22292	3380	0	0	100	0	12	8115272	9320800	191	2551771	313580	0							7.77903e+06	8.93461e+06	2.44604e+06	300587	0	15.8669	16.0054	5.25227	14.71	12.6135	256.174	27.5864	216.384	159.1		0	0	0	1	0	40727.9	1.78844e-06	0.00133733
22220	3402	0	0	100	0	12	16611200	6950000	115	10794000	834000	0							1.59229e+07	6.66204e+06	1.03468e+07	799445	0	16.5833	15.7119	4.74493	16.1522	13.5917	246.865	22.5144	260.893	184.734		0	0	0	1	0	138460	7.49325e-06	0.00273738
22220	3403	0	0	100	0	12	2767500	550000	73	1340000	242750	0							2.65283e+06	527212	1.28448e+06	232692	0	14.7911	13.1754	4.29046	14.0659	12.3575	173.59	18.408	197.849	152.707		0	0	0	0	0	36340.2	2.07991e-07	0.00045606
22220	3405	0	0	100	0	12	3252314	1950000	70	1744064	256794	1744064							3.11756e+06	1.8692e+06	1.6718e+06	246154	1.6718e+06	14.9526	14.441	4.2485	14.3294	12.4137	208.543	18.0497	205.332	154.1		0	0	0	0	1	44536.6	2.87246e-07	0.000535953
22220	3428	0	0	100	0	12	5224000	2800000	35	4471300	25480	0							5.00755e+06	2.68399e+06	4.28604e+06	24424.3	0	15.4265	14.8028	3.55535	15.2709	10.1033	219.123	12.6405	233.2	102.077		0	0	0	0	0	143073	7.41097e-07	0.00086087
22291	3432	0	0	100	0	12	6920000	4941000	25	4085999	36000	0							6.63328e+06	4.73628e+06	3.9167e+06	34508.4	0	15.7076	15.3708	3.21888	15.1808	10.449	236.26	10.3612	230.455	109.181		0	0	0	0	0	265331	1.30041e-06	0.00114036
22220	3438	0	0	100	0	12	2947365	3306000	58	1247500	409818	0							2.82525e+06	3.16902e+06	1.19581e+06	392838	0	14.8541	14.9689	4.06044	13.9943	12.8812	224.069	16.4872	195.841	165.924		0	0	0	0	0	48711.1	2.35905e-07	0.0004857
32903	3442	0	0	100	0	12	6968279	5003000	239	375409	643112	185460	100						6.67956e+06	4.79571e+06	359855	616466	177776	15.7146	15.3832	5.47646	12.7935	13.3318	236.644	29.9917	163.672	177.736		1	0	0	1	1	27947.9	1.31862e-06	0.00114831
23929	3447	0	0	100	0	12	2850661	5330000	65	225931	277928	0							2.73255e+06	5.10916e+06	216570	266413	0	14.8207	15.4465	4.17439	12.2857	12.4928	238.596	17.4255	150.938	156.07		0	0	0	0	0	42039.2	2.20678e-07	0.000469764
23957	3473	0	0	100	0	12	10989021	7011866	70	3845743	636073	0							1.05337e+07	6.72134e+06	3.6864e+06	609718	0	16.1701	15.7208	4.2485	15.1202	13.3208	247.143	18.0497	228.619	177.442		0	0	0	0	0	150482	3.27934e-06	0.00181089
23953	3483	0	0	100	0	12	105102480	26865802	113	85013117	2110198	0							1.00748e+08	2.57527e+07	8.14907e+07	2.02277e+06	0	18.4281	17.064	4.72739	18.216	14.52	291.182	22.3482	331.823	210.83		0	0	0	1	0	891573	0.000299981	0.01732
23921	3512	0	0	100	0	12	551773	197384	23	63390	97089	0							528911	189206	60763.5	93066.3	0	13.1786	12.1506	3.13549	11.0147	11.4411	147.637	9.83132	121.325	130.898		0	0	0	0	0	22996.1	8.26779e-09	9.09274e-05
23969	3526	0	0	100	0	12	1941300	29050	36	126000	1304600	0							1.86087e+06	27846.4	120779	1.25055e+06	0	14.4366	10.2345	3.58352	11.7017	14.0391	104.744	12.8416	136.93	197.096		0	0	0	0	0	51690.7	1.02342e-07	0.000319909
23957	3548	0	0	100	0	12	994052976	194206134	1160	689812182	83377865	510475791	0.32						9.52866e+08	1.8616e+08	6.61231e+08	7.99232e+07	4.89325e+08	20.675	19.0421	7.05618	20.3096	18.1966	362.602	49.7896	412.48	331.115		0	0	0	1	1	821436	0.0268341	0.163811
32503	3760	0	0	100	0	12	11250000	45000000	422	3659500	3300	0							1.07839e+07	4.31355e+07	3.50787e+06	3163.27	0	16.1936	17.5799	6.04501	15.0705	8.05936	309.051	36.5421	227.121	64.9533		0	0	0	1	0	25554.2	3.43695e-06	0.0018539
32903	3775	0	0	100	0	12	4435200	1780000	45	2915185	70818	0							4.25143e+06	1.70625e+06	2.7944e+06	67883.8	0	15.2628	14.3498	3.80666	14.8431	11.1256	205.917	14.4907	220.318	123.778		0	0	0	0	0	94476.3	5.34189e-07	0.000730882
22123	3996	0	0	100	0	13	1562309298	58019383	340	1494075822	10587152	0	80						1.49758e+09	5.56154e+07	1.43217e+09	1.01485e+07	0	21.1271	17.834	5.82895	21.0825	16.1328	318.051	33.9766	444.47	260.268		1	0	0	1	0	4.40464e+06	0.066283	0.257455
22123	3997	0	0	100	0	13	1080270700	11425981	303	1043736484	9857408	0	98						1.03551e+09	1.09526e+07	1.00049e+09	9.44898e+06	0	20.7582	16.2091	5.71373	20.7238	16.0614	262.734	32.6467	429.474	257.969		1	0	0	1	0	3.41753e+06	0.0316908	0.178019
22123	4000	0	0	100	0	13	851155171	14802823	284	801208989	9189267	0	100						8.15889e+08	1.41895e+07	7.68012e+08	8.80852e+06	0	20.5198	16.468	5.64897	20.4593	15.9912	271.195	31.9109	418.584	255.719		1	0	0	1	0	2.87285e+06	0.0196737	0.140263
23941	4003	100	0	0	0	13	2785444283	1978646430	1939	179957278	1145677686	84853092	3						2.67003e+09	1.89666e+09	1.72501e+08	1.09821e+09	8.13373e+07	21.7054	21.3634	7.56993	18.9659	20.8169	456.393	57.3038	359.706	433.345		1	0	0	1	1	1.37702e+06	0.210697	0.459017
22123	4371	0	0	100	0	14	913599827	30657719	216	797445609	12254873	0	29.64						8.75746e+08	2.93875e+07	7.64405e+08	1.17471e+07	0	20.5906	17.1961	5.37528	20.4546	16.2791	295.705	28.8936	418.391	265.01		1	0	0	1	0	4.05438e+06	0.0226663	0.150553
22123	4373	0	0	100	0	14	1628897808	8634973	331	1484918061	28624021	0	100						1.56141e+09	8.2772e+06	1.42339e+09	2.7438e+07	0	21.1689	15.929	5.80212	21.0763	17.1274	253.734	33.6646	444.211	293.349		1	0	0	1	0	4.71724e+06	0.0720537	0.268428
22123	4745	0	0	100	0	15	246532637	3680702	267	2790480	7914452	0	100						2.36318e+08	3.5282e+06	2.67486e+06	7.58653e+06	0	19.2807	15.0763	5.58725	14.7994	15.8419	227.295	31.2173	219.022	250.965		1	0	0	1	0	885086	0.00165051	0.0406264
22123	4746	0	0	0	100	15	1044286770	3408482	235	999928300	12881900	0	100						1.00102e+09	3.26726e+06	9.58498e+08	1.23482e+07	0	20.7243	14.9995	5.45959	20.6809	16.329	224.984	29.8071	427.699	266.637		1	1	0	1	0	4.25965e+06	0.0296147	0.172089
22123	4747	0	0	100	0	15	1415880055	13685985	254	865880744	7663141	0	100						1.35722e+09	1.31189e+07	8.30004e+08	7.34563e+06	0	21.0287	16.3896	5.53733	20.5369	15.8096	268.618	30.6621	421.766	249.944		1	0	0	1	0	5.34337e+06	0.0544404	0.233325
22123	4748	0	0	100	0	15	1164766551	67705061	721	63297126	854285904	0	99						1.11651e+09	6.48998e+07	6.06745e+07	8.1889e+08	0	20.8335	17.9884	6.58064	17.921	20.5235	323.581	43.3048	321.163	421.212		1	0	0	1	0	1.54855e+06	0.0368423	0.191943
22123	4749	0	0	25	75	15	1339207862	5942191	287	1081131720	13759502	0	100						1.28372e+09	5.69599e+06	1.03634e+09	1.31894e+07	0	20.973	15.5553	5.65948	20.759	16.3949	241.966	32.0297	430.934	268.794		1	1	0	1	0	4.47289e+06	0.048704	0.22069
33151	4760	0	0	100	0	15	46479630	17204102	55	2381420	18561746	2381420							4.45538e+07	1.64913e+07	2.28275e+06	1.77927e+07	2.28275e+06	17.6122	16.6183	4.00733	14.6409	16.6943	276.169	16.0587	214.356	278.7		0	0	0	0	1	810069	5.8667e-05	0.00765944
22111	5096	0	0	100	0	16	3886000	1452888	26	154300	151928	0							3.72499e+06	1.39269e+06	147907	145633	0	15.1306	14.1467	3.2581	11.9043	11.8888	200.13	10.6152	141.713	141.345		0	0	0	0	0	143269	4.10085e-07	0.000640379
22123	5114	0	0	100	0	16	686001690	3714976	160	606989500	4457810	0	100						6.57578e+08	3.56105e+06	5.8184e+08	4.27311e+06	0	20.3041	15.0856	5.07517	20.1817	15.2679	227.574	25.7574	407.301	233.107		1	0	0	1	0	4.10986e+06	0.0127796	0.113047
22123	5117	0	0	100	0	16	341250155	74874039	945	273284400	7145926	0	100						3.27111e+08	7.17718e+07	2.61961e+08	6.84985e+06	0	19.6058	18.089	6.85118	19.3837	15.7397	327.212	46.9387	375.728	247.739		1	0	0	1	0	346149	0.00316238	0.056235
22123	5118	0	0	100	0	16	1243733790	1234481	404	836660900	2914584	0	100						1.1922e+09	1.18333e+06	8.01995e+08	2.79382e+06	0	20.8991	13.9838	6.00141	20.5026	14.8429	195.548	36.017	420.357	220.312		1	0	0	1	0	2.95099e+06	0.0420072	0.204956
22123	5121	0	0	60	40	16	1612382219	67228189	389	1559571806	14026541	0	90						1.54558e+09	6.44427e+07	1.49495e+09	1.34454e+07	0	21.1587	17.9813	5.96358	21.1254	16.4141	323.327	35.5643	446.281	269.424		1	1	0	1	0	3.9732e+06	0.0706	0.265707
22123	5124	0	0	100	0	16	2643412140	4340984	315	2552374306	12343781	0	100						2.53389e+09	4.16112e+06	2.44662e+09	1.18323e+07	0	21.653	15.2413	5.75257	21.618	16.2863	232.297	33.0921	467.337	265.245		1	0	0	1	0	8.04408e+06	0.189757	0.435611
22123	5125	0	0	25	75	16	2899892998	2192786	302	1375385639	9898745	0	100						2.77974e+09	2.10193e+06	1.3184e+09	9.48861e+06	0	21.7456	14.5584	5.71043	20.9997	16.0656	211.946	32.609	440.987	258.104		1	1	0	1	0	9.20444e+06	0.228366	0.477877
22123	5129	0	0	100	0	16	1900734276	17207664	446	1014172843	8939195	0	4.8						1.82198e+09	1.64947e+07	9.72152e+08	8.56881e+06	0	21.3232	16.6185	6.10032	20.695	15.9636	276.176	37.2139	428.284	254.838		1	0	0	1	0	4.08516e+06	0.0981095	0.313224
22123	5132	0	0	0	100	16	1923861553	74096255	517	1624853448	24139757	0	90						1.84415e+09	7.10262e+07	1.55753e+09	2.31396e+07	0	21.3353	18.0786	6.24804	21.1664	16.9571	326.834	39.038	448.015	287.542		1	1	0	1	0	3.56702e+06	0.100512	0.317036
22123	5133	0	0	100	0	16	446443762	49277062	217	408884639	5802569	0	90						4.27946e+08	4.72353e+07	3.91943e+08	5.56215e+06	0	19.8745	17.6707	5.3799	19.7866	15.5315	312.252	28.9433	391.511	241.227		1	0	0	1	0	1.9721e+06	0.00541255	0.07357
22123	5135	0	0	100	0	19	332905568	3034774	139	256520973	4952969	0	100						3.19112e+08	2.90903e+06	2.45892e+08	4.74775e+06	0	19.5811	14.8833	4.93447	19.3204	15.3732	221.514	24.349	373.278	236.335		1	0	0	1	0	2.29577e+06	0.00300961	0.0548599
22220	5148	0	0	100	0	16	3803739	2925000	106	723450	376483	0							3.64614e+06	2.80381e+06	693475	360884	0	15.1092	14.8465	4.66344	13.4495	12.7963	220.418	21.7477	180.888	163.746		0	0	0	1	0	34397.5	3.92907e-07	0.000626823
23990	5217	0	0	100	0	19	27617927	10159962	147	16845850	2077226	0	13.89						2.64736e+07	9.739e+06	1.61479e+07	1.99116e+06	0	17.0917	16.0916	4.99043	16.5973	14.5042	258.941	24.9044	275.47	210.373		1	0	0	1	0	180093	2.07134e-05	0.00455119
23990	5219	0	0	100	0	19	57460250	9678714	80	2634290	11427072	0	11						5.50795e+07	9.27769e+06	2.52514e+06	1.09536e+07	0	17.8243	16.0431	4.38203	14.7418	16.2092	257.382	19.2022	217.321	262.738		1	0	0	0	0	688493	8.9661e-05	0.00946895
23990	5235	0	0	100	0	19	10391358	12085152	96	4890108	2670328	0	4.06						9.96081e+06	1.15844e+07	4.68749e+06	2.55969e+06	0	16.1142	16.2652	4.56435	15.3604	14.7554	264.556	20.8333	235.942	217.722		1	0	0	0	0	103758	2.93233e-06	0.00171241
24101	5240	0	0	100	0	16	12580335	26475000	70	10354808	194140	9852835							1.20591e+07	2.53781e+07	9.92577e+06	186096	9.4446e+06	16.3053	17.0494	4.2485	16.1106	12.134	290.682	18.0497	259.553	147.234		0	0	0	0	1	172273	4.29787e-06	0.00207313
23953	5632	0	0	100	0	18	69862154	1511125	54	19382301	1093250	2410804							6.69675e+07	1.44851e+06	1.85792e+07	1.04795e+06	2.31092e+06	18.0197	14.186	3.98898	16.7376	13.8623	201.244	15.912	280.146	192.165		0	0	0	0	1	1.24014e+06	0.000132542	0.0115127
23963	5656	0	0	100	0	18	7219911	9765719	82	733448	3301736	0							6.92077e+06	9.36109e+06	703059	3.16493e+06	0	15.75	16.0521	4.40672	13.4632	14.9676	257.669	19.4192	181.258	224.03		0	0	0	0	0	84399.6	1.41557e-06	0.00118978
22220	7358	0	0	100	0	31	4456591	86890	72	1796711	399992	921000							4.27194e+06	83289.9	1.72227e+06	383419	882840	15.2676	11.3301	4.27667	14.3592	12.8569	128.371	18.2899	206.185	165.299		0	0	1	0	1	59332.5	5.39354e-07	0.000734407
22220	8675	0	0	100	0	31	2511000	1884000	24	1922980	149468	0							2.40696e+06	1.80594e+06	1.8433e+06	143275	0	14.6939	14.4066	3.17805	14.4271	11.8725	207.55	10.1	208.14	140.957		0	0	1	0	0	100290	1.71223e-07	0.000413791
22230	9073	0	0	100	0	31	4021741	1718000	23	2984000	29172	0							3.85511e+06	1.64682e+06	2.86036e+06	27963.3	0	15.1649	14.3144	3.13549	14.8665	10.2386	204.901	9.83132	221.012	104.83		0	0	1	0	0	167613	4.39235e-07	0.000662748
22220	9090	0	0	100	0	31	32566019	40848400	305	14768027	7386764	0							3.12167e+07	3.91559e+07	1.41561e+07	7.08071e+06	0	17.2565	17.4831	5.72031	16.4657	15.7729	305.657	32.722	271.118	248.784		0	0	1	1	0	102350	2.88004e-05	0.0053666
22210	9123	0	0	100	0	31	9173617	81504	86	5099135	377550	0							8.79352e+06	78127	4.88786e+06	361907	0	15.9895	11.2661	4.45435	15.4023	12.7991	126.925	19.8412	237.23	163.818		0	0	1	0	0	102250	2.28533e-06	0.00151173
22299	9128	0	0	100	0	31	1117800	1430020	20	486420	91699	0							1.07149e+06	1.37077e+06	466266	87899.6	0	13.8846	14.1309	2.99573	13.0525	11.384	199.682	8.97441	170.368	129.594		0	0	1	0	0	53574.3	3.3931e-08	0.000184204
22292	9192	0	0	100	0	31	63222250	8355000	194	16181599	2649989	0							6.06027e+07	8.00882e+06	1.55111e+07	2.54019e+06	0	17.9199	15.8961	5.26786	16.5571	14.7477	252.685	27.7503	274.137	217.496		0	0	1	1	0	312385	0.000108545	0.0104185
22292	9196	0	0	100	0	31	1161565	2778000	24	438000	16500	0							1.11344e+06	2.6629e+06	419852	15816.3	0	13.923	14.7949	3.17805	12.9477	9.6688	218.89	10.1	167.642	93.4857		0	0	1	0	0	46393.2	3.664e-08	0.000191416
22220	9206	0	0	100	0	31	8895600	11393200	44	53970	317387	0							8.52703e+06	1.09211e+07	51733.8	304237	0	15.9588	16.2062	3.78419	10.8539	12.6256	262.641	14.3201	117.806	159.405		0	0	1	0	0	193796	2.14891e-06	0.00146592
22220	9259	0	0	100	0	31	19052192	4140974	50	11638328	423644	0							1.82628e+07	3.9694e+06	1.11561e+07	406091	0	16.7204	15.1941	3.91202	16.2275	12.9143	230.861	15.3039	263.332	166.78		0	0	1	0	0	365256	9.85731e-06	0.00313964
22292	9289	0	0	100	0	31	106051163	83389665	685	60736019	3555540	13358739							1.01657e+08	7.99346e+07	5.82195e+07	3.40822e+06	1.28052e+07	18.4371	18.1967	6.52942	17.8797	15.0417	331.121	42.6333	319.685	226.253		0	0	1	1	1	148405	0.000305421	0.0174763
22220	9296	0	0	100	0	31	17146973	4800000	45	10039659	1625132	0							1.64365e+07	4.60112e+06	9.62368e+06	1.5578e+06	0	16.615	15.3418	3.80666	16.0797	14.2588	235.371	14.4907	258.558	203.313		0	0	1	0	0	365256	7.98442e-06	0.00282567
22220	9327	0	0	100	0	31	74684592	8169000	196	49729971	911732	0							7.15902e+07	7.83053e+06	4.76695e+07	873956	0	18.0865	15.8735	5.27811	17.6798	13.6808	251.969	27.8585	312.575	187.164		0	0	1	1	0	365256	0.000151471	0.0123074
22292	9329	0	0	100	0	31	933100	1380500	20	271025	198256	0							894439	1.3233e+06	259796	190042	0	13.704	14.0956	2.99573	12.4677	12.155	198.687	8.97441	155.442	147.744		0	0	1	0	0	44721.9	2.36442e-08	0.000153767
22292	9378	0	0	100	0	31	2627750	2927500	45	1696084	26832	0							2.51887e+06	2.8062e+06	1.62581e+06	25720.3	0	14.7393	14.8473	3.80666	14.3015	10.155	220.444	14.4907	204.533	103.125		0	0	1	0	0	55975	1.87515e-07	0.00043303
22299	9402	0	0	100	0	31	453716639	457959819	1616	99468899	101742157	63855502	37						4.34918e+08	4.38985e+08	9.53476e+07	9.75266e+07	6.12098e+07	19.8907	19.9	7.38771	18.373	18.3956	396.009	54.5782	337.569	338.399		1	0	1	1	1	269132	0.00559034	0.0747685
23123	9413	0	0	0	100	31	379457015	80235562	312	41515561	385269	1564647	5						3.63735e+08	7.69111e+07	3.97954e+07	369306	1.49982e+06	19.7119	18.1582	5.743	17.4993	12.8194	329.719	32.9821	306.224	164.337		1	1	1	1	1	1.16582e+06	0.00391015	0.0625312
22292	9856	0	0	100	0	31	2357025	3260000	22	1650000	120900	0							2.25937e+06	3.12493e+06	1.58163e+06	115891	0	14.6306	14.9549	3.09104	14.274	11.6604	223.65	9.55454	203.746	135.965		0	0	1	0	0	102698	1.50868e-07	0.000388417
22191	10303	0	0	100	0	31	2792294	1247072	58	1202663	149353	0	4						2.6766e+06	1.1954e+06	1.15283e+06	143165	0	14.8001	13.994	4.06044	13.9577	11.8718	195.832	16.4872	194.818	140.938		1	0	1	0	0	46148.3	2.11734e-07	0.000460146
22220	12582	0	0	100	0	32	6731499	13656000	31	3735908	272752	0							6.45259e+06	1.30902e+07	3.58112e+06	261451	0	15.68	16.3874	3.43399	15.0912	12.474	268.546	11.7923	227.744	155.601		0	0	1	0	0	208148	1.23053e-06	0.00110929
22220	13041	0	0	100	0	32	615000	151500	27	200384	37575	0							589518	145223	192081	36018.1	0	13.2871	11.886	3.29584	12.1657	10.4918	141.278	10.8625	148.004	110.077		0	0	1	0	0	21834	1.02711e-08	0.000101347
22292	14911	0	0	100	0	36	43200000	3166600	112	10000000	1014452	0	50						4.14101e+07	3.0354e+06	9.58567e+06	972420	0	17.539	14.9259	4.7185	16.0758	13.7875	222.781	22.2642	258.431	190.096		1	0	1	1	0	369733	5.06799e-05	0.00711898
22220	15292	0	0	100	0	32	9280000	7050000	211	3570000	1037265	0							8.8955e+06	6.75789e+06	3.42208e+06	994288	0	16.0011	15.7262	5.35186	15.0458	13.8098	247.314	28.6424	226.375	190.71		0	0	1	1	0	42158.8	2.33865e-06	0.00152926
22220	15533	0	0	100	0	32	59061795	3441921	155	20836833	572861	0							5.66147e+07	3.29931e+06	1.99735e+07	549125	0	17.8518	15.0092	5.04343	16.8099	13.2161	225.277	25.4361	282.573	174.665		0	0	1	1	0	365256	9.47287e-05	0.00973287
22111	15593	0	0	15	85	32	344989439	548290052	869	250187965	15018137	67028945							3.30695e+08	5.25573e+08	2.39822e+08	1.43959e+07	6.42517e+07	19.6167	20.08	6.76734	19.2954	16.4825	403.206	45.7969	372.313	271.671		0	1	1	1	1	380547	0.00323206	0.0568512
22111	15599	0	0	100	0	32	443792827	55446644	1310	314329098	27156689	123914341	8.32						4.25405e+08	5.31493e+07	3.01305e+08	2.60315e+07	1.1878e+08	19.8686	17.7886	7.17778	19.5236	17.0748	316.435	51.5206	381.172	291.549		1	0	1	1	1	324737	0.00534846	0.0731332
22112	15610	0	0	100	0	32	42227178	47750000	250	16833474	1461483	0							4.04776e+07	4.57716e+07	1.6136e+07	1.40093e+06	0	17.5163	17.6392	5.52146	16.5966	14.1526	311.14	30.4865	275.446	200.297		0	0	1	1	0	161910	4.84231e-05	0.00695867
22121	15646	0	0	100	0	32	4762534	28800000	20	1948594	9008	0							4.56521e+06	2.76067e+07	1.86786e+06	8634.77	0	15.334	17.1336	2.99573	14.4403	9.06355	293.559	8.97441	208.522	82.148		0	0	1	0	0	228260	6.15949e-07	0.000784824
22121	15674	0	0	100	0	36	3221236	70134	178	934177	82729	0							3.08777e+06	67228.1	895471	79301.3	0	14.943	11.1158	5.18178	13.7051	11.281	123.562	26.8509	187.83	127.261		0	0	1	1	0	17347	2.81782e-07	0.000530832
22121	15681	0	0	100	0	32	1805869	2028855	106	778400	60000	0							1.73105e+06	1.94479e+06	746148	57514	0	14.3642	14.4807	4.66344	13.5227	10.9598	209.69	21.7477	182.863	120.117		0	0	1	1	0	16330.6	8.85607e-08	0.000297591
22123	15719	0	0	100	0	32	5328000	1700000	21	3791880	47400	0							5.10724e+06	1.62956e+06	3.63477e+06	45436.1	0	15.4462	14.3038	3.04452	15.1061	10.7241	204.599	9.26912	228.193	115.005		0	0	1	0	0	243202	7.70898e-07	0.000878008
22123	15720	0	0	100	0	32	65815425	246581	50	61015792	983104	0							6.30885e+07	236364	5.84877e+07	942371	0	17.96	12.3731	3.91202	17.8843	13.7562	153.094	15.3039	319.849	189.232		0	0	1	0	0	1.26177e+06	0.000117632	0.0108458
22123	15730	0	0	50	50	36	142854228	9980731	1360	97343606	12255196	0	47.52						1.36935e+08	9.5672e+06	9.33103e+07	1.17474e+07	0	18.735	16.0739	7.21524	18.3514	16.2791	258.369	52.0597	336.775	265.011		1	1	1	1	0	100688	0.000554185	0.0235411
24203	15731	0	0	100	0	36	18524461	87299	50	11827835	3095460	0							1.77569e+07	83681.9	1.13378e+07	2.9672e+06	0	16.6923	11.3348	3.91202	16.2437	14.9031	128.477	15.3039	263.856	222.103		0	0	1	0	0	355139	9.31879e-06	0.00305267
22199	15739	0	0	100	0	36	7348035	1699000	38	1856698	3050069	0							7.04358e+06	1.6286e+06	1.77977e+06	2.92369e+06	0	15.7676	14.3032	3.63759	14.392	14.8884	204.583	13.232	207.129	221.663		0	0	1	0	0	185357	1.46626e-06	0.00121089
22192	15758	0	100	0	0	32	22636009	34055345	160	20226703	1587198	0	93						2.16981e+07	3.26443e+07	1.93886e+07	1.52144e+06	0	16.8927	17.3012	5.07517	16.7802	14.2352	299.331	25.7574	281.575	202.64		1	0	1	1	0	135613	1.39145e-05	0.00373022
22192	15791	0	0	100	0	32	2672880	310000	27	671804	369829	335902							2.56213e+06	297156	643969	354506	321984	14.7564	12.602	3.29584	13.3754	12.7785	158.811	10.8625	178.901	163.29		0	0	1	0	1	94893.8	1.94011e-07	0.000440467
22199	15800	0	0	100	0	32	410000	355000	26	130100	48685	53050							393012	340291	124710	46667.8	50852	12.8816	12.7376	3.2581	11.7337	10.7508	162.245	10.6152	137.681	115.58		0	0	1	0	1	15115.9	4.56495e-09	6.75644e-05
22210	15846	0	0	100	0	36	43446812	4212000	87	22608264	6118534	902572							4.16467e+07	4.03748e+06	2.16715e+07	5.86502e+06	865175	17.5447	15.2111	4.46591	16.8915	15.5845	231.379	19.9443	285.323	242.877		0	0	1	0	1	478697	5.12607e-05	0.00715966
22230	15851	0	0	100	0	36	38952315	5806000	78	23979145	2289352	0							3.73384e+07	5.56544e+06	2.29856e+07	2.1945e+06	0	17.4355	15.5321	4.35671	16.9504	14.6015	241.246	18.9809	287.315	213.203		0	0	1	0	0	478697	4.12036e-05	0.006419
22230	15852	0	0	100	0	32	253846860	56983621	458	196346050	6854501	0	0.85						2.43329e+08	5.46226e+07	1.88211e+08	6.5705e+06	0	19.3099	17.816	6.12687	19.0531	15.6981	317.408	37.5385	363.02	246.43		0	0	1	1	0	531286	0.0017499	0.0418317
22230	15854	0	0	100	0	32	24969432	1384189	50	12097871	231264	0							2.39349e+07	1.32684e+06	1.15966e+07	221682	0	16.9908	14.0983	3.91202	16.2662	12.309	198.762	15.3039	264.59	151.511		0	0	1	0	0	478697	1.69311e-05	0.00411474
22191	15858	0	0	100	0	36	8113025	12000000	178	3355000	685920	0							7.77688e+06	1.15028e+07	3.21599e+06	657500	0	15.8667	16.2581	5.18178	14.9836	13.3962	264.326	26.8509	224.51	179.458		0	0	1	1	0	43690.3	1.78745e-06	0.00133696
22293	15870	0	0	8.62	91.38	32	836980734	161880000	2292	200051120	26607543	38043909	17.52						8.02302e+08	1.55173e+08	1.91762e+08	2.55051e+07	3.64676e+07	20.503	18.86	7.73718	19.0718	17.0544	355.701	59.864	363.732	290.852		1	1	1	1	1	350044	0.0190239	0.137927
22230	15874	0	0	100	0	32	21769672	21699491	166	13654995	1460444	0							2.08677e+07	2.08004e+07	1.30892e+07	1.39993e+06	0	16.8537	16.8505	5.11199	16.3873	14.1519	283.939	26.1324	268.544	200.277		0	0	1	1	0	125709	1.28698e-05	0.00358745
22220	15886	0	0	100	0	36	58747402	1760397	195	35204837	2937742	7258323							5.63133e+07	1.68746e+06	3.37462e+07	2.81602e+06	6.95759e+06	17.8464	14.3387	5.273	17.3344	14.8508	205.599	27.8045	300.481	220.547		0	0	1	1	1	288786	9.37229e-05	0.00968106
22291	15887	0	0	100	0	32	85434646	29054200	334	51994099	2850373	39101465	98						8.18948e+07	2.78504e+07	4.98398e+07	2.73227e+06	3.74814e+07	18.2209	17.1424	5.81114	17.7243	14.8206	293.86	33.7694	314.152	219.651		1	0	1	1	1	245194	0.000198215	0.0140789
22292	15905	0	0	100	0	36	3648000	3300000	60	1785000	335600	0							3.49685e+06	3.16327e+06	1.71104e+06	321695	0	15.0674	14.9671	4.09434	14.3526	12.6814	224.015	16.7637	205.997	160.817		0	0	1	0	0	58280.9	3.61392e-07	0.000601159
22293	15906	0	0	100	0	36	104057199	2505409	716	53444867	860269	22660303	14.52						9.97458e+07	2.4016e+06	5.12305e+07	824625	2.17214e+07	18.4181	14.6916	6.57368	17.7518	13.6227	215.844	43.2133	315.128	185.578		1	0	1	1	1	139310	0.000294044	0.0171477
22210	15923	0	0	100	0	36	3691397	1062784	47	1930500	729643	0							3.53845e+06	1.01875e+06	1.85051e+06	699411	0	15.0792	13.8341	3.85015	14.431	13.458	191.382	14.8236	208.253	181.118		0	0	1	0	0	75286.2	3.70041e-07	0.00060831
22299	15933	0	0	100	0	36	11200346	3290000	105	7222542	702414	0							1.07363e+07	3.15368e+06	6.92329e+06	673311	0	16.1891	14.9641	4.65396	15.7504	13.42	223.924	21.6593	248.075	180.095		0	0	1	1	0	102250	3.40668e-06	0.00184572
22292	15935	0	0	100	0	36	12267046	3161000	115	7695343	661095	0							1.17588e+07	3.03003e+06	7.3765e+06	633704	0	16.2801	14.9241	4.74493	15.8138	13.3593	222.728	22.5144	250.077	178.472		0	0	1	1	0	102250	4.08647e-06	0.0020215
22220	15936	0	0	100	0	36	28514400	28320100	361	3420000	598500	0							2.7333e+07	2.71467e+07	3.2783e+06	573702	0	17.1236	17.1168	5.88888	15.0028	13.2599	292.984	34.6789	225.085	175.824		0	0	1	1	0	75714.5	2.20799e-05	0.00469892
22220	15969	0	0	100	0	32	17994491	1835000	529	9115892	2941700	0							1.72489e+07	1.75897e+06	8.73819e+06	2.81982e+06	0	16.6633	14.3802	6.27099	15.9832	14.8522	206.791	39.3253	255.463	220.587		0	0	1	1	0	32606.7	8.79321e-06	0.00296534
22220	15970	0	0	100	0	32	936300	250400	41	300096	45138	0							897506	240025	287662	43267.8	0	13.7074	12.3885	3.71357	12.5695	10.6752	153.475	13.7906	157.993	113.959		0	0	1	0	0	21890.4	2.38067e-08	0.000154294
22293	15984	0	0	45	55	32	887245687	133668536	332	571849784	6131700	148246330							8.50484e+08	1.2813e+08	5.48156e+08	5.87764e+06	1.42104e+08	20.5613	18.6686	5.80513	20.1221	15.5867	348.515	33.6996	404.898	242.944		0	1	1	1	1	2.5617e+06	0.0213775	0.14621
22220	15995	0	0	100	0	32	3505949	464278	20	2306793	432353	0							3.36069e+06	445041	2.21121e+06	414439	0	15.0277	13.0059	2.99573	14.6091	12.9347	169.154	8.97441	213.424	167.306		0	0	1	0	0	168034	3.33795e-07	0.00057775
22220	16003	0	0	100	0	32	128792816	12486574	338	75581178	8458219	5558554							1.23456e+08	1.19692e+07	7.24496e+07	8.10777e+06	5.32824e+06	18.6314	16.2978	5.82305	18.0984	15.9083	265.62	33.9079	327.552	253.075		0	0	1	1	1	365256	0.000450455	0.0212239
22220	16015	0	0	100	0	32	2193000	212500	39	1000000	312100	0							2.10214e+06	203695	958567	299169	0	14.5585	12.2244	3.66356	13.7732	12.6088	149.435	13.4217	189.701	158.981		0	0	1	0	0	53900.9	1.30601e-07	0.000361387
22220	16023	0	0	100	0	32	3949795	1624185	83	1792630	363803	0							3.78614e+06	1.55689e+06	1.71836e+06	348729	0	15.1469	14.2582	4.41884	14.3569	12.7621	203.296	19.5262	206.12	162.87		0	0	1	0	0	45616.2	4.2366e-07	0.000650892
22220	16025	0	0	100	0	32	14860710	971999	39	8506230	1654699	0							1.4245e+07	931726	8.15379e+06	1.58614e+06	0	16.4719	13.7448	3.66356	15.914	14.2768	188.919	13.4217	253.255	203.827		0	0	1	0	0	365256	5.99719e-06	0.00244892
22291	16036	0	0	100	0	32	2518063	1171700	25	2029519	30845	0							2.41373e+06	1.12315e+06	1.94543e+06	29567	0	14.6967	13.9317	3.21888	14.481	10.2944	194.091	10.3612	209.699	105.975		0	0	1	0	0	96549.2	1.72187e-07	0.000414955
22220	16037	0	0	100	0	36	6445000	900000	42	4800000	396805	0							6.17796e+06	862710	4.60112e+06	380364	0	15.6365	13.6678	3.73767	15.3418	12.8489	186.81	13.9702	235.371	165.094		0	0	1	0	0	147094	1.12801e-06	0.00106208
22220	16069	0	0	100	0	32	5000000	2600000	119	500000	49500	0							4.79283e+06	2.49227e+06	479283	47449	0	15.3826	14.7287	4.77912	13.08	10.7674	216.935	22.84	171.088	115.937		0	0	1	1	0	40275.9	6.78904e-07	0.000823956
22291	16072	0	0	100	0	36	45253092	5268595	928	11902965	8769128	0							4.33781e+07	5.0503e+06	1.14098e+07	8.40579e+06	0	17.5855	15.435	6.83303	16.25	15.9444	238.238	46.6903	264.062	254.225		0	0	1	1	0	46743.6	5.56115e-05	0.00745731
22299	16078	0	0	100	0	32	1491508	2407409	27	657398	52639	0							1.42971e+06	2.30766e+06	630160	50458	0	14.173	14.6517	3.29584	13.3537	10.8289	214.674	10.8625	178.322	117.265		0	0	1	0	0	52952.2	6.04115e-08	0.000245788
22293	16081	0	0	100	0	36	18271600	4110360	105	11575100	452005	0							1.75145e+07	3.94005e+06	1.10955e+07	433277	0	16.6785	15.1867	4.65396	16.2221	12.9791	230.636	21.6593	263.155	168.458		0	0	1	1	0	166805	9.06612e-06	0.003011
22299	16091	0	0	100	0	36	6744778	5580000	29	4307517	88290	0							6.46532e+06	5.3488e+06	4.12904e+06	84631.8	0	15.682	15.4924	3.3673	15.2336	11.3461	240.014	11.3387	232.061	128.733		0	0	1	0	0	222942	1.23539e-06	0.00111148
22292	16110	0	0	100	0	36	3306769	7200000	31	2168336	191476	0							3.16976e+06	6.90168e+06	2.07849e+06	183543	0	14.9692	15.7473	3.43399	14.5472	12.1202	247.977	11.7923	211.62	146.899		0	0	1	0	0	102250	2.96945e-07	0.000544927
22199	16116	0	0	100	0	32	121343091	23015695	596	104143190	1530875	11793795							1.16315e+08	2.20621e+07	9.98282e+07	1.46745e+06	1.13051e+07	18.5718	16.9094	6.39024	18.419	14.199	285.927	40.8352	339.258	201.613		0	0	1	1	1	195160	0.000399851	0.0199963
22220	16123	0	0	5	95	32	75845881	67841718	649	60353479	3469957	60245031	86						7.27033e+07	6.50308e+07	5.78528e+07	3.32618e+06	5.77489e+07	18.1019	17.9904	6.47543	17.8734	15.0173	323.653	41.9312	319.459	225.52		1	1	1	1	1	112024	0.000156218	0.0124987
22220	16131	0	0	100	0	32	6186858	5250000	58	4344774	67084	0							5.93052e+06	5.03247e+06	4.16476e+06	64304.5	0	15.5956	15.4314	4.06044	15.2422	11.0714	238.129	16.4872	232.324	122.576		0	0	1	0	0	102250	1.03946e-06	0.00101954
22299	16141	0	0	100	0	32	1320000	498000	61	784500	368998	0							1.26531e+06	477366	751996	353709	0	14.0508	13.076	4.11087	13.5305	12.7762	170.983	16.8993	183.074	163.232		0	0	1	0	0	20742.8	4.73169e-08	0.000217524
23932	16146	0	0	100	0	36	98466613	17238640	1841	21427961	38457481	11457683	13.63						9.43868e+07	1.65244e+07	2.05401e+07	3.68641e+07	1.0983e+07	18.3629	16.6203	7.51806	16.8379	17.4227	276.236	56.5213	283.515	303.552		1	0	1	1	1	51269.3	0.000263297	0.0162264
23919	16147	0	0	100	0	36	80349663	47415892	890	14346152	13964622	10842375	50						7.70205e+07	4.54513e+07	1.37517e+07	1.3386e+07	1.03931e+07	18.1596	17.6322	6.79122	16.4367	16.4097	310.893	46.1207	270.164	269.279		1	0	1	1	1	86539.9	0.000175322	0.0132409
23932	16157	0	0	20	80	36	32519454	31226484	559	3887806	2827685	3887806	97						3.11721e+07	2.99327e+07	3.72672e+06	2.71052e+06	3.72672e+06	17.255	17.2145	6.32615	15.131	14.8127	296.338	40.0202	228.948	219.415		1	1	1	1	1	55764	2.8718e-05	0.00535892
23931	16161	0	0	100	0	36	8479532	41197814	162	966526	1789222	0	12						8.1282e+06	3.94908e+07	926480	1.71509e+06	0	15.9108	17.4916	5.0876	13.7391	14.355	305.955	25.8836	188.764	206.065		1	0	1	1	0	50174.1	1.9526e-06	0.00139735
23923	16164	0	0	100	0	36	7139720	14156880	63	2447397	2469409	0							6.8439e+06	1.35703e+07	2.34599e+06	2.36709e+06	0	15.7389	16.4234	4.14313	14.6682	14.6772	269.728	17.1656	215.157	215.419		0	0	1	0	0	108633	1.3843e-06	0.00117656
23929	16171	0	0	100	0	32	34628212	91168655	465	8416706	7462944	0							3.31934e+07	8.73912e+07	8.06797e+06	7.15373e+06	0	17.3179	18.2859	6.14204	15.9034	15.7831	334.374	37.7246	252.919	249.108		0	0	1	1	0	71383.8	3.25633e-05	0.00570643
23123	16183	0	0	100	0	32	16389022	1970000	39	1803124	2888003	0							1.571e+07	1.88838e+06	1.72841e+06	2.76834e+06	0	16.5698	14.4512	3.66356	14.3627	14.8338	208.838	13.4217	206.288	220.04		0	0	1	0	0	402820	7.29415e-06	0.00270077
23123	16186	0	0	100	0	36	10936161	4338308	331	1094536	1126043	0							1.0483e+07	4.15856e+06	1.04919e+06	1.07939e+06	0	16.1653	15.2407	5.80212	13.8635	13.8919	232.278	33.6646	192.197	192.985		0	0	1	1	0	31670.8	3.24787e-06	0.00180218
23129	16200	0	0	100	0	32	10154956	7700000	79	2714582	758020	1229762	83.62						9.7342e+06	7.38096e+06	2.60211e+06	726613	1.17881e+06	16.0912	15.8144	4.36945	14.7718	13.4961	250.096	19.0921	218.207	182.146		1	0	1	0	1	123218	2.80043e-06	0.00167345
23111	16202	0	0	100	0	36	7695000	4150000	130	3105000	734550	0							7.37617e+06	3.97805e+06	2.97635e+06	704115	0	15.8138	15.1963	4.86753	14.9062	13.4647	230.928	23.6929	222.195	181.298		0	0	1	1	0	56739.8	1.608e-06	0.00126807
23929	16209	0	0	100	0	36	67500000	1843695	255	47325000	3933413	0							6.47032e+07	1.7673e+06	4.53642e+07	3.77044e+06	0	17.9853	14.385	5.54126	17.6302	15.1427	206.927	30.7056	310.825	229.301		0	0	1	1	0	253738	0.00012373	0.0111234
23953	16235	0	0	100	0	32	4626247	1290500	20	2300885	551236	0							4.43457e+06	1.23703e+06	2.20555e+06	528396	0	15.3049	14.0282	2.99573	14.6065	13.1776	196.791	8.97441	213.349	173.649		0	0	1	0	0	221728	5.81201e-07	0.000762365
23953	16246	0	0	100	0	32	102939269	44000000	193	55328338	4322897	15060279							9.86741e+07	4.21769e+07	5.30359e+07	4.14378e+06	1.44363e+07	18.4073	17.5574	5.26269	17.7865	15.2371	308.262	27.6959	316.359	232.17		0	0	1	1	1	511265	0.00028776	0.0169635
23957	16285	100	0	0	0	32	51074280	14429427	61	35025648	668035	0							4.89581e+07	1.38316e+07	3.35744e+07	640356	0	17.7065	16.4425	4.11087	17.3293	13.3698	270.355	16.8993	300.304	178.751		0	0	1	0	0	802592	7.08391e-05	0.0084166
23942	16397	0	0	100	0	32	7065276	512500	104	1532751	2758952	0							6.77254e+06	491265	1.46924e+06	2.64464e+06	0	15.7284	13.1047	4.64439	14.2003	14.788	171.734	21.5704	201.647	218.686		0	0	1	1	0	65120.6	1.35558e-06	0.0011643
23953	16402	0	0	5	95	32	11102993	15208628	48	6205295	288771	0							1.0643e+07	1.45785e+07	5.94819e+06	276806	0	16.1804	16.4951	3.8712	15.5986	12.5311	272.087	14.9862	243.316	157.028		0	1	1	0	0	221728	3.34772e-06	0.00182968
23929	16420	0	0	100	0	32	73557328	1678668	318	15521620	23523063	1838290							7.05096e+07	1.60912e+06	1.48785e+07	2.25484e+07	1.76212e+06	18.0713	14.2912	5.76205	16.5154	16.9312	204.238	33.2012	272.759	286.665		0	0	1	1	1	221728	0.000146933	0.0121216
23942	16446	0	0	100	0	32	1267200	2401000	27	315000	70200	0							1.2147e+06	2.30152e+06	301948	67291.4	0	14.01	14.6491	3.29584	12.618	11.1168	214.596	10.8625	159.214	123.583		0	0	1	0	0	44988.7	4.36073e-08	0.000208824
23942	16488	0	0	100	0	32	1630448	325000	24	894245	82070	0							1.56289e+06	311534	857193	78669.6	0	14.262	12.6493	3.17805	13.6614	11.273	160.004	10.1	186.634	127.081		0	0	1	0	0	65120.5	7.21909e-08	0.000268684
23942	16490	0	0	100	0	32	4144056	40000000	61	375280	2149104	0							3.97235e+06	3.83427e+07	359731	2.06006e+06	0	15.1949	17.4621	4.11087	12.7931	14.5382	304.924	16.8993	163.664	211.361		0	0	1	0	0	65120.6	4.66358e-07	0.000682904
23942	16491	0	0	100	0	32	2445672	1196000	36	589285	887556	0							2.34434e+06	1.14645e+06	564869	850782	0	14.6675	13.9522	3.58352	13.2443	13.6539	194.663	12.8416	175.413	186.429		0	0	1	0	0	65120.5	1.62429e-07	0.000403025
23942	16492	0	0	100	0	32	3940250	205000	58	2203465	157514	0							3.77699e+06	196506	2.11217e+06	150988	0	15.1444	12.1884	4.06044	14.5632	11.925	148.558	16.4872	212.088	142.205		0	0	1	0	0	65120.6	4.21615e-07	0.000649319
23929	16500	0	0	100	0	32	850317452	1350000000	4036	73939994	41895252	14190998	10						8.15086e+08	1.29406e+09	7.08764e+07	4.01594e+07	1.3603e+07	20.5188	20.9811	8.30301	18.0764	17.5084	440.205	68.94	326.758	306.543		1	0	1	1	1	201954	0.019635	0.140125
23921	16564	0	0	100	0	32	1387622	55000	24	111758	393192	0							1.33013e+06	52721.2	107127	376901	0	14.1008	10.8728	3.17805	11.5818	12.8397	118.217	10.1	134.138	164.859		0	0	1	0	0	55422	5.22891e-08	0.000228668
23922	16608	0	0	100	0	32	230540	129000	20	61997	72176	0							220988	123655	59428.3	69185.5	0	12.3059	11.7253	2.99573	10.9925	11.1445	137.482	8.97441	120.836	124.201		0	0	1	0	0	11049.4	1.44331e-09	3.7991e-05
23922	16627	0	0	100	0	32	2342900	2365000	54	754989	319440	0							2.24583e+06	2.26701e+06	723707	306205	0	14.6246	14.634	3.98898	13.4921	12.632	214.153	15.912	182.038	159.568		0	0	1	0	0	41589.4	1.49065e-07	0.000386089
23922	16632	0	0	100	0	32	1485680	6010000	55	282226	535131	0							1.42412e+06	5.76099e+06	270532	512959	0	14.1691	15.5666	4.00733	12.5081	13.148	242.32	16.0587	156.454	172.869		0	0	1	0	0	25893.2	5.99403e-08	0.000244827
23922	16634	0	0	100	0	32	18803272	1410000	716	2774944	6205345	0							1.80242e+07	1.35158e+06	2.65997e+06	5.94824e+06	0	16.7072	14.1168	6.57368	14.7938	15.5986	199.284	43.2133	218.857	243.316		0	0	1	1	0	25173.4	9.60142e-06	0.00309862
23922	16635	0	0	100	0	32	1628216	1330000	62	353071	402542	0							1.56075e+06	1.27489e+06	338442	385863	0	14.2607	14.0584	4.12713	12.7321	12.8632	197.638	17.0332	162.107	165.463		0	0	1	0	0	25173.4	7.19934e-08	0.000268316
23922	16644	0	0	100	0	32	656539	230000	25	118972	150681	0							629336	220470	114043	144438	0	13.3524	12.3035	3.21888	11.6443	11.8806	151.377	10.3612	135.59	141.149		0	0	1	0	0	25173.5	1.17055e-08	0.000108192
23922	16657	0	0	100	0	32	1213000	960000	29	103750	395385	0							1.16274e+06	920224	99451.3	379003	0	13.9663	13.7324	3.3673	11.5074	12.8453	188.578	11.3387	132.421	165.002		0	0	1	0	0	40094.5	3.99567e-08	0.000199892
23922	16659	0	0	100	0	32	676800	1314000	23	175442	205527	0							648758	1.25956e+06	168173	197011	0	13.3828	14.0463	3.13549	12.0327	12.191	197.298	9.83132	144.787	148.621		0	0	1	0	0	28206.9	1.24391e-08	0.000111531
23922	16670	0	0	100	0	32	713900	267000	44	143220	137992	0							684321	255937	137286	132275	0	13.4362	12.4527	3.78419	11.8298	11.7926	155.069	14.3201	139.945	139.066		0	0	1	0	0	15552.7	1.38402e-08	0.000117644
23922	16678	0	0	100	0	32	1925580	4623000	121	309053	714590	0							1.8458e+06	4.43145e+06	296248	684982	0	14.4284	15.3042	4.79579	12.599	13.4371	234.22	22.9996	158.734	180.557		0	0	1	1	0	15254.5	1.00691e-07	0.000317319
23922	16681	0	0	100	0	32	525231	446000	20	83795	151408	0							503469	427521	80323.1	145135	0	13.1293	12.9658	2.99573	11.2938	11.8854	168.111	8.97441	127.55	141.263		0	0	1	0	0	25173.4	7.49151e-09	8.65535e-05
23922	16695	0	0	100	0	32	696000	279000	47	164100	137910	0							667162	267440	157301	132196	0	13.4108	12.4967	3.85015	11.9659	11.792	156.166	14.8236	143.183	139.052		0	0	1	0	0	14194.9	1.31549e-08	0.000114695
23922	16696	0	0	100	0	32	491500	265000	23	123000	140375	0							471135	254020	117904	134559	0	13.0629	12.4452	3.13549	11.6776	11.8098	154.882	9.83132	136.367	139.47		0	0	1	0	0	20484.2	6.56018e-09	8.09949e-05
23922	16700	0	0	100	0	32	513300	477000	35	155990	135875	0							492032	457236	149527	130245	0	13.1063	13.033	3.55535	11.9152	11.7772	169.858	12.6405	141.973	138.702		0	0	1	0	0	14058.1	7.15502e-09	8.45874e-05
23922	16705	0	0	100	0	32	413200	306800	25	92838	124100	0							396080	294088	88991.4	118958	0	12.8894	12.5916	3.21888	11.3963	11.6865	158.549	10.3612	129.876	136.575		0	0	1	0	0	15843.2	4.63649e-09	6.80918e-05
23922	16711	0	0	100	0	32	556900	272160	23	30720	132102	0							533826	260883	29447.2	126629	0	13.1878	12.4718	3.13549	10.2904	11.749	155.547	9.83132	105.891	138.039		0	0	1	0	0	23209.8	8.42215e-09	9.17723e-05
23922	16724	0	0	100	0	32	487995	155000	26	124145	138300	0							467776	148578	119001	132570	0	13.0557	11.9089	3.2581	11.6869	11.7949	141.821	10.6152	136.583	139.119		0	0	1	0	0	17991.4	6.46695e-09	8.04173e-05
23922	16725	0	0	100	0	32	539750	414000	22	117061	140421	0							517386	396847	112211	134603	0	13.1565	12.8913	3.09104	11.6281	11.8101	166.186	9.55454	135.214	139.478		0	0	1	0	0	23517.6	7.91141e-09	8.89461e-05
23922	16727	0	0	100	0	32	678750	281000	41	161940	117705	0							650627	269357	155230	112828	0	13.3857	12.5038	3.71357	11.9527	11.6336	156.345	13.7906	142.866	135.341		0	0	1	0	0	15869	1.25109e-08	0.000111852
23922	16728	0	0	100	0	32	754175	455000	53	141000	202445	0							722927	436148	135158	194057	0	13.4911	12.9857	3.97029	11.8142	12.1759	168.629	15.7632	139.575	148.253		0	0	1	0	0	13640.1	1.54459e-08	0.000124281
23922	16733	0	0	100	0	32	682800	330000	26	165969	148059	0							654509	316327	159092	141924	0	13.3916	12.6645	3.2581	11.9772	11.863	160.39	10.6152	143.454	140.732		0	0	1	0	0	25173.4	1.26606e-08	0.000112519
23922	16736	0	0	100	0	32	5593711	352000	213	861859	1589342	0							5.36194e+06	337415	826149	1.52349e+06	0	15.4948	12.7291	5.36129	13.6245	14.2365	162.029	28.7435	185.628	202.678		0	0	1	1	0	25173.4	8.49706e-07	0.000921795
23922	16740	0	0	100	0	32	630277	296500	24	90220	192126	0							604162	284215	86481.9	184166	0	13.3116	12.5575	3.17805	11.3677	12.1236	157.69	10.1	129.224	146.981		0	0	1	0	0	25173.4	1.07878e-08	0.000103864
23922	16742	0	0	100	0	32	242250	457200	21	36500	49012	0							232213	438257	34987.7	46981.3	0	12.3554	12.9906	3.04452	10.4628	10.7575	168.755	9.26912	109.469	115.724		0	0	1	0	0	11057.8	1.59366e-09	3.99207e-05
23922	16749	0	0	100	0	32	571600	219000	21	147208	178480	0							547917	209926	141109	171085	0	13.2139	12.2545	3.04452	11.8573	12.0499	150.173	9.26912	140.595	145.2		0	0	1	0	0	26091.3	8.87264e-09	9.41947e-05
23922	16751	0	0	100	0	32	933000	1223000	37	211145	320778	0							894343	1.17233e+06	202397	307487	0	13.7038	13.9745	3.61092	12.218	12.6362	195.287	13.0387	149.279	159.673		0	0	1	0	0	24171.4	2.36391e-08	0.00015375
23922	16758	0	0	100	0	32	255450	145000	27	40854	41095	0							244866	138992	39161.3	39392.3	0	12.4085	11.8422	3.29584	10.5754	10.5813	140.237	10.8625	111.84	111.964		0	0	1	0	0	9069.11	1.77207e-09	4.20959e-05
23922	16761	0	0	100	0	32	525231	134000	20	65599	187193	0							503469	128448	62881	179437	0	13.1293	11.7633	2.99573	11.049	12.0976	138.375	8.97441	122.08	146.351		0	0	1	0	0	25173.4	7.49151e-09	8.65535e-05
23922	16768	0	0	100	0	32	681675	490000	55	152100	175242	0							653431	469698	145798	167981	0	13.39	13.0598	4.00733	11.89	12.0316	170.56	16.0587	141.372	144.76		0	0	1	0	0	11880.6	1.26189e-08	0.000112334
23922	16773	0	0	100	0	32	379650	305000	25	100450	120986	0							363920	292363	96288	115973	0	12.8047	12.5858	3.21888	11.4751	11.6611	158.401	10.3612	131.678	135.982		0	0	1	0	0	14556.8	3.91413e-09	6.2563e-05
23922	16774	0	0	100	0	32	463130	201000	20	126900	136120	0							443941	192672	121642	130480	0	13.0034	12.1687	2.99573	11.7088	11.779	148.078	8.97441	137.097	138.744		0	0	1	0	0	22197	5.82471e-09	7.63198e-05
23922	16778	0	0	100	0	32	303800	147600	22	47000	59984	0							291213	141484	45052.6	57498.7	0	12.5818	11.8599	3.09104	10.7156	10.9595	140.658	9.55454	114.824	120.111		0	0	1	0	0	13236.9	2.50636e-09	5.00636e-05
23922	16780	0	0	100	0	32	680143	521000	31	198949	180422	0							651962	499413	190706	172947	0	13.3877	13.1212	3.43399	12.1585	12.0607	172.166	11.7923	147.829	145.461		0	0	1	0	0	21031	1.25623e-08	0.000112082
23922	16784	0	0	100	0	32	579190	212000	22	135084	242295	0							555192	203216	129487	232256	0	13.2271	12.222	3.09104	11.7713	12.3556	149.378	9.55454	138.564	152.661		0	0	1	0	0	25236	9.10984e-09	9.54455e-05
23922	16786	0	0	100	0	32	291200	313000	23	13530	69060	0							279135	300031	12969.4	66198.6	0	12.5394	12.6116	3.13549	9.47035	11.1004	159.054	9.83132	89.6875	123.219		0	0	1	0	0	12136.3	2.30277e-09	4.79872e-05
23922	16789	0	0	100	0	32	1217160	616050	25	107800	221339	0							1.16673e+06	590525	103333	212168	0	13.9697	13.2888	3.21888	11.5457	12.2651	176.591	10.3612	133.304	150.434		0	0	1	0	0	46669.2	4.02313e-08	0.000200577
23922	16791	0	0	100	0	32	450250	200000	25	103325	138005	0							431595	191713	99043.9	132287	0	12.9752	12.1638	3.21888	11.5033	11.7927	147.957	10.3612	132.326	139.068		0	0	1	0	0	17263.8	5.50524e-09	7.41973e-05
23922	16804	0	0	100	0	32	611250	236000	51	113640	138402	0							585924	226222	108932	132668	0	13.2809	12.3293	3.93183	11.5985	11.7956	152.011	15.4593	134.525	139.136		0	0	1	0	0	11488.7	1.01463e-08	0.000100729
23922	16811	0	0	100	0	32	1080000	1118000	30	191828	393290	0							1.03525e+06	1.07168e+06	183880	376995	0	13.8502	13.8847	3.4012	12.122	12.84	192.786	11.5681	146.944	164.865		0	0	1	0	0	34508.4	3.1675e-08	0.000177975
23922	16812	0	0	100	0	32	3206280	2115000	77	1245870	763960	220845							3.07343e+06	2.02737e+06	1.19425e+06	732307	211695	14.9383	14.5222	4.34381	13.993	13.504	210.896	18.8686	195.805	182.357		0	0	1	0	1	39914.7	2.79172e-07	0.000528367
23922	16819	0	0	100	0	32	390000	180000	32	89100	88820	0							373841	172542	85408.3	85139.9	0	12.8316	12.0584	3.46574	11.3552	11.3521	145.405	12.0113	128.941	128.869		0	0	1	0	0	11682.5	4.13045e-09	6.42686e-05
23922	16820	0	0	100	0	32	331800	190000	31	72540	76271	0							318052	182128	69534.4	73110.8	0	12.67	12.1125	3.43399	11.1496	11.1997	146.712	11.7923	124.313	125.434		0	0	1	0	0	10259.8	2.98966e-09	5.46777e-05
23922	16821	0	0	100	0	32	642800	676000	24	155918	224770	0							616167	647991	149458	215457	0	13.3313	13.3816	3.17805	11.9148	12.2805	179.068	10.1	141.962	150.811		0	0	1	0	0	25673.6	1.12207e-08	0.000105928
23922	16823	0	0	100	0	32	347225	96500	20	95751	124520	0							332838	92501.7	91783.7	119361	0	12.7154	11.435	2.99573	11.4272	11.6899	130.759	8.97441	130.581	136.654		0	0	1	0	0	16641.9	3.27409e-09	5.72197e-05
23922	16828	0	0	100	0	32	3745437	1376200	43	2522303	124920	0							3.59025e+06	1.31918e+06	2.4178e+06	119744	0	15.0937	14.0925	3.7612	14.6984	11.6931	198.599	14.1466	216.042	136.729		0	0	1	0	0	83494.2	3.80955e-07	0.000617215
23922	16835	0	0	100	0	32	473550	402000	24	112192	125190	0							453929	385344	107544	120003	0	13.0257	12.8619	3.17805	11.5857	11.6953	165.428	10.1	134.227	136.779		0	0	1	0	0	18913.7	6.08976e-09	7.80369e-05
23922	16836	0	0	100	0	32	499300	279000	33	68870	144774	0							478612	267440	66016.5	138776	0	13.0786	12.4967	3.49651	11.0977	11.8406	156.166	12.2256	123.158	140.2		0	0	1	0	0	14503.4	6.77005e-09	8.22803e-05
23922	16837	0	0	100	0	32	474000	248500	36	110950	138580	0							454361	238204	106353	132838	0	13.0266	12.3809	3.58352	11.5745	11.7969	153.286	12.8416	133.969	139.167		0	0	1	0	0	12621.1	6.10134e-09	7.81111e-05
23922	16847	0	0	100	0	32	420800	268200	20	126140	110470	0							403365	257088	120914	105893	0	12.9076	12.4572	2.99573	11.7028	11.5702	155.181	8.97441	136.956	133.869		0	0	1	0	0	20168.2	4.80861e-09	6.93442e-05
23922	16849	0	0	100	0	32	604500	277000	23	156772	188475	0							579454	265523	150276	180666	0	13.2698	12.4895	3.13549	11.9202	12.1044	155.987	9.83132	142.092	146.517		0	0	1	0	0	25193.6	9.92341e-09	9.96163e-05
23922	16852	0	0	100	0	32	1091250	650000	69	186000	240212	0							1.04604e+06	623068	178293	230259	0	13.8605	13.3424	4.23411	12.0912	12.347	178.02	17.9277	146.197	152.447		0	0	1	0	0	15159.9	3.23383e-08	0.000179828
23922	16853	0	0	100	0	32	1301400	918000	53	320192	448620	0							1.24748e+06	879964	306925	430032	0	14.0366	13.6876	3.97029	12.6344	12.9716	187.351	15.7632	159.627	168.263		0	0	1	0	0	23537.3	4.59928e-08	0.000214459
23922	16856	0	0	100	0	32	467700	337000	31	151150	147154	0							448322	323037	144887	141057	0	13.0133	12.6855	3.43399	11.8837	11.8569	160.922	11.7923	141.223	140.587		0	0	1	0	0	14462	5.94023e-09	7.70729e-05
23922	16858	0	0	100	0	32	632000	254000	44	146400	131575	0							605814	243476	140334	126123	0	13.3143	12.4028	3.78419	11.8518	11.745	153.829	14.3201	140.465	137.945		0	0	1	0	0	13768.5	1.08468e-08	0.000104148
23922	16863	0	0	100	0	32	605100	350000	55	159840	170295	0							580029	335498	153217	163239	0	13.2708	12.7234	4.00733	11.9396	12.003	161.884	16.0587	142.554	144.071		0	0	1	0	0	10546	9.94312e-09	9.97152e-05
23922	16866	0	0	100	0	32	1002000	256000	48	176250	133849	0							960484	245393	168947	128303	0	13.7752	12.4106	3.8712	12.0373	11.7622	154.023	14.9862	144.898	138.348		0	0	1	0	0	20010.1	2.72649e-08	0.000165121
23922	16867	0	0	100	0	32	951000	907000	43	224455	316400	0							911597	869420	215155	303290	0	13.723	13.6756	3.7612	12.2791	12.6224	187.022	14.1466	150.777	159.326		0	0	1	0	0	21199.9	2.45601e-08	0.000156717
23922	16871	0	0	100	0	32	1080000	263000	35	253575	326184	0							1.03525e+06	252103	243069	312669	0	13.8502	12.4376	3.55535	12.4011	12.6529	154.694	12.6405	153.787	160.096		0	0	1	0	0	29578.6	3.1675e-08	0.000177975
23922	16875	0	0	100	0	32	528900	370000	33	129000	136536	0							506986	354670	123655	130879	0	13.1362	12.7789	3.49651	11.7253	11.782	163.301	12.2256	137.482	138.816		0	0	1	0	0	15363.2	7.59654e-09	8.71581e-05
23922	16886	0	0	100	0	32	408330	348280	24	68736	119988	0							391412	333850	65888	115016	0	12.8775	12.7184	3.17805	11.0957	11.6528	161.759	10.1	123.115	135.788		0	0	1	0	0	16308.8	4.52784e-09	6.72892e-05
23922	16888	0	0	100	0	32	419100	273750	26	93780	123400	0							401735	262408	89894.4	118287	0	12.9035	12.4777	3.2581	11.4064	11.6809	155.692	10.6152	130.106	136.443		0	0	1	0	0	15451.4	4.76984e-09	6.9064e-05
23922	16889	0	0	100	0	32	605000	133000	22	152244	217559	0							579933	127489	145936	208545	0	13.2707	11.7558	3.09104	11.8909	12.2479	138.199	9.55454	141.394	150.011		0	0	1	0	0	26360.6	9.93984e-09	9.96987e-05
23922	16891	0	0	100	0	32	689125	270000	41	149463	133987	0							660572	258813	143270	128435	0	13.4009	12.4639	3.71357	11.8725	11.7632	155.348	13.7906	140.956	138.372		0	0	1	0	0	16111.5	1.28963e-08	0.000113562
23922	16893	0	0	100	0	32	720750	239000	51	159870	141261	0							690887	229097	153246	135408	0	13.4457	12.3419	3.93183	11.9398	11.816	152.323	15.4593	142.559	139.619		0	0	1	0	0	13546.8	1.41071e-08	0.000118773
23922	16895	0	0	100	0	32	446600	200000	27	105500	124534	0							428096	191713	101129	119374	0	12.9671	12.1638	3.29584	11.5242	11.69	147.957	10.8625	132.806	136.657		0	0	1	0	0	15855.4	5.41634e-09	7.35958e-05
23922	16897	0	0	100	0	32	630200	247000	24	158150	210734	0							604089	236766	151597	202003	0	13.3115	12.3748	3.17805	11.929	12.216	153.136	10.1	142.301	149.232		0	0	1	0	0	25170.4	1.07851e-08	0.000103851
23922	16900	0	0	100	0	32	1414200	566000	58	356236	464830	0							1.3556e+06	542549	341476	445571	0	14.1198	13.204	4.06044	12.741	13.0071	174.346	16.4872	162.334	169.185		0	0	1	0	0	23372.5	5.43113e-08	0.000233048
23922	16905	0	0	100	0	32	311040	488250	24	32500	102832	0							298153	468020	31153.4	98571.3	0	12.6054	13.0563	3.17805	10.3467	11.4985	170.466	10.1	107.054	132.216		0	0	1	0	0	12423	2.62725e-09	5.12567e-05
23922	16907	0	0	100	0	32	1034400	277300	53	296940	221900	0							991541	265811	284637	212706	0	13.807	12.4905	3.97029	12.559	12.2677	156.014	15.7632	157.728	150.496		0	0	1	0	0	18708.3	2.90566e-08	0.00017046
23922	16908	0	0	100	0	32	960800	289000	34	248800	305430	0							920991	277026	238491	292775	0	13.7332	12.5319	3.52636	12.3821	12.5872	157.048	12.4352	153.316	158.437		0	0	1	0	0	27088	2.50689e-08	0.000158331
23922	16909	0	0	100	0	32	654750	241000	46	149790	132797	0							627622	231015	143584	127295	0	13.3497	12.3502	3.82864	11.8747	11.7543	152.528	14.6585	141.008	138.163		0	0	1	0	0	13643.9	1.16418e-08	0.000107897
23922	16910	0	0	100	0	32	778750	495000	71	156600	190524	0							746484	474490	150112	182630	0	13.5231	13.07	4.26268	11.9191	12.1152	170.825	18.1704	142.066	146.778		0	0	1	0	0	10513.9	1.64689e-08	0.000128331
23922	16911	0	0	100	0	32	1124500	900000	83	267300	299541	0							1.07791e+06	862710	256225	287130	0	13.8905	13.6678	4.41884	12.4538	12.5677	186.81	19.5262	155.097	157.947		0	0	1	0	0	12986.8	3.4339e-08	0.000185308
23922	16912	0	0	100	0	32	604016	420000	23	118812	137882	0							578990	402598	113889	132169	0	13.269	12.9057	3.13549	11.643	11.7918	166.557	9.83132	135.559	139.047		0	0	1	0	0	25173.5	9.90753e-09	9.95366e-05
23922	16913	0	0	100	0	32	551493	230000	21	106899	122412	0							528643	220470	102470	117340	0	13.1781	12.3035	3.04452	11.5373	11.6728	151.377	9.26912	133.11	136.255		0	0	1	0	0	25173.5	8.2594e-09	9.08812e-05
23922	16914	0	0	100	0	32	572300	634000	25	131563	160470	0							548588	607731	126112	153821	0	13.2151	13.3175	3.21888	11.7449	11.9435	177.355	10.3612	137.943	142.648		0	0	1	0	0	21943.5	8.89439e-09	9.431e-05
23922	16916	0	0	100	0	32	577754	343000	22	113209	143926	0							553816	328788	108518	137963	0	13.2246	12.7032	3.09104	11.5947	11.8347	161.371	9.55454	134.436	140.061		0	0	1	0	0	25173.4	9.06472e-09	9.52088e-05
23922	16919	0	0	100	0	32	469750	330000	30	135960	160319	0							450287	316327	130327	153676	0	13.0176	12.6645	3.4012	11.7778	11.9426	160.39	11.5681	138.717	142.626		0	0	1	0	0	15009.6	5.99242e-09	7.74107e-05
23922	16920	0	0	100	0	32	428000	325000	35	65150	122343	0							410267	311534	62450.6	117274	0	12.9246	12.6493	3.55535	11.0421	11.6723	160.004	12.6405	121.929	136.242		0	0	1	0	0	11721.9	4.97457e-09	7.05307e-05
23922	16932	0	0	100	0	32	1549432	135000	59	443361	302963	0							1.48523e+06	129406	424991	290410	0	14.2111	11.7707	4.07754	12.9598	12.579	138.55	16.6263	167.957	158.232		0	0	1	0	0	25173.5	6.51949e-08	0.000255333
23922	16936	0	0	100	0	32	460500	876000	28	71794	123720	0							441420	839704	68819.3	118594	0	12.9978	13.6408	3.3322	11.1392	11.6835	186.072	11.1036	124.083	136.503		0	0	1	0	0	15765	5.75874e-09	7.58864e-05
23922	16940	0	0	100	0	32	617675	882000	40	84605	174664	0							592083	845456	81099.5	167427	0	13.2914	13.6476	3.68888	11.3034	12.0283	186.258	13.6078	127.768	144.68		0	0	1	0	0	14802.1	1.03607e-08	0.000101787
23922	16944	0	0	100	0	32	551493	216000	21	81717	161330	0							528643	207050	78331.2	154646	0	13.1781	12.2407	3.04452	11.2687	11.9489	149.835	9.26912	126.984	142.776		0	0	1	0	0	25173.5	8.2594e-09	9.08812e-05
23929	16949	0	0	100	0	32	897250	654000	20	187500	279200	0							860074	626903	179731	267632	0	13.6648	13.3485	2.99573	12.0992	12.4974	178.184	8.97441	146.391	156.184		0	0	1	0	0	43003.7	2.18623e-08	0.000147859
23953	16963	0	0	100	0	32	2338000	4200000	20	1776000	168000	0							2.24113e+06	4.02598e+06	1.70241e+06	161039	0	14.6225	15.2083	2.99573	14.3476	11.9894	231.292	8.97441	205.852	143.746		0	0	1	0	0	112056	1.48442e-07	0.000385282
23963	16971	0	0	100	0	32	1295055	915000	20	530000	150895	0							1.2414e+06	877088	508040	144643	0	14.0317	13.6844	2.99573	13.1383	11.882	187.262	8.97441	172.615	141.182		0	0	1	0	0	62069.8	4.55454e-08	0.000213414
23963	16986	0	0	100	0	32	2880680	1623000	74	1560650	162459	0							2.76132e+06	1.55575e+06	1.49599e+06	155728	0	14.8312	14.2575	4.30407	14.2183	11.9559	203.275	18.525	202.16	142.943		0	0	1	0	0	37315.2	2.2535e-07	0.000474711
23963	17022	0	0	100	0	32	3066530	3785100	50	1111863	293491	0							2.93947e+06	3.62827e+06	1.06579e+06	281331	0	14.8937	15.1043	3.91202	13.8792	12.5473	228.139	15.3039	192.633	157.434		0	0	1	0	0	58789.5	2.55366e-07	0.000505337
23963	17030	0	0	100	0	32	2637216	1759639	43	995274	204897	0							2.52795e+06	1.68673e+06	954036	196407	0	14.7429	14.3383	3.7612	13.7685	12.1879	205.587	14.1466	189.57	148.546		0	0	1	0	0	58789.5	1.88869e-07	0.00043459
23963	17031	0	0	100	0	32	14708440	5500000	120	4683440	506592	0							1.4099e+07	5.27212e+06	4.48939e+06	485602	0	16.4616	15.4779	4.78749	15.3172	13.0931	239.567	22.9201	234.617	171.43		0	0	1	1	0	117492	5.87492e-06	0.00242382
23961	17038	0	0	100	0	32	6942500	2793000	317	460000	946490	0	60						6.65485e+06	2.67728e+06	440941	907274	0	15.7109	14.8003	5.7589	12.9967	13.7182	219.049	33.1649	168.913	188.189		1	0	1	1	0	20993.2	1.30888e-06	0.00114406
23962	17046	0	0	100	0	32	3090790	2699200	107	328250	477730	0	65						2.96273e+06	2.58736e+06	314649	457936	0	14.9016	14.7661	4.67283	12.6592	13.0345	218.039	21.8353	160.256	169.898		1	0	1	1	0	27689	2.59422e-07	0.000509335
23961	17047	0	0	100	0	36	24866830	5267398	69	21108531	764332	4369600							2.38365e+07	5.04915e+06	2.02339e+07	732663	4.18855e+06	16.9867	15.4347	4.23411	16.8229	13.5044	238.231	17.9277	283.009	182.37		0	0	1	0	1	345457	1.67923e-05	0.00409784
23962	17052	0	0	100	0	36	5225338	10851000	40	1969386	230126	1451919	15						5.00883e+06	1.04014e+07	1.88779e+06	220591	1.39176e+06	15.4267	16.1575	3.68888	14.4509	12.3041	261.063	13.6078	208.829	151.39		1	0	1	0	1	125221	7.41476e-07	0.00086109
23911	17062	0	0	100	0	36	20519338	2579831	75	11355042	1763242	4905811	0.03						1.96692e+07	2.47294e+06	1.08846e+07	1.69018e+06	4.70255e+06	16.7946	14.7209	4.31749	16.2029	14.3403	216.705	18.6407	262.533	205.646		0	0	1	0	1	262255	1.14339e-05	0.00338141
24101	17087	0	0	40	60	36	240000000	40988750	525	140000000	21365473	0							2.30056e+08	3.92904e+07	1.34199e+08	2.04802e+07	0	19.2538	17.4865	6.2634	18.7148	16.835	305.777	39.2302	350.245	283.416		0	1	1	1	0	438202	0.0015642	0.0395499
24202	17105	0	0	100	0	32	468041050	15982477	239	413369774	9266112	43811616							4.48649e+08	1.53203e+07	3.96242e+08	8.88219e+06	4.19964e+07	19.9218	16.5447	5.47646	19.7975	15.9996	273.727	29.9917	391.942	255.986		0	0	1	1	1	1.87719e+06	0.0059489	0.0771291
24102	17111	100	0	0	0	36	1809893837	12996702	407	1537706189	83289045	761258567							1.7349e+09	1.24582e+07	1.47399e+09	7.98381e+07	7.29717e+08	21.2742	16.3379	6.00881	21.1112	18.1955	266.927	36.1058	445.685	331.077		0	0	1	1	1	4.26266e+06	0.0889559	0.298255
24201	17124	0	0	100	0	32	401698591	6340000	70	280129605	5939663	0							3.85055e+08	6.07731e+06	2.68523e+08	5.69356e+06	0	19.7689	15.6201	4.2485	19.4084	15.5548	243.987	18.0497	376.688	241.953		0	0	1	0	0	5.50078e+06	0.00438197	0.0661964
24103	17391	0	0	100	0	32	306755604	37203798	371	208504558	2697338	0							2.94046e+08	3.56623e+07	1.99866e+08	2.58558e+06	0	19.4992	17.3896	5.9162	19.1132	14.7655	302.398	35.0014	365.313	218.019		0	0	1	1	0	792576	0.00255537	0.0505506
22293	17703	0	0	100	0	32	38084965	1577131	95	15519864	574311	0							3.6507e+07	1.51179e+06	1.48768e+07	550515	0	17.413	14.2288	4.55388	16.5153	13.2186	202.459	20.7378	272.756	174.732		0	0	1	0	0	384284	3.93891e-05	0.00627607
33151	17777	100	0	0	0	32	41791645	13065638	117	19080700	1329211	0							4.00601e+07	1.25243e+07	1.82901e+07	1.27414e+06	0	17.5059	16.3432	4.76217	16.7219	14.0578	267.1	22.6783	279.621	197.621		0	0	1	1	0	342394	4.74294e-05	0.0068869
23111	17885	0	0	100	0	36	41912274	32661000	170	16000673	4315340	0							4.01757e+07	3.13077e+07	1.53377e+07	4.13654e+06	0	17.5088	17.2594	5.1358	16.5458	15.2354	297.886	26.3764	273.764	232.117		0	0	1	1	0	236328	4.77036e-05	0.00690678
32300	17999	0	0	100	0	32	22530924	2228140	227	13836781	307100	0							2.15974e+07	2.13582e+06	1.32635e+07	294376	0	16.8881	14.5744	5.42495	16.4005	12.5926	212.412	29.4301	268.977	158.574		0	0	1	1	0	95142.7	1.37856e-05	0.0037129
32402	18024	0	0	0	100	32	180837035	5846557	1156	87568477	893050	0							1.73344e+08	5.60431e+06	8.39402e+07	856048	0	18.9708	15.539	7.05272	18.2456	13.6601	241.462	49.7409	332.902	186.598		0	1	1	1	0	149952	0.000888062	0.0298004
32402	18041	0	0	5	95	32	48807228	10639100	312	30348224	1188134	13895375							4.6785e+07	1.01983e+07	2.90908e+07	1.13891e+06	1.33196e+07	17.6611	16.1377	5.743	17.1859	13.9456	260.426	32.9821	295.356	194.479		0	1	1	1	1	149952	6.46899e-05	0.00804301
32402	18050	0	0	100	0	32	60243716	11191665	857	55604543	957580	20898730	99						5.77476e+07	1.0728e+07	5.33007e+07	917904	2.00328e+07	17.8716	16.1884	6.75344	17.7915	13.7298	262.063	45.6089	316.536	188.509		1	0	1	1	1	67383.4	9.8558e-05	0.00992764
32901	18059	0	0	100	0	36	95780643	4323454	260	71684742	3509016	21323439	72.21						9.18121e+07	4.14432e+06	6.87146e+07	3.36363e+06	2.04399e+07	18.3353	15.2372	5.56068	18.0455	15.0285	232.174	30.9212	325.639	225.857		1	0	1	1	1	353124	0.000249129	0.0157838
32909	18083	0	0	0	100	32	116636506	4671209	6700	4681343	591504	3687539	100						1.11804e+08	4.47767e+06	4.48738e+06	566996	3.53475e+06	18.5323	15.3146	8.80986	15.3168	13.2481	234.537	77.6137	234.604	175.512		1	1	1	1	1	16687.1	0.000369434	0.0192207
32909	18091	0	0	100	0	32	16090213	1260965	179	10784322	398619	2246164							1.54235e+07	1.20872e+06	1.03375e+07	382103	2.1531e+06	16.5514	14.0051	5.18739	16.1513	12.8534	196.142	26.909	260.864	165.211		0	0	1	1	1	86165	7.03059e-06	0.00265153
32909	18107	0	0	100	0	32	78472409	2611669	214	48990633	4074570	0							7.5221e+07	2.50346e+06	4.69608e+07	3.90575e+06	0	18.1359	14.7332	5.36598	17.6648	15.178	217.067	28.7937	312.046	230.37		0	0	1	1	0	351500	0.000167225	0.0129316
32909	18116	0	0	100	0	32	847751	369580	35	564496	27980	0							812626	354267	541107	26820.7	0	13.608	12.7778	3.55535	13.2014	10.1969	163.272	12.6405	174.276	103.977		0	0	1	0	0	23217.9	1.95166e-08	0.000139702
22220	19008	0	0	100	0	33	2376270	2138250	61	1675300	9120	0							2.27781e+06	2.04966e+06	1.60589e+06	8742.13	0	14.6387	14.5332	4.11087	14.2892	9.07591	211.213	16.8993	204.181	82.3721		0	0	1	0	0	37341.2	1.53342e-07	0.000391589
22220	20153	0	0	100	0	33	79287966	20266098	289	49599852	3759819	0							7.60028e+07	1.94264e+07	4.75448e+07	3.60404e+06	0	18.1463	16.7821	5.66643	17.6772	15.0976	281.64	32.1084	312.483	227.936		0	0	1	1	0	262985	0.000170719	0.013066
22220	21108	0	0	100	0	33	91649259	58664216	589	48109931	4854825	26257648	42.6						8.78519e+07	5.62336e+07	4.61166e+07	4.65367e+06	2.51697e+07	18.2912	17.845	6.37843	17.6467	15.3532	318.445	40.6843	311.405	235.72		1	0	1	1	1	149154	0.000228101	0.015103
22299	22570	0	0	100	0	33	5117228	2550000	24	2344300	127485	888000							4.9052e+06	2.44434e+06	2.24717e+06	122203	851207	15.4058	14.7093	3.17805	14.6252	11.7134	216.363	10.1	213.896	137.205		0	0	1	0	1	204383	7.11112e-07	0.000843275
22111	22757	0	0	100	0	33	6345819	6993551	57	5294569	45000	4639001							6.08289e+06	6.70378e+06	5.0752e+06	43135.5	4.44679e+06	15.621	15.7182	4.04305	15.4399	10.6721	247.061	16.3463	238.39	113.894		0	0	1	0	1	106717	1.09356e-06	0.00104574
22112	22767	0	0	100	0	33	10900000	1077339	38	4460000	246575	4460000							1.04484e+07	1.0327e+06	4.27521e+06	236359	4.27521e+06	16.162	13.8477	3.63759	15.2683	12.3731	191.758	13.232	233.122	153.094		0	0	1	0	1	274957	3.22642e-06	0.00179622
22122	22786	0	0	100	0	33	6862862	368063	149	1979106	119011	41700	80						6.57851e+06	352813	1.8971e+06	114080	39972.2	15.6993	12.7737	5.00395	14.4558	11.6447	163.167	25.0395	208.971	135.598		1	0	1	1	1	44151.1	1.27902e-06	0.00113094
22112	22801	0	0	100	0	33	2405676	1105000	28	1716140	136767	0							2.306e+06	1.05922e+06	1.64503e+06	131100	0	14.651	13.873	3.3322	14.3133	11.7837	192.461	11.1036	204.87	138.856		0	0	1	0	0	82357.2	1.5716e-07	0.000396434
22220	22807	0	0	100	0	33	826950	2747500	23	390500	20750	0							792687	2.63366e+06	374320	19890.3	0	13.5832	14.7839	3.13549	12.8329	9.89799	218.563	9.83132	164.682	97.9701		0	0	1	0	0	34464.6	1.85706e-08	0.000136274
22220	22809	0	0	100	0	33	63061067	7345563	486	50049597	3603531	0							6.04482e+07	7.04121e+06	4.79759e+07	3.45422e+06	0	17.9173	15.7673	6.18621	17.6862	15.0551	248.607	38.2692	312.802	226.656		0	0	1	1	0	124379	0.000107992	0.0103919
22220	22810	0	0	100	0	33	904937900	4956200	458	880738692	260272	0							8.67443e+08	4.75085e+06	8.44247e+08	249488	0	20.5811	15.3738	6.12687	20.554	12.4272	236.355	37.5385	422.465	154.434		0	0	1	1	0	1.89398e+06	0.0222385	0.149126
22220	22824	0	0	100	0	33	1029850	282000	25	874000	3800	0							987180	270316	837787	3642.55	0	13.8026	12.5073	3.21888	13.6385	8.20044	156.434	10.3612	186.009	67.2472		0	0	1	0	0	39487.2	2.88016e-08	0.00016971
22220	22825	0	0	100	0	33	41370680	2236748	322	34259352	1530210	0							3.96566e+07	2.14407e+06	3.28399e+07	1.46681e+06	0	17.4958	14.5782	5.77455	17.3072	14.1986	212.524	33.3454	299.538	201.6		0	0	1	1	0	123157	4.64787e-05	0.00681753
22220	22840	0	0	100	0	33	370376989	45210023	1477	176661457	12552900	164301552	50						3.55031e+08	4.33368e+07	1.69342e+08	1.20328e+07	1.57494e+08	19.6877	17.5845	7.29777	18.9474	16.3031	309.215	53.2574	359.005	265.793		1	0	1	1	1	240373	0.00372526	0.0610349
22220	22855	0	0	100	0	33	3365590	1635000	51	2772000	38600	0							3.22614e+06	1.56726e+06	2.65715e+06	37000.7	0	14.9868	14.2648	3.93183	14.7928	10.5187	203.486	15.4593	218.826	110.643		0	0	1	0	0	63257.7	3.07603e-07	0.00055462
22220	22856	0	0	100	0	33	25056000	1675000	168	21025000	1553925	0							2.40178e+07	1.6056e+06	2.01539e+07	1.48954e+06	0	16.9943	14.289	5.12396	16.8189	14.214	204.176	26.255	282.876	202.037		0	0	1	1	0	142963	1.70487e-05	0.00412901
22220	22886	0	0	100	0	33	253763006	32556164	1224	154711434	9627268	81709517	0.97						2.43249e+08	3.12073e+07	1.48301e+08	9.22838e+06	7.8324e+07	19.3096	17.2562	7.10988	18.8148	16.0378	297.775	50.5504	353.995	257.211		0	0	1	1	1	198733	0.00174874	0.0418179
22220	22888	0	0	100	0	33	1327500	600000	32	1050000	22540	0							1.2725e+06	575140	1.00649e+06	21606.1	0	14.0565	13.2624	3.46574	13.822	9.98073	175.89	12.0113	191.047	99.615		0	0	1	0	0	39765.5	4.78561e-08	0.00021876
22220	22890	0	0	100	0	33	190424273	38676677	1557	150399617	782537	9692293	74.06						1.82534e+08	3.70742e+07	1.44168e+08	750114	9.29071e+06	19.0224	17.4284	7.35052	18.7865	13.528	303.75	54.0301	352.932	183.006		1	0	1	1	1	117235	0.000984721	0.0313803
22220	22904	0	0	100	0	33	99482260	73500000	454	75361600	6964560	61280100	48						9.53604e+07	7.04546e+07	7.22391e+07	6.67599e+06	5.87411e+07	18.3732	18.0705	6.1181	18.0955	15.714	326.542	37.4311	327.447	246.931		1	0	1	1	1	210045	0.000268757	0.0163938
22220	22924	0	0	100	0	33	20384033	2555080	105	12728311	1883950	0	15.3						1.95395e+07	2.44921e+06	1.22009e+07	1.80589e+06	0	16.7879	14.7113	4.65396	16.317	14.4066	216.422	21.6593	266.245	207.549		1	0	1	1	0	186090	1.12836e-05	0.00335911
23932	22941	0	0	100	0	33	460642	301840	68	77058	79556	0							441556	289334	73865.2	76259.7	0	12.9981	12.5753	4.21951	11.21	11.2419	158.139	17.8042	125.664	126.38		0	0	1	0	0	6493.47	5.7623e-09	7.59098e-05
23923	22944	0	0	100	0	33	579700766	67414177	808	25003035	59980117	25003035							5.55682e+08	6.4621e+07	2.39671e+07	5.74949e+07	2.39671e+07	20.1357	17.984	6.69456	16.9922	17.8672	323.426	44.8172	288.735	319.237		0	0	1	1	1	687725	0.00912591	0.0955296
23951	22976	0	0	100	0	33	17148884	5614627	445	11748224	196000	0							1.64383e+07	5.38199e+06	1.12615e+07	187879	0	16.6151	15.4986	6.09807	16.2369	12.1436	240.206	37.1865	263.637	147.466		0	0	1	1	0	36940.1	7.9862e-06	0.00282599
23953	23050	0	0	100	0	33	1422462	967000	22	261620	13185	0							1.36352e+06	926934	250780	12638.7	0	14.1256	13.7396	3.09104	12.4323	9.44452	188.778	9.55454	154.563	89.1989		0	0	1	0	0	61978.4	5.49477e-08	0.000234409
23953	23077	0	0	100	0	33	1295000	485000	47	721950	47340	0							1.24134e+06	464905	692037	45378.5	0	14.0317	13.0496	3.85015	13.4474	10.7228	170.292	14.8236	180.832	114.978		0	0	1	0	0	26411.6	4.55416e-08	0.000213405
24310	23083	0	0	100	0	33	11640000	604600	55	8015500	2013000	0							1.11577e+07	579549	7.68339e+06	1.92959e+06	0	16.2276	13.27	4.00733	15.8546	14.4728	176.093	16.0587	251.367	209.463		0	0	1	0	0	202868	3.67938e-06	0.00191817
23942	23148	0	0	100	0	33	512600	490000	59	107320	97162	0							491361	469698	102873	93136.3	0	13.1049	13.0598	4.07754	11.5413	11.4418	170.56	16.6263	133.201	130.915		0	0	1	0	0	8328.16	7.13552e-09	8.4472e-05
23922	23274	0	0	100	0	33	186060	138800	21	44688	27879	0							178351	133049	42836.4	26723.9	0	12.0915	11.7985	3.04452	10.6651	10.1933	139.204	9.26912	113.745	103.904		0	0	1	0	0	8492.9	9.40101e-10	3.06611e-05
23922	23290	0	0	100	0	33	877750	650000	43	206875	109150	0							841382	623068	198303	104628	0	13.6428	13.3424	3.7612	12.1976	11.5582	178.02	14.1466	148.78	133.591		0	0	1	0	0	19567	2.09223e-08	0.000144646
23922	23317	0	0	100	0	33	632650	171000	32	175730	155630	0							606437	163915	168449	149182	0	13.3154	12.0071	3.46574	12.0344	11.9129	144.171	12.0113	144.826	141.918		0	0	1	0	0	18951.2	1.08691e-08	0.000104255
23922	23319	0	0	100	0	33	304540	224000	25	86272	97650	0							291922	214719	82697.5	93604	0	12.5842	12.2771	3.21888	11.3229	11.4468	150.727	10.3612	128.209	131.03		0	0	1	0	0	11676.9	2.51859e-09	5.01855e-05
23953	23320	0	0	100	0	33	890674	1250000	39	550348	51380	0							853770	1.19821e+06	527545	49251.2	0	13.6574	13.9963	3.66356	13.176	10.8047	195.897	13.4217	173.607	116.741		0	0	1	0	0	21891.5	2.1543e-08	0.000146775
23969	23389	0	0	100	0	33	12044500	58428668	93	2975000	1620000	0							1.15455e+07	5.60078e+07	2.85174e+06	1.55288e+06	0	16.2618	17.841	4.5326	14.8634	14.2556	318.301	20.5445	220.922	203.223		0	0	1	0	0	124145	3.93954e-06	0.00198483
24102	23414	0	0	100	0	33	113087267	698301	121	31416999	607286	0							1.08402e+08	669368	3.01153e+07	582124	0	18.5014	13.4141	4.79579	17.2205	13.2744	179.938	22.9996	296.547	176.211		0	0	1	1	0	895882	0.000347293	0.0186358
24320	23417	0	0	100	0	33	22240057	600000	20	15054213	4633353	0							2.13186e+07	575140	1.44305e+07	4.44138e+06	0	16.8751	13.2624	2.99573	16.4849	15.3065	175.89	8.97441	271.75	234.288		0	0	1	0	0	1.06593e+06	1.3432e-05	0.00366497
24103	23490	0	0	20	80	33	286703465	78838200	124	176607347	7878837	0							2.74824e+08	7.55717e+07	1.6929e+08	7.55239e+06	0	19.4316	18.1406	4.82028	18.9471	15.8374	329.081	23.2351	358.993	250.822		0	1	1	1	0	2.21633e+06	0.00223221	0.0472462
24103	23493	0	0	100	0	33	10955520	4992125	125	5224713	717103	0							1.05016e+07	4.78528e+06	5.00824e+06	687391	0	16.167	15.3811	4.82831	15.4266	13.4407	236.577	23.3126	237.98	180.651		0	0	1	1	0	84012.8	3.25938e-06	0.00180537
24103	23497	0	0	100	0	33	145749731	14031447	1515	94025576	3691182	0	58						1.39711e+08	1.34501e+07	9.01298e+07	3.53824e+06	0	18.7551	16.4145	7.32317	18.3168	15.0791	269.436	53.6288	335.504	227.38		1	0	1	1	0	92218.4	0.000576878	0.0240183
24103	23501	0	0	100	0	33	3154945	1360557	31	1239860	26742	139860							3.02422e+06	1.30418e+06	1.18849e+06	25634	134065	14.9222	14.0811	3.43399	13.9882	10.1517	198.277	11.7923	195.67	103.056		0	0	1	0	1	97555.6	2.70304e-07	0.000519907
32112	23760	0	0	100	0	33	7335255	535000	24	4099846	586562	0							7.03133e+06	512833	3.92998e+06	562259	0	15.7659	13.1477	3.17805	15.1841	13.2397	172.862	10.1	230.558	175.29		0	0	1	0	0	292972	1.46116e-06	0.00120879
32300	23770	0	0	100	0	33	17123578	3274165	210	10461380	64231	0							1.64141e+07	3.13851e+06	1.00279e+07	61569.7	0	16.6137	14.9593	5.34711	16.1209	11.0279	223.779	28.5916	259.883	121.615		0	0	1	1	0	78162.3	7.96265e-06	0.00282182
32903	23791	0	0	100	0	33	23745758	12690000	817	15469994	87300	5640690	99.85						2.27619e+07	1.21642e+07	1.4829e+07	83682.9	5.40698e+06	16.9406	16.314	6.70564	16.5121	11.3348	266.147	44.9656	272.649	128.477		1	0	1	1	1	27860.3	1.53123e-05	0.00391309
23129	23813	0	0	100	0	33	3333330	1708200	33	530366	55500	0	25.26						3.19522e+06	1.63742e+06	508391	53200.4	0	14.9772	14.3086	3.49651	13.139	10.8818	204.737	12.2256	172.633	118.414		1	0	1	0	0	96824.8	3.01735e-07	0.000549304
32903	23826	0	0	100	0	33	108730700	1884000	4279	3628031	722450	1478359	90						1.04226e+08	1.80594e+06	3.47771e+06	692516	1.41711e+06	18.4621	14.4066	8.36147	15.0619	13.4481	207.55	69.9143	226.86	180.851		1	0	1	1	1	24357.5	0.00032105	0.0179179
32903	23827	0	0	100	0	33	2887500	1258710	209	128500	51850	0	100						2.76786e+06	1.20656e+06	123176	49701.7	0	14.8336	14.0033	5.34233	11.7214	10.8138	196.092	28.5405	137.39	116.938		1	0	1	1	0	13243.4	2.26419e-07	0.000475835
32909	23828	0	0	100	0	33	25141029	1994000	680	1154388	6140640	618578	100						2.40994e+07	1.91138e+06	1.10656e+06	5.88621e+06	592948	16.9977	14.4633	6.52209	13.9168	15.5881	209.188	42.5377	193.676	242.99		1	0	1	1	1	35440.2	1.71646e-05	0.00414302
22220	24242	0	0	100	0	34	30616624	18267518	306	17778931	3808425	207667	8.05						2.93481e+07	1.75106e+07	1.70423e+07	3.65063e+06	199063	17.1947	16.6783	5.72359	16.6512	15.1104	278.166	32.7594	277.263	228.324		1	0	1	1	1	95908.7	2.54556e-05	0.00504535
22220	24243	0	0	100	0	34	160700084	60916762	1085	76165292	9552655	34567100	4.7						1.54042e+08	5.83928e+07	7.30095e+07	9.15686e+06	3.31349e+07	18.8527	17.8827	6.98934	18.1061	16.03	319.791	48.8508	327.831	256.961		1	0	1	1	1	141974	0.000701295	0.026482
22220	24247	0	0	100	0	34	53445427	7846225	246	46969491	2667629	0							5.1231e+07	7.52113e+06	4.50234e+07	2.5571e+06	0	17.7519	15.8332	5.50533	17.6227	14.7544	250.691	30.3087	310.559	217.692		0	0	1	1	0	208256	7.75692e-05	0.00880734
22220	24249	0	0	100	0	34	1822996	265000	45	1145600	24907	0							1.74746e+06	254020	1.09813e+06	23875	0	14.3737	12.4452	3.80666	13.9091	10.0806	154.882	14.4907	193.464	101.618		0	0	1	0	0	38832.5	9.02485e-08	0.000300414
23953	24263	0	0	100	0	34	4641423	4705000	164	2102699	246183	0							4.44911e+06	4.51006e+06	2.01558e+06	235983	0	15.3082	15.3218	5.09987	14.5164	12.3715	234.758	26.0086	210.726	153.054		0	0	1	1	0	27128.7	5.8502e-07	0.000764866
23953	24264	0	0	100	0	34	52045280	8926485	225	29834602	2639503	0							4.98889e+07	8.55663e+06	2.85985e+07	2.53014e+06	0	17.7253	15.9622	5.4161	17.1689	14.7438	254.792	29.3341	294.77	217.379		0	0	1	1	0	221728	7.35582e-05	0.00857661
23942	24289	0	0	100	0	34	1093500	728000	24	666750	155859	0							1.04819e+06	697837	639124	149401	0	13.8626	13.4557	3.17805	13.3679	11.9144	181.057	10.1	178.7	141.953		0	0	1	0	0	43674.7	3.24718e-08	0.000180199
23990	24290	0	0	50	50	34	23590000	3794162	126	8328666	8646192	0							2.26126e+07	3.63696e+06	7.98358e+06	8.28795e+06	0	16.934	15.1067	4.83628	15.8929	15.9303	228.211	23.3896	252.584	253.775		0	1	1	1	0	179465	1.51121e-05	0.00388743
32112	24352	0	0	100	0	34	895496	4630000	26	552090	12739	0	34.48						858393	4.43816e+06	529215	12211.2	0	13.6628	15.3058	3.2581	13.1792	9.41011	234.266	10.6152	173.69	88.5501		1	0	1	0	0	33015.1	2.17769e-08	0.00014757
32903	24358	0	0	100	0	34	363021	716030	23	160502	20850	107492							347980	686362	153852	19986.1	103038	12.7599	13.4392	3.13549	11.9437	9.90279	180.611	9.83132	142.653	98.0653		0	0	1	0	1	15129.6	3.57875e-09	5.98227e-05
23931	24379	0	0	100	0	35	16383294	2229713	313	2162650	1808788	2162650	80						1.57045e+07	2.13733e+06	2.07304e+06	1.73384e+06	2.07304e+06	16.5695	14.5751	5.7462	14.5445	14.3659	212.433	33.0189	211.543	206.378		1	0	1	1	1	50174.1	7.28905e-06	0.00269982
22122	24992	100	0	0	0	35	49953490	50659412	2177	7966218	1620912	0	64.98						4.78837e+07	4.85604e+07	7.63615e+06	1.55375e+06	0	17.6843	17.6983	7.6857	15.8484	14.2562	313.231	59.07	251.172	203.239		1	0	1	1	0	21995.3	6.77642e-05	0.0082319
22122	25029	0	0	100	0	35	9339683	140646	105	677814	203792	5222							8.95271e+06	134819	649730	195348	5005.63	16.0075	11.8117	4.65396	13.3843	12.1825	139.516	21.6593	179.14	148.414		0	0	1	1	1	85263.9	2.36882e-06	0.0015391
22121	25643	100	0	0	0	35	14519428	2286420	1373	1265095	1373071	0							1.39178e+07	2.19169e+06	1.21268e+06	1.31618e+06	0	16.4487	14.6002	7.22475	14.0083	14.0902	213.165	52.1971	196.234	198.535		0	0	1	1	0	10136.8	5.72489e-06	0.00239268
22299	27873	0	0	100	0	35	92333682	7611433	397	52884638	6625166	25327204							8.8508e+07	7.29607e+06	5.06934e+07	6.35066e+06	2.42778e+07	18.2986	15.8028	5.98394	17.7413	15.6641	249.73	35.8075	314.754	245.363		0	0	1	1	1	222942	0.00023152	0.0152158
22220	28616	0	0	100	0	35	10649728	15248164	77	4623570	904810	0							1.02085e+07	1.46164e+07	4.432e+06	867321	0	16.1387	16.4977	4.34381	15.3044	13.6732	272.173	18.8686	234.223	186.955		0	0	1	0	0	132578	3.07996e-06	0.00175498
22292	29237	0	0	100	0	35	5333498	1243000	50	951415	2759104	0							5.11251e+06	1.1915e+06	911995	2.64479e+06	0	15.4472	13.9907	3.91202	13.7234	14.7881	195.74	15.3039	188.331	218.688		0	0	1	0	0	102250	7.7249e-07	0.000878914
32909	29535	0	0	100	0	35	44179805	22879396	280	27987632	5311594	0	95						4.23493e+07	2.19314e+07	2.6828e+07	5.09152e+06	0	17.5615	16.9034	5.63479	17.105	15.4431	285.726	31.7509	292.58	238.489		1	0	1	1	0	151247	5.30049e-05	0.00728045
22112	29779	0	0	100	0	35	5737350	4900000	154	1877391	1169329	1203500							5.49963e+06	4.69698e+06	1.7996e+06	1.12088e+06	1.15363e+06	15.5202	15.3624	5.03695	14.4031	13.9296	236.004	25.3709	207.449	194.034		0	0	1	1	1	35711.9	8.93904e-07	0.000945465
22112	29791	0	0	100	0	35	1288000	3746590	45	415655	42237	0							1.23463e+06	3.59136e+06	398433	40487	0	14.0263	15.094	3.80666	12.8953	10.6087	227.83	14.4907	166.289	112.545		0	0	1	0	0	27436.3	4.50506e-08	0.000212251
22121	29803	100	0	0	0	35	34433909	25980844	1466	5909220	2088495	0	57.82						3.30072e+07	2.49044e+07	5.66438e+06	2.00196e+06	0	17.3122	17.0306	7.29029	15.5497	14.5096	290.04	53.1484	241.793	210.53		1	0	1	1	0	22515.1	3.21989e-05	0.00567441
22121	29807	0	0	100	0	35	4149475000	4381303	398	1535736000	253584	0							3.97755e+09	4.19977e+06	1.47211e+09	243077	0	22.1039	15.2505	5.98645	21.11	12.4011	232.579	35.8376	445.63	153.788		0	0	1	1	0	9.99384e+06	0.467579	0.683797
22121	29811	0	0	100	0	35	41629987	5287909	11308	2985621	374316	0	100						3.99051e+07	5.06881e+06	2.86192e+06	358807	0	17.502	15.4386	9.33327	14.867	12.7905	238.351	87.1098	221.028	163.598		1	0	1	1	0	3528.93	4.70631e-05	0.00686026
22123	29812	0	0	100	0	35	5760378	998100	300	2027080	207472	0							5.52171e+06	956745	1.94309e+06	198876	0	15.5242	13.7713	5.70378	14.4798	12.2004	189.648	32.5331	209.664	148.851		0	0	1	1	0	18405.7	9.01095e-07	0.00094926
22192	29818	0	0	100	0	35	818920	2226000	20	448611	67762	418371							784989	2.13377e+06	430024	64954.4	401036	13.5734	14.5734	2.99573	12.9716	11.0814	212.384	8.97441	168.262	122.798		0	0	1	0	1	39249.5	1.82117e-08	0.000134951
22123	29826	0	0	100	0	35	7212703	4550000	90	4050000	482500	0							6.91386e+06	4.36148e+06	3.88219e+06	462508	0	15.749	15.2883	4.49981	15.1719	13.0444	233.733	20.2483	230.187	170.157		0	0	1	0	0	76820.6	1.41275e-06	0.00118859
22192	29849	0	0	100	0	35	10471700	2365000	70	9063411	314216	3284886							1.00378e+07	2.26701e+06	8.68788e+06	301197	3.14878e+06	16.1219	14.634	4.2485	15.9774	12.6155	214.153	18.0497	255.279	159.151		0	0	1	0	1	143397	2.97785e-06	0.00172564
22199	29861	0	0	100	0	35	5886000	1784500	110	4048400	66075	0							5.64212e+06	1.71056e+06	3.88066e+06	63337.3	0	15.5458	14.3523	4.70048	15.1715	11.0562	205.989	22.0945	230.175	122.24		0	0	1	1	0	51292	9.40825e-07	0.000969961
22199	29880	0	0	100	0	35	4060756	12500	21	2899943	33560	0							3.89251e+06	11982.1	2.77979e+06	32169.5	0	15.1746	9.39117	3.04452	14.8379	10.3788	88.194	9.26912	220.163	107.719		0	0	1	0	0	185357	4.47798e-07	0.000669177
22210	29922	0	0	100	0	35	22785590	2126550	119	18607037	571705	0							2.18415e+07	2.03844e+06	1.78361e+07	548017	0	16.8993	14.5277	4.77912	16.6967	13.2141	211.054	22.84	278.781	174.611		0	0	1	1	0	183542	1.4099e-05	0.00375487
22220	29928	0	0	100	0	35	70297500	737466000	419	37108300	4943786	0							6.73848e+07	7.0691e+08	3.55708e+07	4.73895e+06	0	18.0259	20.3764	6.03787	17.387	15.3713	415.198	36.4559	302.309	236.278		0	0	1	1	0	160823	0.000134199	0.0115844
22292	29970	0	0	100	0	35	3733449	372000	35	2110457	413172	0							3.57876e+06	356587	2.02301e+06	396053	0	15.0905	12.7843	3.55535	14.5201	12.8893	163.439	12.6405	210.833	166.134		0	0	1	0	0	102250	3.7852e-07	0.00061524
22292	29976	0	0	100	0	35	8636000	1648000	57	4500600	67820	0							8.27818e+06	1.57972e+06	4.31412e+06	65010	0	15.9291	14.2728	4.04305	15.2774	11.0823	203.712	16.3463	233.399	122.817		0	0	1	0	0	145231	2.02532e-06	0.00142314
22299	29985	0	0	100	0	35	1248568	292700	44	432926	59413	171805							1.19684e+06	280572	414988	56951.3	164687	13.9952	12.5446	3.78419	12.936	10.95	157.367	14.3201	167.34	119.901		0	0	1	0	1	27200.8	4.23343e-08	0.000205753
22220	29993	0	0	100	0	35	2524074	360563	51	1036328	227221	0							2.41949e+06	345624	993389	217806	0	14.6991	12.7531	3.93183	13.8089	12.2914	162.642	15.4593	190.685	151.078		0	0	1	0	0	47441	1.73011e-07	0.000415945
22220	29996	0	0	100	0	35	930000	640000	26	412720	61380	0							891467	613483	395620	58836.8	0	13.7006	13.3269	3.2581	12.8882	10.9825	177.606	10.6152	166.106	120.616		0	0	1	0	0	34287.2	2.34874e-08	0.000153256
22220	29998	0	0	100	0	35	752512	1129195	24	318334	33483	0							721333	1.08241e+06	305144	32095.7	0	13.4889	13.8947	3.17805	12.6285	10.3765	193.063	10.1	159.48	107.671		0	0	1	0	0	30055.5	1.53778e-08	0.000124007
22220	30005	0	0	100	0	35	281210351	85655922	738	171412752	13344596	153057755							2.69559e+08	8.21069e+07	1.64311e+08	1.27917e+07	1.46716e+08	19.4123	18.2235	6.60394	18.9173	16.3643	332.097	43.6121	357.863	267.791		0	0	1	1	1	365256	0.00214749	0.046341
22220	30018	0	0	100	0	35	283048089	101876422	1217	167945583	16471063	0							2.7132e+08	9.76553e+07	1.60987e+08	1.57886e+07	0	19.4188	18.397	7.10414	18.8968	16.5748	338.448	50.4689	357.09	274.724		0	0	1	1	0	222942	0.00217565	0.0466439
22220	30029	0	0	100	0	35	3302434	250118	51	2287602	74139	0							3.1656e+06	239755	2.19282e+06	71067.2	0	14.9679	12.3874	3.93183	14.6007	11.1714	153.447	15.4593	213.18	124.8		0	0	1	0	0	62070.6	2.96167e-07	0.000544212
22220	30045	0	0	100	0	35	241962836	85820800	635	146786303	17672815	0							2.31938e+08	8.2265e+07	1.40704e+08	1.69406e+07	0	19.262	18.2255	6.45362	18.7622	16.6452	332.167	41.6493	352.019	277.063		0	0	1	1	0	365256	0.00158989	0.0398734
22220	30048	0	0	100	0	35	2980000	1450000	45	1109000	378000	0							2.85653e+06	1.38992e+06	1.06305e+06	362338	0	14.8651	14.1448	3.80666	13.8767	12.8003	200.074	14.4907	192.562	163.849		0	0	1	0	0	63478.4	2.41158e-07	0.000491078
22220	30054	0	0	100	0	35	20957411	459205	55	10304240	3690744	300094							2.00891e+07	440179	9.8773e+06	3.53782e+06	287660	16.8157	12.9949	4.00733	16.1057	15.079	168.868	16.0587	259.395	227.377		0	0	1	0	1	365256	1.19273e-05	0.0034536
22220	30059	0	0	100	0	35	7620877	90000	20	4902073	309132	0							7.30512e+06	86271	4.69896e+06	296324	0	15.8041	11.3652	2.99573	15.3629	12.5992	129.169	8.97441	236.017	158.74		0	0	1	0	0	365256	1.57717e-06	0.00125585
22220	30067	0	0	100	0	35	248538366	57015765	1520	170081217	12059176	93350703	34.48						2.38241e+08	5.46534e+07	1.63034e+08	1.15595e+07	8.94829e+07	19.2888	17.8165	7.32647	18.9095	16.263	317.428	53.6771	357.568	264.486		1	0	1	1	1	156737	0.00167747	0.040957
22220	30073	0	0	100	0	35	15147978	8480500	114	10200000	1674679	0							1.45203e+07	8.12912e+06	9.77738e+06	1.60529e+06	0	16.4911	15.911	4.7362	16.0956	14.2888	253.159	22.4316	259.068	204.17		0	0	1	1	0	127371	6.23129e-06	0.00249625
22220	30093	0	0	100	0	35	6768319	1432000	24	5008763	239230	0							6.48788e+06	1.37267e+06	4.80123e+06	229318	0	15.6854	14.1323	3.17805	15.3844	12.3429	199.721	10.1	236.679	152.346		0	0	1	0	0	270329	1.24403e-06	0.00111536
22220	30104	0	0	100	0	35	9360332	28732451	113	2796976	1128014	0							8.9725e+06	2.7542e+07	2.68109e+06	1.08128e+06	0	16.0097	17.1312	4.72739	14.8017	13.8937	293.479	22.3482	219.091	193.034		0	0	1	1	0	79402.7	2.37931e-06	0.0015425
22220	30105	0	0	100	0	35	13200000	6929918	338	5200000	955487	0							1.26531e+07	6.64279e+06	4.98455e+06	915898	0	16.3534	15.709	5.82305	15.4219	13.7277	246.774	33.9079	237.834	188.449		0	0	1	1	0	37435.1	4.73169e-06	0.00217524
22220	30117	0	0	100	0	35	277399912	18469786	728	159300668	11535176	0	2						2.65906e+08	1.77045e+07	1.527e+08	1.10572e+07	0	19.3987	16.6893	6.5903	18.844	16.2186	278.534	43.4321	355.096	263.043		1	0	1	1	0	365256	0.00208969	0.0457131
22220	30126	0	0	100	0	35	2626750	956000	41	1878287	69850	0							2.51791e+06	916390	1.80046e+06	66955.9	0	14.7389	13.7282	3.71357	14.4036	11.1118	188.463	13.7906	207.462	123.472		0	0	1	0	0	61412.6	1.87373e-07	0.000432865
22220	30127	0	0	100	0	35	1325000	2004000	53	678000	32421	0							1.2701e+06	1.92097e+06	649908	31077.7	0	14.0546	14.4683	3.97029	13.3846	10.3442	209.333	15.7632	179.147	107.003		0	0	1	0	0	23964.2	4.7676e-08	0.000218348
23929	30168	0	0	100	0	35	366799476	893923789	1741	16244278	29918158	13107119	5						3.51602e+08	8.56886e+08	1.55712e+07	2.86785e+07	1.2564e+07	19.678	20.5688	7.46221	16.5609	17.1717	423.076	55.6847	274.265	294.866		1	0	1	1	1	201954	0.00365364	0.0604454
23932	30179	0	0	100	0	35	1571567	1310900	64	101838	140732	66322	7						1.50645e+06	1.25658e+06	97618.5	134901	63574.1	14.2253	14.0439	4.15888	11.4888	11.8123	197.231	17.2963	131.993	139.53		1	0	1	0	1	23538.3	6.70709e-08	0.000258981
23939	30186	0	0	100	0	35	135556691	581721884	1293	32810882	50569380	241612	13.52						1.2994e+08	5.57619e+08	3.14514e+07	4.84741e+07	231601	18.6826	20.1392	7.16472	17.264	17.6965	405.587	51.3332	298.044	313.168		1	0	1	1	1	100495	0.000499011	0.0223386
23123	30217	64	36	0	0	35	74628273	454956208	681	22700196	4319787	9602708	29.45						7.15362e+07	4.36106e+08	2.17597e+07	4.1408e+06	9.20484e+06	18.0857	19.8934	6.52356	16.8956	15.2364	395.747	42.5569	285.46	232.148		1	0	1	1	1	105046	0.000151243	0.0122981
23111	30226	0	0	100	0	35	7149741	302150	29	3100095	332580	0							6.8535e+06	289631	2.97165e+06	318800	0	15.7403	12.5764	3.3673	14.9046	12.6723	158.165	11.3387	222.148	160.588		0	0	1	0	0	236328	1.38819e-06	0.00117821
23941	30232	51	0	10	39	35	1060626943	593072934	1203	268308545	138563767	0							1.01668e+09	5.685e+08	2.57192e+08	1.32823e+08	0	20.7398	20.1585	7.09257	19.3653	18.7045	406.366	50.3046	375.016	349.859		0	1	1	1	0	845122	0.0305488	0.174782
23953	30308	0	0	100	0	35	3066586	850000	23	1572359	14775	0							2.93953e+06	814782	1.50721e+06	14162.8	0	14.8938	13.6107	3.13549	14.2258	9.55838	185.25	9.83132	202.373	91.3625		0	0	1	0	0	127806	2.55375e-07	0.000505347
23953	30323	0	0	100	0	35	1435000	1938000	21	731925	93141	0							1.37554e+06	1.8577e+06	701599	89281.9	0	14.1344	14.4349	3.04452	13.4611	11.3996	208.365	9.26912	181.202	129.95		0	0	1	0	0	65502.1	5.59207e-08	0.000236475
23955	30332	0	0	100	0	35	34100000	1200000	113	25800000	969504	0							3.26871e+07	1.15028e+06	2.4731e+07	929334	0	17.3025	13.9555	4.72739	17.0236	13.7422	194.756	22.3482	289.802	188.849		0	0	1	1	0	289267	3.15775e-05	0.00561938
23951	30335	0	0	100	0	35	2706000	1578000	50	1771728	155300	0							2.59388e+06	1.51262e+06	1.69832e+06	148865	0	14.7687	14.2294	3.91202	14.3451	11.9108	202.474	15.3039	205.783	141.867		0	0	1	0	0	51877.6	1.98849e-07	0.000445925
23953	30339	0	0	100	0	35	377428330	56092741	131	226292596	15267511	0							3.6179e+08	5.37686e+07	2.16917e+08	1.46349e+07	0	19.7066	17.8002	4.8752	19.195	16.4989	316.847	23.7675	368.449	272.214		0	0	1	1	0	2.76176e+06	0.00386845	0.0621969
23953	30387	0	0	100	0	35	1797856	427042	26	572386	86666	0							1.72336e+06	409348	548670	83075.1	0	14.3598	12.9223	3.2581	13.2153	11.3275	166.986	10.6152	174.643	128.312		0	0	1	0	0	66283.3	8.77765e-08	0.000296271
23942	30423	0	0	100	0	35	575888	420000	22	85510	91231	0							552027	402598	81967	87451	0	13.2214	12.9057	3.09104	11.3141	11.3788	166.557	9.55454	128.008	129.478		0	0	1	0	0	25092.1	9.00626e-09	9.49013e-05
23942	30424	0	0	100	0	35	1358707	300000	20	453889	371057	0							1.30241e+06	287570	435083	355683	0	14.0797	12.5692	2.99573	12.9833	12.7818	157.985	8.97441	168.566	163.374		0	0	1	0	0	65120.6	5.01326e-08	0.000223903
23969	30426	0	0	100	0	35	1492336	649550	21	228200	1135824	0							1.4305e+06	622637	218745	1.08876e+06	0	14.1735	13.3417	3.04452	12.2957	13.9006	178.001	9.26912	151.183	193.225		0	0	1	0	0	68119.2	6.04786e-08	0.000245924
23942	30457	0	0	100	0	35	669000	397000	21	292500	131675	0							641281	380551	280381	126219	0	13.3712	12.8494	3.04452	12.5439	11.7458	165.106	9.26912	157.35	137.963		0	0	1	0	0	30537.2	1.2154e-08	0.000110245
23942	30459	0	0	100	0	35	775000	450000	21	306000	137775	0							742889	431355	293321	132067	0	13.5183	12.9747	3.04452	12.589	11.7911	168.342	9.26912	158.484	139.029		0	0	1	0	0	35375.7	1.63107e-08	0.000127713
23942	30466	0	0	100	0	35	2073500	284000	20	414700	372341	0							1.98759e+06	272233	397518	356914	0	14.5024	12.5144	2.99573	12.893	12.7852	156.611	8.97441	166.229	163.463		0	0	1	0	0	99379.4	1.16755e-07	0.000341695
23932	30472	0	0	100	0	35	60471978	6215310	689	7158364	8262927	1942317	5.64						5.79664e+07	5.95779e+06	6.86177e+06	7.92057e+06	1.86184e+06	17.8754	15.6002	6.53524	15.7415	15.885	243.367	42.7094	247.794	252.332		1	0	1	1	1	84131.2	9.93063e-05	0.00996525
23922	30531	0	0	100	0	35	1575693	1078702	60	101812	657161	0							1.51041e+06	1.03401e+06	97593.6	629933	0	14.2279	13.849	4.09434	11.4886	13.3534	191.793	16.7637	131.987	178.312		0	0	1	0	0	25173.4	6.74236e-08	0.00025966
23939	30649	0	0	100	0	35	484500	1725000	21	173400	45120	0	61.76						464426	1.65353e+06	166215	43250.5	0	13.0486	14.3184	3.04452	12.021	10.6748	205.017	9.26912	144.505	113.951		1	0	1	0	0	22115.5	6.37464e-09	7.98414e-05
23911	30661	0	100	0	0	35	22440327	690579	135	1948165	1198259	2165							2.15105e+07	661966	1.86745e+06	1.14861e+06	2075.3	16.8841	13.403	4.90527	14.4401	13.9541	179.64	24.0617	208.516	194.716		0	0	1	1	1	159337	1.3675e-05	0.00369797
23969	30683	0	0	100	0	35	885000	1265000	21	450000	125080	0							848331	1.21259e+06	431355	119898	0	13.651	14.0083	3.04452	12.9747	11.6944	196.232	9.26912	168.342	136.759		0	0	1	0	0	40396.7	2.12694e-08	0.00014584
23962	30695	0	0	100	0	35	3331570	2659580	114	1147074	119400	0							3.19353e+06	2.54938e+06	1.09955e+06	114453	0	14.9766	14.7514	4.7362	13.9104	11.6479	217.603	22.4316	193.499	135.674		0	0	1	1	0	28013.4	3.01416e-07	0.000549014
23990	30701	0	0	100	0	35	2942480	2372000	30	1559025	433401	0							2.82056e+06	2.27372e+06	1.49443e+06	415444	0	14.8524	14.6369	3.4012	14.2173	12.9371	214.24	11.5681	202.13	167.369		0	0	1	0	0	94018.8	2.35123e-07	0.000484895
23969	30706	0	0	100	0	35	3608330	716500	23	1955005	533623	0							3.45882e+06	686813	1.874e+06	511513	0	15.0564	13.4398	3.13549	14.4436	13.1451	180.629	9.83132	208.617	172.794		0	0	1	0	0	150384	3.53574e-07	0.000594621
23955	30737	0	0	100	0	35	4626247	422500	20	2450292	283539	0							4.43457e+06	404994	2.34877e+06	271791	0	15.3049	12.9116	2.99573	14.6694	12.5128	166.71	8.97441	215.191	156.57		0	0	1	0	0	221728	5.81201e-07	0.000762365
24101	30771	0	0	100	0	35	1491280342	450885043	660	559850881	142989422	393859502							1.42949e+09	4.32203e+08	5.36654e+08	1.37065e+08	3.77541e+08	21.0806	19.8844	6.49224	20.1009	18.736	395.39	42.1492	404.045	351.036		0	0	1	1	1	2.1659e+06	0.0603931	0.24575
24101	30773	0	0	5	95	35	464010048	177240398	905	149548815	49717162	33164385							4.44785e+08	1.69897e+08	1.43353e+08	4.76572e+07	3.17903e+07	19.9131	18.9507	6.80793	18.7808	17.6795	359.129	46.348	352.719	312.566		0	1	1	1	1	491475	0.00584687	0.0764648
24203	30779	0	0	32	68	35	647352326	70990957	280	560486862	14004884	560486862							6.2053e+08	6.80496e+07	5.37264e+08	1.34246e+07	5.37264e+08	20.2461	18.0357	5.63479	20.102	16.4126	325.288	31.7509	404.09	269.373		0	1	1	1	1	2.21618e+06	0.0113802	0.106678
24101	30784	0	0	13	87	35	1708866154	648438070	479	1268320321	47975663	1268320321	68						1.63806e+09	6.21571e+08	1.21577e+09	4.59879e+07	1.21577e+09	21.2168	20.2478	6.1717	20.9186	17.6439	409.972	38.0899	437.59	311.307		1	1	1	1	1	3.41975e+06	0.0793021	0.281606
24202	30787	0	0	100	0	35	166417988	3400000	29	117289316	3566497	0							1.59523e+08	3.25913e+06	1.1243e+08	3.41873e+06	0	18.8877	14.997	3.3673	18.5378	15.0448	224.909	11.3387	343.651	226.345		0	0	1	0	0	5.50078e+06	0.000752089	0.0274242
24320	30788	0	0	100	0	35	3749967	4150000	35	2693696	120914	0							3.59459e+06	3.97805e+06	2.58209e+06	115904	0	15.0949	15.1963	3.55535	14.7641	11.6605	230.928	12.6405	217.979	135.968		0	0	1	0	0	102703	3.81877e-07	0.000617962
32112	30793	0	0	100	0	35	870047	381150	40	117085	175850	0							833998	365358	112234	168564	0	13.634	12.8086	3.68888	11.6283	12.0351	164.061	13.6078	135.218	144.843		0	0	1	0	0	20850	2.05567e-08	0.000143376
22292	30856	0	0	100	0	35	8000247	255080	75	4875781	540196	0							7.66877e+06	244511	4.67376e+06	517814	0	15.8527	12.407	4.31749	15.3575	13.1574	153.934	18.6407	235.852	173.116		0	0	1	0	0	102250	1.7381e-06	0.00131837
33121	30928	0	0	100	0	35	918540	2658000	32	167000	104040	0							880482	2.54787e+06	160081	99729.3	0	13.6882	14.7508	3.46574	11.9834	11.5102	217.585	12.0113	143.603	132.485		0	0	1	0	0	27515.1	2.29121e-08	0.000151367
23121	30995	0	0	69	31	35	84288664	12503550	991	45673351	4418637	7854669	30.24						8.07963e+07	1.19855e+07	4.3781e+07	4.23556e+06	7.52922e+06	18.2074	16.2992	6.89871	17.5947	15.259	265.664	47.5923	309.574	232.838		1	1	1	1	1	81530.1	0.000192933	0.01389
24103	31036	0	0	100	0	35	319912987	56000000	312	133015625	54798434	0							3.06658e+08	5.36797e+07	1.27504e+08	5.2528e+07	0	19.5412	17.7985	5.743	18.6637	17.7769	316.788	32.9821	348.332	316.017		0	0	1	1	0	982878	0.00277928	0.0527189
24103	31044	0	0	100	0	35	270695605	63721511	264	128633602	2920557	13024924							2.5948e+08	6.10813e+07	1.23304e+08	2.79955e+06	1.24853e+07	19.3742	17.9277	5.57595	18.6302	14.845	321.403	31.0912	347.083	220.373		0	0	1	1	1	982878	0.0019899	0.0446083
22192	31097	0	0	100	0	35	17253215	5986165	98	6956592	1960852	6635535							1.65384e+07	5.73814e+06	6.66836e+06	1.87961e+06	6.3606e+06	16.6212	15.5626	4.58497	15.7129	14.4466	242.196	21.0219	246.895	208.703		0	0	1	0	1	168759	8.08367e-06	0.00284318
32112	31453	0	0	100	0	35	307681255	13350000	110	213146084	330699	212920000	100						2.94933e+08	1.27969e+07	2.04315e+08	316997	2.04098e+08	19.5023	16.3647	4.70048	19.1352	12.6666	267.804	22.0945	366.155	160.444		1	0	1	1	1	2.68121e+06	0.00257081	0.0507032
32112	31479	0	0	100	0	35	1089285438	28979518	3564	693462018	6976526	690210554	86.8						1.04415e+09	2.77788e+07	6.6473e+08	6.68747e+06	6.61613e+08	20.7665	17.1398	8.17864	20.3149	15.7157	293.772	66.8901	412.695	246.985		1	0	1	1	1	292972	0.032222	0.179505
32112	31480	0	0	100	0	35	28193168	9746439	238	7799721	791301	2368671	97.7						2.7025e+07	9.34261e+06	7.47655e+06	758515	2.27053e+06	17.1123	16.0501	5.47227	15.8273	13.5391	257.606	29.9457	250.503	183.308		1	0	1	1	1	113551	2.15852e-05	0.00464599
32112	31487	0	0	100	0	35	7335255	7181100	24	4472656	317710	0							7.03133e+06	6.88356e+06	4.28734e+06	304546	0	15.7659	15.7446	3.17805	15.2712	12.6266	247.894	10.1	233.209	159.43		0	0	1	0	0	292972	1.46116e-06	0.00120879
32112	31490	0	0	100	0	35	48107472	3188237	1027	12152243	5065123	515770	90						4.61142e+07	3.05614e+06	1.16487e+07	4.85526e+06	494400	17.6466	14.9327	6.9344	16.2707	15.3956	222.984	48.0859	264.736	237.024		1	0	1	1	1	44901.9	6.28483e-05	0.00792769
32300	31498	0	0	100	0	35	23233217	1863000	42	17521848	30764	0							2.22706e+07	1.78581e+06	1.67959e+07	29489.3	0	16.9188	14.3954	3.73767	16.6366	10.2918	207.227	13.9702	276.778	105.921		0	0	1	0	0	530252	1.46584e-05	0.00382863
32300	31502	0	0	100	0	35	2863020	933000	84	475842	11380	0							2.7444e+06	894343	456126	10908.5	0	14.8251	13.7038	4.43082	13.0305	9.2973	187.795	19.6321	169.795	86.4397		0	0	1	0	0	32671.4	2.22596e-07	0.000471801
32300	31506	0	0	100	0	35	4607813	1980000	78	3883915	65280	0							4.4169e+06	1.89796e+06	3.72299e+06	62575.2	0	15.3009	14.4563	4.35671	15.13	11.0441	208.984	18.9809	228.918	121.973		0	0	1	0	0	56626.9	5.76578e-07	0.000759327
32402	31534	0	0	100	0	35	2111706	3315000	72	567182	142515	0							2.02421e+06	3.17765e+06	543682	136610	0	14.5207	14.9717	4.27667	13.2061	11.8249	224.15	18.2899	174.402	139.828		0	0	1	0	0	28114	1.21098e-07	0.000347991
32201	32309	0	0	100	0	51	746000	751000	28	334720	18870	0	10						715091	719884	320851	18088.2	0	13.4802	13.4868	3.3322	12.6787	9.80301	181.895	11.1036	160.75	96.0991		1	0	0	0	0	25539	1.51128e-08	0.000122934
23951	32563	0	0	100	0	52	1522919	864000	42	372028	85058	0							1.45982e+06	828202	356614	81533.8	0	14.1938	13.627	3.73767	12.7844	11.3088	185.695	13.9702	163.441	127.888		0	0	0	0	0	34757.6	6.29828e-08	0.000250964
22123	32987	0	0	100	0	61	447847364	14382304	261	348291524	7017098	0	80						4.29292e+08	1.37864e+07	3.33861e+08	6.72636e+06	0	19.8776	16.4392	5.56452	19.6262	15.7215	270.247	30.9639	385.189	247.167		1	0	0	1	0	1.6448e+06	0.00544664	0.0738013
22123	32990	0	0	100	0	61	785276554	4796384	152	748803621	7104717	0							7.5274e+08	4.59765e+06	7.17778e+08	6.81034e+06	0	20.4392	15.3411	5.02388	20.3917	15.734	235.348	25.2394	415.82	247.557		0	0	0	1	0	4.95224e+06	0.0167461	0.129407
22123	32991	0	0	100	0	61	772920183	2777512	210	570963073	8839420	0	100						7.40895e+08	2.66243e+06	5.47306e+08	8.47317e+06	0	20.4234	14.7947	5.34711	20.1205	15.9524	218.885	28.5916	404.835	254.48		1	0	0	1	0	3.52807e+06	0.0162232	0.127371
22299	32994	0	0	100	0	61	20576367	900000	54	10033282	4053851	0							1.97238e+07	862710	9.61757e+06	3.88589e+06	0	16.7973	13.6678	3.98898	16.0791	15.1729	186.81	15.912	258.538	230.216		0	0	0	0	0	365256	1.14976e-05	0.00339081
22123	33160	0	0	100	0	62	613100409	22204795	183	522474389	7417739	0	100						5.87698e+08	2.12848e+07	5.00827e+08	7.1104e+06	0	20.1917	16.8735	5.20949	20.0318	15.7771	284.715	27.1387	401.272	248.916		1	0	0	1	0	3.21146e+06	0.0102078	0.101034
22123	33161	0	0	100	0	62	718556618	76516851	448	534406056	9469024	0	100						6.88784e+08	7.33465e+07	5.12264e+08	9.07669e+06	0	20.3504	18.1107	6.10479	20.0544	16.0212	327.998	37.2685	402.177	256.679		1	0	0	1	0	1.53747e+06	0.0140214	0.118412
22123	33457	0	0	100	0	63	541270924	25532166	226	431758013	13151257	0	90						5.18844e+08	2.44743e+07	4.13869e+08	1.26064e+07	0	20.0671	17.0131	5.42053	19.8411	16.3497	289.447	29.3822	393.668	267.313		1	0	0	1	0	2.29577e+06	0.00795606	0.0891967
22123	33458	0	0	100	0	63	933075681	71044971	296	792233351	14324352	0	35						8.94415e+08	6.81013e+07	7.59408e+08	1.37308e+07	0	20.6117	18.0365	5.69036	20.4481	16.4352	325.316	32.3802	418.123	270.114		1	0	0	1	0	3.02167e+06	0.023643	0.153763
22123	33462	0	0	100	0	63	204859050	6365600	140	171265674	5557480	0	85						1.96371e+08	6.10185e+06	1.6417e+08	5.32721e+06	0	19.0955	15.6241	4.94164	18.9164	15.4883	244.113	24.4198	357.831	239.889		1	0	0	1	0	1.40265e+06	0.00113967	0.033759
22123	33463	0	0	100	0	63	1293224603	7772893	456	1232719192	19608084	0	100						1.23964e+09	7.45084e+06	1.18164e+09	1.87957e+07	0	20.9381	15.8238	6.12249	20.8902	16.7491	250.394	37.4849	436.399	280.534		1	0	0	1	0	2.71851e+06	0.0454168	0.213112
22123	33464	0	0	100	0	63	527009385	50577068	322	249720400	6467016	0	10						5.05174e+08	4.84815e+07	2.39374e+08	6.19907e+06	0	20.0404	17.6967	5.77455	19.2935	15.6399	313.173	33.3454	372.241	244.607		1	0	0	1	0	1.56886e+06	0.00754232	0.0868465
33151	33493	0	0	100	0	63	17673500	320000	69	7924000	753115	0							1.69412e+07	306741	7.59568e+06	721911	0	16.6453	12.6338	4.23411	15.8431	13.4897	159.612	17.9277	251.004	181.971		0	0	0	0	0	245525	8.4823e-06	0.00291244
22112	33686	0	0	100	0	64	74199397	4107302	189	16509631	1974141	2972109							7.11251e+07	3.93712e+06	1.58256e+07	1.89235e+06	2.84896e+06	18.08	15.186	5.24175	16.5771	14.4533	230.613	27.4759	274.802	208.899		0	0	0	1	1	376323	0.00014951	0.0122274
23952	33687	0	0	100	0	64	994715	7897500	38	185211	89671	0							953501	7.57028e+06	177537	85955.6	0	13.7679	15.8397	3.63759	12.0869	11.3616	250.897	13.232	146.094	129.086		0	0	0	0	0	25092.1	2.68699e-08	0.00016392
22123	34509	0	0	100	0	73	2709500	7600000	29	1992075	113450	1962975							2.59724e+06	7.28511e+06	1.90954e+06	108749	1.88164e+06	14.77	15.8013	3.3673	14.4624	11.5968	249.682	11.3387	209.16	134.486		0	0	0	0	1	89559.9	1.99364e-07	0.000446502
23941	34524	0	0	100	0	73	2183105317	3359183674	1613	58709807	818366624	0	1.13						2.09265e+09	3.22e+09	5.62773e+07	7.84459e+08	0	21.4617	21.8926	7.38585	17.8458	20.4805	479.288	54.5508	318.473	419.451		1	0	0	1	0	1.29737e+06	0.129425	0.359757
23957	34543	0	0	100	0	73	194308389	2536194	556	47021547	18615813	0							1.86258e+08	2.43111e+06	4.50733e+07	1.78445e+07	0	19.0426	14.7039	6.32077	17.6238	16.6972	216.203	39.9521	310.598	278.797		0	0	0	1	0	334996	0.0010253	0.0320203
24102	34564	0	0	51	49	73	217245134	36435149	74	182535170	3002641	81929153							2.08244e+08	3.49255e+07	1.74972e+08	2.87823e+06	7.85346e+07	19.1542	17.3687	4.30407	18.9801	14.8727	301.673	18.525	360.246	221.197		0	1	0	0	1	2.81411e+06	0.00128165	0.0358001
33151	34761	0	0	100	0	74	2556000	5198315	44	725000	142546	0							2.4501e+06	4.98293e+06	694961	136640	0	14.7116	15.4215	3.78419	13.4516	11.8251	237.824	14.3201	180.946	139.833		0	0	0	0	0	55684	1.77415e-07	0.000421207
33151	34772	0	0	100	0	81	4640024	56500	20	1550159	316962	0							4.44777e+06	54159	1.48593e+06	303829	0	15.3079	10.8997	2.99573	14.2116	12.6242	118.803	8.97441	201.968	159.371		0	0	0	0	0	222389	5.84667e-07	0.000764635
22291	35187	0	0	100	0	31	1836353	2480000	38	870380	76190	0							1.76027e+06	2.37725e+06	834317	73033.2	0	14.381	14.6815	3.63759	13.6344	11.1987	215.545	13.232	185.896	125.41		0	0	1	0	0	46322.8	9.15758e-08	0.000302615
24101	35192	0	0	100	0	31	406072882	416797670	792	155940684	18069297	155940684	0.53						3.89248e+08	3.99528e+08	1.4948e+08	1.73206e+07	1.4948e+08	19.7797	19.8058	6.67456	18.8227	16.6674	392.27	44.5498	354.293	277.803		0	0	1	1	1	491475	0.00447792	0.0669173
32112	35228	0	0	100	0	31	51159423	11860271	304	35633776	384665	5056971	77.17						4.90397e+07	1.13689e+07	3.41573e+07	368727	4.84744e+06	17.7081	16.2464	5.71703	17.3465	12.8178	263.945	32.6844	300.901	164.296		1	0	1	1	1	161315	7.10755e-05	0.00843063
22299	35540	0	0	100	0	36	31398104	12700000	135	14063647	6118599	0							3.00972e+07	1.21738e+07	1.34809e+07	5.86508e+06	0	17.2199	16.3148	4.90527	16.4168	15.5845	266.173	24.0617	269.511	242.877		0	0	1	1	0	222942	2.67717e-05	0.00517413
22299	35544	0	0	100	0	36	14419870	87091	62	9257749	115990	0							1.38224e+07	83482.5	8.87417e+06	111184	0	16.4418	11.3324	4.12713	15.9987	11.6189	128.423	17.0332	255.957	135		0	0	1	0	0	222942	5.64665e-06	0.00237627
22192	35590	0	0	0	100	32	17453413	8887857	79	6720778	1581901	830772	0						1.67303e+07	8.5196e+06	6.44231e+06	1.51636e+06	796350	16.6327	15.9579	4.36945	15.6784	14.2318	254.654	19.0921	245.812	202.545		0	1	1	0	1	211775	8.27236e-06	0.00287617
22230	35597	0	0	100	0	32	177282970	63595578	355	117412429	9654526	894472							1.69938e+08	6.09606e+07	1.12548e+08	9.25451e+06	857411	18.9509	17.9257	5.87212	18.5389	16.0406	321.332	34.4818	343.69	257.302		0	0	1	1	1	478697	0.000853498	0.0292147
22230	35598	0	0	100	0	32	182276856	34437416	365	129020446	6805415	11767181							1.74725e+08	3.30106e+07	1.23675e+08	6.52344e+06	1.12796e+07	18.9787	17.3123	5.8999	18.6332	15.6909	299.717	34.8088	347.195	246.205		0	0	1	1	1	478697	0.00090226	0.0300376
22220	35600	0	0	100	0	36	10987006	6583792	103	5474585	676618	0							1.05318e+07	6.311e+06	5.24775e+06	648583	0	16.1699	15.6578	4.63473	15.4733	13.3825	245.167	21.4807	239.423	179.093		0	0	1	1	0	102250	3.27814e-06	0.00181056
22220	35607	0	0	100	0	32	3680515	4383509	31	2886626	166944	0							3.52802e+06	4.20189e+06	2.76702e+06	160027	0	15.0762	15.251	3.43399	14.8333	11.9831	232.594	11.7923	220.026	143.595		0	0	1	0	0	113807	3.67863e-07	0.000606517
22292	35612	0	0	100	0	36	68627349	27581553	164	50962832	6284238	0							6.57839e+07	2.64388e+07	4.88513e+07	6.02386e+06	0	18.0019	17.0903	5.09987	17.7043	15.6112	292.08	26.0086	313.442	243.711		0	0	1	1	0	401121	0.000127898	0.0113092
22299	35613	0	0	100	0	36	81402491	8300000	350	48672331	4380510	0							7.80297e+07	7.9561e+06	4.66557e+07	4.19901e+06	0	18.1726	15.8894	5.85793	17.6583	15.2504	252.475	34.3154	311.816	232.573		0	0	1	1	0	222942	0.000179947	0.0134144
22299	35616	0	0	100	0	32	6957530	450000	39	1807397	31751	1189860							6.66926e+06	431355	1.73251e+06	30435.4	1.14056e+06	15.713	12.9747	3.66356	14.3651	10.3234	168.342	13.4217	206.356	106.572		0	0	1	0	1	171007	1.31455e-06	0.00114654
23953	35628	0	0	0	100	32	160306167	37657356	125	50211437	3036336	2973645	3.99						1.53664e+08	3.60971e+07	4.8131e+07	2.91053e+06	2.85044e+06	18.8503	17.4017	4.82831	17.6894	14.8838	302.82	23.3126	312.916	221.529		1	1	1	1	1	1.22931e+06	0.000697861	0.0264171
23942	35629	0	0	100	0	32	484650	738000	22	235900	26970	0							464569	707422	226126	25852.5	0	13.0489	13.4694	3.09104	12.3288	10.1602	181.424	9.55454	152	103.229		0	0	1	0	0	21116.8	6.37859e-09	7.98661e-05
23932	35633	0	0	100	0	36	1234769	882153	30	185220	105499	21112							1.18361e+06	845602	177546	101128	20237.3	13.9841	13.6478	3.4012	12.087	11.5241	186.263	11.5681	146.095	132.806		0	0	1	0	1	39453.6	4.14038e-08	0.000203479
23922	35644	0	0	100	0	32	285050	230000	31	38920	51772	0							273239	220470	37307.4	49626.9	0	12.5181	12.3035	3.43399	10.5269	10.8123	151.377	11.7923	110.817	116.906		0	0	1	0	0	8814.17	2.20653e-09	4.69738e-05
23922	35645	0	0	100	0	32	422650	380000	25	73375	108056	0							405138	364255	70334.8	103579	0	12.912	12.8056	3.21888	11.161	11.5481	163.984	10.3612	124.568	133.358		0	0	1	0	0	16205.5	4.85099e-09	6.9649e-05
23922	35646	0	0	100	0	32	333700	210000	31	48950	87146	0							319874	201299	46921.8	83535.2	0	12.6757	12.2125	3.43399	10.7562	11.333	149.146	11.7923	115.697	128.437		0	0	1	0	0	10318.5	3.02399e-09	5.49908e-05
23922	35647	0	0	100	0	32	311950	190000	29	54340	59749	0							299025	182128	52088.5	57273.4	0	12.6083	12.1125	3.3673	10.8607	10.9556	146.712	11.3387	117.955	120.025		0	0	1	0	0	10311.2	2.64264e-09	5.14066e-05
23922	35653	0	0	100	0	32	375000	265000	32	56500	98378	0							359462	254020	54159	94301.9	0	12.7924	12.4452	3.46574	10.8997	11.4543	154.882	12.0113	118.803	131.2		0	0	1	0	0	11233.2	3.81884e-09	6.17967e-05
23922	35654	0	0	100	0	32	299000	260000	30	48600	55149	0							286611	249227	46586.3	52864	0	12.5659	12.4261	3.4012	10.7491	10.8755	154.408	11.5681	115.542	118.276		0	0	1	0	0	9553.71	2.42779e-09	4.92726e-05
23922	35660	0	0	100	0	32	337600	380000	30	57950	76880	0							323612	364255	55548.9	73694.6	0	12.6873	12.8056	3.4012	10.925	11.2077	163.984	11.5681	119.356	125.612		0	0	1	0	0	10787.1	3.09509e-09	5.56335e-05
23922	35664	0	0	100	0	32	534500	350000	54	76800	128600	0							512354	335498	73617.9	123272	0	13.1468	12.7234	3.98898	11.2066	11.7221	161.884	15.912	125.589	137.409		0	0	1	0	0	9488.03	7.75825e-09	8.80809e-05
23922	35665	0	0	100	0	32	2432350	3000000	145	623000	955306	0							2.33157e+06	2.8757e+06	597187	915724	0	14.6621	14.8718	4.97673	13.3	13.7275	221.171	24.7679	176.89	188.443		0	0	1	1	0	16079.8	1.60665e-07	0.00040083
23922	35666	0	0	100	0	32	491630	223000	23	102924	157810	0							471260	213760	98659.5	151271	0	13.0632	12.2726	3.13549	11.4994	11.9268	150.617	9.83132	132.237	142.249		0	0	1	0	0	20489.6	6.56365e-09	8.10163e-05
23922	35670	0	0	100	0	32	376100	170000	34	69150	88108	0							360517	162956	66284.9	84457.4	0	12.7953	12.0012	3.52636	11.1017	11.344	144.03	12.4352	123.248	128.686		0	0	1	0	0	10603.4	3.84127e-09	6.1978e-05
23922	35676	0	0	100	0	32	1654478	495000	63	197094	585001	0							1.58593e+06	474490	188928	560762	0	14.2767	13.07	4.14313	12.1491	13.2371	170.825	17.1656	147.601	175.22		0	0	1	0	0	25173.5	7.43345e-08	0.000272644
23922	35681	0	0	100	0	32	656539	165000	25	130257	159314	0							629336	158163	124860	152713	0	13.3524	11.9714	3.21888	11.7349	11.9363	143.314	10.3612	137.709	142.476		0	0	1	0	0	25173.5	1.17055e-08	0.000108192
23990	35683	0	0	100	0	36	43657702	13515147	84	25170608	4728447	71538							4.18488e+07	1.29552e+07	2.41277e+07	4.53253e+06	68573.9	17.5496	16.377	4.43082	16.9989	15.3268	268.206	19.6321	288.962	234.911		0	0	1	0	1	498200	5.17595e-05	0.00719441
24205	35722	0	0	100	0	36	314902434	3186155	210	271375722	4322020	0							3.01855e+08	3.05414e+06	2.60132e+08	4.14294e+06	0	19.5255	14.932	5.34711	19.3767	15.2369	222.965	28.5916	375.456	232.164		0	0	1	1	0	1.4374e+06	0.0026929	0.0518932
22293	35766	0	0	100	0	32	62643323	15943849	364	18399105	3520345	0							6.00478e+07	1.52832e+07	1.76368e+07	3.37449e+06	0	17.9107	16.5423	5.89715	16.6855	15.0318	273.647	34.7764	278.406	225.954		0	0	1	1	0	164966	0.000106566	0.0103231
32901	35796	0	0	48	52	32	244587812	38827810	693	160499299	3849145	24141985	75.08						2.34454e+08	3.7219e+07	1.53849e+08	3.68966e+06	2.31417e+07	19.2728	17.4323	6.54103	18.8515	15.121	303.886	42.7851	355.378	228.646		1	1	1	1	1	338317	0.00162457	0.0403059
32909	35802	0	0	80	20	32	15108346	13333779	106	6195945	1987075	2113763	6						1.44824e+07	1.27813e+07	5.93923e+06	1.90474e+06	2.02618e+06	16.4884	16.3635	4.66344	15.5971	14.4599	267.764	21.7477	243.269	209.087		1	0	1	1	1	136626	6.19872e-06	0.00248972
22220	36049	0	0	100	0	35	106900179	27374528	461	87181301	4722282	0							1.02471e+08	2.62403e+07	8.35691e+07	4.52662e+06	0	18.4451	17.0828	6.1334	18.2412	15.3255	291.822	37.6186	332.741	234.871		0	0	1	1	0	222280	0.000310331	0.0176162
22220	36189	0	0	100	0	35	248190449	131824866	725	139581773	16590332	0	0.84						2.37907e+08	1.26363e+08	1.33798e+08	1.59029e+07	0	19.2874	18.6547	6.58617	18.7118	16.582	347.997	43.3777	350.133	274.963		0	0	1	1	0	328148	0.00167278	0.0408996
22220	36193	0	0	100	0	35	132605559	3239285	894	87834326	2950998	0							1.27111e+08	3.10507e+06	8.41951e+07	2.82873e+06	0	18.6606	14.9485	6.79571	18.2486	14.8553	223.459	46.1816	333.013	220.681		0	0	1	1	0	142183	0.00047752	0.0218522
22210	36197	0	0	100	0	35	2834243	1457705	55	1328712	447147	0							2.71681e+06	1.39731e+06	1.27366e+06	428620	0	14.815	14.1501	4.00733	14.0574	12.9683	200.224	16.0587	197.611	168.177		0	0	1	0	0	49396.6	2.18144e-07	0.000467059
23942	36202	0	0	100	0	35	737500	302000	20	310500	134310	0							706943	289487	297635	128745	0	13.4687	12.5759	2.99573	12.6036	11.7656	158.152	8.97441	158.851	138.429		0	0	1	0	0	35347.1	1.47704e-08	0.000121534
23951	36206	0	0	100	0	35	1971000	1411000	48	825000	102750	0							1.88933e+06	1.35254e+06	790817	98492.7	0	14.4517	14.1175	3.8712	13.5808	11.4977	199.304	14.9862	184.439	132.198		0	0	1	0	0	39361.1	1.05497e-07	0.000324804
23941	36208	51	0	9	40	35	8637485521	560438249	774	810045519	14274536	0							8.27961e+09	5.37217e+08	7.76483e+08	1.36831e+07	0	22.8371	20.1019	6.65157	20.4703	16.4317	404.087	44.2434	419.033	270		0	1	1	1	0	1.06972e+07	2.02602	1.42338
23951	36217	0	0	100	0	35	4149600	4100000	25	2752272	43608	0							3.97767e+06	3.93012e+06	2.63824e+06	41801.2	0	15.1962	15.1842	3.21888	14.7856	10.6407	230.559	10.3612	218.615	113.224		0	0	1	0	0	159107	4.67607e-07	0.000683818
24102	36248	0	0	100	0	35	5326120	690000	27	692468	78996	0							5.10544e+06	661411	663777	75722.9	0	15.4458	13.4021	3.29584	13.4057	11.2348	179.617	10.8625	179.713	126.222		0	0	1	0	0	189090	7.70354e-07	0.000877698
24201	36280	0	0	0	100	35	6355957	1205317	52	2961282	112484	2961282	12.81						6.09261e+06	1.15538e+06	2.83859e+06	107823	2.83859e+06	15.6226	13.9599	3.95124	14.8588	11.5883	194.88	15.6123	220.784	134.288		1	1	1	0	1	117166	1.09706e-06	0.00104741
23953	36374	100	0	0	0	73	76023866	22849749	270	64448422	912553	0							7.28739e+07	2.1903e+07	6.17781e+07	874743	0	18.1042	16.9021	5.59842	17.9391	13.6817	285.682	31.3423	321.81	187.189		0	0	0	1	0	269903	0.000156953	0.0125281
32909	36553	0	0	100	0	12	1479200	381000	48	864000	3752	0							1.41791e+06	365214	828202	3596.54	0	14.1647	12.8082	3.8712	13.627	8.18773	164.051	14.9862	185.695	67.0389		0	0	0	0	0	29539.8	5.94186e-08	0.000243759
22220	36870	0	0	100	0	31	4149308	325460000	111	633700	299160	0							3.97739e+06	3.11975e+08	607444	286765	0	15.1961	19.5584	4.70953	13.317	12.5664	382.532	22.1797	177.343	157.915		0	0	1	1	0	35832.3	4.67541e-07	0.00068377
22123	37608	0	0	100	0	32	208365356	1785000	87	169593292	1677091	0							1.99732e+08	1.71104e+06	1.62566e+08	1.6076e+06	0	19.1125	14.3526	4.46591	18.9066	14.2903	205.997	19.9443	357.459	204.211		0	0	1	0	0	2.29577e+06	0.00117902	0.0343368
22199	37660	0	0	65	35	36	148853700	35899701	411	70507720	3296444	29293577	12.32						1.42686e+08	3.44123e+07	6.75863e+07	3.15986e+06	2.80798e+07	18.7762	17.3539	6.01859	18.0289	14.966	301.159	36.2235	325.042	223.982		1	1	1	1	1	347168	0.000601711	0.0245298
22291	37719	0	0	100	0	32	10478149	1400000	34	6844646	800996	0							1.0044e+07	1.34199e+06	6.56105e+06	767808	0	16.1225	14.1097	3.52636	15.6967	13.5513	199.083	12.4352	246.385	183.638		0	0	1	0	0	295412	2.98152e-06	0.00172671
22220	37727	0	0	100	0	32	438963882	331766095	1248	242828600	14360	46397532							4.20776e+08	3.1802e+08	2.32767e+08	13765	4.44751e+07	19.8576	19.5776	7.1293	19.2656	9.52989	383.283	50.8269	371.161	90.8187		0	0	1	1	1	337160	0.0052327	0.0723374
22299	37728	0	0	100	0	36	6047042	298935	26	3095498	845570	0							5.79649e+06	286549	2.96724e+06	810535	0	15.5728	12.5657	3.2581	14.9031	13.6055	157.896	10.6152	222.104	185.108		0	0	1	0	0	222942	9.93012e-07	0.0009965
23942	37794	0	0	100	0	32	6589729	267700	97	983581	3030604	0							6.31669e+06	256608	942828	2.90504e+06	0	15.6587	12.4553	4.57471	13.7566	14.882	155.135	20.928	189.245	221.473		0	0	1	0	0	65120.6	1.17924e-06	0.00108593
23942	37802	0	0	100	0	32	1496250	1100000	25	157500	651650	0							1.43426e+06	1.05442e+06	150974	624650	0	14.1762	13.8685	3.21888	11.9249	13.3449	192.335	10.3612	142.202	178.088		0	0	1	0	0	57370.2	6.07962e-08	0.000246569
23942	37807	0	0	100	0	32	1584000	730000	27	259200	561600	0							1.51837e+06	699754	248460	538331	0	14.2331	13.4585	3.29584	12.423	13.1962	181.131	10.8625	154.332	174.14		0	0	1	0	0	56235.9	6.81363e-08	0.000261029
23921	37851	0	0	100	0	32	2081433	319500	36	83169	437688	0							1.99519e+06	306262	79723	419553	0	14.5063	12.6322	3.58352	11.2863	12.9469	159.572	12.8416	127.381	167.623		0	0	1	0	0	55422	1.1765e-07	0.000343002
23922	37861	0	0	100	0	32	307800	233950	21	9105	35241	0							295047	224257	8727.75	33780.8	0	12.5949	12.3205	3.04452	9.07426	10.4276	151.796	9.26912	82.3422	108.736		0	0	1	0	0	14049.8	2.5728e-09	5.07228e-05
23922	37865	0	0	100	0	32	457575	235000	20	95550	144290	0							438616	225263	91591	138312	0	12.9914	12.325	2.99573	11.4251	11.8373	151.906	8.97441	130.533	140.121		0	0	1	0	0	21930.8	5.68582e-09	7.54044e-05
23922	37866	0	0	100	0	32	525231	132000	20	123941	124616	0							503469	126531	118806	119453	0	13.1293	11.7482	2.99573	11.6852	11.6907	138.021	8.97441	136.545	136.672		0	0	1	0	0	25173.4	7.49151e-09	8.65535e-05
23922	37877	0	0	100	0	32	342700	331000	22	49597	100877	0							328501	317286	47542	96697.3	0	12.7023	12.6676	3.09104	10.7694	11.4793	160.467	9.55454	115.979	131.775		0	0	1	0	0	14931.9	3.18931e-09	5.6474e-05
23922	37880	0	0	100	0	32	630277	404000	24	122246	160782	0							604162	387261	117181	154120	0	13.3116	12.8669	3.17805	11.6715	11.9455	165.556	10.1	136.223	142.695		0	0	1	0	0	25173.4	1.07878e-08	0.000103864
23922	37881	0	0	100	0	32	1215780	922500	33	317480	518820	0							1.16541e+06	884278	304326	497324	0	13.9686	13.6925	3.49651	12.6259	13.117	187.485	12.2256	159.412	172.056		0	0	1	0	0	35315.3	4.01401e-08	0.00020035
23923	37882	0	0	100	0	32	1020600	831000	32	266709	438286	0							978313	796569	255658	420126	0	13.7936	13.5881	3.46574	12.4516	12.9483	184.636	12.0113	155.042	167.659		0	0	1	0	0	30572.3	2.82865e-08	0.000168186
23929	37893	0	0	100	0	32	1166500	309000	23	200000	473500	0							1.11817e+06	296197	191713	453881	0	13.9272	12.5988	3.13549	12.1638	13.0256	158.729	9.83132	147.957	169.666		0	0	1	0	0	48616	3.6952e-08	0.000192229
23929	37894	0	0	100	0	32	2015000	1520000	22	112500	931465	0							1.93151e+06	1.45702e+06	107839	892871	0	14.4738	14.1919	3.09104	11.5884	13.7022	201.41	9.55454	134.291	187.75		0	0	1	0	0	87796	1.1026e-07	0.000332054
23922	37908	0	0	100	0	32	815000	270000	51	137910	140617	0							781232	258813	132196	134791	0	13.5686	12.4639	3.93183	11.792	11.8115	155.348	15.4593	139.052	139.511		0	0	1	0	0	15318.3	1.80378e-08	0.000134305
23922	37912	0	0	100	0	32	663000	9800	55	164110	156800	0							635530	9393.95	157310	150303	0	13.3622	9.14782	4.00733	11.966	11.9204	83.6826	16.0587	143.185	142.096		0	0	1	0	0	11555.1	1.1937e-08	0.000109257
23922	37917	0	0	100	0	32	682800	185000	26	134503	148384	0							654509	177335	128930	142236	0	13.3916	12.0858	3.2581	11.767	11.8652	146.066	10.6152	138.463	140.784		0	0	1	0	0	25173.4	1.26606e-08	0.000112519
23922	37918	0	0	100	0	32	454500	200000	25	96440	129180	0							435669	191713	92444.2	123828	0	12.9846	12.1638	3.21888	11.4344	11.7266	147.957	10.3612	130.745	137.514		0	0	1	0	0	17426.7	5.60966e-09	7.48976e-05
23922	37924	0	0	100	0	32	525231	149000	20	99407	137117	0							503469	142826	95288.2	131436	0	13.1293	11.8694	2.99573	11.4647	11.7863	140.882	8.97441	131.438	138.916		0	0	1	0	0	25173.4	7.49151e-09	8.65535e-05
23922	37934	0	0	100	0	32	525231	444000	20	79560	153647	0							503469	425604	76263.6	147281	0	13.1293	12.9613	2.99573	11.242	11.9001	167.994	8.97441	126.381	141.612		0	0	1	0	0	25173.4	7.49151e-09	8.65535e-05
23929	37953	0	0	100	0	32	764638	101000	24	150440	298280	0							732956	96815.2	144207	285921	0	13.5048	11.4806	3.17805	11.879	12.5635	131.803	10.1	141.111	157.841		0	0	1	0	0	30539.9	1.58774e-08	0.000126006
23922	37955	0	0	100	0	32	682800	160000	26	135459	152455	0							654509	153371	129846	146138	0	13.3916	11.9406	3.2581	11.7741	11.8923	142.578	10.6152	138.63	141.427		0	0	1	0	0	25173.4	1.26606e-08	0.000112519
23922	37960	0	0	100	0	32	289400	230000	29	39430	43987	0							277409	220470	37796.3	42164.5	0	12.5332	12.3035	3.3673	10.54	10.6493	151.377	11.3387	111.091	113.408		0	0	1	0	0	9565.83	2.27439e-09	4.76906e-05
23922	37961	0	0	100	0	32	442545	837000	20	122597	175757	0							424209	802320	117517	168475	0	12.958	13.5953	2.99573	11.6743	12.0345	184.831	8.97441	136.29	144.83		0	0	1	0	0	21210.4	5.31843e-09	7.29276e-05
23922	37964	0	0	100	0	32	927250	370000	62	205100	143460	0							888831	354670	196602	137516	0	13.6977	12.7789	4.12713	12.1889	11.8315	163.301	17.0332	148.57	139.984		0	0	1	0	0	14336	2.33487e-08	0.000152803
23922	37966	0	0	100	0	32	449700	323000	29	57743	129071	0							431067	309617	55350.5	123723	0	12.974	12.6431	3.3673	10.9214	11.7258	159.848	11.3387	119.278	137.494		0	0	1	0	0	14864.4	5.49179e-09	7.41066e-05
23922	37971	0	0	100	0	32	604016	800000	23	96789	156975	0							578990	766853	92778.7	150471	0	13.269	13.5501	3.13549	11.438	11.9215	183.604	9.83132	130.827	142.123		0	0	1	0	0	25173.5	9.90753e-09	9.95366e-05
23922	37979	0	0	100	0	32	945416	70000	36	370635	76049	0							906244	67099.7	355278	72898	0	13.7171	11.1139	3.58352	12.7807	11.1968	123.52	12.8416	163.345	125.369		0	0	1	0	0	25173.5	2.42725e-08	0.000155796
23929	37990	0	0	100	0	36	87641913	36059118	374	25479553	20927127	0							8.40106e+07	3.45651e+07	2.44238e+07	2.006e+07	0	18.2465	17.3584	5.92426	17.0111	16.8142	301.312	35.0968	289.377	282.719		0	0	1	1	0	224627	0.000208589	0.0144426
24102	38001	0	0	57	43	32	637400960	101564447	682	163033866	17466650	163033866							6.10991e+08	9.73563e+07	1.56279e+08	1.67429e+07	1.56279e+08	20.2306	18.3939	6.52503	18.8672	16.6335	338.335	42.576	355.969	276.673		0	1	1	1	1	895882	0.011033	0.105038
24103	38064	0	0	100	0	32	503452810	198223494	491	263745439	2438117	0							4.82593e+08	1.9001e+08	2.52818e+08	2.3371e+06	0	19.9947	19.0626	6.19644	19.3482	14.6644	363.382	38.3959	374.352	215.045		0	0	1	1	0	982878	0.00688313	0.0829646
24103	38066	0	0	100	0	32	332217333	28006052	324	189023354	5624358	11666370							3.18452e+08	2.68457e+07	1.81191e+08	5.39132e+06	1.1183e+07	19.579	17.1056	5.78074	19.0151	15.5003	292.602	33.417	361.573	240.259		0	0	1	1	1	982878	0.00299718	0.0547465
32903	38181	0	0	100	0	32	1022952	2925250	29	337941	5802	318405							980568	2.80405e+06	323939	5561.6	305212	13.7959	14.8466	3.3673	12.6883	8.62364	220.421	11.3387	160.993	74.3672		0	0	1	0	1	33812.7	2.8417e-08	0.000168574
22292	38761	0	0	100	0	33	16045000	15269500	187	11218700	890950	0							1.53802e+07	1.46368e+07	1.07539e+07	854035	0	16.5486	16.4991	5.23111	16.1908	13.6577	272.219	27.3645	262.141	186.534		0	0	1	1	0	82247.1	6.99114e-06	0.00264408
23922	38811	0	0	100	0	33	426900	309500	20	134064	81736	0							409212	296676	128509	78349.4	0	12.922	12.6004	2.99573	11.7638	11.2689	158.77	8.97441	138.386	126.989		0	0	1	0	0	20460.6	4.94904e-09	7.03494e-05
23932	39022	0	0	100	0	34	451500	616450	28	114575	45510	0							432793	590908	109828	43624.4	0	12.978	13.2894	3.3322	11.6067	10.6834	176.609	11.1036	134.715	114.134		0	0	1	0	0	15456.9	5.53585e-09	7.44033e-05
32120	39030	0	0	100	0	34	1745804	913464	31	333605	20672	0	100						1.67347e+06	875616	319783	19815.5	0	14.3304	13.6827	3.43399	12.6754	9.89422	187.216	11.7923	160.666	97.8956		1	0	1	0	0	53982.9	8.27674e-08	0.000287693
22292	39347	0	0	100	0	35	3110590	877000	320	1835664	41826	0							2.98171e+06	840663	1.75961e+06	40093	0	14.908	13.6419	5.76832	14.3806	10.599	186.103	33.2735	206.802	112.338		0	0	1	1	0	9317.84	2.62757e-07	0.000512598
22292	39409	0	0	100	0	35	1794696	696000	271	1131129	75299	0							1.72034e+06	667162	1.08426e+06	72179.1	0	14.358	13.4108	5.60212	13.8964	11.1869	179.849	31.3837	193.11	125.147		0	0	1	1	0	6348.1	8.74682e-08	0.00029575
23123	39531	64	0	36	0	35	232770216	150460667	714	102432596	66000893	20338904	51						2.23126e+08	1.44227e+08	9.81885e+07	6.32663e+07	1.94962e+07	19.2232	18.7869	6.57088	18.4024	17.9629	352.947	43.1765	338.648	322.664		1	0	1	1	1	312501	0.00147137	0.0383585
23962	39565	0	0	100	0	35	20647035	2884901	105	12283508	325160	12190614							1.97916e+07	2.76537e+06	1.17746e+07	311688	1.16855e+07	16.8008	14.8327	4.65396	16.2815	12.6498	220.009	21.6593	265.086	160.016		0	0	1	1	1	188491	1.15767e-05	0.00340245
32112	39653	0	0	100	0	35	1713478	1574326	49	699019	25505	0							1.64248e+06	1.5091e+06	670056	24448.2	0	14.3117	14.227	3.89182	13.4151	10.1043	202.408	15.1463	179.965	102.097		0	0	1	0	0	33520.1	7.97307e-08	0.000282366
32300	39656	0	0	100	0	35	808720	580000	31	284000	65550	0							775212	555969	272233	62834	0	13.5609	13.2285	3.43399	12.5144	11.0483	174.992	11.7923	156.611	122.064		0	0	1	0	0	25006.8	1.77609e-08	0.00013327
23921	39779	0	0	100	0	51	360000	855000	21	28000	80090	0							345084	819574	26839.9	76771.6	0	12.7515	13.6165	3.04452	10.1976	11.2486	185.41	9.26912	103.992	126.531		0	0	0	0	0	16432.6	3.51944e-09	5.93249e-05
23932	39828	0	0	100	0	52	185609	185632	22	10833	3722	0	6.74						177919	177941	10384.2	3567.78	0	12.0891	12.0892	3.09104	9.24804	8.1797	146.149	9.55454	85.5262	66.9075		1	0	0	0	0	8087.21	9.35549e-10	3.05867e-05
23962	39972	0	0	100	0	73	88626500	26970000	679	23978860	13177205	0	37.88						8.49544e+07	2.58525e+07	2.29853e+07	1.26312e+07	0	18.2576	17.0679	6.52062	16.9504	16.3517	291.314	42.5185	287.315	267.378		1	0	0	1	0	125117	0.000213302	0.0146049
22220	40088	0	0	100	0	12	166103725	26651602	236	59200824	1004272	9219907							1.59221e+08	2.55473e+07	5.67479e+07	962662	8.8379e+06	18.8858	17.056	5.46383	17.8541	13.7775	290.909	29.8535	318.77	189.818		0	0	0	1	1	674667	0.000749251	0.0273724
22220	40092	0	0	100	0	12	3357470	2210000	50	1400000	120000	0							3.21836e+06	2.11843e+06	1.34199e+06	115028	0	14.9844	14.5662	3.91202	14.1097	11.6529	212.174	15.3039	199.083	135.791		0	0	0	0	0	64367.2	3.06121e-07	0.000553282
22220	40545	0	0	100	0	31	183663129	135681700	482	100981144	24685244	0							1.76053e+08	1.3006e+08	9.67972e+07	2.36625e+07	0	18.9863	18.6835	6.17794	18.3881	16.9794	349.073	38.167	338.123	288.3		0	0	1	1	0	365256	0.000916036	0.0302661
22299	40546	0	0	100	0	31	4525000	2870000	71	2210000	359116	0							4.33751e+06	2.75109e+06	2.11843e+06	344237	0	15.2828	14.8275	4.26268	14.5662	12.7491	219.855	18.1704	212.174	162.539		0	0	1	0	0	61091.7	5.56039e-07	0.000745681
22299	40936	0	0	100	0	36	10698613	1110000	46	4781883	2107271	0							1.02553e+07	1.06401e+06	4.58375e+06	2.01996e+06	0	16.1433	13.8776	3.82864	15.338	14.5186	192.587	14.6585	235.255	210.789		0	0	1	0	0	222942	3.1083e-06	0.00176304
22220	40970	0	0	100	0	32	61729101	7295000	162	41955916	229297	0							5.91715e+07	6.99274e+06	4.02175e+07	219796	0	17.8959	15.7604	5.0876	17.5098	12.3005	248.39	25.8836	306.594	151.301		0	0	1	1	0	365256	0.000103478	0.0101724
22299	40985	0	0	100	0	36	250422472	36024647	297	221580509	410073	49781712							2.40047e+08	3.4532e+07	2.124e+08	393082	4.77191e+07	19.2963	17.3574	5.69373	19.174	12.8818	301.279	32.4186	367.642	165.94		0	0	1	1	1	808238	0.001703	0.0412674
22292	41037	0	0	100	0	36	16533844	470000	155	8117502	3363742	0							1.58488e+07	450526	7.78117e+06	3.22437e+06	0	16.5786	13.0182	5.04343	15.8672	14.9862	169.473	25.4361	251.769	224.588		0	0	1	1	0	102250	7.42363e-06	0.00272463
22220	41046	0	0	100	0	36	97166178	14226061	255	62667348	3855225	0							9.31403e+07	1.36366e+07	6.00708e+07	3.69549e+06	0	18.3496	16.4283	5.54126	17.911	15.1226	269.888	30.7056	320.805	228.694		0	0	1	1	0	365256	0.000256389	0.0160121
23951	41074	0	0	100	0	32	2555100	2703000	27	1624080	152950	0							2.44923e+06	2.59101e+06	1.55679e+06	146613	0	14.7113	14.7676	3.29584	14.2581	11.8956	218.081	10.8625	203.294	141.504		0	0	1	0	0	90712.4	1.7729e-07	0.000421058
23922	41084	0	0	100	0	36	682800	545181	26	255592	72541	0							654509	522592	245002	69535.4	0	13.3916	13.1666	3.2581	12.409	11.1496	173.358	10.6152	153.984	124.313		0	0	1	0	0	25173.4	1.26606e-08	0.000112519
23922	41090	0	0	100	0	32	416432	275000	27	121308	127340	0							399178	263606	116282	122064	0	12.8972	12.4822	3.29584	11.6638	11.7123	155.806	10.8625	136.044	137.178		0	0	1	0	0	14784.4	4.7093e-09	6.86244e-05
23922	41099	0	0	100	0	32	409300	180000	28	106000	124628	0							392341	172542	101608	119464	0	12.8799	12.0584	3.3322	11.5289	11.6908	145.405	11.1036	132.915	136.674		0	0	1	0	0	14012.2	4.54938e-09	6.74491e-05
23922	41100	0	0	100	0	32	590750	701000	36	90109	153947	0							566273	671955	86375.5	147568	0	13.2468	13.4179	3.58352	11.3665	11.902	180.041	12.8416	129.196	141.659		0	0	1	0	0	15729.8	9.47711e-09	9.73504e-05
23922	41102	0	0	100	0	32	452000	388000	28	71641	126698	0							433272	371924	68672.7	121448	0	12.9791	12.8264	3.3322	11.1371	11.7072	164.518	11.1036	124.035	137.06		0	0	1	0	0	15474	5.54811e-09	7.44857e-05
23922	41114	0	0	100	0	32	891500	829000	56	124340	278687	0							854562	794652	119188	267140	0	13.6583	13.5857	4.02535	11.6885	12.4955	184.57	16.2035	136.62	156.138		0	0	1	0	0	15260	2.1583e-08	0.000146911
23922	41115	0	0	100	0	32	656539	250000	25	132014	163726	0							629336	239642	126544	156942	0	13.3524	12.3869	3.21888	11.7483	11.9636	153.435	10.3612	138.024	143.129		0	0	1	0	0	25173.5	1.17055e-08	0.000108192
23922	41118	0	0	100	0	32	489800	278000	34	66950	140150	0							469506	266482	64176	134343	0	13.0594	12.4931	3.52636	11.0694	11.8082	156.077	12.4352	122.531	139.432		0	0	1	0	0	13809	6.51487e-09	8.07148e-05
23922	41119	0	0	100	0	32	479150	330000	34	132500	137336	0							459297	316327	127010	131646	0	13.0375	12.6645	3.52636	11.752	11.7879	160.39	12.4352	138.11	138.954		0	0	1	0	0	13508.7	6.23464e-09	7.89597e-05
23922	41122	0	0	100	0	32	681500	624000	41	89560	191979	0							653263	598146	85849.2	184025	0	13.3897	13.3016	3.71357	11.3603	12.1228	176.932	13.7906	129.058	146.963		0	0	1	0	0	15933.2	1.26125e-08	0.000112305
24102	41204	0	0	62	38	36	6213070	17472015	58	1902343	1033681	206269	14.5						5.95564e+06	1.67481e+07	1.82352e+06	990852	197723	15.5998	16.6338	4.06044	14.4163	13.8063	276.683	16.4872	207.829	190.614		1	1	1	0	1	102683	1.04829e-06	0.00102386
32402	41264	0	0	100	0	32	54120287	4897635	1573	11580000	517199	11580000	75						5.18779e+07	4.69471e+06	1.11002e+07	495770	1.11002e+07	17.7644	15.3619	7.36074	16.2225	13.1139	235.989	54.1805	263.169	171.974		1	0	1	1	1	32980.2	7.95406e-05	0.00891855
22199	41630	0	0	100	0	33	23161534	2099810	165	10290504	1331806	0							2.22019e+07	2.01281e+06	9.86413e+06	1.27662e+06	0	16.9157	14.515	5.10595	16.1044	14.0597	210.686	26.0707	259.352	197.676		0	0	1	1	0	134557	1.45681e-05	0.00381682
22220	41694	0	0	100	0	33	292398233	102408397	1698	77110432	14647193	0	35						2.80283e+08	9.81653e+07	7.39155e+07	1.40403e+07	0	19.4513	18.4022	7.43721	18.1184	16.4574	338.64	55.312	328.278	270.847		1	0	1	1	0	165067	0.00232176	0.0481847
22220	41700	0	0	100	0	33	98460000	5540000	188	89425000	793670	0							9.43805e+07	5.31046e+06	8.57198e+07	760786	0	18.3628	15.4852	5.23644	18.2666	13.5421	239.791	27.4203	333.668	183.389		0	0	1	1	0	502024	0.000263262	0.0162253
23922	41758	0	0	100	0	33	454575	683000	22	85800	135096	0							435740	654701	82245	129499	0	12.9848	13.3919	3.09104	11.3175	11.7714	179.344	9.55454	128.085	138.566		0	0	1	0	0	19806.4	5.61151e-09	7.491e-05
32903	41823	0	0	100	0	33	214830227	49760918	2882	21221490	2387357	19619631	100						2.05929e+08	4.76992e+07	2.03422e+07	2.28844e+06	1.88067e+07	19.143	17.6804	7.96624	16.8282	14.6434	312.597	63.461	283.189	214.429		1	0	1	1	1	71453.5	0.00125331	0.0354021
23957	41893	0	0	100	0	34	36629000	11640000	62	14904885	1901060	0							3.51113e+07	1.11577e+07	1.42873e+07	1.82229e+06	0	17.374	16.2276	4.12713	16.4749	14.4156	263.336	17.0332	271.422	207.81		0	0	1	0	0	566312	3.6435e-05	0.00603614
32112	41905	0	0	100	0	34	3123210	1623986	54	1277606	88252	0	79.89						2.9938e+06	1.5567e+06	1.22467e+06	84595.4	0	14.9121	14.2581	3.98898	14.0182	11.3456	203.293	15.912	196.509	128.723		1	0	1	0	0	55440.8	2.64893e-07	0.000514678
32903	41906	0	0	100	0	34	1164049	636600	33	367173	18313	0							1.11582e+06	610224	351960	17554.2	0	13.9251	13.3216	3.49651	12.7713	9.77305	177.465	12.2256	163.105	95.5125		0	0	1	0	0	33812.7	3.67969e-08	0.000191825
32112	41907	0	0	100	0	34	1091271	735000	33	716710	8095	1250	24						1.04606e+06	704546	687014	7759.6	1198.21	13.8605	13.4653	3.49651	13.4401	8.95669	181.315	12.2256	180.637	80.2222		1	0	1	0	1	31698.7	3.23395e-08	0.000179832
22199	42697	0	0	100	0	35	3867387	1915000	20	1890098	819833	0							3.70715e+06	1.83566e+06	1.81178e+06	785865	0	15.1258	14.4229	2.99573	14.4098	13.5745	208.02	8.97441	207.643	184.268		0	0	1	0	0	185357	4.06166e-07	0.000637312
22292	42718	0	0	100	0	35	2560079	651000	24	481288	1323016	0							2.45401e+06	624027	461347	1.2682e+06	0	14.7132	13.3439	3.17805	13.0419	14.0531	178.061	10.1	170.091	197.49		0	0	1	0	0	102250	1.77982e-07	0.000421879
22220	42728	0	0	100	0	35	25265451	1552579	110	22369730	506450	0							2.42186e+07	1.48825e+06	2.14429e+07	485466	0	17.0026	14.2131	4.70048	16.8809	13.0929	202.013	22.0945	284.965	171.423		0	0	1	1	0	220169	1.73349e-05	0.00416353
22220	42730	0	0	100	0	35	12955490	2350000	34	7795305	955958	0							1.24187e+07	2.25263e+06	7.47232e+06	916349	0	16.3347	14.6276	3.52636	15.8267	13.7282	213.967	12.4352	250.485	188.462		0	0	1	0	0	365256	4.55802e-06	0.00213495
22220	42731	0	0	100	0	35	3356788	1540000	61	2353830	233036	0							3.2177e+06	1.47619e+06	2.2563e+06	223381	0	14.9842	14.205	4.11087	14.6292	12.3166	201.781	16.8993	214.015	151.699		0	0	1	0	0	52749.3	3.05996e-07	0.000553169
23119	42758	0	0	100	0	35	1013344	648421	24	416422	3439	0							971358	621555	399168	3296.51	0	13.7865	13.34	3.17805	12.8971	8.10062	177.955	10.1	166.336	65.62		0	0	1	0	0	40473.2	2.78857e-08	0.00016699
23953	42770	0	0	100	0	35	5551496	87750	24	3436965	15926	0							5.32148e+06	84114.2	3.29456e+06	15266.1	0	15.4873	11.3399	3.17805	15.0078	9.63339	128.594	10.1	225.234	92.8022		0	0	1	0	0	221728	8.36929e-07	0.000914838
23953	42772	0	0	100	0	35	748856	3853000	20	213750	11936	0							717828	3.69336e+06	204894	11441.5	0	13.484	15.122	2.99573	12.2302	9.345	228.676	8.97441	149.579	87.329		0	0	1	0	0	35891.4	1.52288e-08	0.000123405
23951	42774	0	0	100	0	35	485200	1460050	22	142400	6472	0	30						465097	1.39956e+06	136500	6203.84	0	13.05	14.1517	3.09104	11.8241	8.73292	200.27	9.55454	139.809	76.264		1	0	1	0	0	21140.8	6.39308e-09	7.99567e-05
23922	42811	0	0	100	0	35	479800	785000	22	47700	32880	0							459920	752475	45723.6	31517.7	0	13.0388	13.5311	3.09104	10.7304	10.3583	183.091	9.55454	115.141	107.294		0	0	1	0	0	20905.5	6.25157e-09	7.90669e-05
23922	42813	0	0	100	0	35	2125800	825000	45	1172487	50880	0							2.03772e+06	790817	1.12391e+06	48771.9	0	14.5273	13.5808	3.80666	13.9323	10.7949	184.439	14.4907	194.11	116.53		0	0	1	0	0	45282.7	1.22719e-07	0.000350313
24103	42836	0	0	0	100	35	30915610	5366240	128	24867372	1727400	562186	75.67						2.96347e+07	5.1439e+06	2.3837e+07	1.65583e+06	538893	17.2045	15.4533	4.85203	16.9868	14.3198	238.805	23.5422	288.55	205.057		1	1	1	1	1	231521	2.59552e-05	0.00509462
23953	42902	0	0	100	0	35	37241289	9852125	161	22240079	996947	0							3.56983e+07	9.44392e+06	2.13186e+07	955640	0	17.3906	16.0609	5.0814	16.8751	13.7701	257.952	25.8207	284.769	189.617		0	0	1	1	0	221728	3.76633e-05	0.00613704
32300	42909	0	0	100	0	35	7543707	1485874	129	2871450	94847	0							7.23115e+06	1.42431e+06	2.75248e+06	90917.2	0	15.7939	14.1692	4.85981	14.828	11.4177	200.766	23.6178	219.87	130.364		0	0	1	1	0	56055.4	1.54539e-06	0.00124314
22299	42980	0	0	100	0	35	6047042	2700000	26	2734466	1131890	0							5.79649e+06	2.58813e+06	2.62117e+06	1.08499e+06	0	15.5728	14.7664	3.2581	14.7791	13.8971	218.048	10.6152	218.423	193.129		0	0	1	0	0	222942	9.93012e-07	0.0009965
32402	42985	0	0	100	0	35	16269076	250400	104	10338381	1549719	0							1.5595e+07	240025	9.91003e+06	1.48551e+06	0	16.5625	12.3885	4.64439	16.1091	14.2113	153.475	21.5704	259.502	201.96		0	0	1	1	0	149952	7.18777e-06	0.002681
32402	42987	0	0	100	0	35	957970	1950000	47	264000	60818	0							918278	1.8692e+06	253062	58298.1	0	13.7303	14.441	3.85015	12.4414	10.9733	208.543	14.8236	154.788	120.414		0	0	1	0	0	19537.8	2.49214e-08	0.000157865
32402	42989	0	0	100	0	35	4223702	23100	27	2798266	223955	0							4.0487e+06	22142.9	2.68232e+06	214676	0	15.2139	10.0053	3.29584	14.8022	12.2769	100.105	10.8625	219.105	150.722		0	0	1	0	0	149952	4.84457e-07	0.000696029
22112	43221	0	0	100	0	73	8424800	2969612	33	1328660	225323	0							8.07573e+06	2.84657e+06	1.27361e+06	215987	0	15.9044	14.8616	3.49651	14.0574	12.283	220.868	12.2256	197.61	150.871		0	0	0	0	0	244719	1.92747e-06	0.00138833
22123	43291	0	0	100	0	12	3121198953	17028642	316	2984567402	10659588	0	100						2.99188e+09	1.63231e+07	2.86091e+09	1.02179e+07	0	21.8192	16.6081	5.75574	21.7744	16.1397	275.829	33.1286	474.125	260.488		1	0	0	1	0	9.46797e+06	0.264552	0.514346
22299	43909	0	0	100	0	32	16184622	1416821	95	4750885	823427	0							1.5514e+07	1.35812e+06	4.55404e+06	789310	0	16.5573	14.1216	4.55388	15.3315	13.5789	199.42	20.7378	235.056	184.387		0	0	1	0	0	163306	7.11334e-06	0.00266708
22220	43912	0	0	100	0	32	3068300	2533800	47	981163	681804	0							2.94117e+06	2.42882e+06	940510	653555	0	14.8943	14.7029	3.85015	13.7542	13.3902	216.176	14.8236	189.177	179.297		0	0	1	0	0	62578.1	2.55661e-07	0.000505629
22299	43919	0	0	0	100	32	73764563	24752160	184	28920457	120676	23552375	2.88						7.07082e+07	2.37266e+07	2.77222e+07	115676	2.25765e+07	18.0741	16.9821	5.21494	17.1377	11.6585	288.392	27.1956	293.702	135.922		1	1	1	1	1	384284	0.000147762	0.0121558
22220	43920	0	0	100	0	36	71701127	36999507	488	47331245	1001908	18932499	14						6.87303e+07	3.54665e+07	4.53702e+07	960396	1.81481e+07	18.0457	17.3841	6.19032	17.6304	13.7751	302.207	38.32	310.83	189.753		1	0	1	1	1	140841	0.000139611	0.0118157
22220	43922	0	0	100	0	36	65158496	3320000	171	44250430	358825	0							6.24588e+07	3.18244e+06	4.2417e+07	343958	0	17.95	14.9732	5.14166	17.5631	12.7483	224.195	26.4367	308.461	162.518		0	0	1	1	0	365256	0.000115295	0.0107376
22220	43925	0	0	0	100	32	36580208	28800000	96	25030238	13554	0							3.50646e+07	2.76067e+07	2.39932e+07	12992.4	0	17.3727	17.1336	4.56435	16.9933	9.47212	293.559	20.8333	288.772	89.7211		0	1	1	0	0	365256	3.6338e-05	0.0060281
32402	43938	0	0	100	0	32	6200200	11466640	293	1590130	404970	0	100						5.9433e+06	1.09915e+07	1.52425e+06	388191	0	15.5978	16.2126	5.68017	14.237	12.8693	262.85	32.2644	202.692	165.618		1	0	1	1	0	20284.3	1.04395e-06	0.00102174
23929	43940	0	0	100	0	36	236143680	4082410	518	21157027	30385585	12140521	20						2.26359e+08	3.91326e+06	2.02804e+07	2.91266e+07	1.16375e+07	19.2376	15.1799	6.24998	16.8252	17.1872	230.429	39.0622	283.086	295.399		1	0	1	1	1	436987	0.00151433	0.0389144
23942	43946	0	0	100	0	32	1620000	1150000	37	260280	607590	0							1.55288e+06	1.10235e+06	249496	582415	0	14.2556	13.913	3.61092	12.4272	13.2749	193.57	13.0387	154.435	176.224		0	0	1	0	0	41969.7	7.12686e-08	0.000266962
23922	43964	0	0	100	0	32	612000	370000	47	162000	139938	0							586643	354670	155288	134140	0	13.2822	12.7789	3.85015	11.953	11.8066	163.301	14.8236	142.875	139.397		0	0	1	0	0	12481.8	1.01712e-08	0.000100852
23922	43966	0	0	100	0	32	636000	9300	47	156446	148500	0							609648	8914.67	149964	142347	0	13.3206	9.09545	3.85015	11.9181	11.866	82.7273	14.8236	142.042	140.803		0	0	1	0	0	12971.2	1.09846e-08	0.000104807
23923	43973	0	0	0	100	36	12410034	4404667	128	3002465	3692579	374024							1.18958e+07	4.22217e+06	2.87806e+06	3.53958e+06	358527	16.2917	15.2559	4.85203	14.8726	15.0795	232.741	23.5422	221.195	227.392		0	1	1	1	1	92936.3	4.18229e-06	0.00204507
23962	43976	0	0	100	0	32	3861000	720000	43	2719200	359600	0	75.56						3.70103e+06	690168	2.60653e+06	344701	0	15.1241	13.4447	3.7612	14.7735	12.7504	180.76	14.1466	218.257	162.574		1	0	1	0	0	86070.4	4.04826e-07	0.000636259
32909	44135	0	0	100	0	32	44469850	25691266	312	27034718	2777372	0							4.26273e+07	2.46268e+07	2.59146e+07	2.6623e+06	0	17.568	17.0193	5.743	17.0703	14.7947	289.658	32.9821	291.396	218.883		0	0	1	1	0	136626	5.37032e-05	0.00732824
32909	44136	0	0	100	0	36	7126578	10446410	50	3061798	1071087	0							6.8313e+06	1.00136e+07	2.93494e+06	1.02671e+06	0	15.737	16.1195	3.91202	14.8922	13.8419	259.837	15.3039	221.778	191.597		0	0	1	0	0	136626	1.37921e-06	0.0011744
22220	44392	0	0	100	0	33	90286893	55004037	1166	72222645	5981541	63442828	100						8.6546e+07	5.2725e+07	6.92302e+07	5.73371e+06	6.08142e+07	18.2762	17.7806	7.06133	18.0529	15.5619	316.15	49.8624	325.909	242.172		1	0	1	1	1	74224.7	0.00022137	0.0148785
22291	44399	0	0	100	0	33	408593040	27849406	1265	189465483	5535986	6317022							3.91664e+08	2.66955e+07	1.81615e+08	5.30661e+06	6.05529e+06	19.7859	17.1	7.14283	19.0174	15.4845	292.41	51.02	361.662	239.769		0	0	1	1	1	309616	0.00453367	0.0673326
23953	44413	0	0	100	0	33	342233545	44644403	490	214521564	14384746	64550898							3.28054e+08	4.27946e+07	2.05633e+08	1.37887e+07	6.18763e+07	19.6087	17.5719	6.19441	19.1416	16.4394	308.772	38.3707	366.401	270.253		0	0	1	1	1	669497	0.00318063	0.0563971
32300	44438	0	0	100	0	33	1513833	2314700	43	384250	44382	0							1.45111e+06	2.21879e+06	368329	42543.1	0	14.1878	14.6125	3.7612	12.8167	10.6583	213.524	14.1466	164.269	113.599		0	0	1	0	0	33746.7	6.22335e-08	0.000249466
32903	44441	0	0	100	0	33	212575100	14580649	2709	10358897	2374050	2380316	95						2.03767e+08	1.39765e+07	9.92969e+06	2.27569e+06	2.28169e+06	19.1325	16.4529	7.90433	16.111	14.6378	270.698	62.4785	259.566	214.265		1	0	1	1	1	75218.7	0.00122714	0.0350305
32909	44442	0	0	100	0	33	14922042	946665	177	10444990	113658	0	89.93						1.43038e+07	907441	1.00122e+07	108949	0	16.476	13.7184	5.17615	16.1193	11.5986	188.194	26.7925	259.832	134.528		1	0	1	1	0	80812.3	6.04679e-06	0.00245902
23962	44471	0	0	100	0	34	1971500	956000	35	896500	250014	0	25.62						1.88981e+06	916390	859355	239655	0	14.452	13.7282	3.55535	13.6639	12.387	188.463	12.6405	186.703	153.437		1	0	1	0	0	53994.7	1.05551e-07	0.000324886
23955	44474	0	0	100	0	34	46376755	12450214	268	26262562	2710051	6175581							4.44552e+07	1.19344e+07	2.51744e+07	2.59776e+06	5.91971e+06	17.61	16.2949	5.59099	17.0413	14.7702	265.525	31.2591	290.407	218.158		0	0	1	1	1	165878	5.84076e-05	0.00764248
22220	44761	0	0	100	0	35	10772700	16300000	64	9011700	397240	0							1.03264e+07	1.56246e+07	8.63831e+06	380781	0	16.1502	16.5644	4.15888	15.9717	12.85	274.378	17.2963	255.096	165.122		0	0	1	0	0	161349	3.1515e-06	0.00177525
22123	44767	0	0	100	0	35	2157274	1904000	25	1919500	84506	1919500							2.06789e+06	1.82511e+06	1.83997e+06	81004.6	1.83997e+06	14.542	14.4172	3.21888	14.4253	11.3023	207.854	10.3612	208.088	127.741		0	0	1	0	1	82715.6	1.2638e-07	0.0003555
23922	44785	0	0	100	0	35	597730	140000	24	109185	76485	0							572964	134199	104661	73316	0	13.2586	11.8071	3.17805	11.5585	11.2025	139.407	10.1	133.599	125.497		0	0	1	0	0	23873.5	9.70239e-09	9.85007e-05
24101	44798	0	0	0	100	35	120096309	1388719	108	108894572	1339265	108894572	73.43						1.1512e+08	1.33118e+06	1.04383e+08	1.28377e+06	1.04383e+08	18.5615	14.1016	4.68213	18.4636	14.0653	198.854	21.9224	340.904	197.833		1	1	1	1	1	1.06593e+06	0.000391677	0.0197908
24101	44799	0	0	100	0	35	69137066	30678868	231	40126714	2327100	0							6.62725e+07	2.94077e+07	3.84641e+07	2.23068e+06	0	18.0093	17.1968	5.44242	17.4652	14.6178	295.729	29.6199	305.034	213.681		0	0	1	1	0	286894	0.000129805	0.0113932
24201	44806	0	0	0	100	35	270000000	4562034	99	140708890	4291527	101742208	3.92						2.58813e+08	4.37301e+06	1.34879e+08	4.11371e+06	9.75267e+07	19.3716	15.291	4.59512	18.7199	15.2298	233.814	21.1151	350.434	231.948		1	1	1	0	1	2.61427e+06	0.00197968	0.0444936
32300	44837	0	0	100	0	35	897000	530000	21	325250	75650	0							859834	508040	311774	72515.6	0	13.6645	13.1383	3.04452	12.65	11.1916	172.615	9.26912	160.023	125.251		0	0	1	0	0	40944.5	2.18501e-08	0.000147818
32903	44841	0	0	100	0	35	709333	640000	70	37350	7195	0							679943	613483	35802.5	6896.89	0	13.4298	13.3269	4.2485	10.4858	8.83883	177.606	18.0497	109.951	78.1248		0	0	1	0	0	9713.47	1.36637e-08	0.000116892
22220	44880	0	0	100	0	61	4580000	2413000	58	2928200	201488	0							4.39024e+06	2.31302e+06	2.80687e+06	193140	0	15.2949	14.6541	4.06044	14.8476	12.1712	214.742	16.4872	220.451	148.137		0	0	0	0	0	75693.7	5.69639e-07	0.000754744
23990	44932	0	0	100	0	72	6810120	148000	56	2000000	2106858	0							6.52795e+06	141868	1.91713e+06	2.01956e+06	0	15.6916	11.8627	4.02535	14.4663	14.5184	140.722	16.2035	209.275	210.784		0	0	0	0	0	116571	1.25944e-06	0.00112225
23990	45092	0	0	100	0	19	2738000	745000	30	774100	876720	0							2.62456e+06	714132	742026	840395	0	14.7804	13.4788	3.4012	13.5171	13.6416	181.679	11.5681	182.713	186.094		0	0	0	0	0	87485.2	2.0358e-07	0.000451199
22199	45203	0	0	100	0	31	2792294	1247072	58	1202663	149353	0	4						2.6766e+06	1.1954e+06	1.15283e+06	143165	0	14.8001	13.994	4.06044	13.9577	11.8718	195.832	16.4872	194.818	140.938		1	0	1	0	0	46148.3	2.11734e-07	0.000460146
22291	45510	0	0	0	100	32	82284286	50601447	267	59034682	11449	55627682							7.8875e+07	4.85049e+07	5.65887e+07	10974.6	5.33228e+07	18.1834	17.6972	5.58725	17.8513	9.30334	313.19	31.2173	318.67	86.5522		0	1	1	1	1	295412	0.000183866	0.0135597
22220	45525	0	0	100	0	32	137556825	200472892	361	90877803	891635	41162435							1.31857e+08	1.92167e+08	8.71124e+07	854692	3.94569e+07	18.6972	19.0739	5.88888	18.2827	13.6585	363.813	34.6789	334.257	186.555		0	0	1	1	1	365256	0.000513846	0.0226682
22220	45532	0	0	100	0	36	54108225	3602880	142	29032259	2931756	0							5.18663e+07	3.4536e+06	2.78294e+07	2.81028e+06	0	17.7642	15.0549	4.95583	17.1416	14.8488	226.651	24.5602	293.835	220.487		0	0	1	1	0	365256	7.95051e-05	0.00891656
22291	45537	0	0	100	0	32	294734968	56181528	214	124525393	25492	49810154	80						2.82523e+08	5.38537e+07	1.19366e+08	24435.8	4.77464e+07	19.4593	17.8018	5.36598	18.5977	10.1038	316.903	28.7937	345.875	102.087		1	0	1	1	1	1.3202e+06	0.00235902	0.0485698
22220	45539	0	0	100	0	36	3735592	6907000	50	1256121	705110	0							3.58081e+06	6.62082e+06	1.20408e+06	675895	0	15.0911	15.7057	3.91202	14.0012	13.4238	246.67	15.3039	196.034	180.198		0	0	1	0	0	71616.3	3.78955e-07	0.000615593
22220	45551	0	0	100	0	36	14792681	4030222	48	9947306	266519	0							1.41798e+07	3.86324e+06	9.53516e+06	255476	0	16.4673	15.167	3.8712	16.0705	12.4509	230.038	14.9862	258.261	155.025		0	0	1	0	0	295412	5.9424e-06	0.0024377
22220	45554	0	0	100	0	36	38866471	22500000	102	25709865	872379	0							3.72561e+07	2.15677e+07	2.46446e+07	836233	0	17.4333	16.8867	4.62497	17.0201	13.6367	285.161	21.3904	289.683	185.959		0	0	1	1	0	365256	4.10222e-05	0.00640486
23929	45558	0	0	100	0	32	55464485	16092104	1440	12855098	9107112	0							5.31664e+07	1.54254e+07	1.23225e+07	8.72977e+06	0	17.7889	16.5515	7.2724	16.3269	15.9822	273.953	52.8878	266.569	255.432		0	0	1	1	0	36921.1	8.35408e-05	0.00914006
22123	45563	0	0	100	0	32	551262211	104295397	1005	269994736	423793	57315485	10.37						5.28422e+08	9.99741e+07	2.58808e+08	406234	5.49407e+07	20.0854	18.4204	6.91274	19.3716	12.9147	339.312	47.786	375.259	166.789		1	0	1	1	1	525793	0.00825249	0.0908432
23922	45570	0	0	100	0	32	1067500	435000	47	239005	340762	0							1.02327e+06	416976	229102	326643	0	13.8385	12.9408	3.85015	12.3419	12.6966	167.464	14.8236	152.323	161.204		0	0	1	0	0	21771.7	3.0946e-08	0.000175915
23922	45575	0	0	100	0	32	504000	330000	22	133000	135329	0							483118	316327	127489	129722	0	13.088	12.6645	3.09104	11.7558	11.7731	160.39	9.55454	138.199	138.607		0	0	1	0	0	21959.9	6.8981e-09	8.30548e-05
23922	45577	0	0	100	0	32	536000	479000	24	135475	166020	0							513792	459153	129862	159141	0	13.1496	13.0371	3.17805	11.7742	11.9775	169.967	10.1	138.632	143.462		0	0	1	0	0	21408	7.80186e-09	8.83281e-05
24102	45590	0	0	100	0	36	800000000	14322299	185	270400000	734000	0	0.35						7.66853e+08	1.37289e+07	2.59196e+08	703588	0	20.4578	16.435	5.22036	19.3731	13.4639	270.11	27.2521	375.317	181.278		0	0	1	1	0	4.14515e+06	0.0173799	0.131833
32909	45772	0	0	100	0	32	1431000	275000	68	660000	27233	0	100						1.37171e+06	263606	632654	26104.6	0	14.1316	12.4822	4.21951	13.3577	10.1699	155.806	17.8042	178.428	103.426		1	0	1	0	0	20172.2	5.56093e-08	0.000235816
32300	45832	0	0	100	0	33	55643134	5269760	409	36031977	268437	0	100						5.33377e+07	5.05142e+06	3.45391e+07	257315	0	17.7922	15.4352	6.01372	17.3576	12.4581	238.245	36.1648	301.286	155.203		1	0	1	1	0	130410	8.40798e-05	0.0091695
22220	45961	0	0	100	0	33	4585722	3600000	221	2097180	82202	0							4.39572e+06	3.45084e+06	2.01029e+06	78796.1	0	15.2961	15.0541	5.39816	14.5138	11.2746	226.627	29.1402	210.65	127.117		0	0	1	1	0	19890.1	5.71063e-07	0.000755687
32909	45990	0	0	0	100	33	33670481	2768772	662	18550852	234864	3740725	100						3.22754e+07	2.65405e+06	1.77822e+07	225133	3.58573e+06	17.2898	14.7916	6.49527	16.6937	12.3244	218.791	42.1885	278.68	151.892		1	1	1	1	1	48754.4	3.0787e-05	0.0055486
22220	46261	0	0	100	0	35	6741865	791405	26	5385885	21377	612967							6.46253e+06	758614	5.16273e+06	20491.3	587570	15.6815	13.5392	3.2581	15.457	9.92775	183.311	10.6152	238.918	98.5603		0	0	1	0	1	248559	1.23432e-06	0.001111
22299	46268	0	0	100	0	35	4651571	1070000	20	2817452	193386	0							4.45884e+06	1.02567e+06	2.70072e+06	185373	0	15.3104	13.8409	2.99573	14.809	12.1301	191.569	8.97441	219.307	147.14		0	0	1	0	0	222942	5.87581e-07	0.000766538
22293	46269	0	0	100	0	35	44098380	31991000	110	14517853	2271587	0							4.22712e+07	3.06655e+07	1.39163e+07	2.17747e+06	0	17.5596	17.2386	4.70048	16.4486	14.5937	297.171	22.0945	270.556	212.975		0	0	1	1	0	384284	5.28097e-05	0.00726703
23922	46291	0	0	100	0	35	525231	14000	20	139120	100425	0							503469	13419.9	133356	96264.1	0	13.1293	9.5045	2.99573	11.8008	11.4749	90.3355	8.97441	139.258	131.672		0	0	1	0	0	25173.4	7.49151e-09	8.65535e-05
23922	46293	0	0	100	0	35	919154	9500	35	253073	167480	0							881070	9106.38	242587	160541	0	13.6889	9.11673	3.55535	12.3991	11.9863	83.1148	12.6405	153.738	143.671		0	0	1	0	0	25173.4	2.29427e-08	0.000151469
23922	46296	0	0	100	0	35	1181770	7000	45	312289	215888	0							1.13281e+06	6709.97	299350	206943	0	13.9402	8.81135	3.80666	12.6094	12.2402	77.6399	14.4907	158.996	149.822		0	0	1	0	0	25173.5	3.79258e-08	0.000194745
23922	46297	0	0	100	0	35	525231	9500	20	141627	91948	0							503469	9106.38	135759	88138.3	0	13.1293	9.11673	2.99573	11.8186	11.3867	83.1148	8.97441	139.68	129.656		0	0	1	0	0	25173.4	7.49151e-09	8.65535e-05
23922	46298	0	0	100	0	35	551493	12000	21	151546	98168	0							528643	11502.8	145267	94100.6	0	13.1781	9.35035	3.04452	11.8863	11.4521	87.429	9.26912	141.285	131.151		0	0	1	0	0	25173.5	8.2594e-09	9.08812e-05
23963	46302	0	0	100	0	35	5458424	6507430	89	1679666	611247	0							5.23226e+06	6.23781e+06	1.61007e+06	585921	0	15.4704	15.6461	4.48864	14.2918	13.2809	244.802	20.1479	204.255	176.383		0	0	1	0	0	58789.5	8.09101e-07	0.000899501
24101	46337	0	0	0	100	35	61635657	8373468	267	36102551	3359292	504375	95.4						5.90819e+07	8.02653e+06	3.46067e+07	3.22011e+06	483477	17.8944	15.8983	5.58725	17.3596	14.9849	252.755	31.2173	301.354	224.548		1	1	1	1	1	221280	0.000103165	0.010157
22112	46447	0	0	100	0	61	3320000	1922273	29	844000	777162	0	70						3.18244e+06	1.84263e+06	809030	744962	0	14.9732	14.4267	3.3673	13.6036	13.5211	208.13	11.3387	185.058	182.82		1	0	0	0	0	109739	2.99326e-07	0.000547107
23941	46502	0	0	100	0	73	1158023168	800207832	977	207400650	375637850	12963493	1.33						1.11004e+09	7.67053e+08	1.98807e+08	3.60074e+08	1.24264e+07	20.8277	20.4581	6.88449	19.1078	19.7018	418.532	47.3962	365.11	388.162		1	0	0	1	1	1.13617e+06	0.0364169	0.190832
[truncated: 730 more rows]

## Sheet: Medium12
DISIC12	PSID12	DPUSAT12	DPEMDA12	DDMSTK12	DASING12	DPROVI12	OUTPUT12	CAP12	LABOR12	MAT12	ENERGI12	IMPOR12	PRESENTASE EKSPOR12		IHPB	0.92043			OUT12'	CAP12'	MAT12'	ENERGI12'	IMPOR12'	LNOUT12'	LNCAP12'	LNLABOR12'	LNMAT12'	LNENERGI12'	(LNCAP12')2	(LNLABOR12')2	(LNMAT12')2	(LNENERGI12')2		D EKSPOR	D FDI	D LOC	D SIZE	D IMPOR	LP	HHI		4503275000
[truncated: 1,374 more rows]

[truncated: 9 more sheets: Medium13, Medium14, Medium15, IHPB, Data SFA, OUTPUT TRANSLOG, OUTPUT COBB, hasil, desk.stat]
